# Supplementary material for: Exploring the thermal behaviour of the solvated structures of nifedipine
Source: Acta Crystallogr B Struct Sci Cryst Eng Mater. 2023 Mar 9;79(Pt 2):164–75. doi: 10.1107/S2052520623001282 (PMC10088478; doi:10.1107/S2052520623001282)
Supplement: Supplementary file 1 [file b-79-00164-sup1.cif]

data_nif_14dio_100k
#==============================================================================

# PROCESSING SUMMARY (IUCr Office Use Only)

_journal_date_recd_electronic      2022-12-02
_journal_date_to_coeditor         ?
_journal_date_from_coeditor       ?
_journal_date_accepted     ?
_journal_date_printers_first      ?
_journal_date_printers_final      ?
_journal_date_proofs_out          ?
_journal_date_proofs_in           ?
_journal_coeditor_name            ?
_journal_coeditor_code      AW5077
_journal_coeditor_notes
; ?
;
_journal_paper_category      FA
_journal_techeditor_code      ?
_iucr_compatibility_tag          ACTA95
_journal_techeditor_notes  
;
;
_journal_coden_ASTM               ?
_journal_name_full                ?
_journal_year                     ?
_journal_volume                   ?
_journal_issue                    ?
_journal_page_first               ?
_journal_page_last                ?
_journal_suppl_publ_number        ?
_journal_suppl_publ_pages         ?

#==============================================================================

_audit_creation_date               2021-10-09
_audit_creation_method
;
Olex2 1.3
(compiled 2020.11.12 svn.r5f609507 for OlexSys, GUI svn.r6403)
;
_shelx_SHELXL_version_number       '2018/3'
_audit_contact_author_address      ?
_audit_contact_author_email        ?
_audit_contact_author_name         ''
_audit_contact_author_phone        ?
_publ_contact_author_id_orcid      ?
_publ_section_references
;
Dolomanov, O.V., Bourhis, L.J., Gildea, R.J, Howard, J.A.K. & Puschmann, H.
 (2009), J. Appl. Cryst. 42, 339-341.

Sheldrick, G.M. (2008). Acta Cryst. A64, 112-122.

Sheldrick, G.M. (2015). Acta Cryst. A71, 3-8.
;
# start Validation Reply Form
_vrf_PLAT911_nif_14dio_100k
;
PROBLEM: Missing FCF Refl Between Thmin & STh/L=    0.600          2 Report
RESPONSE: The data is 99.91% complete to 0.81 Angstrom.
;
# end Validation Reply Form
_chemical_name_common              ?
_chemical_name_systematic          Nifedipine.1,4_dioxane
_chemical_formula_moiety           'C17 H18 N2 O6, C2 H4 O'
_chemical_formula_sum              'C19 H22 N2 O7'
_chemical_formula_weight           390.38
_chemical_melting_point            ?
_chemical_oxdiff_formula           'C20 H24 O6 N2'
loop_
  _atom_type_symbol
  _atom_type_description
  _atom_type_scat_dispersion_real
  _atom_type_scat_dispersion_imag
  _atom_type_scat_source
 'C' 'C' 0.0181 0.0091 'International Tables Vol C Tables 4.2.6.8 and 6.1.1.4'
 'H' 'H' 0.0000 0.0000 'International Tables Vol C Tables 4.2.6.8 and 6.1.1.4'
 'N' 'N' 0.0311 0.0180 'International Tables Vol C Tables 4.2.6.8 and 6.1.1.4'
 'O' 'O' 0.0492 0.0322 'International Tables Vol C Tables 4.2.6.8 and 6.1.1.4'

_shelx_space_group_comment
;
The symmetry employed for this shelxl refinement is uniquely defined
by the following loop, which should always be used as a source of
symmetry information in preference to the above space-group names.
They are only intended as comments.
;
_space_group_crystal_system        'triclinic'
_space_group_IT_number             2
_space_group_name_H-M_alt          'P -1'
_space_group_name_Hall             '-P 1'
loop_
  _space_group_symop_operation_xyz
 'x, y, z'
 '-x, -y, -z'

_cell_length_a                     7.56040(10)
_cell_length_b                     11.13620(10)
_cell_length_c                     11.85630(10)
_cell_angle_alpha                  73.6060(10)
_cell_angle_beta                   73.1850(10)
_cell_angle_gamma                  75.6430(10)
_cell_volume                       901.542(18)
_cell_formula_units_Z              2
_cell_measurement_reflns_used      20275
_cell_measurement_temperature      293(2)
_cell_measurement_theta_max        72.3640
_cell_measurement_theta_min        3.9760
_shelx_estimated_absorpt_T_max     0.801
_shelx_estimated_absorpt_T_min     0.707
_exptl_absorpt_coefficient_mu      0.931
_exptl_absorpt_correction_T_max    1.00000
_exptl_absorpt_correction_T_min    0.11357
_exptl_absorpt_correction_type     multi-scan
_exptl_absorpt_process_details
;
CrysAlisPro 1.171.41.99a (Rigaku Oxford Diffraction, 2021)
Empirical absorption correction using spherical harmonics,
implemented in SCALE3 ABSPACK scaling algorithm.
;
_exptl_absorpt_special_details     ?
_exptl_crystal_colour              yellow
_exptl_crystal_colour_lustre       .
_exptl_crystal_colour_modifier     .
_exptl_crystal_colour_primary      yellow
_exptl_crystal_density_diffrn      1.438
_exptl_crystal_density_meas        ?
_exptl_crystal_density_method      ?
_exptl_crystal_description         block
_exptl_crystal_F_000               412
_exptl_crystal_preparation        
 'Larger crystals were cut to an appropriate size before placing on the diffractometer'
_exptl_crystal_recrystallization_method 
 'Excess nifedipine was slurried in 1,4-dioxane at ambient temperature for 24 hours. Solution was filtered from the solid using a PTFE syringe filter with 0.2 um pore size. Solution was left to slowly evaporate. Crystals were collected after 3 weeks in the solution.'
_exptl_crystal_size_max            0.4
_exptl_crystal_size_mid            0.35
_exptl_crystal_size_min            0.25
_exptl_transmission_factor_max     ?
_exptl_transmission_factor_min     ?
_diffrn_reflns_av_R_equivalents    0.0273
_diffrn_reflns_av_unetI/netI       0.0108
_diffrn_reflns_Laue_measured_fraction_full  0.999
_diffrn_reflns_Laue_measured_fraction_max  0.992
_diffrn_reflns_limit_h_max         9
_diffrn_reflns_limit_h_min         -9
_diffrn_reflns_limit_k_max         13
_diffrn_reflns_limit_k_min         -13
_diffrn_reflns_limit_l_max         14
_diffrn_reflns_limit_l_min         -14
_diffrn_reflns_number              21224
_diffrn_reflns_point_group_measured_fraction_full  0.999
_diffrn_reflns_point_group_measured_fraction_max  0.992
_diffrn_reflns_theta_full          67.684
_diffrn_reflns_theta_max           72.527
_diffrn_reflns_theta_min           3.999
_diffrn_ambient_temperature        293(2)
_diffrn_detector                   'Hybrid Pixel Array Detector'
_diffrn_detector_area_resol_mean   10.0000
_diffrn_detector_type              HyPix3000
_diffrn_measured_fraction_theta_full  0.999
_diffrn_measured_fraction_theta_max  0.992
_diffrn_measurement_details
;
List of Runs (angles in degrees, time in seconds):

  # Type    Start    End  Width  t~exp~   \w     \q     \k     \f   Frames
--------------------------------------------------------------------------
  1  \w    -81.00  -1.00   0.50    0.75    --  -39.83 110.00 -50.00  160
  2  \w      1.00  81.00   0.50    0.75    --   39.83-110.00-145.00  160
  3  \w   -173.00 -81.00   0.50    1.50    -- -103.79-110.00-145.00  184
  4  \w     81.00 173.00   0.50    1.50    --  103.79 110.00 -50.00  184
  5  \w     35.00 108.00   0.50    1.50    --  103.79-110.00-145.00  146
  6  \w   -106.00 -24.00   0.50    0.75    --  -39.83 -38.00-180.00  164
  7  \w    -99.00 -19.00   0.50    0.75    --  -39.83 138.00  60.00  160
  8  \w    -35.00  -7.00   0.50    0.75    --  -39.83 -93.00  76.69   56
  9  \w    -43.00 -11.00   0.50    0.75    --  -39.83 -83.00 105.96   64
 10  \w    -26.00  43.00   0.50    0.75    --   39.83 -38.00-120.00  138
 11  \w     17.00 107.00   0.50    0.75    --   39.83  64.00 150.00  180
 12  \w    -27.00  57.00   0.50    0.75    --   39.83 -50.00  30.00  168
 13  \w     10.00  43.00   0.50    0.75    --   39.83  85.00  25.31   66
 14  \w    -26.00  43.00   0.50    0.75    --   39.83 -38.00 -90.00  138
 15  \w     17.00 107.00   0.50    0.75    --   39.83  64.00 -90.00  180
 16  \w    -30.00  31.00   0.50    0.75    --   39.83 -25.00  60.00  122
 17  \w    -30.00  31.00   0.50    0.75    --   39.83 -25.00 120.00  122
 18  \w    -35.00  24.00   0.50    0.75    --   39.83 -12.00-150.00  118
 19  \w    -35.00  24.00   0.50    0.75    --   39.83 -12.00-180.00  118
 20  \w    -26.00  43.00   0.50    0.75    --   39.83 -38.00   0.00  138
 21  \w   -172.00 -79.00   0.50    1.50    -- -103.79 -71.00  72.67  186
 22  \w   -172.00 -77.00   0.50    1.50    -- -103.79 -77.00-180.00  190
 23  \w   -172.00 -80.00   0.50    1.50    -- -103.79 -68.00 150.00  184
 24  \w   -170.00 -67.00   0.50    1.50    -- -103.79-133.00  60.00  206
 25  \w   -108.00 -35.00   0.50    1.50    -- -103.79 112.00  30.00  146
 26  \w    -83.00 -36.00   0.50    1.50    -- -103.79  68.00 120.00   94
 27  \w    -83.00 -36.00   0.50    1.50    -- -103.79  68.00 -60.00   94
 28  \w   -108.00 -35.00   0.50    1.50    -- -103.79 112.00-180.00  146
 29  \w   -105.00 -35.00   0.50    1.50    -- -103.79  77.00 -30.00  140
 30  \w   -170.00 -85.00   0.50    1.50    -- -103.79 -50.00 120.00  170
 31  \w   -108.00 -35.00   0.50    1.50    -- -103.79 112.00 120.00  146
 32  \w   -172.00 -80.00   0.50    1.50    -- -103.79-112.00 -60.00  184
 33  \w    -83.00 -36.00   0.50    1.50    -- -103.79  68.00 -30.00   94
 34  \w    -68.00 -36.00   0.50    1.50    -- -103.79  59.00 -60.00   64
 35  \w   -108.00 -35.00   0.50    1.50    -- -103.79 110.00 -50.00  146
 36  \w    -68.00 -36.00   0.50    1.50    -- -103.79  59.00  60.00   64
 37  \w     37.00 119.00   0.50    1.50    --  103.79-133.00  60.00  164
 38  \w     81.00 172.00   0.50    1.50    --  103.79 112.00 150.00  182
 39  \w     31.00 106.00   0.50    1.50    --  103.79 -94.00  30.00  150
 40  \w     35.00 105.00   0.50    1.50    --  103.79 -77.00-150.00  140
 41  \w     77.00 173.00   0.50    1.50    --  103.79  77.00 120.00  192
 42  \w     77.00 173.00   0.50    1.50    --  103.79  77.00-127.27  192
 43  \w     36.00  83.00   0.50    1.50    --  103.79 -68.00 120.00   94
 44  \w     83.00 176.00   0.50    1.50    --  103.79  94.00-180.00  186
 45  \w     37.00 119.00   0.50    1.50    --  103.79-133.00 -60.00  164
 46  \w     36.00  68.00   0.50    1.50    --  103.79 -59.00  90.00   64
 47  \w     35.00 105.00   0.50    1.50    --  103.79 -77.00  60.00  140
 48  \w   -106.00 -24.00   0.50    0.75    --  -39.83 -38.00  30.00  164
 49  \w    -31.00  30.00   0.50    0.75    --  -39.83  25.00-180.00  122
 50  \w    -35.00  -7.00   0.50    0.75    --  -39.83 -94.00 165.48   56
 51  \w   -110.00 -26.00   0.50    0.75    --  -39.83 -25.00  90.00  168
 52  \w   -107.00 -17.00   0.50    0.75    --  -39.83 -64.00 -90.00  180
 53  \w   -108.00 -18.00   0.50    0.75    --  -39.83 -59.00 -34.25  180
 54  \w   -106.00 -21.00   0.50    0.75    --  -39.83 -50.00   0.00  170
 55  \w    -27.00  57.00   0.50    0.75    --   39.83 -50.00-180.00  168
 56  \w     17.00 107.00   0.50    0.75    --   39.83  64.00 -60.00  180
 57  \w     10.00  43.00   0.50    0.75    --   39.83  87.00-126.69   66
 58  \w     13.00 109.00   0.50    0.75    --   39.83  77.00-150.00  192
 59  \w     17.00 107.00   0.50    0.75    --   39.83  64.00  90.00  180
 60  \w      6.00  32.00   0.50    0.75    --   39.83  95.00 -92.18   52
 61  \w     13.00  43.00   0.50    0.75    --   39.83  79.00 158.41   60
 62  \w     -4.00  78.00   0.50    0.75    --   39.83-104.00  60.00  164
 63  \w     10.00  43.00   0.50    0.75    --   39.83  86.00 -17.87   66
 64  \w   -172.00 -77.00   0.50    1.50    -- -103.79 -77.00 120.00  190
 65  \w   -174.00 -78.00   0.50    1.50    -- -103.79 -87.00 -30.00  192
 66  \w   -173.00 -79.00   0.50    1.50    -- -103.79 -69.00  89.37  188
 67  \w   -173.00 -77.00   0.50    1.50    -- -103.79 -75.00 -85.55  192
 68  \w   -172.00 -77.00   0.50    1.50    -- -103.79 -77.00-150.00  190
 69  \w   -173.00 -77.00   0.50    1.50    -- -103.79 -75.00  31.36  192
 70  \w   -172.00 -77.00   0.50    1.50    -- -103.79 -77.00 -60.00  190
 71  \w   -172.00 -80.00   0.50    1.50    -- -103.79 -68.00   0.00  184
 72  \w   -174.00 -78.00   0.50    1.50    -- -103.79 -87.00-150.00  192
 73  \w   -172.00 -77.00   0.50    1.50    -- -103.79 -77.00  60.00  190
 74  \w   -170.00 -85.00   0.50    1.50    -- -103.79 -50.00  30.00  170
 75  \w   -170.00 -85.00   0.50    1.50    -- -103.79 -50.00  90.00  170
 76  \w   -172.00 -82.00   0.50    1.50    -- -103.79 -59.00  30.00  180
 77  \w   -172.00 -77.00   0.50    1.50    -- -103.79 -77.00   0.00  190
 78  \w   -172.00 -80.00   0.50    1.50    -- -103.79 -68.00 -30.00  184
 79  \w   -173.00 -78.00   0.50    1.50    -- -103.79 -78.00 -93.71  190
 80  \w   -173.00 -79.00   0.50    1.50    -- -103.79 -69.00-141.23  188
 81  \w   -174.00 -78.00   0.50    1.50    -- -103.79 -87.00  30.00  192
 82  \w   -173.00 -78.00   0.50    1.50    -- -103.79 -79.00 136.48  190
 83  \w   -173.00 -79.00   0.50    1.50    -- -103.79 -69.00 -73.91  188
 84  \w   -172.00 -77.00   0.50    1.50    -- -103.79 -77.00 150.00  190
 85  \w   -173.00 -78.00   0.50    1.50    -- -103.79 -80.00  74.65  190
 86  \w     77.00 173.00   0.50    1.50    --  103.79  77.00-150.00  192
 87  \w     87.00 171.00   0.50    1.50    --  103.79  42.00 -60.00  168
;
_diffrn_measurement_device         'four-circle diffractometer'
_diffrn_measurement_device_type   
 'XtaLAB Synergy, Single source at home/near, HyPix3000'
_diffrn_measurement_method         '\w scans'
_diffrn_orient_matrix_type        
 'CrysAlisPro convention (1999,Acta A55,543-557)'
_diffrn_orient_matrix_UB_11        -0.1447722000
_diffrn_orient_matrix_UB_12        -0.0840758000
_diffrn_orient_matrix_UB_13        0.0188286000
_diffrn_orient_matrix_UB_21        0.0037718000
_diffrn_orient_matrix_UB_22        -0.0476303000
_diffrn_orient_matrix_UB_23        0.1346977000
_diffrn_orient_matrix_UB_31        -0.1608614000
_diffrn_orient_matrix_UB_32        0.1102796000
_diffrn_orient_matrix_UB_33        0.0304658000
_diffrn_radiation_monochromator    mirror
_diffrn_radiation_probe            x-ray
_diffrn_radiation_type             'Cu K\a'
_diffrn_radiation_wavelength       1.54184
_diffrn_source                     'micro-focus sealed X-ray tube'
_diffrn_source_type                'PhotonJet (Cu) X-ray Source'
_reflns_Friedel_coverage           0.000
_reflns_Friedel_fraction_full      .
_reflns_Friedel_fraction_max       .
_reflns_number_gt                  3543
_reflns_number_total               3552
_reflns_odcompleteness_completeness  99.91
_reflns_odcompleteness_iscentric   1
_reflns_odcompleteness_theta       70.93
_reflns_special_details
;
 Reflections were merged by SHELXL according to the crystal
 class for the calculation of statistics and refinement.
 
 _reflns_Friedel_fraction is defined as the number of unique
 Friedel pairs measured divided by the number that would be
 possible theoretically, ignoring centric projections and
 systematic absences.
;
_reflns_threshold_expression       'I > 2\s(I)'
_computing_cell_refinement         'CrysAlisPro 1.171.41.99a (Rigaku OD, 2021)'
_computing_data_collection         'CrysAlisPro 1.171.41.99a (Rigaku OD, 2021)'
_computing_data_reduction          'CrysAlisPro 1.171.41.99a (Rigaku OD, 2021)'
_computing_molecular_graphics      'Olex2 1.3 (Dolomanov et al., 2009)'
_computing_publication_material    'Olex2 1.3 (Dolomanov et al., 2009)'
_computing_structure_refinement    'XL  (Sheldrick, 2008)'
_computing_structure_solution      'SHELXT 2018/2 (Sheldrick, 2018)'
_refine_diff_density_max           0.286
_refine_diff_density_min           -0.315
_refine_diff_density_rms           0.059
_refine_ls_extinction_coef         .
_refine_ls_extinction_method       none
_refine_ls_goodness_of_fit_ref     1.068
_refine_ls_hydrogen_treatment      constr
_refine_ls_matrix_type             full
_refine_ls_number_parameters       257
_refine_ls_number_reflns           3552
_refine_ls_number_restraints       0
_refine_ls_R_factor_all            0.0361
_refine_ls_R_factor_gt             0.0360
_refine_ls_restrained_S_all        1.068
_refine_ls_shift/su_max            0.001
_refine_ls_shift/su_mean           0.000
_refine_ls_structure_factor_coef   Fsqd
_refine_ls_weighting_details      
 'w=1/[\s^2^(Fo^2^)+(0.0524P)^2^+0.3849P] where P=(Fo^2^+2Fc^2^)/3'
_refine_ls_weighting_scheme        calc
_refine_ls_wR_factor_gt            0.0952
_refine_ls_wR_factor_ref           0.0953
_refine_special_details            ?
_olex2_refinement_description
;
1. Fixed Uiso
 At 1.2 times of:
  All C(H) groups, All C(H,H) groups, All N(H) groups
 At 1.5 times of:
  All C(H,H,H) groups
2.a Ternary CH refined with riding coordinates:
 C3(H3)
2.b Secondary CH2 refined with riding coordinates:
 C18(H18A,H18B), C19(H19A,H19B)
2.c Aromatic/amide H refined with riding coordinates:
 N2(H2), C14(H14), C16(H16), C17(H17), C15(H15)
2.d Idealised Me refined as rotating group:
 C12(H12A,H12B,H12C), C11(H11A,H11B,H11C), C13(H13A,H13B,H13C), C6(H6A,H6B,H6C)
;
_atom_sites_solution_hydrogens     geom
_atom_sites_solution_primary       dual
_atom_sites_solution_secondary     ?
loop_
  _atom_site_label
  _atom_site_type_symbol
  _atom_site_fract_x
  _atom_site_fract_y
  _atom_site_fract_z
  _atom_site_U_iso_or_equiv
  _atom_site_adp_type
  _atom_site_occupancy
  _atom_site_site_symmetry_order
  _atom_site_calc_flag
  _atom_site_refinement_flags_posn
  _atom_site_refinement_flags_adp
  _atom_site_refinement_flags_occupancy
  _atom_site_disorder_assembly
  _atom_site_disorder_group
 O5 O 0.82586(11) 0.26533(7) 0.96432(7) 0.01616(18) Uani 1 1 d . . . . .
 O7 O 0.54133(12) 0.90228(8) 0.60013(8) 0.02047(19) Uani 1 1 d . . . . .
 O3 O 0.81661(12) 0.41150(8) 0.40955(7) 0.01923(19) Uani 1 1 d . . . . .
 O6 O 0.77948(13) 0.44922(8) 1.02003(7) 0.0211(2) Uani 1 1 d . . . . .
 O4 O 0.87956(13) 0.23628(8) 0.55153(7) 0.0217(2) Uani 1 1 d . . . . .
 O2 O 0.83977(14) -0.03101(8) 0.74296(9) 0.0259(2) Uani 1 1 d . . . . .
 O1 O 0.96621(12) 0.09046(8) 0.79788(8) 0.0224(2) Uani 1 1 d . . . . .
 N2 N 0.67268(14) 0.62855(9) 0.67061(8) 0.0147(2) Uani 1 1 d . . . . .
 H2 H 0.625201 0.708175 0.653102 0.018 Uiso 1 1 calc R U . . .
 N1 N 0.83090(14) 0.06422(9) 0.77859(9) 0.0169(2) Uani 1 1 d . . . . .
 C2 C 0.62591(15) 0.27884(10) 0.78941(9) 0.0127(2) Uani 1 1 d . . . . .
 C9 C 0.76099(15) 0.44934(10) 0.82012(9) 0.0123(2) Uani 1 1 d . . . . .
 C5 C 0.82777(15) 0.35074(11) 0.52363(10) 0.0142(2) Uani 1 1 d . . . . .
 C4 C 0.77288(15) 0.43250(10) 0.61042(9) 0.0128(2) Uani 1 1 d . . . . .
 C8 C 0.70581(15) 0.57694(10) 0.78453(10) 0.0129(2) Uani 1 1 d . . . . .
 C1 C 0.64596(16) 0.14733(11) 0.80374(10) 0.0152(2) Uani 1 1 d . . . . .
 C10 C 0.78852(15) 0.39389(10) 0.94337(10) 0.0131(2) Uani 1 1 d . . . . .
 C14 C 0.44228(16) 0.34473(11) 0.81780(10) 0.0151(2) Uani 1 1 d . . . . .
 H14 H 0.422408 0.432441 0.808537 0.018 Uiso 1 1 calc R U . . .
 C3 C 0.78257(15) 0.35892(10) 0.73937(9) 0.0120(2) Uani 1 1 d . . . . .
 H3 H 0.904532 0.301742 0.737026 0.014 Uiso 1 1 calc R U . . .
 C7 C 0.71110(15) 0.56018(11) 0.58310(10) 0.0139(2) Uani 1 1 d . . . . .
 C12 C 0.67456(17) 0.67349(11) 0.85807(10) 0.0166(2) Uani 1 1 d . . . . .
 H12A H 0.786098 0.665852 0.884715 0.025 Uiso 1 1 calc R U . . .
 H12B H 0.571597 0.658858 0.927117 0.025 Uiso 1 1 calc R U . . .
 H12C H 0.646002 0.757457 0.809375 0.025 Uiso 1 1 calc R U . . .
 C18 C 0.68307(18) 0.97086(12) 0.51693(11) 0.0223(3) Uani 1 1 d . . . . .
 H18A H 0.805116 0.915553 0.511102 0.027 Uiso 1 1 calc R U . . .
 H18B H 0.687227 1.042665 0.546536 0.027 Uiso 1 1 calc R U . . .
 C19 C 0.36010(18) 0.98230(11) 0.60641(11) 0.0209(3) Uani 1 1 d . . . . .
 H19A H 0.356737 1.054535 0.637895 0.025 Uiso 1 1 calc R U . . .
 H19B H 0.265086 0.935039 0.661388 0.025 Uiso 1 1 calc R U . . .
 C11 C 0.84955(18) 0.20003(11) 1.08364(11) 0.0208(3) Uani 1 1 d . . . . .
 H11A H 0.867101 0.109879 1.091733 0.031 Uiso 1 1 calc R U . . .
 H11B H 0.739847 0.226331 1.142566 0.031 Uiso 1 1 calc R U . . .
 H11C H 0.957547 0.220236 1.096368 0.031 Uiso 1 1 calc R U . . .
 C13 C 0.67837(18) 0.64249(11) 0.46362(10) 0.0196(2) Uani 1 1 d . . . . .
 H13A H 0.611800 0.725463 0.474293 0.029 Uiso 1 1 calc R U . . .
 H13B H 0.605443 0.604600 0.433654 0.029 Uiso 1 1 calc R U . . .
 H13C H 0.796991 0.649911 0.406706 0.029 Uiso 1 1 calc R U . . .
 C16 C 0.31308(18) 0.15392(13) 0.87286(11) 0.0230(3) Uani 1 1 d . . . . .
 H16 H 0.210010 0.113097 0.901099 0.028 Uiso 1 1 calc R U . . .
 C17 C 0.49281(18) 0.08506(12) 0.84394(11) 0.0206(3) Uani 1 1 d . . . . .
 H17 H 0.511280 -0.002280 0.851278 0.025 Uiso 1 1 calc R U . . .
 C6 C 0.85428(18) 0.33050(12) 0.32669(11) 0.0211(3) Uani 1 1 d . . . . .
 H6A H 0.860752 0.381758 0.246021 0.032 Uiso 1 1 calc R U . . .
 H6B H 0.755430 0.282316 0.348682 0.032 Uiso 1 1 calc R U . . .
 H6C H 0.971805 0.273381 0.330088 0.032 Uiso 1 1 calc R U . . .
 C15 C 0.28815(17) 0.28433(12) 0.85934(11) 0.0198(2) Uani 1 1 d . . . . .
 H15 H 0.167780 0.331430 0.878163 0.024 Uiso 1 1 calc R U . . .

loop_
  _atom_site_aniso_label
  _atom_site_aniso_U_11
  _atom_site_aniso_U_22
  _atom_site_aniso_U_33
  _atom_site_aniso_U_23
  _atom_site_aniso_U_13
  _atom_site_aniso_U_12
 O5 0.0239(4) 0.0126(4) 0.0126(4) -0.0008(3) -0.0087(3) -0.0015(3)
 O7 0.0290(5) 0.0128(4) 0.0169(4) -0.0003(3) -0.0081(3) 0.0007(3)
 O3 0.0305(5) 0.0164(4) 0.0115(4) -0.0061(3) -0.0067(3) -0.0001(3)
 O6 0.0325(5) 0.0181(4) 0.0154(4) -0.0066(3) -0.0108(3) -0.0004(3)
 O4 0.0329(5) 0.0144(4) 0.0158(4) -0.0060(3) -0.0052(3) 0.0014(3)
 O2 0.0365(5) 0.0149(4) 0.0315(5) -0.0122(4) -0.0141(4) 0.0009(4)
 O1 0.0232(4) 0.0174(4) 0.0298(5) -0.0069(4) -0.0142(4) 0.0017(3)
 N2 0.0213(5) 0.0093(4) 0.0136(5) -0.0027(3) -0.0062(4) -0.0002(4)
 N1 0.0252(5) 0.0112(4) 0.0160(5) -0.0027(4) -0.0095(4) -0.0012(4)
 C2 0.0175(5) 0.0138(5) 0.0088(5) -0.0027(4) -0.0058(4) -0.0030(4)
 C9 0.0129(5) 0.0131(5) 0.0118(5) -0.0040(4) -0.0033(4) -0.0023(4)
 C5 0.0147(5) 0.0158(5) 0.0124(5) -0.0040(4) -0.0030(4) -0.0027(4)
 C4 0.0140(5) 0.0137(5) 0.0113(5) -0.0037(4) -0.0031(4) -0.0024(4)
 C8 0.0131(5) 0.0143(5) 0.0121(5) -0.0042(4) -0.0027(4) -0.0031(4)
 C1 0.0198(6) 0.0148(5) 0.0130(5) -0.0037(4) -0.0074(4) -0.0021(4)
 C10 0.0116(5) 0.0140(5) 0.0136(5) -0.0039(4) -0.0034(4) -0.0012(4)
 C14 0.0177(5) 0.0162(5) 0.0126(5) -0.0037(4) -0.0057(4) -0.0021(4)
 C3 0.0142(5) 0.0105(5) 0.0118(5) -0.0030(4) -0.0044(4) -0.0010(4)
 C7 0.0158(5) 0.0149(5) 0.0120(5) -0.0036(4) -0.0040(4) -0.0030(4)
 C12 0.0224(6) 0.0122(5) 0.0160(5) -0.0048(4) -0.0048(4) -0.0026(4)
 C18 0.0249(6) 0.0176(6) 0.0238(6) -0.0024(5) -0.0095(5) -0.0009(5)
 C19 0.0270(6) 0.0151(5) 0.0175(6) -0.0039(4) -0.0029(5) -0.0012(5)
 C11 0.0301(6) 0.0175(6) 0.0141(5) 0.0007(4) -0.0105(5) -0.0014(5)
 C13 0.0303(6) 0.0135(5) 0.0147(5) -0.0018(4) -0.0088(5) -0.0010(5)
 C16 0.0232(6) 0.0295(7) 0.0218(6) -0.0066(5) -0.0047(5) -0.0143(5)
 C17 0.0296(6) 0.0171(6) 0.0202(6) -0.0041(5) -0.0091(5) -0.0094(5)
 C6 0.0278(6) 0.0228(6) 0.0155(5) -0.0110(5) -0.0055(5) -0.0015(5)
 C15 0.0164(5) 0.0276(6) 0.0176(5) -0.0081(5) -0.0047(4) -0.0040(5)

_geom_special_details
;
 All esds (except the esd in the dihedral angle between two l.s. planes)
 are estimated using the full covariance matrix.  The cell esds are taken
 into account individually in the estimation of esds in distances, angles
 and torsion angles; correlations between esds in cell parameters are only
 used when they are defined by crystal symmetry.  An approximate (isotropic)
 treatment of cell esds is used for estimating esds involving l.s. planes.
;
loop_
  _geom_bond_atom_site_label_1
  _geom_bond_atom_site_label_2
  _geom_bond_distance
  _geom_bond_site_symmetry_2
  _geom_bond_publ_flag
 O5 C10 1.3530(13) . ?
 O5 C11 1.4366(13) . ?
 O7 C18 1.4401(15) . ?
 O7 C19 1.4318(15) . ?
 O3 C5 1.3474(13) . ?
 O3 C6 1.4391(13) . ?
 O6 C10 1.2124(14) . ?
 O4 C5 1.2153(14) . ?
 O2 N1 1.2284(13) . ?
 O1 N1 1.2271(13) . ?
 N2 H2 0.8600 . ?
 N2 C8 1.3796(14) . ?
 N2 C7 1.3793(14) . ?
 N1 C1 1.4742(15) . ?
 C2 C1 1.4004(15) . ?
 C2 C14 1.3939(16) . ?
 C2 C3 1.5391(15) . ?
 C9 C8 1.3567(15) . ?
 C9 C10 1.4706(14) . ?
 C9 C3 1.5263(14) . ?
 C5 C4 1.4678(15) . ?
 C4 C3 1.5304(14) . ?
 C4 C7 1.3575(16) . ?
 C8 C12 1.5020(14) . ?
 C1 C17 1.3932(17) . ?
 C14 H14 0.9300 . ?
 C14 C15 1.3866(16) . ?
 C3 H3 0.9800 . ?
 C7 C13 1.5052(15) . ?
 C12 H12A 0.9600 . ?
 C12 H12B 0.9600 . ?
 C12 H12C 0.9600 . ?
 C18 H18A 0.9700 . ?
 C18 H18B 0.9700 . ?
 C18 C19 1.5093(17) 2_676 ?
 C19 H19A 0.9700 . ?
 C19 H19B 0.9700 . ?
 C11 H11A 0.9600 . ?
 C11 H11B 0.9600 . ?
 C11 H11C 0.9600 . ?
 C13 H13A 0.9600 . ?
 C13 H13B 0.9600 . ?
 C13 H13C 0.9600 . ?
 C16 H16 0.9300 . ?
 C16 C17 1.3835(19) . ?
 C16 C15 1.3858(18) . ?
 C17 H17 0.9300 . ?
 C6 H6A 0.9600 . ?
 C6 H6B 0.9600 . ?
 C6 H6C 0.9600 . ?
 C15 H15 0.9300 . ?

loop_
  _geom_angle_atom_site_label_1
  _geom_angle_atom_site_label_2
  _geom_angle_atom_site_label_3
  _geom_angle
  _geom_angle_site_symmetry_1
  _geom_angle_site_symmetry_3
  _geom_angle_publ_flag
 C10 O5 C11 115.42(9) . . ?
 C19 O7 C18 109.90(9) . . ?
 C5 O3 C6 115.36(9) . . ?
 C8 N2 H2 118.0 . . ?
 C7 N2 H2 118.0 . . ?
 C7 N2 C8 123.97(9) . . ?
 O2 N1 C1 117.68(9) . . ?
 O1 N1 O2 123.23(10) . . ?
 O1 N1 C1 119.04(9) . . ?
 C1 C2 C3 127.22(10) . . ?
 C14 C2 C1 115.93(10) . . ?
 C14 C2 C3 116.75(9) . . ?
 C8 C9 C10 119.62(10) . . ?
 C8 C9 C3 122.14(10) . . ?
 C10 C9 C3 118.10(9) . . ?
 O3 C5 C4 115.24(9) . . ?
 O4 C5 O3 121.77(10) . . ?
 O4 C5 C4 123.00(10) . . ?
 C5 C4 C3 113.36(9) . . ?
 C7 C4 C5 124.65(10) . . ?
 C7 C4 C3 121.93(10) . . ?
 N2 C8 C12 113.92(9) . . ?
 C9 C8 N2 119.68(10) . . ?
 C9 C8 C12 126.40(10) . . ?
 C2 C1 N1 122.49(10) . . ?
 C17 C1 N1 114.98(10) . . ?
 C17 C1 C2 122.53(11) . . ?
 O5 C10 C9 110.27(9) . . ?
 O6 C10 O5 121.75(10) . . ?
 O6 C10 C9 127.98(10) . . ?
 C2 C14 H14 118.8 . . ?
 C15 C14 C2 122.43(11) . . ?
 C15 C14 H14 118.8 . . ?
 C2 C3 H3 108.9 . . ?
 C9 C3 C2 110.55(9) . . ?
 C9 C3 C4 111.06(9) . . ?
 C9 C3 H3 108.9 . . ?
 C4 C3 C2 108.37(8) . . ?
 C4 C3 H3 108.9 . . ?
 N2 C7 C13 112.78(9) . . ?
 C4 C7 N2 119.62(10) . . ?
 C4 C7 C13 127.60(10) . . ?
 C8 C12 H12A 109.5 . . ?
 C8 C12 H12B 109.5 . . ?
 C8 C12 H12C 109.5 . . ?
 H12A C12 H12B 109.5 . . ?
 H12A C12 H12C 109.5 . . ?
 H12B C12 H12C 109.5 . . ?
 O7 C18 H18A 109.6 . . ?
 O7 C18 H18B 109.6 . . ?
 O7 C18 C19 110.11(10) . 2_676 ?
 H18A C18 H18B 108.2 . . ?
 C19 C18 H18A 109.6 2_676 . ?
 C19 C18 H18B 109.6 2_676 . ?
 O7 C19 C18 110.86(10) . 2_676 ?
 O7 C19 H19A 109.5 . . ?
 O7 C19 H19B 109.5 . . ?
 C18 C19 H19A 109.5 2_676 . ?
 C18 C19 H19B 109.5 2_676 . ?
 H19A C19 H19B 108.1 . . ?
 O5 C11 H11A 109.5 . . ?
 O5 C11 H11B 109.5 . . ?
 O5 C11 H11C 109.5 . . ?
 H11A C11 H11B 109.5 . . ?
 H11A C11 H11C 109.5 . . ?
 H11B C11 H11C 109.5 . . ?
 C7 C13 H13A 109.5 . . ?
 C7 C13 H13B 109.5 . . ?
 C7 C13 H13C 109.5 . . ?
 H13A C13 H13B 109.5 . . ?
 H13A C13 H13C 109.5 . . ?
 H13B C13 H13C 109.5 . . ?
 C17 C16 H16 120.3 . . ?
 C17 C16 C15 119.36(11) . . ?
 C15 C16 H16 120.3 . . ?
 C1 C17 H17 120.2 . . ?
 C16 C17 C1 119.60(11) . . ?
 C16 C17 H17 120.2 . . ?
 O3 C6 H6A 109.5 . . ?
 O3 C6 H6B 109.5 . . ?
 O3 C6 H6C 109.5 . . ?
 H6A C6 H6B 109.5 . . ?
 H6A C6 H6C 109.5 . . ?
 H6B C6 H6C 109.5 . . ?
 C14 C15 H15 119.9 . . ?
 C16 C15 C14 120.14(11) . . ?
 C16 C15 H15 119.9 . . ?

loop_
  _geom_torsion_atom_site_label_1
  _geom_torsion_atom_site_label_2
  _geom_torsion_atom_site_label_3
  _geom_torsion_atom_site_label_4
  _geom_torsion
  _geom_torsion_site_symmetry_1
  _geom_torsion_site_symmetry_2
  _geom_torsion_site_symmetry_3
  _geom_torsion_site_symmetry_4
  _geom_torsion_publ_flag
 O3 C5 C4 C3 178.39(9) . . . . ?
 O3 C5 C4 C7 1.16(16) . . . . ?
 O4 C5 C4 C3 -1.50(16) . . . . ?
 O4 C5 C4 C7 -178.72(11) . . . . ?
 O2 N1 C1 C2 -149.45(11) . . . . ?
 O2 N1 C1 C17 31.13(14) . . . . ?
 O1 N1 C1 C2 33.00(15) . . . . ?
 O1 N1 C1 C17 -146.41(11) . . . . ?
 N1 C1 C17 C16 178.48(10) . . . . ?
 C2 C1 C17 C16 -0.94(17) . . . . ?
 C2 C14 C15 C16 -0.68(17) . . . . ?
 C5 C4 C3 C2 -69.22(11) . . . . ?
 C5 C4 C3 C9 169.16(9) . . . . ?
 C5 C4 C7 N2 -176.61(10) . . . . ?
 C5 C4 C7 C13 2.77(19) . . . . ?
 C8 N2 C7 C4 4.90(17) . . . . ?
 C8 N2 C7 C13 -174.57(10) . . . . ?
 C8 C9 C10 O5 174.26(9) . . . . ?
 C8 C9 C10 O6 -5.08(18) . . . . ?
 C8 C9 C3 C2 -109.09(11) . . . . ?
 C8 C9 C3 C4 11.24(14) . . . . ?
 C1 C2 C14 C15 0.85(16) . . . . ?
 C1 C2 C3 C9 -133.60(11) . . . . ?
 C1 C2 C3 C4 104.47(12) . . . . ?
 C10 C9 C8 N2 -177.43(9) . . . . ?
 C10 C9 C8 C12 2.43(17) . . . . ?
 C10 C9 C3 C2 66.53(12) . . . . ?
 C10 C9 C3 C4 -173.14(9) . . . . ?
 C14 C2 C1 N1 -179.41(9) . . . . ?
 C14 C2 C1 C17 -0.04(16) . . . . ?
 C14 C2 C3 C9 50.09(12) . . . . ?
 C14 C2 C3 C4 -71.83(11) . . . . ?
 C3 C2 C1 N1 4.26(17) . . . . ?
 C3 C2 C1 C17 -176.37(10) . . . . ?
 C3 C2 C14 C15 177.57(10) . . . . ?
 C3 C9 C8 N2 -1.87(16) . . . . ?
 C3 C9 C8 C12 177.99(10) . . . . ?
 C3 C9 C10 O5 -1.47(13) . . . . ?
 C3 C9 C10 O6 179.18(11) . . . . ?
 C3 C4 C7 N2 6.39(16) . . . . ?
 C3 C4 C7 C13 -174.23(10) . . . . ?
 C7 N2 C8 C9 -7.22(16) . . . . ?
 C7 N2 C8 C12 172.90(10) . . . . ?
 C7 C4 C3 C2 108.09(11) . . . . ?
 C7 C4 C3 C9 -13.53(14) . . . . ?
 C18 O7 C19 C18 58.05(14) . . . 2_676 ?
 C19 O7 C18 C19 -57.60(13) . . . 2_676 ?
 C11 O5 C10 O6 1.32(15) . . . . ?
 C11 O5 C10 C9 -178.07(9) . . . . ?
 C17 C16 C15 C14 -0.33(18) . . . . ?
 C6 O3 C5 O4 5.14(16) . . . . ?
 C6 O3 C5 C4 -174.74(9) . . . . ?
 C15 C16 C17 C1 1.11(18) . . . . ?

_shelx_res_file
;
TITL nif_14dio_100k_a.res in P-1
    nif_14dio_100k.res
    created by SHELXL-2018/3 at 14:58:22 on 09-Oct-2021
REM Old TITL
REM SHELXT solution in P-1: R1 0.112, Rweak 0.006, Alpha 0.038
REM <I/s> 0.000 for 0 systematic absences, Orientation as input
REM Formula found by SHELXT: C20 N O7
CELL 1.54184 7.5604 11.1362 11.8563 73.606 73.185 75.643
ZERR 2 0.0001 0.0001 0.0001 0.001 0.001 0.001
LATT 1
SFAC C H N O
UNIT 38 44 4 14

L.S. 20
PLAN  5
SIZE 0.4 0.35 0.25
CONF
BOND
list 4
MORE -1
BOND $H
fmap 2
acta
OMIT 2 1 0
OMIT 1 2 2
REM <olex2.extras>
REM <HklSrc "%.\\nif_14dio_100k.hkl">
REM </olex2.extras>

WGHT    0.052400    0.384900
FVAR       0.84507
O5    4    0.825863    0.265327    0.964316    11.00000    0.02391    0.01260 =
         0.01255   -0.00083   -0.00870   -0.00150
O7    4    0.541332    0.902277    0.600133    11.00000    0.02905    0.01281 =
         0.01688   -0.00032   -0.00814    0.00069
O3    4    0.816608    0.411503    0.409553    11.00000    0.03047    0.01641 =
         0.01153   -0.00612   -0.00671   -0.00008
O6    4    0.779477    0.449218    1.020030    11.00000    0.03249    0.01815 =
         0.01544   -0.00662   -0.01076   -0.00039
O4    4    0.879564    0.236277    0.551533    11.00000    0.03293    0.01440 =
         0.01580   -0.00598   -0.00518    0.00136
O2    4    0.839772   -0.031013    0.742955    11.00000    0.03653    0.01486 =
         0.03151   -0.01218   -0.01406    0.00094
O1    4    0.966213    0.090457    0.797885    11.00000    0.02318    0.01744 =
         0.02984   -0.00686   -0.01421    0.00170
N2    3    0.672683    0.628549    0.670610    11.00000    0.02131    0.00928 =
         0.01364   -0.00269   -0.00622   -0.00017
AFIX  43
H2    2    0.625201    0.708175    0.653102    11.00000   -1.20000
AFIX   0
N1    3    0.830896    0.064219    0.778594    11.00000    0.02517    0.01124 =
         0.01598   -0.00270   -0.00951   -0.00121
C2    1    0.625905    0.278841    0.789405    11.00000    0.01749    0.01382 =
         0.00880   -0.00266   -0.00583   -0.00300
C9    1    0.760986    0.449342    0.820123    11.00000    0.01289    0.01306 =
         0.01184   -0.00402   -0.00326   -0.00229
C5    1    0.827775    0.350743    0.523634    11.00000    0.01470    0.01578 =
         0.01239   -0.00397   -0.00297   -0.00272
C4    1    0.772883    0.432501    0.610422    11.00000    0.01404    0.01371 =
         0.01132   -0.00366   -0.00307   -0.00242
C8    1    0.705813    0.576937    0.784527    11.00000    0.01306    0.01434 =
         0.01210   -0.00420   -0.00271   -0.00306
C1    1    0.645964    0.147326    0.803745    11.00000    0.01982    0.01484 =
         0.01304   -0.00366   -0.00742   -0.00214
C10   1    0.788518    0.393889    0.943366    11.00000    0.01162    0.01404 =
         0.01363   -0.00386   -0.00342   -0.00121
C14   1    0.442277    0.344732    0.817797    11.00000    0.01774    0.01616 =
         0.01256   -0.00367   -0.00570   -0.00205
AFIX  43
H14   2    0.422408    0.432441    0.808537    11.00000   -1.20000
AFIX   0
C3    1    0.782572    0.358918    0.739369    11.00000    0.01421    0.01048 =
         0.01177   -0.00305   -0.00441   -0.00098
AFIX  13
H3    2    0.904532    0.301742    0.737026    11.00000   -1.20000
AFIX   0
C7    1    0.711101    0.560177    0.583100    11.00000    0.01576    0.01492 =
         0.01204   -0.00355   -0.00397   -0.00304
C12   1    0.674557    0.673486    0.858068    11.00000    0.02237    0.01221 =
         0.01596   -0.00477   -0.00479   -0.00260
AFIX 137
H12A  2    0.786098    0.665852    0.884715    11.00000   -1.50000
H12B  2    0.571597    0.658858    0.927117    11.00000   -1.50000
H12C  2    0.646002    0.757457    0.809375    11.00000   -1.50000
AFIX   0

C18   1    0.683066    0.970863    0.516927    11.00000    0.02485    0.01757 =
         0.02385   -0.00240   -0.00953   -0.00089
AFIX  23
H18A  2    0.805116    0.915553    0.511102    11.00000   -1.20000
H18B  2    0.687227    1.042665    0.546536    11.00000   -1.20000
AFIX   0
C19   1    0.360104    0.982302    0.606411    11.00000    0.02705    0.01509 =
         0.01752   -0.00386   -0.00293   -0.00120
AFIX  23
H19A  2    0.356737    1.054535    0.637895    11.00000   -1.20000
H19B  2    0.265086    0.935039    0.661388    11.00000   -1.20000
AFIX   0

C11   1    0.849554    0.200027    1.083642    11.00000    0.03008    0.01751 =
         0.01409    0.00065   -0.01049   -0.00145
AFIX 137
H11A  2    0.867101    0.109879    1.091733    11.00000   -1.50000
H11B  2    0.739847    0.226331    1.142566    11.00000   -1.50000
H11C  2    0.957547    0.220236    1.096368    11.00000   -1.50000
AFIX   0
C13   1    0.678370    0.642492    0.463619    11.00000    0.03034    0.01346 =
         0.01472   -0.00182   -0.00878   -0.00098
AFIX 137
H13A  2    0.611800    0.725463    0.474293    11.00000   -1.50000
H13B  2    0.605443    0.604600    0.433654    11.00000   -1.50000
H13C  2    0.796991    0.649911    0.406706    11.00000   -1.50000
AFIX   0
C16   1    0.313084    0.153923    0.872858    11.00000    0.02323    0.02948 =
         0.02180   -0.00657   -0.00473   -0.01425
AFIX  43
H16   2    0.210010    0.113097    0.901099    11.00000   -1.20000
AFIX   0
C17   1    0.492811    0.085056    0.843935    11.00000    0.02955    0.01712 =
         0.02021   -0.00413   -0.00913   -0.00940
AFIX  43
H17   2    0.511280   -0.002280    0.851278    11.00000   -1.20000
AFIX   0
C6    1    0.854285    0.330497    0.326689    11.00000    0.02776    0.02276 =
         0.01545   -0.01103   -0.00550   -0.00147
AFIX 137
H6A   2    0.860752    0.381758    0.246021    11.00000   -1.50000
H6B   2    0.755430    0.282316    0.348682    11.00000   -1.50000
H6C   2    0.971805    0.273381    0.330088    11.00000   -1.50000
AFIX   0
C15   1    0.288145    0.284331    0.859337    11.00000    0.01639    0.02757 =
         0.01764   -0.00807   -0.00465   -0.00395
AFIX  43
H15   2    0.167780    0.331430    0.878163    11.00000   -1.20000
AFIX   0
HKLF 4


REM  nif_14dio_100k_a.res in P-1
REM wR2 = 0.095330, GooF = S = 1.06794, Restrained GooF = 1.06794 for all data
REM R1 = 0.035983 for 3543 Fo > 4sig(Fo) and 0.036068 for all 3552 data
REM 257 parameters refined using 0 restraints

END

WGHT      0.0525      0.3788

REM Highest difference peak  0.286,  deepest hole -0.315,  1-sigma level  0.059
Q1    1   0.7663  0.3974  0.6740  11.00000  0.05    0.29
Q2    1   0.9711  0.2820  0.7163  11.00000  0.05    0.28
Q3    1   0.8140  0.4001  0.5618  11.00000  0.05    0.25
Q4    1   0.7767  0.4223  0.8793  11.00000  0.05    0.24
Q5    1   0.7725  0.3899  0.5789  11.00000  0.05    0.22
;
_shelx_res_checksum                7059
_shelx_hkl_file
;
   0   0   1   73.99    0.55
   0   0   1   73.21    0.72
   0   0  -1   82.20    0.54
   0   0  -1   84.72    0.55
   0   0   1   77.45    0.58
   0   0  -1   92.46    0.74
   0   0   1   87.80    0.62
   0   0   1   86.67    0.61
   0   0   1   79.83    0.79
   0   0  -1   82.46    0.52
   0   0  -1   87.09    0.50
   0   0   1   84.80    0.64
   0   0  -1   88.45    0.59
   0   0   1   88.15    0.55
   0   0  -2   46.58    0.52
   0   0  -2   48.41    0.53
   0   0   2   56.85    0.85
   0   0   2   44.78    0.58
   0   0   2   45.91    0.62
   0   0  -2   61.79    0.80
   0   0  -2   49.40    0.47
   0   0   2   44.68    0.81
   0   0   2   42.42    0.63
   0   0   2   48.92    0.54
   0   0  -2   49.06    0.57
   0   0   2   47.62    0.61
   0   0  -2   46.33    0.50
   0   0   3 1901.74    8.42
   0   0  -3 1810.36    7.13
   0   0   3 1822.51    7.76
   0   0  -3 1836.64    7.14
   0   0   3 1680.44    7.65
   0   0   3 1703.42    7.60
   0   0  -3 1786.81    7.10
   0   0  -3 1909.10    7.37
   0   0   3 1804.37    8.69
   0   0  -3 1887.95    6.91
   0   0   3 1864.97    7.19
   0   0  -3 1844.82    7.43
   0   0   3 1727.44    7.52
   0   0   4    2.51    0.25
   0   0   4   12.24    0.49
   0   0   4    2.48    0.25
   0   0  -4    7.18    0.31
   0   0  -4   12.36    0.42
   0   0   4    3.24    0.20
   0   0  -4    9.42    0.33
   0   0   5 1768.74    9.64
   0   0  -5 1816.09    7.99
   0   0   5 1714.88    9.77
   0   0   5 1897.62    8.64
   0   0  -5 1816.32    7.96
   0   0   5 1707.91    9.46
   0   0  -5 1875.03    8.31
   0   0   5 1868.90    8.11
   0   0  -5 1867.48    8.39
   0   0  -5 1828.24    7.98
   0   0   6    5.13    0.51
   0   0  -6    5.41    0.33
   0   0   6    4.67    0.47
   0   0  -6    4.94    0.32
   0   0  -6    4.70    0.32
   0   0   6    5.05    0.33
   0   0  -6    4.86    0.35
   0   0   7    3.60    0.31
   0   0  -7    3.52    0.31
   0   0  -7    3.09    0.30
   0   0   7    2.94    0.44
   0   0  -7    3.01    0.28
   0   0   8   40.37    1.57
   0   0   8   39.87    0.86
   0   0   8   41.58    1.01
   0   0  -8   38.48    0.86
   0   0   8   37.07    0.78
   0   0  -8   38.46    0.86
   0   0  -8   37.64    0.82
   0   0   8   41.27    0.88
   0   0  -8   39.50    1.12
   0   0  -8   37.65    1.15
   0   0   9    0.86    0.31
   0   0   9    1.19    0.22
   0   0   9    1.86    0.21
   0   0  -9    1.00    0.17
   0   0   9    2.27    0.23
   0   0  -9    3.20    0.27
   0   0  -9    2.23    0.23
   0   0   9    2.99    0.27
   0   0  -9    4.05    0.40
   0   0  -9    1.95    0.30
   0   0   9    0.93    0.18
   0   0 -10   21.93    0.72
   0   0  10   22.49    0.70
   0   0  10   24.13    0.78
   0   0 -10   21.70    0.72
   0   0  10   26.13    0.77
   0   0  10   24.23    0.81
   0   0  10   22.59    0.75
   0   0 -11  138.02    1.81
   0   0  11  138.56    1.76
   0   0  11  143.21    1.88
   0   0 -11  134.17    1.79
   0   0  11  144.70    1.88
   0   0  11  147.24    1.86
   0   0  11  144.48    1.85
   0   0 -12    3.35    0.26
   0   0  12    3.58    0.27
   0   0  12    3.50    0.27
   0   0 -12    3.19    0.26
   0   0  12    3.79    0.28
   0   0 -13    0.52    0.11
   0   0  13    0.94    0.13
   0   0 -13    0.70    0.12
   0   0  13    0.87    0.13
   0   0  13    0.54    0.11
   0   0  13    0.55    0.12
   0   1 -13  153.24    1.42
   0  -1  13  154.52    1.39
   0  -1  13  157.16    1.43
   0   1 -13  153.69    1.42
   0  -1  13  153.55    1.41
   0  -1  13  155.51    1.39
   0   1 -12   73.92    1.16
   0  -1  12   76.39    1.16
   0   1 -12   73.52    1.16
   0  -1  12   74.92    1.18
   0  -1  12   74.95    1.17
   0  -1  12   78.57    1.19
   0   1 -11   47.90    1.04
   0  -1  11   53.12    1.05
   0   1 -11   47.13    1.04
   0  -1  11   50.82    0.99
   0  -1  11   50.36    1.08
   0  -1  11   52.56    1.10
   0  -1  11   52.10    1.10
   0  -1  11   53.68    1.10
   0   1 -10   77.47    1.38
   0  -1  10   76.83    1.30
   0   1 -10   74.80    1.35
   0  -1  10   84.61    1.49
   0  -1  10   80.19    1.31
   0  -1  10   85.13    1.53
   0  -1  10   84.05    1.44
   0  -1  10   81.88    1.44
   0   1  -9  171.42    2.06
   0  -1   9  173.83    1.94
   0   1  -9  171.89    2.00
   0  -1   9  186.16    2.19
   0  -1   9  176.45    1.96
   0   1  -9  173.61    2.06
   0  -1   9  185.19    2.15
   0  -1   9  194.28    2.43
   0  -1   9  201.87    2.28
   0   1  -8  161.12    2.37
   0  -1   8  178.43    3.55
   0  -1   8  167.67    1.90
   0  -1   8  178.61    2.31
   0   1  -8  162.18    1.90
   0   1  -8  157.24    1.85
   0  -1   8  165.31    1.77
   0   1  -8  160.68    1.82
   0  -1   8  168.19    1.92
   0  -1   8  164.77    2.49
   0  -1   8  159.76    1.73
   0  -1   8  183.11    2.16
   0   1  -7  813.03    5.38
   0  -1   7  886.32    7.97
   0   1  -7  850.73    5.53
   0   1  -7  842.48    5.86
   0   1  -7  831.35    5.41
   0  -1   7  865.73    5.82
   0   1  -6  106.88    1.52
   0  -1   6  103.50    2.15
   0   1  -6  107.99    1.56
   0   1  -6  113.36    1.62
   0  -1   6  112.04    1.69
   0   1  -6  111.43    1.55
   0   1  -6  111.20    1.69
   0  -1   6  105.34    2.25
   0   1  -5  918.42    4.96
   0  -1   5  856.46    6.24
   0  -1   5  898.17    5.92
   0   1  -5  936.90    4.96
   0  -1   5  972.70    6.18
   0   1  -5  944.96    5.26
   0   1  -5  951.22    4.89
   0  -1   5  850.76    6.66
   0   1  -5  902.92    5.13
   0  -1   5  939.33    5.24
   0   1  -4 1411.25    6.25
   0   1  -4 1411.53    6.30
   0  -1   4 1408.13    6.81
   0  -1   4 1541.75    7.15
   0   1  -4 1412.30    6.44
   0   1  -4 1388.60    6.46
   0  -1   4 1274.70    7.79
   0   1  -4 1451.22    6.16
   0  -1   4 1438.60    6.56
   0   1  -3  288.48    1.92
   0  -1   3  301.41    2.43
   0  -1   3  297.01    2.08
   0   1  -3  287.31    1.91
   0  -1   3  311.32    2.10
   0   1  -3  288.10    1.80
   0   1  -3  288.70    1.97
   0  -1   3  300.35    2.09
   0  -1   3  299.54    2.55
   0   1  -3  280.50    1.99
   0   1  -3  293.68    1.82
   0   1  -2 2943.01   11.22
   0  -1   2 3131.07   11.21
   0  -1   2 3177.52   11.47
   0   1  -2 3120.27   11.27
   0   1  -2 3196.82   10.68
   0  -1   2 3233.01   11.21
   0   1  -2 2997.12   11.25
   0   1  -2 3095.86   11.03
   0   1  -2 3046.73   11.12
   0  -1   2 3169.34   11.63
   0  -1   2 3146.54   11.37
   0  -1   1  740.16    2.83
   0   1  -1  702.40    2.94
   0  -1   1  722.43    3.02
   0   1  -1  710.71    2.76
   0  -1   1  708.55    3.00
   0   1  -1  705.25    2.93
   0  -1   1  739.09    3.07
   0  -1   1  699.74    2.88
   0   1  -1  708.83    2.94
   0  -1   1  725.98    3.07
   0   1  -1  724.93    2.75
   0   1   0  449.64    1.93
   0  -1   0  511.48    1.89
   0  -1   0  483.62    1.94
   0   1   0  470.20    1.92
   0   1   0  467.30    1.91
   0   1   0  435.07    1.88
   0   1   0  457.95    1.90
   0  -1   0  500.50    1.98
   0  -1   0  437.78    1.86
   0  -1   0  453.97    2.01
   0   1   0  473.06    1.77
   0   1   0  476.56    1.94
   0   1   1  533.25    2.33
   0   1   1  613.56    2.68
   0   1   1  571.80    2.35
   0   1   1  550.09    2.26
   0  -1  -1  572.48    2.11
   0  -1  -1  551.56    2.18
   0  -1  -1  539.01    2.32
   0   1   1  544.64    2.49
   0   1   1  612.51    2.76
   0  -1  -1  547.05    2.26
   0  -1  -2  240.09    1.48
   0   1   2  248.96    1.40
   0   1   2  225.25    1.80
   0   1   2  294.34    1.94
   0  -1  -2  255.20    1.64
   0   1   2  257.84    1.29
   0   1   2  241.04    1.86
   0  -1  -2  256.12    1.40
   0   1   2  227.07    1.68
   0   1   2  263.12    1.30
   0  -1  -2  261.97    1.35
   0   1   2  247.24    1.24
   0  -1  -2  243.21    1.75
   0   1   2  246.98    1.74
   0   1   3 1145.70    4.73
   0   1   3 1107.90    5.54
   0  -1  -3 1146.39    4.76
   0  -1  -3  957.59    5.51
   0   1   3  946.83    5.41
   0  -1  -3 1027.04    5.61
   0  -1  -3 1218.72    5.19
   0   1   3 1135.18    4.33
   0  -1  -3 1093.29    4.58
   0   1   3 1086.03    4.44
   0   1   3 1021.30    5.07
   0   1   4 1433.84    7.49
   0  -1  -4 1535.73    6.38
   0   1   4 1515.96    6.42
   0  -1  -4 1477.92    7.50
   0   1   4 1320.75    7.39
   0  -1  -4 1466.28    6.27
   0  -1  -4 1636.79    6.76
   0   1   4 1460.58    6.11
   0   1   4 1322.77    7.04
   0   1   5  277.67    2.26
   0  -1  -5  267.84    2.16
   0   1   5  273.04    3.00
   0  -1  -5  308.42    2.91
   0   1   5  240.55    2.83
   0  -1  -5  275.86    2.20
   0  -1  -5  291.96    2.36
   0   1   5  272.27    2.10
   0   1   6   65.78    1.59
   0   1   6   59.94    1.56
   0  -1  -6   67.36    1.29
   0  -1  -6   62.00    1.11
   0  -1  -6   63.07    1.15
   0   1   6   59.28    1.03
   0  -1  -7  123.13    1.82
   0  -1  -7  122.88    1.92
   0  -1  -7  122.99    1.78
   0   1   7  123.55    2.42
   0   1   8   87.84    2.16
   0   1   8   88.17    2.22
   0   1   8   80.44    1.16
   0   1   8   84.71    1.38
   0   1   8   81.66    1.41
   0   1   8   75.91    1.13
   0  -1  -8   80.14    1.18
   0   1   8   80.34    1.18
   0  -1  -8   81.42    1.61
   0  -1  -8   82.15    1.70
   0  -1  -8   80.74    1.62
   0   1   8   82.65    1.28
   0   1   9  129.05    2.72
   0   1   9  122.27    1.76
   0   1   9  120.68    1.57
   0  -1  -9  118.05    1.60
   0   1   9  111.57    1.49
   0   1   9  121.60    1.63
   0  -1  -9  114.24    1.54
   0  -1  -9  115.97    2.17
   0  -1  -9  111.65    2.05
   0   1   9  122.56    1.68
   0  -1 -10   23.00    0.72
   0   1  10   24.13    0.72
   0  -1 -10   25.15    0.74
   0   1  10   25.88    0.78
   0  -1 -10   25.65    0.77
   0   1  10   24.29    0.79
   0   1  10   24.05    0.72
   0   1  10   23.33    0.75
   0  -1 -11  125.63    1.71
   0   1  11  125.31    1.69
   0  -1 -11  126.23    1.74
   0   1  11  132.10    1.81
   0   1  11  128.77    1.79
   0   1  11  127.06    1.69
   0   1  11  129.30    1.79
   0  -1 -12    1.76    0.20
   0   1  12    2.59    0.24
   0   1  12    2.58    0.25
   0  -1 -12    2.16    0.23
   0   1  12    1.72    0.20
   0   1  12    2.04    0.22
   0   1  12    1.98    0.22
   0   1  13   44.04    0.83
   0  -1 -13   44.99    0.84
   0   1  13   43.82    0.81
   0  -1 -13   42.30    0.79
   0   1  13   44.19    0.78
   0  -2  13   35.91    0.57
   0  -2  13   35.25    0.57
   0   2 -13   34.18    0.57
   0   2 -12   31.30    0.71
   0  -2  12   33.03    0.71
   0   2 -12   31.72    0.71
   0  -2  12   33.76    0.68
   0  -2  12   33.56    0.73
   0  -2  12   33.17    0.73
   0  -2  12   35.11    0.74
   0   2 -11    3.13    0.27
   0  -2  11    3.16    0.26
   0   2 -11    2.84    0.26
   0  -2  11    3.15    0.26
   0  -2  11    3.31    0.28
   0  -2  11    3.35    0.29
   0  -2  11    3.21    0.28
   0   2 -10  168.04    2.09
   0  -2  10  176.90    2.01
   0  -2  10  182.47    2.24
   0   2 -10  166.52    2.06
   0  -2  10  181.00    2.05
   0  -2  10  177.38    2.19
   0  -2  10  190.75    2.33
   0  -2  10  188.81    2.23
   0  -2   9   10.09    0.45
   0   2  -9   10.98    0.52
   0  -2   9   10.43    0.47
   0  -2   9   10.41    0.53
   0  -2   9   10.01    0.48
   0   2  -9   10.27    0.49
   0   2  -9   11.43    0.53
   0  -2   9   10.25    0.57
   0  -2   9   11.94    0.56
   0  -2   9   10.56    0.54
   0   2  -8  201.90    2.80
   0  -2   8  195.42    3.84
   0   2  -8  200.13    2.74
   0  -2   8  208.18    2.27
   0  -2   8  205.36    2.62
   0  -2   8  200.25    1.99
   0   2  -8  203.37    2.25
   0  -2   8  211.25    2.07
   0  -2   8  210.74    2.15
   0   2  -8  199.96    2.19
   0  -2   8  204.08    2.26
   0   2  -8  196.24    2.20
   0  -2   8  217.81    3.11
   0  -2   8  219.41    2.53
   0   2  -7   58.02    1.32
   0  -2   7   57.50    1.97
   0  -2   7   60.61    1.11
   0  -2   7   55.62    1.32
   0   2  -7   56.90    1.07
   0  -2   7   58.60    0.96
   0  -2   7   65.39    1.07
   0  -2   7   59.44    1.07
   0   2  -7   57.43    1.07
   0   2  -7   59.44    1.07
   0  -2   7   60.61    1.50
   0  -2   7   57.27    1.91
   0  -2   7   60.93    1.31
   0   2  -7   58.93    1.37
   0   2  -6  221.62    2.40
   0   2  -6  224.08    2.45
   0  -2   6  224.73    2.74
   0   2  -5 2315.04    9.82
   0   2  -5 2286.03    9.73
   0  -2   5 2051.68   12.02
   0  -2   5 2144.05   10.28
   0   2  -5 2191.24    9.96
   0  -2   4  143.58    1.98
   0   2  -4  130.52    1.45
   0   2  -4  133.77    1.50
   0   2  -4  132.56    1.53
   0  -2   4  121.34    1.59
   0   2  -4  129.69    1.36
   0  -2   4  138.36    2.07
   0  -2   3  507.81    2.83
   0   2  -3  468.50    2.82
   0  -2   3  507.72    3.17
   0   2  -3  471.46    2.85
   0   2  -3  476.58    2.76
   0  -2   3  515.12    3.34
   0  -2   3  446.94    3.04
   0   2  -3  479.04    2.91
   0   2  -3  471.02    2.57
   0   2  -2  447.61    2.18
   0  -2   2  454.89    2.28
   0   2  -2  448.81    2.49
   0  -2   2  470.48    2.66
   0  -2   2  471.21    2.71
   0  -2   2  480.23    2.76
   0   2  -2  443.40    2.17
   0   2  -2  442.93    2.49
   0  -2   2  453.04    2.42
   0   2  -2  435.78    2.46
   0  -2   2  405.13    2.55
   0  -2   1 1867.72    6.69
   0   2  -1 1810.69    6.98
   0   2  -1 1868.47    7.08
   0  -2   1 1858.62    6.75
   0   2  -1 1845.10    7.09
   0  -2   1 1840.38    7.33
   0  -2   1 1825.39    7.17
   0   2  -1 1858.48    6.70
   0   2  -1 1875.61    7.19
   0   2  -1 1907.60    6.61
   0  -2   1 1845.09    7.34
   0  -2   0  154.08    1.06
   0  -2   0  155.87    0.97
   0   2   0  150.66    1.04
   0   2   0  148.31    1.03
   0   2   0  145.94    0.94
   0   2   0  150.36    1.08
   0   2   0  151.31    1.06
   0  -2   0  145.61    1.15
   0  -2   0  151.79    1.08
   0   2   0  153.87    0.86
   0   2   1   19.25    0.35
   0  -2  -1   19.17    0.44
   0   2   1   19.52    0.36
   0  -2  -1   19.77    0.29
   0   2   1   19.37    0.34
   0   2   1   24.73    0.35
   0  -2  -1   20.62    0.23
   0  -2  -1   17.35    0.23
   0   2   1   23.29    0.48
   0   2   1   18.18    0.30
   0  -2  -2    0.71    0.05
   0  -2  -2    0.29    0.04
   0   2   2    0.53    0.10
   0   2   2    0.46    0.07
   0   2   2    0.34    0.06
   0  -2  -2    0.26    0.05
   0   2   2    1.40    0.15
   0  -2  -2    1.56    0.12
   0   2   2    0.80    0.11
   0  -2  -2    0.39    0.05
   0   2   3   51.70    0.74
   0  -2  -3   50.14    0.80
   0   2   3   52.43    0.97
   0   2   3   47.01    0.64
   0   2   3   55.55    0.86
   0  -2  -3   53.01    0.66
   0  -2  -3   47.05    0.87
   0   2   3   51.84    0.89
   0   2   3   47.40    0.87
   0  -2  -3   51.50    0.65
   0  -2  -4   13.32    0.55
   0   2   4   13.79    0.56
   0   2   4   14.34    0.43
   0   2   4   15.37    0.55
   0   2   4   12.54    0.48
   0  -2  -4   14.43    0.40
   0  -2  -4   15.16    0.52
   0  -2  -5   41.38    1.22
   0  -2  -5   51.52    1.29
   0   2   5   60.66    1.00
   0   2   5   57.42    1.29
   0   2   5   68.38    1.34
   0  -2  -5   72.01    1.16
   0   2   5   59.87    1.27
   0  -2  -5   60.33    0.95
   0  -2  -6   46.53    1.26
   0   2   6   48.69    1.00
   0   2   6   52.37    1.31
   0  -2  -6   49.42    0.98
   0  -2  -6   52.39    1.06
   0  -2  -7   37.89    0.95
   0   2   7   38.66    1.28
   0  -2  -7   41.71    1.02
   0  -2  -7   43.06    1.16
   0  -2  -7   37.87    0.96
   0   2   7   40.34    1.26
   0   2   8   44.94    1.42
   0   2   8   41.30    0.93
   0   2   8   41.33    0.95
   0   2   8   42.40    1.45
   0   2   8   42.08    0.84
   0   2   8   41.61    0.88
   0  -2  -8   42.92    1.15
   0  -2  -8   41.60    1.21
   0   2   8   41.64    0.89
   0   2   9  461.52    5.02
   0   2   9  475.94    5.32
   0   2   9  449.85    3.57
   0   2   9  445.01    3.69
   0   2   9  435.93    3.24
   0  -2  -9  450.46    3.30
   0   2   9  453.65    3.46
   0  -2  -9  428.51    4.18
   0  -2  -9  443.58    4.44
   0   2   9  458.66    3.53
   0   2  10 1860.82    9.34
   0  -2 -10 1805.19    8.64
   0   2  10 1741.16    8.52
   0   2  10 1781.46    8.86
   0   2  10 1806.97    8.84
   0  -2 -10 1824.39    8.57
   0   2  10 1802.47    8.91
   0   2  10 1764.18    8.62
   0   2  11   26.65    0.83
   0  -2 -11   27.43    0.78
   0   2  11   26.82    0.81
   0   2  11   27.07    0.82
   0   2  11   26.54    0.81
   0  -2 -11   27.99    0.80
   0   2  11   27.88    0.80
   0   2  12   91.29    1.40
   0  -2 -12   96.42    1.40
   0   2  12   96.69    1.43
   0  -2 -12  102.58    1.48
   0   2  12   97.44    1.44
   0   2  12  100.37    1.49
   0   2  13   30.11    0.69
   0  -2 -13   30.83    0.71
   0   2  13   30.29    0.69
   0  -2 -13   29.09    0.66
   0   3 -12    2.01    0.17
   0  -3  12    2.12    0.17
   0  -3  12    2.15    0.17
   0   3 -12    2.08    0.17
   0  -3  12    2.36    0.19
   0  -3  12    2.45    0.19
   0   3 -11    4.36    0.30
   0  -3  11    4.28    0.28
   0  -3  11    4.30    0.29
   0   3 -11    3.71    0.27
   0  -3  11    4.48    0.31
   0  -3  11    4.52    0.30
   0   3 -10   38.05    0.96
   0  -3  10   39.93    0.88
   0  -3  10   46.89    0.98
   0  -3  10   41.42    0.96
   0   3 -10   37.53    0.93
   0  -3  10   40.27    1.01
   0  -3  10   43.81    1.02
   0  -3   9    0.99    0.18
   0   3  -9    0.06    0.12
   0  -3   9    0.14    0.11
   0  -3   9    0.25    0.13
   0  -3   9    0.06    0.12
   0  -3   9    0.09    0.17
   0  -3   9    0.88    0.22
   0  -3   8  304.92    3.47
   0  -3   8  312.49    3.04
   0  -3   8  308.91    2.69
   0   3  -8  289.92    2.86
   0   3  -8  300.90    2.75
   0  -3   8  314.22    2.68
   0   3  -8  297.19    2.81
   0   3  -8  291.86    2.85
   0  -3   8  304.76    2.82
   0  -3   8  306.15    3.99
   0  -3   7   31.25    1.47
   0   3  -7   32.69    1.05
   0   3  -7   34.05    1.11
   0  -3   7   31.05    1.10
   0  -3   7   34.61    0.91
   0  -3   7   33.71    0.80
   0   3  -7   34.09    0.86
   0   3  -7   32.89    0.87
   0  -3   7   34.87    0.85
   0  -3   7   30.81    1.56
   0  -3   7   34.18    1.23
   0   3  -7   31.47    0.80
   0  -3   7   34.19    1.12
   0  -3   6   42.37    1.43
   0   3  -6   45.52    1.18
   0   3  -6   43.00    1.11
   0   3  -6   43.70    1.10
   0  -3   6   43.95    1.30
   0  -3   5   26.39    0.99
   0  -3   5   25.97    1.03
   0   3  -5   27.50    0.79
   0   3  -5   29.93    0.82
   0  -3   5   26.23    1.09
   0  -3   5   26.77    0.92
   0  -3   4  216.03    2.45
   0   3  -4  198.47    2.01
   0   3  -4  196.69    2.00
   0   3  -4  191.44    1.90
   0  -3   4  173.79    2.18
   0  -3   4  217.86    2.63
   0  -3   3  499.32    3.36
   0   3  -3  501.10    3.16
   0  -3   2 2415.07    9.96
   0   3  -2 2553.58    9.81
   0  -3   2 2553.66   10.16
   0   3  -2 2360.47    9.76
   0  -3   2 2599.87   10.26
   0  -3   2 2468.69    9.70
   0  -3   2 2305.86   10.02
   0   3  -2 2517.45    9.89
   0   3  -1  737.92    3.58
   0  -3   1  754.85    3.81
   0   3  -1  751.34    3.57
   0  -3   1  753.29    3.94
   0   3  -1  751.58    3.62
   0  -3   1  752.36    3.93
   0   3  -1  749.09    3.74
   0  -3   0 2353.88    9.16
   0   3   0 2316.84    9.15
   0  -3   0 2405.00    8.90
   0   3   0 2407.50    9.16
   0   3   0 2407.30    9.26
   0   3   0 2375.38    8.90
   0   3   0 2374.02    9.21
   0  -3   0 2330.36    9.50
   0  -3  -1  788.08    3.52
   0   3   1  796.25    3.76
   0  -3  -1  777.09    4.05
   0   3   1  808.75    3.80
   0   3   1  783.83    3.67
   0   3   1  793.44    3.62
   0  -3  -1  795.53    4.33
   0  -3  -2  725.59    4.40
   0   3   2  831.82    3.89
   0   3   2  808.15    3.97
   0   3   2  789.02    3.71
   0  -3  -2  766.32    3.72
   0   3   2  859.18    4.47
   0   3   2  806.47    3.83
   0   3   2  785.40    3.50
   0  -3  -3  909.69    4.87
   0   3   3  878.01    4.69
   0   3   3  870.69    4.40
   0   3   3  854.75    4.20
   0   3   3  817.41    4.03
   0   3   3  807.09    4.21
   0   3   3  860.05    4.84
   0  -3  -3  864.59    3.88
   0  -3  -3  831.00    4.50
   0  -3  -3  853.36    4.05
   0   3   3  875.36    4.54
   0  -3  -4  235.76    2.18
   0  -3  -4  218.86    2.17
   0   3   4  213.32    1.97
   0   3   4  222.39    2.30
   0   3   4  222.82    2.04
   0  -3  -4  227.66    1.73
   0   3   4  205.65    2.18
   0  -3  -4  222.63    1.78
   0   3   4  217.46    2.15
   0  -3  -5 1969.16    8.77
   0   3   5 1872.38    9.36
   0  -3  -5 1765.49    9.75
   0  -3  -5 1748.17   10.17
   0   3   5 1827.29    8.56
   0   3   5 1902.35    8.97
   0  -3  -5 1810.96    8.07
   0  -3  -5 1996.48    9.08
   0   3   5 1877.05    9.24
   0   3   6  113.75    1.66
   0   3   6  111.72    1.94
   0  -3  -6  115.34    1.64
   0  -3  -6  115.93    1.51
   0  -3  -7    2.25    0.25
   0   3   7    2.45    0.33
   0   3   7    3.44    0.31
   0  -3  -7    2.69    0.26
   0   3   7    2.78    0.32
   0   3   8   87.92    1.89
   0   3   8   86.32    1.35
   0   3   8   87.12    1.35
   0   3   8   90.20    2.06
   0  -3  -8   86.14    1.64
   0   3   8   88.81    1.29
   0   3   8   89.41    1.48
   0  -3  -8   85.91    1.62
   0   3   8   86.78    1.34
   0   3   9   64.19    1.71
   0   3   9   63.98    1.82
   0   3   9   63.16    1.23
   0   3   9   65.05    1.21
   0   3   9   66.61    1.15
   0   3   9   64.55    1.26
   0  -3  -9   64.77    1.66
   0  -3  -9   59.10    1.46
   0   3   9   64.53    1.24
   0   3  10 1053.12    6.29
   0  -3 -10 1082.33    5.91
   0   3  10 1021.34    5.83
   0   3  10 1043.16    6.04
   0   3  10 1002.55    5.99
   0   3  10 1026.10    6.06
   0  -3 -11  107.01    1.55
   0   3  11  100.05    1.61
   0   3  11  106.08    1.69
   0   3  11  102.68    1.59
   0   3  11  104.46    1.63
   0   3  11  104.60    1.62
   0   3  11  101.56    1.52
   0  -3 -11  110.34    1.55
   0   3  12    2.47    0.25
   0  -3 -12    3.21    0.26
   0   3  12    2.64    0.24
   0   3  12    3.04    0.27
   0   3  12    2.56    0.25
   0   3  12    2.94    0.26
   0  -3 -12    2.52    0.25
   0  -3 -13    5.12    0.28
   0  -3 -13    5.33    0.30
   0   3  13    5.06    0.28
   0   3  13    4.69    0.28
   0   3  13    4.66    0.27
   0  -3 -14   15.18    0.38
   0  -4  12   33.81    0.56
   0  -4  12   34.92    0.57
   0   4 -12   32.90    0.56
   0  -4  11    0.19    0.09
   0   4 -11    0.19    0.10
   0  -4  11    0.22    0.10
   0   4 -11    0.23    0.10
   0  -4  11    0.12    0.10
   0  -4  11    0.36    0.11
   0  -4  11    0.07    0.09
   0   4 -10  112.37    1.61
   0  -4  10  121.11    1.53
   0  -4  10  125.15    1.56
   0  -4  10  123.90    1.63
   0   4 -10  110.69    1.56
   0  -4  10  120.80    1.70
   0  -4  10  126.95    1.68
   0  -4   9   15.05    0.57
   0   4  -9   14.03    0.61
   0  -4   9   16.08    0.58
   0   4  -9   14.30    0.57
   0  -4   9   14.96    0.61
   0   4  -9   13.95    0.59
   0  -4   9   14.38    0.63
   0  -4   9   14.82    0.69
   0  -4   9   15.53    0.68
   0  -4   8   84.96    1.40
   0   4  -8   80.25    1.48
   0   4  -8   81.15    1.41
   0  -4   8   88.14    1.39
   0   4  -8   79.85    1.46
   0   4  -8   81.81    1.44
   0  -4   8   85.21    1.49
   0  -4   8   84.50    1.56
   0  -4   8   80.23    1.74
   0  -4   8   87.76    1.76
   0   4  -7    0.41    0.18
   0   4  -7    0.58    0.20
   0  -4   7    0.14    0.23
   0  -4   7    0.41    0.14
   0   4  -7    0.71    0.15
   0  -4   7    0.23    0.13
   0   4  -7    0.34    0.14
   0  -4   7    0.39    0.18
   0   4  -7    0.82    0.17
   0  -4   7    0.21    0.21
   0   4  -6  164.42    2.31
   0   4  -6  163.62    2.34
   0   4  -6  171.85    2.49
   0  -4   6  159.69    3.00
   0  -4   6  147.89    2.35
   0  -4   6  168.10    1.90
   0   4  -6  163.48    1.95
   0   4  -6  163.02    1.93
   0  -4   6  167.29    1.95
   0   4  -6  168.43    2.00
   0  -4   6  146.08    3.24
   0  -4   6  165.44    2.81
   0   4  -6  157.77    1.83
   0   4  -5  346.05    3.34
   0  -4   5  317.25    3.88
   0  -4   5  340.48    4.06
   0   4  -5  331.64    3.14
   0   4  -5  322.65    3.07
   0   4  -5  318.42    2.93
   0  -4   5  310.83    3.62
   0  -4   5  336.75    4.23
   0  -4   4  644.63    5.12
   0  -4   4  650.51    4.76
   0   4  -4  647.34    4.31
   0   4  -4  637.46    4.22
   0   4  -4  637.08    4.22
   0  -4   4  654.47    4.96
   0  -4   3  134.85    1.91
   0  -4   3  132.10    1.72
   0   4  -3  133.30    1.59
   0   4  -3  131.71    1.57
   0   4  -3  134.83    1.65
   0  -4   2   11.65    0.48
   0  -4   2   11.52    0.46
   0   4  -2   11.60    0.42
   0  -4   2   12.52    0.49
   0  -4   2   11.56    0.47
   0   4  -2   12.41    0.45
   0  -4   2   11.41    0.46
   0  -4   2   11.46    0.41
   0   4  -1    8.46    0.33
   0  -4   1    8.19    0.36
   0   4  -1    8.29    0.31
   0  -4   1    8.32    0.38
   0   4  -1    8.11    0.35
   0  -4   0  512.40    3.06
   0   4   0  518.04    3.10
   0   4   0  537.48    3.16
   0  -4   0  528.17    3.43
   0   4   1  370.19    2.50
   0   4   1  367.49    2.42
   0  -4  -1  368.29    2.86
   0   4   1  362.06    2.35
   0  -4  -2 1284.29    7.16
   0   4   2 1564.91    6.67
   0   4   2 1539.84    6.74
   0  -4  -2 1390.03    7.68
   0  -4  -2 1460.70    6.38
   0   4   3   12.36    0.46
   0   4   3   13.41    0.53
   0  -4  -3   11.95    0.40
   0  -4  -3   12.59    0.61
   0  -4  -4    2.24    0.24
   0   4   4    1.48    0.19
   0  -4  -4    1.81    0.23
   0   4   4    1.54    0.19
   0   4   4    1.53    0.17
   0  -4  -4    2.25    0.19
   0  -4  -5  502.50    4.19
   0   4   5  479.26    3.90
   0  -4  -5  524.30    3.99
   0   4   5  461.70    3.64
   0   4   5  468.82    3.58
   0   4   5  456.70    3.74
   0   4   6  132.45    2.00
   0   4   6  132.72    2.08
   0  -4  -6  123.37    2.38
   0  -4  -6  125.90    2.57
   0  -4  -6  142.32    2.03
   0   4   6  133.28    1.95
   0   4   7  132.16    2.25
   0  -4  -7  136.56    2.07
   0   4   7  131.10    2.08
   0   4   8   15.50    0.82
   0  -4  -8   15.31    0.72
   0   4   8   15.04    0.74
   0   4   8   16.04    0.56
   0   4   8   15.29    0.59
   0   4   8   15.21    0.57
   0   4   8   17.75    0.64
   0   4   8   15.89    0.55
   0  -4  -8   17.45    0.83
   0   4   8   16.48    0.61
   0   4   9    6.58    0.57
   0  -4  -9    7.29    0.53
   0   4   9    7.54    0.43
   0   4   9    6.91    0.43
   0   4   9    7.42    0.41
   0   4   9    7.90    0.43
   0   4   9    9.60    0.48
   0  -4  -9    7.92    0.58
   0   4   9    8.60    0.46
   0   4  10   19.08    0.69
   0  -4 -10   20.36    0.68
   0   4  10   18.77    0.68
   0   4  10   19.80    0.70
   0   4  11   82.83    1.42
   0  -4 -11   88.61    1.41
   0   4  11   82.10    1.47
   0  -4 -11   86.28    1.36
   0   4  11   82.12    1.41
   0   4  11   74.12    1.32
   0   4  11   76.42    1.38
   0  -4 -12    4.25    0.30
   0   4  12    3.82    0.29
   0   4  12    3.79    0.29
   0   4  12    3.78    0.29
   0   4  12    3.43    0.28
   0   4  12    3.85    0.30
   0  -4 -12    4.75    0.33
   0   4  13    0.40    0.11
   0  -4 -13    0.14    0.08
   0   4  13    0.05    0.08
   0  -4 -13    0.13    0.10
   0   4  13    0.32    0.10
   0   4  13    0.50    0.12
   0   5 -11   68.78    0.89
   0  -5  11   76.86    0.98
   0  -5  11   73.94    0.91
   0   5 -11   74.34    0.94
   0  -5  11   77.22    0.96
   0   5 -11   70.42    0.93
   0  -5  11   77.46    0.93
   0  -5  10   49.43    0.95
   0  -5  10   48.77    0.88
   0  -5  10   50.66    0.96
   0   5 -10   47.36    0.94
   0  -5  10   48.26    0.89
   0  -5   9    0.48    0.16
   0   5  -9    0.56    0.16
   0   5  -9    0.40    0.14
   0  -5   9    0.43    0.13
   0  -5   9    0.44    0.18
   0   5  -9    0.42    0.14
   0  -5   8    1.86    0.24
   0   5  -8    1.18    0.21
   0   5  -8    1.23    0.20
   0  -5   8    1.26    0.19
   0   5  -8    1.12    0.19
   0   5  -8    1.14    0.20
   0  -5   8    0.98    0.26
   0  -5   8    1.13    0.27
   0   5  -7   92.83    1.60
   0  -5   7   95.32    1.57
   0   5  -7   90.14    1.51
   0   5  -7   94.70    1.57
   0  -5   7   93.69    1.61
   0   5  -7   89.98    1.56
   0  -5   7   74.47    1.76
   0  -5   7   77.67    1.82
   0   5  -6  403.11    3.96
   0   5  -6  399.89    3.92
   0  -5   6  358.76    4.87
   0   5  -6  412.12    4.17
   0  -5   6  353.77    3.89
   0   5  -6  393.02    3.36
   0  -5   6  410.20    3.37
   0   5  -6  392.54    3.24
   0   5  -6  394.65    3.38
   0   5  -6  390.31    3.29
   0  -5   6  409.99    3.44
   0  -5   6  344.68    5.24
   0  -5   6  397.13    4.73
   0   5  -5   31.15    1.02
   0  -5   5   26.84    1.18
   0  -5   5   35.32    1.01
   0   5  -5   28.58    0.79
   0   5  -5   29.98    0.81
   0   5  -5   28.52    0.78
   0   5  -5   30.02    0.93
   0  -5   5   30.70    1.25
   0   5  -5   30.32    0.96
   0  -5   5   31.68    1.28
   0   5  -5   30.44    0.96
   0   5  -5   28.43    0.77
   0   5  -4   12.42    0.59
   0   5  -4   12.07    0.56
   0  -5   4   12.80    0.65
   0   5  -4   12.86    0.57
   0   5  -4   12.12    0.57
   0  -5   4   13.64    0.71
   0  -5   3  107.34    1.85
   0   5  -3  110.83    1.58
   0  -5   3  107.15    1.69
   0   5  -3  112.91    1.67
   0  -5   3  116.73    1.85
   0  -5   2  157.16    2.03
   0   5  -2  160.38    1.76
   0  -5   2  146.35    1.83
   0   5  -2  158.35    1.90
   0  -5   2  150.40    1.96
   0  -5   2  155.79    1.98
   0   5  -1  287.97    2.50
   0  -5   1  275.26    2.61
   0  -5   1  281.99    2.64
   0  -5   1  276.87    2.50
   0   5  -1  285.28    2.39
   0  -5   0   11.40    0.49
   0   5   0   12.24    0.46
   0  -5   0   11.81    0.51
   0  -5   0   11.74    0.44
   0   5   0   12.16    0.46
   0   5   1  418.51    2.89
   0  -5  -1  443.24    3.45
   0  -5  -1  435.16    3.42
   0   5   1  414.16    2.99
   0   5   1  436.44    3.09
   0  -5  -2  436.44    3.93
   0  -5  -2  438.90    3.01
   0   5   2  480.32    3.25
   0   5   2  483.78    3.34
   0  -5  -3  236.39    2.10
   0  -5  -3  216.52    2.89
   0   5   3  240.26    2.34
   0   5   3  258.53    2.30
   0  -5  -3  204.63    2.71
   0  -5  -4  175.38    2.57
   0  -5  -4  171.02    1.82
   0   5   4  172.17    2.09
   0  -5  -4  171.32    2.46
   0  -5  -5  810.67    5.91
   0  -5  -5  732.96    4.57
   0   5   5  699.37    5.05
   0  -5  -5  794.05    5.63
   0  -5  -5  807.54    5.81
   0  -5  -6  274.77    3.22
   0  -5  -6  248.35    3.36
   0  -5  -6  273.56    3.20
   0   5   6  239.43    2.88
   0  -5  -7  109.29    2.84
   0   5   7  115.19    2.07
   0  -5  -7  118.85    2.11
   0   5   7  104.09    1.99
   0   5   7  113.65    1.48
   0   5   7  111.89    1.54
   0   5   7  110.58    1.46
   0   5   7  112.24    1.42
   0   5   7  112.13    1.48
   0  -5  -7  118.51    2.11
   0   5   7  117.35    1.59
   0   5   7  108.20    1.49
   0   5   8   30.17    1.11
   0  -5  -8   33.88    1.16
   0   5   8   31.72    0.83
   0   5   8   33.67    0.81
   0   5   8   31.53    0.85
   0   5   8   32.39    0.81
   0   5   8   31.51    0.84
   0  -5  -8   36.31    1.17
   0  -5  -8   35.63    1.22
   0   5   8   31.25    0.87
   0   5   8   32.84    0.84
   0   5   9   64.33    1.69
   0   5   9   60.05    1.22
   0   5   9   70.04    1.31
   0   5   9   66.54    1.24
   0   5   9   62.05    1.23
   0   5   9   64.78    1.19
   0  -5  -9   68.76    1.74
   0   5   9   65.02    1.30
   0   5   9   62.24    1.20
   0   5  10   80.36    1.39
   0   5  10   82.77    1.44
   0   5  10   84.50    1.51
   0   5  11   10.17    0.49
   0   5  11    9.80    0.50
   0  -5 -11   11.30    0.51
   0   5  11   10.00    0.49
   0   5  11    9.20    0.46
   0   5  11   10.02    0.50
   0   5  12    4.30    0.30
   0  -5 -12    4.33    0.29
   0   5  12    4.48    0.32
   0   5  12    3.87    0.29
   0   5  12    4.13    0.29
   0   5  12    4.96    0.33
   0   5  13   72.88    1.06
   0   5  13   72.78    1.06
   0   5  13   70.18    1.00
   0   6 -10   30.41    0.62
   0  -6  10   34.09    0.69
   0  -6  10   34.93    0.65
   0   6 -10   31.54    0.66
   0  -6  10   34.37    0.68
   0  -6  10   34.86    0.68
   0   6 -10   32.04    0.65
   0   6  -9   18.40    0.59
   0  -6   9   19.14    0.62
   0  -6   9   19.07    0.56
   0   6  -9   17.78    0.60
   0  -6   9   20.11    0.62
   0  -6   8   20.77    0.72
   0   6  -8   20.58    0.69
   0   6  -8   19.73    0.69
   0   6  -8   21.72    0.71
   0  -6   8   22.11    0.66
   0  -6   8   20.68    0.70
   0   6  -8   20.36    0.71
   0  -6   8   21.19    0.83
   0  -6   7    0.79    0.19
   0   6  -7    0.72    0.17
   0   6  -7    0.98    0.20
   0  -6   7    0.94    0.19
   0   6  -7    0.54    0.16
   0  -6   7    0.57    0.24
   0  -6   6  202.81    2.40
   0   6  -6  205.45    2.41
   0   6  -6  201.64    2.34
   0   6  -6  204.21    2.37
   0   6  -6  199.03    2.36
   0  -6   5 1373.60   10.19
   0  -6   5 1505.68    8.34
   0   6  -5 1426.68    7.58
   0  -6   5 1482.81    7.74
   0   6  -5 1433.41    7.49
   0   6  -5 1421.68    7.57
   0   6  -5 1440.52    7.55
   0   6  -5 1460.92    8.45
   0  -6   5 1454.78   10.28
   0  -6   4    6.99    0.52
   0   6  -4    7.02    0.40
   0   6  -4    7.14    0.40
   0   6  -4    7.02    0.39
   0  -6   4    9.00    0.63
   0   6  -4    7.72    0.50
   0   6  -4    7.10    0.35
   0   6  -4    7.07    0.39
   0  -6   4    6.64    0.57
   0  -6   3   91.51    1.72
   0  -6   3   94.94    1.91
   0  -6   3  103.65    1.91
   0   6  -3  101.39    1.74
   0  -6   2   17.79    0.70
   0   6  -2   20.10    0.74
   0  -6   2   19.10    0.76
   0  -6   2   18.58    0.74
   0  -6   2   18.41    0.74
   0   6  -1  272.65    2.67
   0  -6   1  265.99    2.84
   0  -6   1  266.99    2.72
   0   6  -1  267.73    2.57
   0   6   0  591.04    4.02
   0  -6   0  593.00    4.45
   0   6   0  583.42    4.06
   0   6   1  249.62    2.34
   0   6   1  250.30    2.47
   0  -6  -2  500.55    4.53
   0   6   2  515.35    3.75
   0  -6  -3   25.45    0.72
   0   6   3   27.12    0.83
   0   6   3   28.15    0.80
   0  -6  -4   17.45    0.90
   0  -6  -4   18.23    0.63
   0   6   4   18.74    0.67
   0   6   4   17.84    0.72
   0  -6  -5  473.77    4.86
   0  -6  -5  469.62    4.84
   0  -6  -6  152.96    2.73
   0   6   6  134.78    2.27
   0  -6  -6  144.11    2.49
   0   6   6  129.74    1.54
   0   6   6  130.57    1.56
   0  -6  -6  148.37    2.59
   0   6   6  129.66    1.65
   0   6   6  129.08    1.62
   0   6   6  132.30    1.50
   0   6   7   26.11    1.05
   0  -6  -7   27.27    1.37
   0  -6  -7   27.65    1.09
   0   6   7   29.26    0.74
   0   6   7   26.75    0.77
   0   6   7   25.58    0.70
   0   6   7   26.98    0.71
   0  -6  -7   29.43    1.13
   0   6   7   26.74    0.78
   0   6   7   27.56    0.69
   0   6   7   25.57    0.74
   0   6   8  122.30    2.38
   0  -6  -8  132.68    2.47
   0   6   8  121.77    1.74
   0   6   8  122.97    1.61
   0   6   8  123.82    1.66
   0   6   8  125.16    1.67
   0   6   8  127.57    1.68
   0  -6  -8  128.05    2.36
   0   6   8  120.10    1.69
   0   6   8  128.83    1.84
   0   6   9   17.40    0.61
   0   6   9   17.76    0.64
   0   6   9   15.95    0.63
   0   6   9   16.16    0.62
   0   6   9   16.65    0.67
   0   6   9   15.62    0.60
   0   6   9   16.07    0.61
   0   6  10    8.52    0.45
   0   6  10    7.52    0.42
   0   6  10    7.94    0.45
   0   6  10    7.48    0.43
   0   6  10    8.14    0.47
   0   6  10    7.56    0.43
   0   6  11   65.29    1.21
   0   6  11   66.58    1.24
   0   6  11   63.70    1.16
   0   6  11   63.76    1.24
   0   6  12   37.20    0.84
   0   6  12   37.95    0.84
   0   6  12   36.53    0.80
   0   6  12   37.78    0.86
   0   6  12   39.26    0.90
   0   6  13    7.43    0.32
   0   6  13    7.26    0.31
   0   6  13    7.30    0.32
   0   6  13    7.12    0.31
   0   7  -9   22.14    0.57
   0  -7   9   23.37    0.59
   0   7  -9   22.03    0.56
   0   7  -9   21.84    0.54
   0   7  -8   24.37    0.70
   0  -7   8   24.36    0.71
   0   7  -8   24.39    0.71
   0   7  -8   23.87    0.68
   0   7  -7  117.66    1.71
   0  -7   7  111.92    1.72
   0   7  -7  114.36    1.70
   0   7  -7  109.82    1.64
   0   7  -7  116.01    1.68
   0   7  -6   25.19    0.82
   0  -7   6   23.67    0.82
   0   7  -6   24.97    0.81
   0   7  -6   24.51    0.80
   0  -7   6   22.28    0.96
   0   7  -5  810.35    5.27
   0   7  -5  781.08    5.19
   0   7  -5  812.54    5.29
   0   7  -5  782.71    5.21
   0  -7   5  816.24    6.00
   0  -7   4    1.97    0.35
   0   7  -4    2.25    0.26
   0   7  -4    2.47    0.27
   0   7  -4    2.16    0.22
   0   7  -4    2.05    0.24
   0   7  -4    2.03    0.24
   0  -7   4    2.55    0.39
   0   7  -4    2.02    0.29
   0  -7   4    1.89    0.34
   0  -7   3   96.34    2.10
   0   7  -3  102.00    1.53
   0   7  -3   95.96    1.48
   0   7  -3   96.53    1.37
   0   7  -3  103.25    1.33
   0   7  -3   94.31    1.30
   0   7  -3   95.86    1.48
   0   7  -3   99.51    1.52
   0   7  -3  101.54    1.89
   0  -7   3  101.67    2.06
   0  -7   3   95.35    1.91
   0  -7   2  161.57    2.37
   0  -7   2  167.33    2.53
   0   7  -2  170.92    1.90
   0   7  -2  163.85    1.88
   0   7  -2  170.34    1.67
   0   7  -2  165.29    1.71
   0   7  -2  168.90    1.79
   0   7  -2  163.56    1.88
   0   7  -2  172.08    1.95
   0  -7   2  166.14    2.49
   0  -7   2  167.09    2.53
   0   7  -2  175.09    2.43
   0   7  -2  170.10    1.91
   0  -7   1  248.89    2.89
   0   7  -1  240.66    1.97
   0   7  -1  246.34    2.11
   0   7  -1  248.26    2.19
   0  -7   1  227.73    2.75
   0   7  -1  258.18    2.35
   0  -7   1  240.62    2.96
   0  -7   1  236.90    2.93
   0   7  -1  250.86    2.82
   0   7   0    5.64    0.39
   0  -7   0    5.27    0.43
   0   7   0    5.92    0.41
   0  -7  -1    1.13    0.22
   0  -7  -1    2.97    0.28
   0  -7  -1    2.49    0.31
   0   7   1    1.12    0.19
   0  -7  -2   27.84    0.82
   0   7   2   29.86    0.91
   0  -7  -3    4.28    0.48
   0  -7  -3    5.15    0.36
   0   7   3    5.36    0.39
   0   7   4  296.68    2.19
   0   7   4  310.83    2.57
   0   7   4  308.10    2.60
   0   7   4  302.61    2.55
   0   7   4  306.53    2.37
   0  -7  -4  297.77    2.94
   0   7   4  318.23    3.15
   0   7   4  303.47    3.33
   0   7   5   10.35    0.63
   0   7   5   11.70    0.44
   0   7   5   10.25    0.41
   0   7   5   10.42    0.41
   0  -7  -5   10.31    0.54
   0  -7  -5   11.14    0.79
   0   7   5   10.94    0.48
   0   7   5   10.55    0.42
   0   7   5   10.34    0.45
   0   7   5   10.88    0.47
   0   7   6    7.56    0.57
   0   7   6    6.70    0.35
   0   7   6    8.07    0.39
   0   7   6    6.52    0.35
   0  -7  -6    6.61    0.60
   0   7   6    6.72    0.35
   0   7   6    6.77    0.40
   0   7   6    6.80    0.39
   0   7   6    6.93    0.41
   0  -7  -7   13.29    1.00
   0  -7  -7   11.87    0.79
   0   7   7   11.03    0.72
   0   7   7   10.19    0.45
   0   7   7   11.46    0.47
   0   7   7   11.29    0.47
   0   7   7   11.33    0.46
   0  -7  -7   11.57    0.77
   0   7   7   12.40    0.54
   0   7   7   11.37    0.55
   0   7   7   10.81    0.45
   0   7   8   30.98    0.81
   0   7   8   29.20    0.78
   0   7   8   31.71    0.81
   0   7   8   30.42    0.78
   0   7   8   30.43    0.91
   0   7   8   32.66    0.96
   0   7   8   28.96    0.84
   0   7   9  295.34    2.69
   0   7   9  293.80    2.71
   0   7   9  300.44    3.03
   0   7  10   55.99    1.14
   0   7  10   53.31    1.10
   0   7  10   55.42    1.23
   0   7  10   53.56    1.19
   0   7  10   52.37    1.05
   0   7  11   67.73    1.27
   0   7  11   67.49    1.24
   0   7  11   68.96    1.20
   0   7  11   65.13    1.16
   0   7  12   43.01    0.87
   0   7  12   45.02    0.90
   0   7  12   43.44    0.83
   0  -7 -12   51.42    0.89
   0   7  12   49.43    0.90
   0   7  13    8.33    0.30
   0   7  13    8.15    0.30
   0  -7 -13    8.43    0.29
   0   7  13    8.05    0.30
   0   8  -8   41.90    0.76
   0   8  -8   42.82    0.78
   0  -8   8   44.01    0.83
   0   8  -8   43.53    0.80
   0   8  -7    1.64    0.19
   0  -8   7    1.44    0.20
   0   8  -7    1.68    0.20
   0   8  -7    1.92    0.21
   0   8  -7    2.16    0.23
   0  -8   7    2.01    0.30
   0  -8   6   20.61    0.89
   0   8  -6   25.07    0.77
   0   8  -6   26.86    0.79
   0   8  -6   26.65    0.79
   0  -8   6   19.61    0.93
   0   8  -6   25.59    0.78
   0   8  -5    3.25    0.30
   0   8  -5    3.49    0.28
   0   8  -5    2.66    0.27
   0   8  -5    2.96    0.29
   0   8  -5    2.87    0.29
   0   8  -4  127.04    1.84
   0   8  -4  131.06    1.69
   0   8  -4  131.44    1.87
   0   8  -4  134.14    1.89
   0   8  -4  129.56    1.60
   0   8  -4  136.17    1.90
   0   8  -3   32.57    0.89
   0   8  -3   35.37    0.86
   0   8  -3   33.94    0.80
   0   8  -3   35.16    0.80
   0   8  -3   33.56    0.91
   0   8  -3   34.17    0.93
   0   8  -2    2.62    0.25
   0   8  -2    3.80    0.30
   0   8  -2    2.62    0.26
   0  -8   2    2.42    0.32
   0  -8   2    2.59    0.35
   0   8  -2    2.61    0.26
   0   8  -2    2.47    0.22
   0   8  -2    2.94    0.24
   0   8  -2    2.59    0.24
   0  -8   1    6.45    0.48
   0   8  -1    6.76    0.37
   0   8  -1    6.48    0.33
   0   8  -1    7.18    0.38
   0   8  -1    6.69    0.38
   0   8  -1    6.24    0.34
   0   8  -1    6.67    0.38
   0   8  -1    7.15    0.41
   0  -8   1    6.91    0.54
   0  -8   1    6.87    0.54
   0   8   0   20.25    0.61
   0   8   0   20.28    0.62
   0   8   0   19.34    0.54
   0   8   0   20.72    0.61
   0   8   0   19.30    0.61
   0   8   0   22.19    0.61
   0   8   0   20.05    0.82
   0  -8   0   19.31    0.81
   0   8   0   20.79    0.59
   0   8   0   20.54    0.65
   0   8   0   20.57    0.66
   0   8   0   20.81    0.82
   0  -8   0   19.69    0.91
   0  -8   0   20.06    0.92
   0   8   0   22.59    0.69
   0   8   1  227.49    2.15
   0   8   1  222.95    2.03
   0   8   1  226.54    2.09
   0   8   1  220.43    2.80
   0   8   1  225.21    2.06
   0   8   1  224.12    2.12
   0   8   1  221.58    2.12
   0   8   1  218.26    1.92
   0   8   1  236.76    2.14
   0   8   1  225.16    2.22
   0  -8  -1  209.12    2.57
   0  -8  -1  220.14    3.12
   0  -8  -1  228.90    3.24
   0   8   1  237.31    2.32
   0   8   2  352.68    2.76
   0   8   2  343.26    2.63
   0   8   2  347.08    2.68
   0   8   2  345.87    2.65
   0   8   2  340.17    3.54
   0   8   2  344.88    2.70
   0   8   2  345.71    2.65
   0   8   2  340.41    2.69
   0   8   2  360.54    2.70
   0   8   2  354.22    2.83
   0  -8  -2  323.56    3.27
   0  -8  -2  332.54    3.95
   0  -8  -2  366.48    4.34
   0   8   2  336.55    2.75
   0   8   2  348.51    2.91
   0   8   3  309.07    2.48
   0   8   3  324.19    2.64
   0   8   3  327.14    2.63
   0   8   3  306.76    2.50
   0   8   3  309.94    2.49
   0   8   3  309.97    3.35
   0   8   3  310.70    2.50
   0   8   3  310.12    2.51
   0  -8  -3  283.31    3.04
   0  -8  -3  335.59    4.41
   0   8   3  295.60    2.62
   0   8   3  303.83    2.73
   0   8   3  316.33    2.79
   0   8   4  766.78    4.41
   0   8   4  775.83    4.37
   0   8   4  767.38    4.38
   0   8   4  758.39    5.61
   0   8   4  757.82    4.27
   0   8   4  780.56    4.47
   0   8   4  750.09    4.36
   0   8   4  771.13    4.38
   0  -8  -4  730.30    5.35
   0  -8  -4  807.36    7.62
   0   8   4  748.57    4.38
   0   8   4  759.99    4.71
   0   8   4  757.83    4.79
   0   8   4  761.81    4.78
   0   8   5  509.85    3.40
   0  -8  -5  568.97    5.48
   0   8   5  520.80    3.47
   0   8   5  506.98    3.39
   0   8   5  500.22    3.33
   0  -8  -5  445.88    5.78
   0  -8  -5  503.43    6.37
   0  -8  -5  496.45    4.30
   0   8   5  500.23    3.81
   0   8   5  511.70    3.77
   0   8   5  502.89    3.76
   0   8   5  490.20    3.41
   0   8   6   50.76    1.55
   0   8   6   50.65    0.99
   0   8   6   49.93    0.97
   0  -8  -6   50.29    1.82
   0   8   6   54.66    1.03
   0   8   6   49.37    1.11
   0   8   6   51.07    1.13
   0   8   6   49.62    0.99
   0   8   6   52.12    1.16
   0   8   7    0.74    0.15
   0   8   7    0.60    0.17
   0   8   7    0.56    0.16
   0   8   7    1.07    0.20
   0   8   7    0.50    0.14
   0   8   8    0.98    0.17
   0   8   8    0.96    0.17
   0   8   8    0.83    0.16
   0   8   8    0.96    0.16
   0   8   8    0.71    0.17
   0   8   8    0.92    0.19
   0   8   8    0.67    0.17
   0   8   8    1.53    0.20
   0   8   9    5.15    0.39
   0   8   9    4.70    0.34
   0   8   9    4.83    0.33
   0   8  10   43.59    0.92
   0   8  10   42.89    0.96
   0   8  10   44.60    1.06
   0   8  11   50.23    0.92
   0   8  11   49.99    0.93
   0   8  11   51.03    1.02
   0   8  12   54.11    0.88
   0   8  12   53.97    0.83
   0   9  -7   29.85    0.61
   0   9  -7   30.94    0.64
   0   9  -7   29.39    0.61
   0   9  -6   16.32    0.54
   0   9  -6   16.68    0.55
   0   9  -6   17.08    0.55
   0  -9   6   14.73    0.69
   0   9  -6   15.90    0.54
   0  -9   5    6.09    0.49
   0   9  -5    6.75    0.38
   0   9  -5    6.20    0.34
   0   9  -5    6.62    0.39
   0   9  -5    7.22    0.40
   0   9  -5    7.12    0.40
   0  -9   4    0.50    0.21
   0   9  -4    0.07    0.11
   0   9  -4    0.47    0.14
   0   9  -4    0.34    0.14
   0   9  -4    0.19    0.13
   0   9  -4    0.17    0.11
   0   9  -3  162.03    2.01
   0   9  -3  165.37    2.06
   0   9  -3  161.97    1.82
   0   9  -3  165.74    1.98
   0   9  -3  171.27    2.12
   0   9  -3  165.07    1.86
   0   9  -3  171.46    2.07
   0   9  -2   44.42    1.04
   0   9  -2   42.64    0.92
   0   9  -2   44.92    1.01
   0   9  -2   43.82    0.91
   0   9  -2   45.92    1.07
   0   9  -2   44.95    0.96
   0   9  -1   96.53    1.52
   0   9  -1   95.76    1.45
   0   9  -1   95.05    1.39
   0   9  -1   95.41    1.33
   0   9  -1   97.26    1.48
   0   9   0  106.65    1.54
   0   9   0  101.26    1.36
   0   9   0  106.42    1.47
   0   9   0  103.92    1.49
   0   9   0  104.90    1.56
   0   9   0  110.52    1.63
   0   9   0  104.07    1.44
   0   9   0  105.44    1.43
   0   9   1   62.96    1.12
   0   9   1   62.69    1.11
   0   9   1   59.52    1.12
   0   9   1   62.03    1.14
   0   9   1   58.04    0.99
   0   9   1   60.39    1.17
   0   9   1   64.09    1.21
   0   9   1   62.65    1.14
   0   9   1   61.57    1.09
   0   9   2   24.81    0.69
   0   9   2   24.81    0.71
   0   9   2   24.32    0.71
   0   9   2   24.03    0.67
   0   9   2   24.12    0.69
   0   9   2   23.89    0.68
   0   9   2   23.28    0.68
   0  -9  -2   25.12    0.92
   0   9   2   24.12    0.72
   0   9   2   23.91    0.74
   0   9   3   98.67    1.41
   0   9   3   98.87    1.45
   0   9   3   99.95    1.40
   0   9   3   98.79    1.42
   0   9   3   99.93    1.41
   0   9   3   96.62    1.39
   0   9   3   95.88    1.48
   0  -9  -3   93.48    1.81
   0   9   3   98.56    1.55
   0   9   4  228.97    2.22
   0   9   4  219.94    2.42
   0   9   4  221.53    2.37
   0   9   4  227.48    2.20
   0   9   4  220.81    2.17
   0   9   4  220.56    2.15
   0   9   4  227.43    2.20
   0   9   4  218.79    2.13
   0   9   5  286.56    2.55
   0   9   5  289.78    2.46
   0   9   5  284.34    2.49
   0   9   5  281.23    2.80
   0   9   5  285.18    2.80
   0   9   5  291.27    2.86
   0   9   6    2.14    0.22
   0   9   6    2.26    0.23
   0   9   6    2.81    0.29
   0   9   6    2.25    0.26
   0   9   6    2.27    0.24
   0   9   7  135.11    1.68
   0   9   7  137.10    1.73
   0   9   7  136.91    1.96
   0   9   7  132.25    1.89
   0   9   7  137.06    1.93
   0   9   8    4.71    0.32
   0   9   8    4.76    0.37
   0   9   8    4.86    0.36
   0   9   8    4.20    0.34
   0   9   9   60.01    1.05
   0   9   9   62.60    1.26
   0   9  10   31.85    0.82
   0   9  10   31.37    0.77
   0   9  11   94.71    1.25
   0   9  11   91.72    1.17
   0  -9 -12  116.47    1.13
   0  10  -6   23.53    0.50
   0  10  -6   24.47    0.52
   0 -10   6   25.98    0.69
   0 -10   6   27.20    0.61
   0  10  -5   31.50    0.69
   0 -10   5   31.40    0.80
   0  10  -5   32.99    0.71
   0  10  -4  322.12    2.64
   0  10  -4  309.74    2.45
   0  10  -4  311.76    2.35
   0  10  -4  328.23    2.63
   0  10  -3    7.79    0.41
   0 -10   3    8.26    0.52
   0  10  -3    7.65    0.39
   0  10  -3    7.76    0.38
   0  10  -2   65.48    1.19
   0  10  -2   66.69    1.14
   0  10  -2   66.43    1.23
   0  10  -1  297.79    2.77
   0  10  -1  304.47    2.67
   0  10  -1  304.23    2.63
   0  10  -1  300.15    2.71
   0  10   0  153.24    1.87
   0  10   0  150.41    1.82
   0  10   0  151.70    1.91
   0  10   0  150.46    1.75
   0  10   0  148.50    1.73
   0  10   0  149.31    1.78
   0  10   1  257.85    2.46
   0  10   1  256.25    2.45
   0  10   1  256.32    2.41
   0  10   1  252.10    2.38
   0  10   1  259.52    2.38
   0  10   1  263.95    2.47
   0  10   1  259.31    2.56
   0  10   1  254.96    2.35
   0  10   2  104.35    1.51
   0  10   2  102.61    1.48
   0  10   2  102.65    1.50
   0  10   2  102.89    1.49
   0  10   2   99.35    1.54
   0  10   2  104.36    1.47
   0  10   3   66.30    1.14
   0  10   3   63.65    1.16
   0  10   3   64.02    1.17
   0  10   3   62.68    1.23
   0  10   3   65.12    1.16
   0  10   3   65.59    1.16
   0  10   4   55.91    1.04
   0  10   4   52.54    1.12
   0  10   4   52.64    1.04
   0  10   4   54.51    1.05
   0  10   4   53.50    1.13
   0  10   4   54.61    1.05
   0  10   5   64.99    1.09
   0  10   5   64.57    1.11
   0  10   5   63.25    1.10
   0  10   5   66.01    1.14
   0  10   5   65.25    1.16
   0  10   5   63.38    1.26
   0  10   5   64.70    1.28
   0  10   6  233.01    2.18
   0  10   6  238.29    2.54
   0  10   6  231.19    2.48
   0  10   6  229.14    2.18
   0  10   7    0.17    0.11
   0  10   7    0.10    0.12
   0  10   7    0.06    0.12
   0  10   7    0.09    0.12
   0  10   7    0.13    0.11
   0  10   8   20.30    0.61
   0  10   8   20.37    0.67
   0  10   8   20.01    0.67
   0  10   8   21.04    0.71
   0  10   9  115.32    1.37
   0  10   9  118.68    1.54
   0  10  10    6.60    0.29
   0  10  10    6.63    0.33
   0  10  10    6.75    0.33
   0 -10 -11  129.06    1.24
   0  10  11  103.58    1.09
   0 -11   5   54.56    0.84
   0 -11   4    9.03    0.41
   0  11  -4   10.45    0.32
   0 -11   4    7.96    0.50
   0  11  -4    9.35    0.31
   0 -11   3   10.36    0.53
   0 -11   3    9.65    0.47
   0  11  -3   10.58    0.37
   0  11  -3   10.70    0.39
   0 -11   2    2.92    0.31
   0  11  -2    2.57    0.22
   0  11  -2    2.64    0.22
   0  11  -1  183.72    1.91
   0  11  -1  181.93    1.85
   0  11   0  129.64    1.51
   0  11   0  127.78    1.48
   0  11   0  132.49    1.59
   0  11   0  131.20    1.63
   0  11   1   48.62    0.97
   0  11   1   50.14    0.98
   0  11   1   47.99    0.94
   0  11   1   48.14    0.95
   0  11   1   48.42    0.93
   0  11   1   47.74    0.92
   0  11   2   11.81    0.49
   0  11   2   12.09    0.49
   0  11   2   12.20    0.49
   0  11   2   11.27    0.49
   0  11   2   11.69    0.47
   0  11   3    0.41    0.13
   0  11   3    0.28    0.13
   0  11   3    0.81    0.16
   0  11   3    0.48    0.14
   0  11   4   93.93    1.34
   0  11   4   94.10    1.36
   0  11   4   92.84    1.29
   0  11   4   92.33    1.41
   0  11   4   96.59    1.37
   0  11   5    5.77    0.32
   0  11   5    6.20    0.34
   0  11   5    6.00    0.34
   0  11   5    6.58    0.35
   0  11   5    6.65    0.39
   0  11   6   51.97    0.97
   0  11   6   54.29    1.08
   0  11   6   52.13    0.93
   0  11   6   51.51    1.04
   0  11   7    0.16    0.11
   0  11   7    0.35    0.13
   0  11   7    0.47    0.12
   0  11   8    5.27    0.29
   0  11   8    5.56    0.31
   0  11   8    5.39    0.32
   0  11   9   51.67    0.86
   0  11   9   51.62    0.79
   0  11  10  174.63    1.44
   0  11  10  178.57    1.34
   0 -12   3    0.26    0.10
   0  12  -2   16.88    0.42
   0  12  -2   15.78    0.40
   0  12  -1    0.47    0.10
   0 -12   1    0.42    0.16
   0  12   0   20.93    0.53
   0  12   0   20.77    0.55
   0  12   1   22.05    0.56
   0  12   1   21.87    0.55
   0  12   1   22.12    0.57
   0  12   2   11.69    0.43
   0  12   2   11.58    0.43
   0  12   2   12.00    0.43
   0  12   2   11.20    0.41
   0  12   3   98.65    1.28
   0  12   3   97.30    1.27
   0  12   3   99.34    1.26
   0  12   3   95.14    1.19
   0  12   4   68.60    0.98
   0  12   4   70.22    1.09
   0  12   4   70.34    1.04
   0  12   4   70.02    1.05
   0  12   4   69.34    1.03
   0  12   5    9.82    0.40
   0  12   5    9.90    0.37
   0  12   5   10.08    0.37
   0  12   5    9.66    0.37
   0  12   6   10.30    0.37
   0  12   6   10.63    0.37
   0  12   6   10.86    0.41
   0  12   7   69.48    0.96
   0  12   7   67.68    0.92
   0  12   8    2.56    0.17
   0  13   0   35.76    0.53
   0  13   1   30.07    0.52
   0  13   2    5.63    0.23
   0  13   2    5.87    0.23
   0  13   2    5.76    0.23
   0  13   3    2.13    0.16
   0  13   3    2.15    0.16
   0  13   3    1.98    0.14
   0  13   4   28.72    0.53
   0  13   4   29.41    0.54
   0  13   5    3.92    0.18
   0  13   5    3.90    0.19
  -1  12   7   57.81    0.73
  -1  12   6    6.96    0.26
  -1  12   6    6.70    0.26
  -1  12   5    0.27    0.08
  -1  12   5    0.48    0.10
  -1  12   5    0.35    0.09
  -1  12   4   17.72    0.47
  -1  12   4   17.77    0.48
  -1  12   4   17.13    0.44
  -1  12   3   28.00    0.61
  -1  12   3   27.80    0.61
  -1  12   3   27.14    0.58
  -1  12   2    3.27    0.22
  -1  12   2    2.94    0.20
  -1  12   2    3.02    0.21
  -1  12   1  152.02    1.45
  -1  12   1  151.40    1.42
  -1  12   0    4.30    0.22
  -1  12   0    4.39    0.23
  -1  12  -1   59.91    0.80
  -1  12  -1   57.23    0.77
  -1  12  -2    2.59    0.15
  -1  12  -2    2.32    0.14
  -1  11   9   95.02    0.94
  -1  11   9   94.01    0.99
  -1  11   8  121.70    1.25
  -1  11   8  123.51    1.32
  -1  11   7    8.12    0.35
  -1  11   7    7.84    0.36
  -1  11   6  171.80    1.58
  -1  11   6  171.91    1.72
  -1  11   6  178.48    1.83
  -1  11   6  175.89    1.66
  -1  11   5  122.32    1.38
  -1  11   5  119.30    1.43
  -1  11   5  122.56    1.40
  -1  11   5  121.48    1.39
  -1  11   5  121.88    1.45
  -1  11   4  178.35    1.77
  -1  11   4  181.55    1.84
  -1  11   4  179.29    1.81
  -1  11   4  181.28    1.83
  -1  11   3    2.39    0.22
  -1  11   3    2.22    0.22
  -1  11   3    2.42    0.23
  -1  11   3    2.39    0.22
  -1  11   2  126.08    1.53
  -1  11   2  128.73    1.56
  -1  11   2  130.45    1.58
  -1  11   2  128.63    1.54
  -1  11   1   27.91    0.70
  -1  11   1   29.69    0.70
  -1  11   1   29.67    0.72
  -1  11   1   30.45    0.73
  -1  11   0    1.44    0.17
  -1  11   0    1.48    0.18
  -1  11   0    1.49    0.18
  -1  11   0    1.44    0.18
  -1  11  -1    1.16    0.16
  -1  11  -1    3.72    0.26
  -1  11  -2   21.05    0.56
  -1  11  -2   21.24    0.55
  -1  11  -3    0.15    0.08
  -1  11  -3    0.31    0.10
  -1  11  -3    0.41    0.10
  -1  11  -4   87.39    0.92
  -1  11  -4   89.20    0.96
  -1  10  10    9.76    0.33
  -1  10   9   48.44    0.87
  -1  10   9   47.90    0.79
  -1  10   8   11.52    0.47
  -1  10   8   13.38    0.46
  -1  10   7   43.80    0.97
  -1  10   7   43.12    0.89
  -1  10   6   36.98    0.85
  -1  10   6   37.27    0.79
  -1  10   6   38.26    0.93
  -1  10   6   37.30    0.81
  -1  10   5   11.72    0.49
  -1  10   5   11.03    0.45
  -1  10   5   11.71    0.48
  -1  10   5   10.52    0.49
  -1  10   4  260.75    2.38
  -1  10   4  256.20    2.35
  -1  10   4  256.49    2.48
  -1  10   4  263.93    2.43
  -1  10   4  255.20    2.37
  -1  10   4  255.72    2.35
  -1  10   3   43.24    0.93
  -1  10   3   41.98    0.95
  -1  10   3   43.11    0.94
  -1  10   3   42.23    0.92
  -1  10   3   42.02    0.93
  -1  10   2   28.17    0.75
  -1  10   2   28.46    0.78
  -1  10   2   28.22    0.76
  -1  10   2   29.02    0.78
  -1  10   2   28.55    0.76
  -1  10   1   12.51    0.51
  -1  10   1   12.69    0.50
  -1  10   1   13.10    0.52
  -1  10   1   12.83    0.51
  -1  10   0    7.51    0.39
  -1  10   0    7.78    0.39
  -1  10   0    7.70    0.39
  -1  10   0    7.70    0.40
  -1  10   0    7.48    0.37
  -1  10  -1  600.83    3.97
  -1  10  -1  587.91    3.87
  -1  10  -1  593.88    3.75
  -1  10  -1  587.30    3.92
  -1  10  -2  142.83    1.75
  -1  10  -2  138.45    1.66
  -1  10  -2  137.08    1.66
  -1  10  -2  137.25    1.64
  -1  10  -3  204.24    1.96
  -1  10  -3  208.84    2.11
  -1  10  -3  203.23    1.96
  -1  10  -4  122.03    1.38
  -1  10  -4  125.67    1.52
  -1  10  -5   16.83    0.44
  -1  10  -5   17.57    0.50
   1 -10   6    7.21    0.30
   1 -10   6    6.51    0.32
  -1  10  -6    7.26    0.27
  -1   9  11   30.32    0.57
  -1   9  10   12.33    0.44
  -1   9   9  140.91    1.54
  -1   9   9  138.98    1.69
  -1   9   8   23.82    0.68
  -1   9   8   23.98    0.74
  -1   9   7  136.40    1.72
  -1   9   7  134.38    1.86
  -1   9   7  132.75    1.66
  -1   9   6  311.68    2.57
  -1   9   6  318.84    2.79
  -1   9   6  313.28    2.97
  -1   9   5  409.64    3.06
  -1   9   5  405.60    3.18
  -1   9   5  398.77    3.11
  -1   9   5  404.17    3.38
  -1   9   5  404.48    3.14
  -1   9   4  107.42    1.50
  -1   9   4  110.38    1.50
  -1   9   4  106.49    1.59
  -1   9   4  107.36    1.49
  -1   9   4  108.76    1.49
  -1   9   4  110.01    1.53
  -1   9   3  272.19    2.47
  -1   9   3  266.80    2.59
  -1   9   3  272.02    2.49
  -1   9   3  273.72    2.51
  -1   9   2   48.07    1.00
  -1   9   2   45.33    1.00
  -1   9   2   47.78    0.99
  -1   9   2   47.54    1.00
  -1   9   2   48.19    0.98
  -1   9   1  113.54    1.50
  -1   9   1  111.13    1.40
  -1   9   1  110.78    1.55
  -1   9   1  114.69    1.63
  -1   9   1  111.44    1.55
  -1   9   1  112.75    1.54
  -1   9   1  110.76    1.50
  -1   9   0    5.33    0.34
  -1   9   0    4.33    0.28
  -1   9   0    5.05    0.32
  -1   9   0    4.17    0.31
  -1   9   0    4.29    0.30
  -1   9   0    4.56    0.31
  -1   9   0    4.30    0.31
  -1   9  -1    1.40    0.20
  -1   9  -1    1.32    0.18
  -1   9  -1    1.37    0.19
  -1   9  -1    1.53    0.20
  -1   9  -1    1.56    0.21
  -1   9  -2   16.82    0.60
  -1   9  -2   17.82    0.58
  -1   9  -2   16.75    0.59
  -1   9  -2   17.42    0.60
  -1   9  -2   17.79    0.65
  -1   9  -3  157.76    2.04
  -1   9  -3  158.32    1.76
  -1   9  -3  158.12    1.85
  -1   9  -3  156.23    1.98
  -1   9  -3  155.55    1.83
  -1   9  -4   44.43    1.04
  -1   9  -4   43.33    0.91
  -1   9  -4   42.75    0.84
  -1   9  -4   42.64    0.89
  -1   9  -4   44.40    1.02
  -1   9  -5    8.66    0.37
  -1   9  -5    8.55    0.37
  -1   9  -5    9.02    0.44
  -1   9  -6  296.63    2.47
  -1   9  -6  282.28    2.36
  -1   9  -7    0.24    0.09
   1  -9   7    0.12    0.11
   1  -9   7    0.13    0.08
  -1   8  11    2.64    0.20
  -1   8  11    2.31    0.19
  -1   8  10  159.71    1.81
  -1   8   9  105.71    1.56
  -1   8   9  107.08    1.42
  -1   8   8  123.19    1.60
  -1   8   8  124.43    1.79
  -1   8   7  608.63    4.15
  -1   8   7  607.76    4.41
  -1   8   7  597.83    4.03
  -1   8   6    1.24    0.18
  -1   8   6    1.31    0.20
  -1   8   6    1.44    0.20
  -1   8   6    1.35    0.21
  -1   8   5  199.94    3.19
  -1   8   5  210.42    2.11
  -1   8   5  212.82    2.18
  -1   8   5  202.67    1.97
  -1   8   5  213.85    2.11
  -1   8   5  209.53    2.14
  -1   8   5  209.08    2.33
  -1   8   5  209.17    2.15
  -1   8   4 1541.37    7.36
  -1   8   4 1497.64    9.60
  -1   8   4 1547.68    7.34
  -1   8   4 1542.99    7.36
  -1   8   4 1481.49    7.59
  -1   8   4 1559.41    7.38
  -1   8   4 1508.10    7.13
  -1   8   4 1535.81    7.05
  -1   8   4 1540.55    7.38
   1  -8  -4 1455.64    8.49
   1  -8  -4 1600.58   10.83
  -1   8   4 1507.00    7.43
  -1   8   3   16.67    0.56
  -1   8   3   16.35    0.77
  -1   8   3   17.01    0.57
  -1   8   3   16.86    0.60
  -1   8   3   16.78    0.55
  -1   8   3   17.23    0.55
  -1   8   3   17.50    0.59
  -1   8   3   16.70    0.52
   1  -8  -3   17.25    0.75
   1  -8  -3   18.23    0.98
  -1   8   3   17.33    0.58
  -1   8   2    6.97    0.36
  -1   8   2    7.58    0.38
  -1   8   2    7.14    0.51
  -1   8   2    6.98    0.37
  -1   8   2    7.01    0.37
  -1   8   2    6.35    0.32
  -1   8   2    6.52    0.36
  -1   8   2    6.78    0.34
   1  -8  -2    6.42    0.54
   1  -8  -2    6.73    0.47
   1  -8  -2    7.36    0.59
  -1   8   2    6.84    0.38
  -1   8   1   64.07    1.10
  -1   8   1   61.50    1.49
  -1   8   1   62.13    1.07
  -1   8   1   62.83    1.14
  -1   8   1   66.78    1.10
  -1   8   1   61.11    1.09
  -1   8   1   63.33    1.01
   1  -8  -1   60.08    1.60
   1  -8  -1   59.83    1.41
  -1   8   1   63.61    1.07
  -1   8   0    0.80    0.15
  -1   8   0    1.21    0.17
  -1   8   0    0.54    0.12
  -1   8   0    0.75    0.14
  -1   8   0    0.78    0.13
  -1   8   0    0.64    0.14
  -1   8   0    0.87    0.15
  -1   8   0    0.56    0.14
   1  -8   0    0.48    0.17
   1  -8   0    0.63    0.18
  -1   8   0    0.52    0.13
  -1   8   0    1.48    0.18
  -1   8   0    0.67    0.19
  -1   8  -1  131.06    1.66
  -1   8  -1  133.26    1.56
  -1   8  -1  136.60    1.69
  -1   8  -1  134.75    1.67
  -1   8  -1  135.81    1.76
  -1   8  -1  135.22    1.64
   1  -8   1  124.24    2.32
   1  -8   1  118.69    2.10
  -1   8  -1  137.38    1.83
   1  -8   1  120.78    2.15
  -1   8  -2   27.41    0.83
  -1   8  -2   27.11    0.75
  -1   8  -2   26.69    0.79
  -1   8  -2   26.07    0.74
  -1   8  -2   26.67    0.75
  -1   8  -2   28.81    0.77
  -1   8  -2   27.31    0.71
  -1   8  -3  162.46    2.06
  -1   8  -3  156.32    2.07
  -1   8  -3  155.55    1.83
  -1   8  -3  158.87    2.03
  -1   8  -3  153.56    1.90
  -1   8  -3  159.64    1.78
  -1   8  -3  150.33    1.83
  -1   8  -3  156.41    1.86
  -1   8  -4  197.76    2.38
  -1   8  -4  204.40    2.10
  -1   8  -4  200.13    2.35
  -1   8  -4  201.92    2.13
  -1   8  -4  201.60    2.21
  -1   8  -4  204.15    2.02
  -1   8  -5  196.34    2.34
  -1   8  -5  194.17    1.97
  -1   8  -5  194.26    2.29
  -1   8  -5  193.80    2.11
  -1   8  -5  190.43    1.99
  -1   8  -6   56.48    1.17
  -1   8  -6   56.27    1.14
  -1   8  -6   56.42    1.03
   1  -8   7   63.29    1.09
   1  -8   7   65.63    1.40
  -1   8  -7   64.09    1.12
  -1   8  -7   66.53    1.16
   1  -8   8   41.27    0.76
  -1   8  -8   42.63    0.79
  -1   8  -8   40.54    0.76
  -1   7  12    0.68    0.11
  -1   7  12    0.51    0.10
   1  -7 -12    0.52    0.11
  -1   7  11    0.84    0.14
  -1   7  11    0.47    0.13
  -1   7  10  377.88    3.09
  -1   7  10  380.92    3.07
  -1   7  10  381.36    3.03
  -1   7   9  342.81    3.06
  -1   7   9  361.63    2.86
  -1   7   9  347.04    3.09
  -1   7   9  346.76    3.16
  -1   7   9  358.27    3.02
  -1   7   8    0.76    0.18
  -1   7   8    0.47    0.15
  -1   7   8    0.77    0.18
  -1   7   7  203.30    2.21
  -1   7   7  202.31    2.12
  -1   7   7  210.50    2.19
  -1   7   7  198.36    2.34
  -1   7   7  207.23    2.39
  -1   7   6    0.19    0.12
  -1   7   6    0.30    0.11
  -1   7   6    0.17    0.11
   1  -7  -6    0.44    0.36
   1  -7  -6    0.60    0.26
  -1   7   6    0.52    0.20
   1  -7  -6    0.59    0.24
  -1   7   6    0.19    0.11
  -1   7   5   73.40    1.19
  -1   7   5   74.14    1.14
  -1   7   5   70.34    1.17
  -1   7   5   69.06    1.77
   1  -7  -5   67.86    2.05
  -1   7   5   70.91    1.26
  -1   7   5   72.50    1.20
  -1   7   4   38.37    0.86
  -1   7   4   39.30    0.79
  -1   7   4   40.82    0.84
  -1   7   4   41.98    0.84
  -1   7   4   40.32    0.83
  -1   7   4   39.26    1.26
   1  -7  -4   37.01    1.01
  -1   7   4   41.61    0.87
  -1   7   4   40.17    0.90
  -1   7   3    0.22    0.14
  -1   7   3    0.19    0.12
  -1   7   3    0.10    0.09
  -1   7   3    0.12    0.09
  -1   7   3    0.67    0.14
   1  -7  -3    0.27    0.14
   1  -7  -3    0.39    0.17
  -1   7   3    0.18    0.08
  -1   7   3    0.18    0.10
  -1   7   2  283.22    2.34
  -1   7   2  275.94    2.13
  -1   7   2  285.89    2.25
  -1   7   2  285.67    2.45
  -1   7   2  292.64    2.33
  -1   7   2  287.01    3.13
  -1   7   2  290.43    2.32
   1  -7  -2  295.82    3.55
  -1   7   2  278.44    2.30
  -1   7   1   98.87    1.20
  -1   7   1  104.92    1.28
  -1   7   1  103.60    1.35
  -1   7   1  108.05    1.38
  -1   7   1  107.19    1.41
  -1   7   1  104.85    1.82
  -1   7   1  105.38    1.31
  -1   7   1  104.29    1.32
   1  -7  -1   97.73    1.90
   1  -7  -1  104.64    1.97
  -1   7   1  101.83    1.29
  -1   7   0    8.02    0.36
  -1   7   0    7.69    0.36
  -1   7   0    7.03    0.31
  -1   7   0   14.69    0.45
  -1   7   0    7.01    0.35
  -1   7   0   12.60    0.42
  -1   7   0   15.50    0.49
  -1   7   0    7.81    0.38
  -1   7   0   11.68    0.46
  -1   7   0    7.86    0.35
  -1   7   0    8.12    0.36
  -1   7   0    8.54    0.52
   1  -7   0    6.76    0.50
  -1   7   0    8.01    0.40
   1  -7   0    7.01    0.46
  -1   7   0    7.46    0.34
   1  -7   1   81.08    1.62
  -1   7  -1   90.71    1.19
  -1   7  -1   93.12    1.29
  -1   7  -1   91.09    1.18
  -1   7  -1   94.03    1.30
  -1   7  -1   95.84    1.31
  -1   7  -1   94.46    1.40
  -1   7  -1   93.49    1.70
   1  -7   1   89.27    1.85
  -1   7  -1   91.09    1.66
   1  -7   1   81.05    1.60
  -1   7  -1   94.09    1.41
  -1   7  -1  102.01    1.40
  -1   7  -1   90.62    1.25
  -1   7  -1   93.89    1.37
   1  -7   2   18.46    0.80
  -1   7  -2   20.32    0.61
  -1   7  -2   20.11    0.57
  -1   7  -2   19.92    0.60
  -1   7  -2   20.04    0.57
  -1   7  -2   19.47    0.65
   1  -7   2   19.89    0.87
  -1   7  -2   20.92    0.83
  -1   7  -2   19.73    0.66
  -1   7  -2   20.02    0.65
  -1   7  -2   21.40    0.61
   1  -7   3    4.71    0.45
  -1   7  -3    5.77    0.32
  -1   7  -3    4.78    0.31
  -1   7  -3    5.23    0.31
  -1   7  -3    5.14    0.33
  -1   7  -3    5.08    0.35
  -1   7  -3    5.17    0.36
   1  -7   3    6.13    0.54
  -1   7  -3    4.81    0.43
  -1   7  -3    5.52    0.33
  -1   7  -3    5.16    0.35
  -1   7  -4    5.61    0.38
  -1   7  -4    6.05    0.40
  -1   7  -4    5.80    0.39
  -1   7  -4    5.92    0.35
  -1   7  -4    6.00    0.37
  -1   7  -4    6.23    0.34
   1  -7   4    5.42    0.57
  -1   7  -4    6.49    0.41
  -1   7  -4    6.47    0.36
  -1   7  -5    1.32    0.21
  -1   7  -5    1.51    0.23
  -1   7  -5    1.75    0.23
   1  -7   6   68.45    1.31
  -1   7  -6   70.78    1.23
  -1   7  -6   74.12    1.42
  -1   7  -6   73.54    1.34
  -1   7  -6   70.48    1.36
  -1   7  -6   72.34    1.41
   1  -7   7   88.13    1.41
  -1   7  -7   90.34    1.49
  -1   7  -8   15.91    0.58
   1  -7   8   16.26    0.55
   1  -7   8   17.24    0.67
  -1   7  -8   15.83    0.56
   1  -7   8   16.56    0.52
   1  -7   9   18.41    0.50
  -1   7  -9   18.24    0.51
   1  -7   9   19.95    0.57
  -1   7  -9   18.61    0.51
   1  -7   9   18.84    0.48
   1  -7  10   22.36    0.43
  -1   6  12   36.14    0.75
  -1   6  12   36.89    0.76
  -1   6  12   35.38    0.71
  -1   6  11    1.08    0.18
  -1   6  11    1.06    0.17
  -1   6  11    1.07    0.18
  -1   6  10    1.28    0.20
  -1   6  10    1.40    0.21
  -1   6  10    1.49    0.22
  -1   6  10    1.33    0.21
  -1   6  10    1.45    0.20
  -1   6   9   29.06    0.81
  -1   6   9   31.99    0.89
  -1   6   9   29.43    0.86
  -1   6   9   29.16    0.86
  -1   6   9   29.80    0.88
  -1   6   9   29.58    0.86
  -1   6   8   16.37    0.62
  -1   6   8   17.11    0.64
  -1   6   8   15.39    0.61
  -1   6   8   14.87    0.62
  -1   6   8   15.04    0.63
  -1   6   8   15.97    0.64
  -1   6   8   17.41    0.61
   1  -6  -7    1.73    0.47
   1  -6  -7    0.36    0.32
  -1   6   7    0.76    0.23
  -1   6   7    0.67    0.15
  -1   6   7    1.11    0.18
  -1   6   7    0.67    0.15
  -1   6   7    0.86    0.17
   1  -6  -7    1.85    0.32
  -1   6   7    0.77    0.17
  -1   6   7    1.10    0.18
  -1   6   7    0.82    0.17
  -1   6   6    8.48    0.43
  -1   6   6    8.15    0.39
  -1   6   6    8.27    0.61
   1  -6  -6    9.01    0.89
   1  -6  -6    8.76    0.70
  -1   6   6    8.28    0.44
  -1   6   6    8.82    0.42
  -1   6   6    8.70    0.44
   1  -6  -6    9.74    0.70
  -1   6   6    8.72    0.43
  -1   6   5   95.41    1.33
  -1   6   5   93.50    1.20
  -1   6   5   93.62    1.95
   1  -6  -5  106.68    2.17
  -1   6   5   90.79    1.33
   1  -6  -5  100.88    2.29
  -1   6   5   93.12    1.34
  -1   6   5   96.06    1.40
  -1   6   5   87.72    1.32
  -1   6   4  123.63    2.13
   1  -6  -4  120.58    1.72
  -1   6   3   69.05    1.41
  -1   6   3   66.97    1.48
  -1   6   2   16.81    0.71
  -1   6   2   15.99    0.65
   1  -6  -2   17.02    0.75
  -1   6   1  133.98    1.88
  -1   6   1  137.23    2.01
   1  -6  -1  139.95    2.10
  -1   6   0   40.16    1.01
   1  -6   0   39.58    1.06
  -1   6  -1   51.27    1.15
   1  -6   1   50.08    1.16
  -1   6  -1   53.24    1.15
   1  -6   1   53.12    1.22
   1  -6   1   50.14    1.24
   1  -6   2   25.20    0.90
   1  -6   2   23.02    0.86
  -1   6  -2   24.72    0.84
   1  -6   2   22.95    0.80
   1  -6   2   23.71    0.85
   1  -6   3  544.70    4.68
  -1   6  -3  551.77    3.72
  -1   6  -3  549.23    3.62
  -1   6  -3  543.32    3.54
  -1   6  -3  563.34    3.37
  -1   6  -3  536.65    3.35
  -1   6  -3  540.91    3.68
  -1   6  -3  527.08    3.44
   1  -6   3  560.37    5.09
  -1   6  -3  544.11    3.77
  -1   6  -3  560.51    4.54
  -1   6  -3  573.25    3.48
  -1   6  -3  558.14    3.78
   1  -6   4   42.23    1.39
  -1   6  -4   42.51    0.96
  -1   6  -4   41.50    0.92
  -1   6  -4   42.34    0.97
  -1   6  -4   43.57    0.85
  -1   6  -4   44.78    0.90
  -1   6  -4   45.14    0.84
  -1   6  -4   43.49    0.91
   1  -6   4   41.50    1.47
  -1   6  -4   42.70    0.99
  -1   6  -4   43.10    1.20
   1  -6   4   45.91    1.47
  -1   6  -4   43.73    1.00
  -1   6  -4   44.10    0.87
   1  -6   5   35.37    1.48
   1  -6   5   35.04    1.50
  -1   6  -5   40.07    0.96
  -1   6  -5   38.75    0.99
  -1   6  -5   38.69    0.97
  -1   6  -5   37.64    0.88
  -1   6  -5   38.11    1.17
   1  -6   5   35.94    1.44
  -1   6  -5   38.96    0.99
  -1   6  -6  618.58    4.56
  -1   6  -6  613.96    4.34
  -1   6  -6  612.93    4.09
  -1   6  -6  617.32    4.48
   1  -6   7    6.98    0.42
  -1   6  -7    7.78    0.47
  -1   6  -7    8.35    0.48
   1  -6   7    7.28    0.42
   1  -6   7    6.60    0.58
  -1   6  -7    7.94    0.47
   1  -6   8   11.35    0.52
  -1   6  -8   10.93    0.53
  -1   6  -8   10.30    0.51
   1  -6   8   10.61    0.49
  -1   6  -8   10.40    0.50
   1  -6   8   10.50    0.59
   1  -6   9   47.72    0.94
  -1   6  -9   46.19    0.97
  -1   6  -9   47.66    0.98
   1  -6   9   48.42    0.88
   1  -6   9   46.25    0.91
  -1   6  -9   45.83    0.93
   1  -6  10   10.76    0.38
  -1   6 -10   10.28    0.37
   1  -6  10   10.65    0.36
   1  -6  10   11.06    0.38
  -1   6 -10    9.80    0.36
   1  -6  10   11.62    0.40
  -1   5  13   20.39    0.47
   1  -5 -13   23.20    0.50
   1  -5 -13   22.68    0.49
  -1   5  13   19.86    0.45
  -1   5  12  184.82    1.88
  -1   5  12  179.09    1.83
  -1   5  12  182.03    1.79
  -1   5  11    1.13    0.18
  -1   5  11    0.67    0.16
  -1   5  11    0.68    0.16
  -1   5  11    0.66    0.16
  -1   5  11    0.90    0.17
  -1   5  11    1.01    0.17
  -1   5  10   10.76    0.51
  -1   5  10   10.72    0.55
  -1   5  10   10.94    0.53
  -1   5  10    9.98    0.50
  -1   5  10   11.15    0.53
  -1   5  10   10.88    0.52
  -1   5   9  110.03    1.64
  -1   5   9  117.27    1.83
  -1   5   9  112.96    1.69
  -1   5   9  108.20    1.69
  -1   5   9  118.95    1.77
  -1   5   9  108.53    1.68
  -1   5   8    6.11    0.40
  -1   5   8    5.75    0.39
  -1   5   8    5.96    0.37
   1  -5  -8    5.73    0.68
   1  -5  -8    6.29    0.51
  -1   5   8    8.09    0.61
  -1   5   8    5.34    0.51
  -1   5   8    7.22    0.42
  -1   5   8    6.95    0.43
  -1   5   8    6.95    0.42
  -1   5   8    5.90    0.39
  -1   5   7  289.53    2.66
  -1   5   7  283.02    3.59
  -1   5   7  279.48    3.52
   1  -5  -7  303.69    3.53
   1  -5  -7  269.24    4.61
  -1   5   7  279.46    2.57
  -1   5   7  276.51    2.67
  -1   5   7  281.67    2.66
  -1   5   7  301.47    2.65
  -1   5   7  288.87    2.76
  -1   5   7  275.33    2.65
  -1   5   6  410.31    3.00
  -1   5   6  384.78    4.02
  -1   5   6  392.75    4.05
   1  -5  -6  372.38    5.32
   1  -5  -6  437.34    4.22
   1  -5  -6  423.76    5.06
  -1   5   6  379.62    3.02
  -1   5   6  393.15    3.18
  -1   5   6  392.19    4.28
  -1   5   6  401.50    3.07
  -1   5   6  380.65    2.99
  -1   5   6  403.00    3.19
  -1   5   6  388.95    3.10
   1  -5  -5  135.31    2.33
  -1   5   5  122.10    2.06
   1  -5  -5  138.33    2.26
  -1   5   5  120.92    2.21
   1  -5  -4    1.31    0.22
  -1   5   4    1.22    0.21
   1  -5  -4    1.32    0.24
   1  -5  -4    1.60    0.19
  -1   5   4    1.31    0.25
  -1   5   3  141.56    1.92
  -1   5   3  135.55    1.97
  -1   5   3  144.26    2.15
   1  -5  -3  125.15    1.55
   1  -5  -3  127.01    2.33
  -1   5   2  147.98    1.87
  -1   5   2  141.17    1.92
  -1   5   1   43.65    1.01
   1  -5  -1   41.78    1.00
  -1   5   0  193.74    2.07
  -1   5   0  193.67    1.94
   1  -5   0  188.50    2.18
   1  -5   0  191.17    2.15
  -1   5  -1  582.31    3.88
   1  -5   1  565.64    4.16
  -1   5  -1  588.57    3.86
   1  -5   1  568.29    4.00
   1  -5   2   56.80    1.19
   1  -5   2   63.60    1.29
  -1   5  -2   62.07    1.20
   1  -5   2   56.77    1.15
   1  -5   2   57.77    1.22
   1  -5   2   57.97    1.16
   1  -5   3   24.25    0.84
   1  -5   3   24.22    0.91
   1  -5   3   24.43    0.85
  -1   5  -3   24.36    0.79
   1  -5   3   25.87    0.80
   1  -5   4   11.55    0.66
   1  -5   4   15.11    0.80
  -1   5  -4   15.78    0.68
   1  -5   4   10.37    0.68
  -1   5  -5  194.86    2.68
   1  -5   5  181.46    3.28
  -1   5  -5  180.84    2.04
  -1   5  -5  182.27    1.89
  -1   5  -5  183.87    2.03
  -1   5  -5  186.25    2.11
   1  -5   5  189.31    3.20
  -1   5  -5  187.88    2.48
   1  -5   5  194.91    3.33
  -1   5  -5  184.29    1.94
   1  -5   6  181.98    3.55
  -1   5  -6  181.41    2.75
  -1   5  -6  180.83    2.10
  -1   5  -6  180.41    2.14
  -1   5  -6  183.30    2.21
   1  -5   6  180.65    2.08
  -1   5  -6  176.34    2.50
   1  -5   7  107.91    1.61
  -1   5  -7  106.50    1.73
  -1   5  -7  106.96    1.68
  -1   5  -7  106.42    1.67
   1  -5   7  111.20    1.59
   1  -5   8  117.80    1.67
  -1   5  -8  116.39    1.79
  -1   5  -8  118.20    1.77
  -1   5  -8  114.89    1.73
   1  -5   8  117.43    1.62
   1  -5   9  107.53    1.52
  -1   5  -9  106.37    1.61
   1  -5   9  110.24    1.47
  -1   5  -9  103.44    1.56
  -1   5  -9  100.20    1.52
   1  -5   9  107.61    1.47
   1  -5   9  109.71    1.72
  -1   5 -10    0.09    0.09
   1  -5  10    0.49    0.12
  -1   5 -10    0.56    0.13
   1  -5  10    0.21    0.10
   1  -5  10    0.13    0.10
  -1   5 -10    0.58    0.14
   1  -5  10    0.13    0.12
  -1   5 -10    0.03    0.09
  -1   5 -11    0.88    0.12
   1  -5  11    0.98    0.12
   1  -5  11    1.08    0.12
  -1   5 -11    0.90    0.11
   1  -5  11    1.10    0.12
   1  -5  11    1.20    0.14
   1  -4 -13   12.74    0.39
   1  -4 -13   12.20    0.38
  -1   4  13   11.77    0.37
  -1   4  12   53.80    0.97
  -1   4  12   56.36    1.04
  -1   4  12   54.83    1.00
  -1   4  12   55.74    0.98
  -1   4  11  345.74    3.05
  -1   4  11  345.69    3.13
  -1   4  11  355.75    3.10
  -1   4  11  338.84    2.95
  -1   4  11  350.40    2.95
  -1   4  10    9.42    0.50
  -1   4  10    9.85    0.55
  -1   4  10    9.32    0.49
  -1   4  10    8.78    0.47
  -1   4  10    9.13    0.48
  -1   4  10    8.73    0.47
  -1   4   9  187.77    2.24
  -1   4   9  190.65    2.47
  -1   4   9  185.28    2.22
  -1   4   9  173.60    2.17
  -1   4   9  186.86    2.22
  -1   4   9  178.68    2.20
  -1   4   8    0.44    0.15
  -1   4   8    0.70    0.16
  -1   4   8    0.36    0.19
   1  -4  -8    0.45    0.17
   1  -4  -8    0.91    0.32
  -1   4   8    0.58    0.15
   1  -4  -8    0.64    0.20
  -1   4   8    0.57    0.15
  -1   4   8    0.62    0.17
  -1   4   7  235.29    2.44
  -1   4   7  238.49    2.25
  -1   4   7  226.61    2.44
  -1   4   7  229.16    2.23
  -1   4   7  245.92    3.42
  -1   4   7  229.33    2.97
   1  -4  -7  232.44    3.93
   1  -4  -7  236.91    2.88
  -1   4   7  243.81    2.43
  -1   4   7  237.50    2.40
  -1   4   7  240.69    2.32
  -1   4   7  245.85    2.49
   1  -4  -6   44.99    1.16
  -1   4   6   41.43    1.16
  -1   4   6   43.48    1.32
   1  -4  -6   39.57    1.54
   1  -4  -6   37.28    1.52
   1  -4  -5  389.27    3.87
   1  -4  -5  389.74    4.80
  -1   4   5  392.92    4.06
   1  -4  -4  758.45    5.03
  -1   4   4  772.96    5.13
  -1   4   3  181.51    2.11
  -1   4   3  184.34    2.45
  -1   4   2  521.75    3.57
  -1   4   2  534.92    3.37
  -1   4   2  501.43    3.62
  -1   4   2  512.92    4.00
  -1   4   1   74.38    1.19
  -1   4   1   77.00    1.12
   1  -4  -1   74.69    1.35
  -1   4   1   75.37    1.26
  -1   4   0 1526.82    6.97
  -1   4   0 1487.18    6.93
  -1   4   0 1509.33    7.16
  -1   4   0 1459.40    6.62
   1  -4   0 1484.31    7.05
  -1   4  -1   61.89    1.02
   1  -4   1   56.80    1.00
  -1   4  -1   59.67    0.98
  -1   4  -1   59.31    0.97
   1  -4   1   57.36    1.05
   1  -4   1   58.81    1.01
   1  -4   2  591.00    3.90
  -1   4  -2  572.21    3.51
   1  -4   2  555.70    3.72
  -1   4  -2  581.46    3.72
   1  -4   2  558.12    3.64
   1  -4   2  548.43    3.81
   1  -4   3  213.74    2.37
  -1   4  -3  201.35    2.13
   1  -4   3  208.07    2.17
  -1   4  -3  200.36    2.13
   1  -4   3  196.00    2.10
   1  -4   3  209.58    2.34
   1  -4   3  193.64    2.39
  -1   4  -4    6.12    0.37
  -1   4  -4    6.42    0.38
   1  -4   4    6.95    0.50
  -1   4  -4    5.72    0.38
   1  -4   4    7.87    0.50
   1  -4   4    7.54    0.54
  -1   4  -4    6.08    0.39
  -1   4  -5  217.08    2.49
   1  -4   5  216.11    3.35
  -1   4  -5  202.89    2.43
  -1   4  -5  200.77    2.38
   1  -4   5  217.20    3.24
   1  -4   5  208.87    2.92
  -1   4  -5  201.76    2.52
   1  -4   6    8.59    0.72
  -1   4  -6    9.24    0.59
  -1   4  -6    8.37    0.42
  -1   4  -6    8.22    0.41
  -1   4  -6    8.22    0.42
  -1   4  -6    9.02    0.45
   1  -4   6    7.94    0.59
  -1   4  -6    8.53    0.50
  -1   4  -6    8.56    0.53
   1  -4   6    7.14    0.75
   1  -4   7  381.53    5.18
  -1   4  -7  365.50    4.06
   1  -4   7  317.31    3.85
  -1   4  -7  351.84    3.10
  -1   4  -7  343.36    3.05
  -1   4  -7  357.24    3.18
   1  -4   7  365.37    3.00
   1  -4   7  354.29    4.19
  -1   4  -7  374.73    4.00
   1  -4   7  289.32    4.89
  -1   4  -8    1.50    0.22
   1  -4   8    1.77    0.21
  -1   4  -8    1.34    0.21
   1  -4   8    2.32    0.25
  -1   4  -8    2.69    0.28
   1  -4   8    1.03    0.18
   1  -4   8    2.35    0.34
  -1   4  -9  105.31    1.63
   1  -4   9  110.31    1.51
   1  -4   9  115.36    1.55
  -1   4  -9  105.95    1.63
   1  -4   9  111.45    1.60
  -1   4  -9  107.25    1.67
   1  -4   9  108.05    1.61
   1  -4   9  116.15    1.86
   1  -4  10   65.12    1.08
  -1   4 -10   61.26    1.15
  -1   4 -10   64.12    1.16
   1  -4  10   67.66    1.12
   1  -4  10   66.63    1.15
  -1   4 -10   61.67    1.17
   1  -4  10   64.22    1.15
   1  -4  10   68.51    1.25
  -1   4 -11    2.88    0.22
   1  -4  11    2.96    0.21
  -1   4 -11    2.93    0.22
   1  -4  11    2.92    0.22
  -1   4 -11    2.98    0.23
   1  -4  11    2.78    0.22
   1  -4  11    3.08    0.23
   1  -4  11    3.26    0.24
  -1   4 -12    5.28    0.23
  -1   4 -12    5.63    0.23
   1  -4  12    6.07    0.24
   1  -4  12    5.86    0.24
   1  -4  12    5.84    0.24
   1  -4  12    5.52    0.23
   1  -3 -13   28.21    0.58
  -1   3  13   27.11    0.58
   1  -3 -13   28.24    0.60
  -1   3  12   70.80    1.15
  -1   3  12   69.60    1.17
   1  -3 -12   73.07    1.16
  -1   3  12   69.52    1.14
  -1   3  12   69.76    1.11
  -1   3  11   10.17    0.52
  -1   3  11   10.15    0.48
  -1   3  11    9.78    0.52
  -1   3  11   10.47    0.52
  -1   3  11   10.40    0.49
   1  -3 -11   11.51    0.51
  -1   3  11   10.22    0.49
  -1   3  11    9.56    0.46
  -1   3  10    4.85    0.38
  -1   3  10    4.67    0.40
  -1   3  10    2.95    0.28
  -1   3  10    4.17    0.35
  -1   3  10    2.73    0.27
  -1   3  10    3.42    0.31
  -1   3  10    2.94    0.28
  -1   3   9  286.79    2.94
  -1   3   9  280.81    2.71
  -1   3   9  275.23    2.66
  -1   3   9  280.19    2.79
  -1   3   9  279.50    2.78
  -1   3   9  276.24    2.68
  -1   3   9  277.39    2.82
  -1   3   8  178.45    3.14
   1  -3  -8  162.28    2.37
  -1   3   8  169.68    2.03
  -1   3   8  169.43    2.08
  -1   3   8  167.59    2.23
  -1   3   8  167.09    1.96
  -1   3   8  161.04    1.87
  -1   3   8  174.95    2.04
   1  -3  -8  186.25    2.82
   1  -3  -8  162.61    2.28
  -1   3   8  174.88    2.15
  -1   3   8  175.15    2.01
  -1   3   7  190.66    2.05
  -1   3   7  190.69    2.02
  -1   3   7  190.87    1.98
   1  -3  -7  189.79    2.27
   1  -3  -7  195.85    3.27
  -1   3   7  191.53    3.11
  -1   3   7  189.44    1.99
   1  -3  -6    0.14    0.19
  -1   3   6    0.47    0.13
  -1   3   6    0.42    0.20
   1  -3  -6    0.36    0.14
  -1   3   5   31.21    1.08
   1  -3  -5   26.44    1.13
   1  -3  -5   27.46    1.01
  -1   3   5   30.29    0.85
  -1   3   5   28.67    1.02
   1  -3  -5   29.19    0.70
  -1   3   4 1266.67    6.68
   1  -3  -4 1272.85    5.95
  -1   3   3   31.78    0.75
   1  -3  -3   33.62    0.76
  -1   3   3   32.70    0.86
  -1   3   3   29.82    0.76
   1  -3  -3   30.20    0.58
  -1   3   3   32.21    0.95
   1  -3  -3   32.81    0.59
  -1   3   2  161.44    1.67
  -1   3   2  161.06    1.63
  -1   3   2  159.10    1.47
  -1   3   2  160.56    1.68
  -1   3   1   60.44    0.86
  -1   3   1   62.76    0.97
  -1   3   1   60.58    1.10
  -1   3   0   82.84    1.10
  -1   3   0   80.22    1.02
  -1   3   0   78.84    0.99
  -1   3   0   82.79    1.11
   1  -3   0   81.96    1.06
   1  -3   0   78.86    1.01
  -1   3   0   81.68    0.94
  -1   3  -1 1184.44    5.46
   1  -3   1 1175.74    5.58
  -1   3  -1 1253.76    5.56
  -1   3  -1 1240.56    5.76
  -1   3  -1 1218.11    5.72
   1  -3   1 1239.21    5.96
   1  -3   1 1191.05    5.55
   1  -3   1 1174.52    5.68
  -1   3  -1 1188.02    5.46
   1  -3   2  396.56    2.82
  -1   3  -2  367.88    2.37
  -1   3  -2  381.22    2.44
  -1   3  -2  394.41    2.55
  -1   3  -2  367.48    2.40
  -1   3  -2  393.96    2.74
   1  -3   2  372.90    2.54
  -1   3  -2  373.62    2.59
   1  -3   2  378.53    2.69
   1  -3   2  381.25    2.94
   1  -3   2  360.47    2.68
   1  -3   3  416.49    3.21
  -1   3  -3  384.39    2.71
  -1   3  -3  381.80    2.69
  -1   3  -3  397.88    2.96
   1  -3   3  389.04    2.91
  -1   3  -3  378.65    2.78
   1  -3   3  413.45    2.93
   1  -3   3  382.59    3.22
  -1   3  -4    8.44    0.40
   1  -3   4    8.34    0.51
  -1   3  -4    7.62    0.38
  -1   3  -4    7.66    0.41
   1  -3   4    8.61    0.49
  -1   3  -4    7.31    0.38
   1  -3   5  620.30    5.68
  -1   3  -5  655.38    4.43
  -1   3  -5  665.47    4.50
  -1   3  -5  652.73    4.63
   1  -3   5  673.05    5.09
  -1   3  -5  630.71    4.25
  -1   3  -6  160.74    2.20
   1  -3   6  159.35    2.43
  -1   3  -6  152.38    1.99
  -1   3  -6  156.50    2.26
   1  -3   7   86.62    2.51
  -1   3  -7   97.08    1.94
   1  -3   7   95.43    1.40
  -1   3  -7   92.39    1.43
  -1   3  -7   97.86    1.46
  -1   3  -7   95.12    1.49
   1  -3   7   96.25    1.35
   1  -3   7   95.74    1.98
   1  -3   7   85.26    1.77
  -1   3  -8   76.49    1.77
  -1   3  -8   81.47    1.86
   1  -3   8   79.08    1.34
  -1   3  -8   74.96    1.35
   1  -3   8   79.65    1.24
  -1   3  -8   76.69    1.34
  -1   3  -8   74.99    1.38
   1  -3   8   78.36    1.27
   1  -3   8   76.25    1.84
   1  -3   8   80.57    1.66
   1  -3   9   32.09    0.79
  -1   3  -9   30.69    0.88
  -1   3  -9   29.98    0.85
   1  -3   9   34.13    0.84
  -1   3  -9   30.14    0.84
   1  -3   9   32.76    0.83
  -1   3  -9   32.63    0.91
   1  -3   9   33.59    0.89
   1  -3   9   34.69    1.02
   1  -3  10   79.20    1.22
  -1   3 -10   74.70    1.33
  -1   3 -10   77.03    1.31
   1  -3  10   83.42    1.29
  -1   3 -10   76.05    1.36
   1  -3  10   79.95    1.27
  -1   3 -10   74.13    1.28
   1  -3  10   81.96    1.37
   1  -3  10   86.41    1.48
  -1   3 -11   50.46    0.99
  -1   3 -11   52.08    0.98
   1  -3  11   55.15    0.97
  -1   3 -11   50.63    1.00
   1  -3  11   55.39    0.97
   1  -3  11   54.81    1.02
   1  -3  11   58.84    1.07
  -1   3 -12   29.34    0.64
   1  -3  12   31.88    0.62
  -1   3 -12   29.61    0.63
   1  -3  12   30.68    0.62
   1  -3  12   30.87    0.65
   1  -3  12   30.85    0.64
   1  -2 -13   11.49    0.38
  -1   2  13   11.06    0.38
  -1   2  13   11.14    0.36
   1  -2 -13   11.49    0.36
  -1   2  13   10.40    0.35
  -1   2  12   12.22    0.48
  -1   2  12   11.94    0.47
   1  -2 -12   11.88    0.46
  -1   2  12   11.79    0.48
   1  -2 -12   11.69    0.45
  -1   2  12   11.59    0.46
  -1   2  11    0.42    0.17
  -1   2  11    0.43    0.14
   1  -2 -11    0.55    0.15
  -1   2  11    0.50    0.16
  -1   2  11    0.57    0.16
  -1   2  11    0.63    0.15
  -1   2  10    3.79    0.36
  -1   2  10    3.18    0.29
   1  -2 -10    3.58    0.31
  -1   2  10    4.08    0.34
  -1   2  10    3.29    0.31
  -1   2  10    3.43    0.30
  -1   2   9  625.22    4.46
  -1   2   9  625.11    4.83
  -1   2   9  636.13    4.32
  -1   2   9  617.43    4.52
  -1   2   9  621.19    4.29
   1  -2  -9  639.78    5.76
  -1   2   9  625.87    4.24
  -1   2   8   26.43    1.28
  -1   2   8   24.42    0.75
  -1   2   8   23.28    0.78
  -1   2   8   24.47    0.71
  -1   2   8   26.42    0.74
  -1   2   8   24.64    0.76
   1  -2  -8   23.96    0.86
   1  -2  -8   26.44    1.05
  -1   2   8   23.93    0.70
   1  -2  -7   84.04    1.74
   1  -2  -7   76.27    1.41
  -1   2   7   81.05    1.31
  -1   2   7   77.01    2.05
  -1   2   6    2.00    0.35
   1  -2  -6    2.47    0.35
   1  -2  -6    2.33    0.27
   1  -2  -6    1.82    0.21
  -1   2   5    3.09    0.25
  -1   2   5    3.67    0.41
   1  -2  -5    2.35    0.34
  -1   2   5    3.01    0.37
  -1   2   5    2.35    0.31
   1  -2  -5    2.45    0.21
   1  -2  -5    3.17    0.28
   1  -2  -4  104.75    1.98
  -1   2   4  114.91    1.43
   1  -2  -4  106.50    1.71
  -1   2   4  105.50    1.85
  -1   2   4  117.95    1.88
   1  -2  -4  116.56    1.29
  -1   2   4  113.49    1.88
  -1   2   3    0.93    0.19
   1  -2  -3    1.22    0.12
   1  -2  -3    1.25    0.16
  -1   2   3    1.75    0.21
  -1   2   3    1.47    0.22
   1  -2  -3    1.47    0.13
  -1   2   2  330.14    2.26
  -1   2   2  332.70    2.02
  -1   2   2  323.89    2.27
  -1   2   2  326.34    2.88
  -1   2   1 1598.20    6.78
  -1   2   1 1625.20    6.76
  -1   2   1 1672.04    6.80
  -1   2   1 1510.71    6.47
  -1   2   1 1520.28    6.53
  -1   2   1 1715.47    6.24
  -1   2   1 1610.59    7.53
  -1   2   0    6.78    0.26
  -1   2   0    6.93    0.19
  -1   2   0    7.55    0.27
  -1   2   0    6.65    0.24
  -1   2   0    7.51    0.25
  -1   2   0    7.36    0.23
  -1   2   0    6.63    0.30
  -1   2  -1  196.99    1.46
  -1   2  -1  206.10    1.55
  -1   2  -1  206.27    1.51
  -1   2  -1  216.70    1.42
   1  -2   1  206.02    1.55
  -1   2  -1  212.00    1.48
   1  -2   1  195.62    1.55
   1  -2   1  197.15    1.45
  -1   2  -1  201.97    1.49
   1  -2   1  210.38    1.68
  -1   2  -2    0.13    0.05
  -1   2  -2    0.63    0.09
  -1   2  -2    1.84    0.17
  -1   2  -2    0.41    0.08
  -1   2  -2    0.16    0.06
   1  -2   2    1.55    0.15
   1  -2   2    0.18    0.07
   1  -2   2    0.36    0.07
   1  -2   2    0.09    0.08
   1  -2   2    0.20    0.07
  -1   2  -3  581.39    3.54
   1  -2   3  581.19    3.72
  -1   2  -3  561.93    3.28
  -1   2  -3  542.64    3.21
   1  -2   3  560.91    3.66
  -1   2  -3  537.92    3.21
   1  -2   3  556.22    3.42
   1  -2   3  590.91    3.40
  -1   2  -4 1974.84    8.90
  -1   2  -4 1944.51    8.56
  -1   2  -4 1965.69    8.61
   1  -2   4 2139.89   10.31
   1  -2   4 1951.46    9.31
   1  -2   4 1958.92    9.15
  -1   2  -4 1838.88    8.35
   1  -2   4 2084.59   10.08
  -1   2  -5  125.99    1.72
  -1   2  -5  122.38    1.63
   1  -2   5  110.28    2.31
   1  -2   5  112.74    2.18
  -1   2  -5  118.10    1.49
  -1   2  -6   90.76    1.58
   1  -2   6   88.77    2.14
  -1   2  -6   91.41    1.54
  -1   2  -7  194.71    2.59
   1  -2   7  175.15    3.09
   1  -2   7  195.73    3.47
  -1   2  -7  194.85    2.65
   1  -2   7  186.62    1.87
  -1   2  -7  178.64    1.92
   1  -2   7  191.25    1.82
  -1   2  -7  182.68    1.96
   1  -2   7  191.82    2.63
   1  -2   7  200.01    2.59
  -1   2  -8  440.44    4.31
  -1   2  -8  442.43    4.37
   1  -2   8  460.93    3.36
  -1   2  -8  436.55    3.40
   1  -2   8  451.33    3.09
  -1   2  -8  431.88    3.33
   1  -2   8  449.42    3.25
   1  -2   8  463.56    3.22
  -1   2  -8  425.86    3.31
  -1   2  -8  438.37    3.46
   1  -2   8  461.40    4.45
  -1   2  -9    4.93    0.35
   1  -2   9    5.35    0.34
  -1   2  -9    5.26    0.35
  -1   2  -9    5.20    0.35
   1  -2   9    5.22    0.34
   1  -2   9    5.29    0.33
  -1   2  -9    5.23    0.36
   1  -2   9    5.14    0.35
   1  -2   9    5.20    0.41
  -1   2 -10   48.91    1.09
  -1   2 -10   47.67    1.03
   1  -2  10   50.92    1.02
  -1   2 -10   46.40    1.03
   1  -2  10   51.05    1.01
   1  -2  10   50.07    1.05
  -1   2 -10   49.50    1.10
   1  -2  10   53.10    1.11
  -1   2 -11    8.58    0.43
   1  -2  11   10.68    0.46
  -1   2 -11    8.86    0.42
   1  -2  11    9.32    0.41
   1  -2  11    9.08    0.43
  -1   2 -11    8.77    0.44
  -1   2 -11    8.74    0.42
   1  -2  11    9.67    0.46
   1  -2  11   10.44    0.48
  -1   2 -12   43.12    0.85
   1  -2  12   46.36    0.84
   1  -2  12   45.21    0.81
   1  -2  12   45.44    0.85
  -1   2 -12   43.87    0.85
   1  -2  12   46.96    0.88
   1  -2  12   46.35    0.87
  -1   2 -13   97.14    1.05
   1  -2  13   97.87    1.01
  -1   2 -13   97.48    1.01
   1  -2  13   98.48    1.01
   1  -2  13   99.09    1.04
   1  -1 -13    4.95    0.25
  -1   1  13    4.82    0.25
  -1   1  13    4.88    0.24
  -1   1  13    4.66    0.23
  -1   1  13    4.67    0.23
  -1   1  12    0.40    0.12
  -1   1  12    0.34    0.12
  -1   1  12    0.47    0.13
  -1   1  12    0.32    0.13
   1  -1 -12    0.41    0.12
   1  -1 -12    0.43    0.12
  -1   1  12    0.49    0.12
  -1   1  11   21.72    0.71
  -1   1  11   21.56    0.69
   1  -1 -11   21.37    0.66
  -1   1  11   21.60    0.70
   1  -1 -11   21.00    0.68
  -1   1  11   22.24    0.73
   1  -1 -11   21.76    0.67
  -1   1  11   22.17    0.69
   1  -1 -10    1.67    0.21
  -1   1  10    1.31    0.20
  -1   1  10    1.46    0.23
   1  -1 -10    1.51    0.21
  -1   1  10    1.37    0.23
  -1   1  10    1.77    0.22
  -1   1  10    1.30    0.20
  -1   1   9  536.11    4.08
  -1   1   9  513.40    3.75
  -1   1   9  518.06    4.48
  -1   1   9  517.94    3.79
  -1   1   9  532.16    3.97
   1  -1  -9  545.22    5.32
  -1   1   9  513.00    3.71
  -1   1   8   35.80    1.39
  -1   1   8   28.70    1.37
  -1   1   8   35.77    0.93
  -1   1   8   27.54    0.73
  -1   1   8   26.38    0.87
  -1   1   8   30.46    0.77
  -1   1   8   27.25    0.75
   1  -1  -8   27.22    1.06
   1  -1  -8   27.16    0.92
  -1   1   8   28.19    0.75
  -1   1   7   39.25    1.55
   1  -1  -7   38.67    1.17
   1  -1  -7   39.41    1.02
  -1   1   7   38.66    1.37
  -1   1   7   40.15    0.94
  -1   1   6   85.35    2.12
  -1   1   6   88.22    1.94
   1  -1  -6   90.12    1.61
   1  -1  -6   87.34    1.38
  -1   1   5  142.73    2.26
  -1   1   5  140.59    2.28
  -1   1   5  135.38    2.34
   1  -1  -5  147.66    1.85
   1  -1  -5  140.34    1.58
  -1   1   4  194.31    2.38
  -1   1   4  201.05    2.19
  -1   1   4  202.16    1.78
   1  -1  -4  210.57    2.64
  -1   1   4  187.13    2.39
   1  -1  -4  202.92    1.75
  -1   1   4  192.15    2.42
   1  -1  -4  210.00    1.96
  -1   1   3 1199.24    5.73
  -1   1   3 1139.87    6.06
  -1   1   3 1174.76    5.27
  -1   1   3 1180.47    6.23
   1  -1  -3 1224.12    5.12
   1  -1  -3 1119.49    6.34
   1  -1  -3 1139.33    6.74
   1  -1  -3 1164.50    5.17
   1  -1  -3 1197.52    5.43
   1  -1  -3 1148.63    4.93
  -1   1   3 1136.33    6.49
  -1   1   2 2868.12   11.34
  -1   1   2 2933.53   10.89
   1  -1  -2 3013.66   10.71
  -1   1   2 2887.39   10.87
  -1   1   2 2810.60   11.41
  -1   1   2 2819.04   10.57
  -1   1   2 2752.38   11.03
   1  -1  -2 3044.26   11.13
   1  -1  -2 3036.85   12.58
   1  -1  -2 2885.65   10.32
   1  -1  -2 2849.46   10.76
  -1   1   2 2870.77   12.16
   1  -1  -2 2835.78   10.51
   1  -1  -2 2980.30   10.30
  -1   1   1   20.07    0.35
  -1   1   1   20.02    0.33
   1  -1  -1   19.46    0.17
  -1   1   1   19.55    0.42
  -1   1   1   19.18    0.37
  -1   1   1   20.77    0.42
  -1   1   1   20.18    0.40
   1  -1  -1   20.17    0.32
  -1   1   1   20.74    0.57
   1  -1  -1   20.23    0.20
  -1   1   0 1203.59    4.52
  -1   1   0 1205.12    5.09
  -1   1   0 1253.87    5.11
  -1   1   0 1198.93    5.06
  -1   1   0 1241.35    4.87
  -1   1   0 1188.84    4.82
  -1   1   0 1283.42    4.96
   1  -1   0 1339.50    4.77
  -1   1   0 1218.73    5.51
  -1   1   0 1247.98    5.00
   1  -1   0 1348.12    4.47
   1  -1   1  770.72    3.29
  -1   1  -1  727.59    3.28
  -1   1  -1  764.33    3.49
  -1   1  -1  735.40    3.23
   1  -1   1  740.18    2.79
  -1   1  -1  710.36    2.91
  -1   1  -1  734.18    3.26
   1  -1   1  720.20    3.07
   1  -1   1  733.72    3.37
  -1   1  -1  761.80    3.36
   1  -1   1  734.53    3.03
   1  -1   1  745.82    3.35
   1  -1   1  768.73    3.30
   1  -1   1  744.22    2.72
  -1   1  -2  195.12    1.54
   1  -1   2  192.98    1.55
  -1   1  -2  195.83    1.48
  -1   1  -2  193.55    1.75
  -1   1  -2  186.91    1.29
  -1   1  -2  188.43    1.25
  -1   1  -2  184.99    1.30
   1  -1   2  192.65    1.56
   1  -1   2  208.15    1.71
  -1   1  -2  186.62    1.39
  -1   1  -2  184.25    1.07
   1  -1   2  188.92    1.28
   1  -1   2  183.64    1.45
  -1   1  -2  181.41    1.39
   1  -1   2  195.32    1.30
  -1   1  -3  577.91    3.21
  -1   1  -3  554.29    3.12
   1  -1   3  582.02    3.81
  -1   1  -3  585.17    3.43
   1  -1   3  529.39    2.96
   1  -1   3  556.40    3.28
   1  -1   3  548.55    3.66
  -1   1  -3  519.54    2.97
  -1   1  -3  561.13    3.08
  -1   1  -3  546.66    2.74
  -1   1  -3  557.64    3.04
   1  -1   3  566.64    3.35
  -1   1  -4    8.77    0.37
   1  -1   4   10.22    0.59
  -1   1  -4    7.24    0.35
  -1   1  -4    7.31    0.33
  -1   1  -4    6.42    0.29
   1  -1   4    6.08    0.43
   1  -1   4    6.99    0.35
   1  -1   4    8.14    0.44
  -1   1  -4    6.49    0.30
   1  -1   5 2133.73   11.20
  -1   1  -5 2271.94    9.66
  -1   1  -5 2329.11    9.88
  -1   1  -5 2238.33    9.64
  -1   1  -5 2221.04    9.50
   1  -1   5 2384.21    9.97
   1  -1   5 1997.93   11.09
  -1   1  -6  156.55    2.01
   1  -1   6  154.67    2.71
   1  -1   6  164.88    2.84
  -1   1  -6  148.67    1.93
   1  -1   6  162.80    2.07
  -1   1  -6  146.41    1.86
  -1   1  -6  148.56    1.95
  -1   1  -7    7.10    0.46
   1  -1   7    8.38    0.62
   1  -1   7    7.09    0.65
  -1   1  -7    6.79    0.44
  -1   1  -7    6.90    0.45
  -1   1  -7    7.63    0.48
   1  -1   8    3.53    0.39
   1  -1   8    3.53    0.51
  -1   1  -8    2.71    0.32
  -1   1  -8    2.88    0.33
   1  -1   8    2.94    0.24
  -1   1  -8    2.88    0.25
  -1   1  -8    2.53    0.23
   1  -1   8    2.69    0.23
  -1   1  -8    2.90    0.25
   1  -1   8    2.76    0.32
   1  -1   8    2.84    0.29
   1  -1   9    7.74    0.73
  -1   1  -9    6.19    0.50
   1  -1   9    6.07    0.37
  -1   1  -9    6.65    0.39
  -1   1  -9    5.99    0.35
   1  -1   9    6.16    0.34
   1  -1   9    6.97    0.36
  -1   1  -9    7.24    0.41
   1  -1   9    6.52    0.37
  -1   1  -9    5.59    0.35
   1  -1   9    6.59    0.50
   1  -1   9    6.39    0.42
  -1   1 -10  149.61    1.94
  -1   1 -10  146.45    1.83
   1  -1  10  154.13    1.82
   1  -1  10  159.03    1.92
  -1   1 -10  148.82    1.94
   1  -1  10  154.84    1.77
  -1   1 -10  144.20    1.85
   1  -1  10  163.68    1.97
   1  -1  10  164.50    2.08
  -1   1 -11   14.44    0.57
   1  -1  11   16.17    0.57
  -1   1 -11   16.75    0.58
   1  -1  11   16.13    0.59
  -1   1 -11   16.06    0.59
  -1   1 -11   15.80    0.60
   1  -1  11   16.12    0.58
   1  -1  11   16.46    0.62
  -1   1 -12   15.06    0.54
   1  -1  12   16.93    0.53
   1  -1  12   16.73    0.55
  -1   1 -12   15.46    0.52
  -1   1 -12   15.66    0.54
   1  -1  12   16.87    0.56
   1  -1  12   16.24    0.55
  -1   1 -13    0.88    0.13
   1  -1  13    0.79    0.12
  -1   1 -13    0.85    0.12
   1  -1  13    0.83    0.12
   1  -1  13    0.76    0.12
  -1   0  13   25.90    0.52
  -1   0  13   25.87    0.54
   1   0 -13   25.84    0.53
  -1   0  13   24.92    0.51
  -1   0  13   25.35    0.51
  -1   0  12    4.55    0.29
  -1   0  12    5.34    0.31
   1   0 -12    4.18    0.26
  -1   0  12    4.47    0.29
   1   0 -12    5.81    0.32
  -1   0  12    4.46    0.30
   1   0 -12    4.58    0.27
  -1   0  12    5.01    0.29
  -1   0  11   19.67    0.67
  -1   0  11   20.40    0.69
   1   0 -11   19.35    0.63
  -1   0  11   19.95    0.67
  -1   0  11   19.57    0.70
   1   0 -11   18.99    0.64
   1   0 -11   18.77    0.61
  -1   0  11   19.60    0.63
  -1   0  10   68.40    1.31
  -1   0  10   69.45    1.36
   1   0 -10   63.70    1.22
  -1   0  10   64.88    1.24
  -1   0  10   65.72    1.34
   1   0 -10   63.40    1.23
   1   0 -10   62.30    1.19
  -1   0  10   64.13    1.20
   1   0  -9   75.66    1.32
  -1   0   9   73.46    1.28
   1   0  -9   72.51    1.30
  -1   0   9   75.66    1.39
  -1   0   9   79.91    1.49
  -1   0   9   77.55    1.37
  -1   0   9   77.55    1.34
  -1   0   8  122.47    2.83
  -1   0   8  115.09    2.90
  -1   0   8  113.44    1.56
  -1   0   8  125.01    1.84
   1   0  -8  116.46    1.57
  -1   0   8  112.73    1.52
  -1   0   8  109.51    1.45
  -1   0   8  115.16    1.63
   1   0  -8  116.67    1.59
   1   0  -8  110.22    1.89
   1   0  -8  116.63    2.24
  -1   0   8  118.64    1.60
  -1   0   7   25.51    1.21
  -1   0   7   25.16    1.29
  -1   0   7   42.66    1.65
  -1   0   7   28.25    0.83
   1   0  -7   25.86    0.83
   1   0  -7   26.79    0.99
  -1   0   7   49.46    0.94
  -1   0   6   15.68    0.86
  -1   0   6   14.39    0.85
  -1   0   6   15.22    0.88
   1   0  -6   17.74    0.61
   1   0  -6   15.53    0.67
  -1   0   5  315.47    3.23
  -1   0   5  319.37    3.51
   1   0  -5  297.01    2.80
   1   0  -5  304.94    2.46
   1   0  -4   57.77    0.81
  -1   0   4   59.61    1.09
   1   0  -4   54.31    0.80
  -1   0   4   61.56    1.23
   1   0  -4   53.19    0.85
   1   0  -4   57.23    0.98
  -1   0   4   57.25    1.25
   1   0  -4   58.90    0.89
   1   0  -3  154.18    1.22
  -1   0   3  169.36    1.58
  -1   0   3  164.77    1.65
  -1   0   3  158.15    1.92
   1   0  -3  153.53    1.46
   1   0  -3  160.70    1.36
  -1   0   3  165.91    2.12
  -1   0   2   85.70    0.90
   1   0  -2   71.09    0.67
  -1   0   2   78.28    0.63
  -1   0   2   76.03    0.88
   1   0  -2   87.62    1.27
  -1   0   2   79.33    0.74
  -1   0   2   76.26    0.69
  -1   0   2   75.09    0.61
   1   0  -2   73.99    0.79
   1   0  -2   72.73    0.83
   1   0  -2   68.68    0.70
  -1   0   2   74.94    1.14
  -1   0   2   75.93    1.20
  -1   0   1 2783.90    9.82
  -1   0   1 2687.94    9.62
  -1   0   1 2646.45    9.75
  -1   0   1 2721.89    9.90
  -1   0   1 2667.08    9.38
   1   0  -1 2662.79    9.72
   1   0  -1 2552.05   10.21
   1   0  -1 2776.72   10.83
  -1   0   1 2901.30   10.61
  -1   0   1 2764.69   10.68
   1   0  -1 2630.38    9.65
   1   0  -1 2736.36    9.81
   1   0   0   81.03    0.50
  -1   0   0   75.15    0.67
  -1   0   0   78.43    0.78
  -1   0   0   73.99    0.62
   1   0   0   77.10    0.82
   1   0   0   80.07    0.74
   1   0   0   75.89    0.58
   1   0   0   75.82    0.65
  -1   0   0   80.90    0.86
   1   0   0   74.89    0.72
   1   0   0   76.03    0.54
   1   0   1 1483.98    6.56
   1   0   1 1757.62    5.99
  -1   0  -1 1766.68    6.48
  -1   0  -1 1682.22    6.47
  -1   0  -1 1715.52    6.02
  -1   0  -1 1757.47    6.61
   1   0   1 1578.37    5.93
   1   0   1 1576.60    6.17
  -1   0  -1 1606.38    6.26
   1   0   1 1551.33    5.96
   1   0   1 1499.04    6.81
   1   0   1 1592.43    6.15
   1   0   2   46.02    0.86
  -1   0  -2   47.93    0.78
   1   0   2   60.68    0.80
  -1   0  -2   55.94    0.53
   1   0   2   61.03    0.60
  -1   0  -2   58.63    0.64
  -1   0  -2   48.52    0.82
   1   0   2   56.73    0.67
   1   0   2   49.21    0.89
   1   0   2   56.35    0.72
   1   0   2   58.83    0.63
  -1   0  -2   59.14    0.74
  -1   0  -2   56.25    0.70
   1   0   2   50.46    0.68
  -1   0  -3 3115.01   11.59
   1   0   3 2760.86   11.59
   1   0   3 2997.31   11.09
  -1   0  -3 2863.89   10.59
  -1   0  -3 2884.30   11.03
   1   0   3 3079.24   11.09
   1   0   3 2815.96   10.86
  -1   0  -3 3145.06   11.26
   1   0   3 3002.35   11.44
   1   0   3 2632.68   11.58
   1   0   4 2622.76   11.97
  -1   0  -4 3055.28   11.62
   1   0   4 2941.84   12.96
  -1   0  -4 2995.15   11.47
   1   0   4 2874.85   11.84
  -1   0  -4 3031.01   11.39
   1   0   4 2802.58   12.39
   1   0   4 3002.32   11.23
   1   0   4 2796.62   11.18
   1   0   4 2660.79   11.99
  -1   0  -4 2695.53   11.02
   1   0   5 1907.61    9.92
  -1   0  -5 2049.10    9.02
   1   0   5 2052.26   10.00
  -1   0  -5 1944.06    8.80
   1   0   5 2000.23    9.41
  -1   0  -5 2040.89    8.76
   1   0   5 2057.45    8.72
  -1   0  -5 1859.19    8.56
  -1   0  -5 2058.41    8.92
  -1   0  -6 1241.52    6.63
   1   0   6 1285.70    8.06
   1   0   6 1252.70    7.16
  -1   0  -6 1274.40    6.66
  -1   0  -6 1152.84    6.34
  -1   0  -6 1235.66    6.44
   1   0   6 1294.33    6.56
  -1   0  -6 1191.63    6.46
  -1   0  -7  289.68    2.97
   1   0   7  305.86    3.23
   1   0   7  319.37    3.94
  -1   0  -7  288.83    2.94
   1   0   7  301.96    2.86
  -1   0  -7  282.14    2.89
  -1   0  -7  291.26    2.89
   1   0   8   48.55    1.63
  -1   0  -8   45.34    1.20
   1   0   8   36.02    1.08
   1   0   8   38.00    0.78
  -1   0  -8   37.76    0.83
  -1   0  -8   36.20    0.79
   1   0   8   37.09    0.76
  -1   0  -8   34.96    0.79
   1   0   8   37.65    0.77
  -1   0  -8   35.89    0.79
   1   0   8   38.36    1.05
  -1   0  -8   35.76    1.09
   1   0   8   40.73    0.93
   1   0   9   57.52    1.88
  -1   0  -9   48.72    1.36
   1   0   9   52.69    1.00
  -1   0  -9   49.96    1.03
   1   0   9   53.31    0.97
  -1   0  -9   47.53    0.95
  -1   0  -9   49.49    1.02
   1   0   9   54.96    1.03
  -1   0  -9   47.83    0.98
  -1   0  -9   50.05    1.43
   1   0   9   51.98    1.10
  -1   0 -10    2.91    0.27
  -1   0 -10    3.13    0.27
   1   0  10    3.31    0.26
  -1   0 -10    3.49    0.28
   1   0  10    3.77    0.30
  -1   0 -10    3.10    0.28
   1   0  10    3.25    0.28
   1   0  10    3.02    0.29
  -1   0 -11    9.90    0.48
   1   0  11    9.96    0.45
  -1   0 -11    9.60    0.44
  -1   0 -11    9.47    0.46
  -1   0 -11    9.64    0.47
   1   0  11   10.33    0.49
   1   0  11   10.71    0.49
   1   0  11   10.01    0.50
  -1   0 -12    3.74    0.29
   1   0  12    4.24    0.28
   1   0  12    4.00    0.29
   1   0  12    4.13    0.31
  -1   0 -12    3.79    0.28
  -1   0 -12    3.66    0.28
   1   0  12    3.98    0.29
  -1   0 -13    4.38    0.27
  -1   0 -13    4.42    0.26
   1   0  13    4.69    0.27
  -1   0 -13    4.81    0.27
   1   0  13    4.35    0.25
   1   0  13    4.75    0.28
   1   1 -12    7.05    0.32
  -1  -1  12    7.14    0.34
  -1  -1  12    7.60    0.37
   1   1 -12    6.96    0.34
  -1  -1  12    7.24    0.34
  -1  -1  12    7.60    0.36
  -1  -1  12    7.23    0.32
  -1  -1  11   99.84    1.53
  -1  -1  11  106.30    1.54
   1   1 -11   96.41    1.41
  -1  -1  11  100.84    1.46
  -1  -1  11   97.82    1.38
  -1  -1  11  100.92    1.58
   1   1 -11   96.28    1.44
   1   1 -11   93.80    1.35
  -1  -1  11  104.05    1.45
  -1  -1  10    7.70    0.47
   1   1 -10    5.87    0.35
   1   1 -10    6.20    0.38
  -1  -1  10    6.00    0.38
  -1  -1  10    5.82    0.37
  -1  -1  10    6.68    0.44
   1   1 -10    6.26    0.40
   1   1 -10    5.81    0.37
  -1  -1  10    6.32    0.38
  -1  -1   9   49.85    1.22
   1   1  -9   42.58    0.96
  -1  -1   9   47.54    1.13
   1   1  -9   45.01    1.04
  -1  -1   9   45.56    1.02
   1   1  -9   44.45    1.04
  -1  -1   9   48.94    1.04
  -1  -1   9   45.66    1.12
  -1  -1   9   48.02    1.05
   1   1  -9   45.89    1.02
  -1  -1   8  381.80    5.34
  -1  -1   8  385.03    3.24
   1   1  -8  381.67    3.12
  -1  -1   8  378.35    2.98
  -1  -1   8  382.75    3.32
   1   1  -8  386.76    3.19
  -1  -1   8  391.30    3.07
   1   1  -8  384.98    4.28
  -1  -1   8  395.65    3.20
  -1  -1   7  242.71    3.97
  -1  -1   7  240.25    4.03
  -1  -1   7  231.82    3.88
  -1  -1   7  262.80    2.80
  -1  -1   7  243.80    2.33
   1   1  -7  254.81    2.31
  -1  -1   7  242.21    2.16
   1   1  -7  254.07    2.34
  -1  -1   7  233.17    2.28
   1   1  -7  250.97    3.17
   1   1  -7  245.18    2.66
  -1  -1   7  248.31    2.15
  -1  -1   7  276.97    2.52
   1   1  -6  171.05    2.34
   1   1  -6  176.92    2.01
  -1  -1   6  180.84    2.95
  -1  -1   6  185.24    2.89
   1   1  -6  165.54    1.95
  -1  -1   5  223.23    2.30
   1   1  -5  231.69    2.10
   1   1  -5  224.22    2.43
  -1  -1   5  205.35    3.09
  -1  -1   5  241.69    2.88
   1   1  -5  213.73    1.99
  -1  -1   5  247.41    2.75
   1   1  -5  216.43    2.06
  -1  -1   4 1197.78    5.94
   1   1  -4 1185.38    6.15
   1   1  -4 1192.42    5.58
  -1  -1   4 1083.90    7.54
  -1  -1   4 1195.05    6.75
  -1  -1   4 1302.87    6.51
  -1  -1   4 1292.96    6.33
   1   1  -4 1152.95    5.51
   1   1  -4 1144.91    5.59
  -1  -1   3  231.19    1.85
   1   1  -3  234.49    1.69
   1   1  -3  224.84    1.94
  -1  -1   3  229.44    1.69
  -1  -1   3  236.72    1.96
   1   1  -3  221.23    1.67
  -1  -1   3  242.00    1.94
   1   1  -2    4.78    0.17
  -1  -1   2    4.73    0.21
   1   1  -2    4.60    0.23
   1   1  -2    4.77    0.19
  -1  -1   2    4.34    0.18
   1   1  -2    4.38    0.19
  -1  -1   2    4.70    0.21
   1   1  -1  226.88    1.53
   1   1  -1  227.09    1.52
   1   1  -1  218.96    1.25
  -1  -1   1  220.96    1.35
  -1  -1   1  214.15    0.94
  -1  -1   1  216.68    1.12
  -1  -1   1  218.82    1.43
  -1  -1   0  552.37    2.11
   1   1   0  576.92    2.63
   1   1   0  558.22    2.59
   1   1   0  544.09    2.29
  -1  -1   0  544.39    2.34
  -1  -1   0  563.37    2.48
   1   1   0  542.70    2.34
  -1  -1   0  576.31    2.61
   1   1   0  573.80    2.53
   1   1   1  578.21    2.57
   1   1   1  601.79    2.65
   1   1   1  585.90    2.66
  -1  -1  -1  621.70    2.75
  -1  -1  -1  611.27    2.74
  -1  -1  -1  594.26    2.69
  -1  -1  -1  630.69    2.77
   1   1   2  937.69    3.86
   1   1   2  938.07    3.71
  -1  -1  -2  868.48    3.78
  -1  -1  -2  871.84    4.07
  -1  -1  -2  918.62    4.19
   1   1   2  952.46    3.98
   1   1   2  935.60    3.62
   1   1   2  912.89    3.96
  -1  -1  -2  833.76    3.97
  -1  -1  -2  876.56    4.26
  -1  -1  -2  909.48    4.33
  -1  -1  -2  874.00    4.15
   1   1   2  973.69    4.09
   1   1   2  943.23    3.97
   1   1   3 1489.96    5.94
   1   1   3 1341.12    5.66
   1   1   3 1489.52    5.56
   1   1   3 1521.65    6.22
  -1  -1  -3 1316.59    5.59
  -1  -1  -3 1372.14    5.85
   1   1   3 1508.43    6.11
  -1  -1  -3 1304.75    5.88
   1   1   3 1540.96    6.38
   1   1   3 1513.26    6.19
   1   1   4 2960.53   11.96
   1   1   4 3279.64   12.10
   1   1   4 3078.11   11.65
  -1  -1  -4 2900.57   11.91
  -1  -1  -4 2907.19   12.46
   1   1   4 3416.22   12.78
  -1  -1  -4 3046.79   12.29
   1   1   4 2980.14   12.28
  -1  -1  -4 3146.00   11.96
   1   1   4 3265.35   12.92
  -1  -1  -4 3018.94   12.52
   1   1   4 3397.90   12.63
   1   1   5   70.90    1.03
   1   1   5   73.92    1.00
  -1  -1  -5   68.61    1.07
  -1  -1  -5   71.71    1.17
   1   1   5   74.66    1.32
  -1  -1  -5   70.73    1.10
  -1  -1  -5   70.32    1.02
   1   1   5   73.33    1.18
  -1  -1  -5   70.02    1.18
   1   1   5   70.78    1.35
  -1  -1  -6   72.59    1.25
   1   1   6   71.67    1.09
  -1  -1  -6   69.06    1.20
  -1  -1  -6   70.85    1.26
   1   1   6   70.00    1.25
  -1  -1  -7  799.43    5.25
   1   1   7  834.22    5.35
  -1  -1  -7  842.07    5.38
  -1  -1  -7  822.37    5.28
  -1  -1  -7  803.53    5.24
   1   1   8  245.46    2.27
  -1  -1  -8  222.53    2.68
  -1  -1  -8  223.51    2.68
  -1  -1  -8  234.51    2.86
   1   1   8  213.34    2.58
  -1  -1  -8  224.92    2.73
   1   1   8  252.56    3.51
   1   1   9   70.40    1.11
  -1  -1  -9   71.87    1.22
  -1  -1  -9   67.08    1.10
  -1  -1  -9   68.82    1.18
   1   1   9   71.52    1.13
  -1  -1  -9   68.41    1.57
  -1  -1  -9   69.52    1.64
   1   1   9   72.70    1.26
  -1  -1 -10    0.46    0.14
  -1  -1 -10    0.65    0.15
   1   1  10    0.39    0.13
   1   1  10    0.34    0.15
  -1  -1 -10    1.34    0.19
  -1  -1 -10    1.10    0.18
  -1  -1 -11   49.76    1.07
   1   1  11   51.58    1.04
   1   1  11   52.45    1.11
  -1  -1 -11   48.49    1.05
   1   1  11   52.50    1.07
  -1  -1 -11   49.40    1.05
  -1  -1 -12   82.43    1.33
   1   1  12   86.37    1.29
  -1  -1 -12   83.98    1.33
   1   1  12   85.56    1.33
  -1  -1 -12   85.02    1.34
   1   1  12   87.22    1.39
  -1  -1 -13  109.78    1.38
  -1  -1 -13  109.66    1.36
   1   1  13  108.82    1.35
  -1  -1 -13  107.01    1.38
   1   1  13  110.73    1.39
  -1  -1 -14   19.45    0.43
   1   1  14   21.17    0.46
   1   1  14   20.10    0.46
  -1  -1 -14   21.11    0.48
   1   2 -12   87.73    1.12
  -1  -2  12   92.92    1.10
  -1  -2  12   92.50    1.14
   1   2 -12   90.26    1.10
  -1  -2  12   90.84    1.10
  -1  -2  12   95.57    1.19
  -1  -2  11   78.38    1.27
  -1  -2  11   74.83    1.29
   1   2 -11   70.12    1.17
  -1  -2  11   74.97    1.21
   1   2 -11   70.52    1.19
  -1  -2  11   73.34    1.29
  -1  -2  11   74.00    1.18
   1   2 -11   67.58    1.09
  -1  -2  11   75.18    1.15
  -1  -2  10   18.48    0.71
  -1  -2  10   16.49    0.67
   1   2 -10   15.82    0.61
  -1  -2  10   16.53    0.61
   1   2 -10   15.90    0.62
  -1  -2  10   15.95    0.60
  -1  -2  10   15.69    0.67
   1   2 -10   14.95    0.57
  -1  -2  10   16.60    0.60
  -1  -2   9  346.20    3.34
   1   2  -9  306.49    2.76
  -1  -2   9  366.21    3.55
   1   2  -9  328.71    3.03
  -1  -2   9  331.00    2.85
  -1  -2   9  333.86    2.90
  -1  -2   9  323.26    3.24
  -1  -2   9  335.17    3.01
   1   2  -9  324.15    3.02
  -1  -2   9  352.60    3.06
   1   2  -9  313.36    2.87
   1   2  -8  222.92    2.34
  -1  -2   8  224.38    4.23
  -1  -2   8  229.53    2.58
   1   2  -8  220.64    2.28
  -1  -2   8  259.81    3.03
  -1  -2   8  226.43    2.26
   1   2  -8  233.26    2.44
  -1  -2   8  237.44    2.35
  -1  -2   8  228.32    2.62
   1   2  -8  233.83    2.49
  -1  -2   8  234.55    2.39
   1   2  -8  229.87    3.30
  -1  -2   8  256.23    2.64
   1   2  -7  329.64    3.24
   1   2  -7  337.10    2.83
   1   2  -7  329.70    3.29
  -1  -2   7  314.47    2.85
  -1  -2   7  361.45    3.65
   1   2  -7  330.44    2.76
   1   2  -7  339.06    2.86
  -1  -2   7  333.70    2.65
  -1  -2   7  337.05    2.78
   1   2  -7  347.24    2.90
   1   2  -7  340.72    3.83
  -1  -2   7  344.43    2.69
  -1  -2   7  364.99    3.15
  -1  -2   6   93.10    1.76
   1   2  -6   95.54    1.80
  -1  -2   6   99.97    2.59
   1   2  -6   94.94    1.51
   1   2  -6   94.29    1.53
  -1  -2   5   24.81    0.81
   1   2  -5   27.49    0.86
  -1  -2   5   25.17    1.17
  -1  -2   5   29.52    0.92
  -1  -2   5   30.44    0.93
   1   2  -5   26.87    0.73
   1   2  -5   26.52    0.74
  -1  -2   4  150.55    1.77
   1   2  -4  145.65    1.68
   1   2  -4  148.95    1.84
   1   2  -4  159.54    1.52
  -1  -2   4  158.29    1.77
  -1  -2   4  162.86    1.85
  -1  -2   4  158.91    1.80
   1   2  -4  143.65    1.60
   1   2  -4  151.20    1.63
  -1  -2   3 1452.67    6.66
   1   2  -3 1473.34    6.15
   1   2  -3 1426.04    6.88
   1   2  -3 1420.41    6.61
  -1  -2   3 1445.14    7.58
  -1  -2   3 1491.52    6.67
  -1  -2   3 1532.03    6.74
  -1  -2   3 1522.12    6.64
   1   2  -3 1424.49    6.47
   1   2  -2  358.52    1.99
   1   2  -2  358.89    2.15
  -1  -2   2  361.29    2.28
   1   2  -2  367.22    2.36
   1   2  -2  361.45    2.50
  -1  -2   2  372.70    2.35
   1   2  -2  349.99    2.25
  -1  -2   2  360.19    2.27
  -1  -2   2  365.21    2.15
  -1  -2   1  976.44    4.41
   1   2  -1  976.14    4.23
  -1  -2   1  983.56    4.19
  -1  -2   1  957.95    4.18
   1   2  -1  948.45    4.32
   1   2  -1  959.81    4.54
  -1  -2   1  964.70    4.35
  -1  -2   1  950.66    4.26
  -1  -2   0  425.20    2.09
  -1  -2   0  412.57    1.90
   1   2   0  420.46    2.27
  -1  -2   0  423.46    2.26
   1   2   0  424.14    2.05
   1   2   0  425.23    2.41
   1   2   0  431.19    1.67
  -1  -2   0  442.81    2.33
  -1  -2   0  421.10    2.26
   1   2   0  412.28    2.29
  -1  -2  -1   12.37    0.26
   1   2   1   13.49    0.27
   1   2   1   11.89    0.29
  -1  -2  -1   12.13    0.26
  -1  -2  -1   13.50    0.34
  -1  -2  -1   11.95    0.29
   1   2   1   12.13    0.32
   1   2   2 4150.03   15.52
  -1  -2  -2 4190.90   15.73
  -1  -2  -2 3980.15   15.85
  -1  -2  -2 4125.14   16.09
  -1  -2  -2 4387.68   15.61
  -1  -2  -2 4456.26   15.49
   1   2   2 4104.07   15.69
   1   2   3  497.66    2.56
   1   2   3  479.50    2.76
   1   2   3  459.92    2.48
  -1  -2  -3  472.08    2.73
  -1  -2  -3  458.58    2.96
  -1  -2  -3  423.00    2.82
  -1  -2  -3  414.51    2.91
   1   2   3  499.24    2.87
  -1  -2  -3  416.89    2.68
  -1  -2  -3  456.26    2.66
   1   2   3  469.09    2.78
  -1  -2  -4  170.71    1.58
   1   2   4  159.06    1.40
   1   2   4  162.69    1.48
  -1  -2  -4  132.14    1.75
  -1  -2  -4  175.82    1.69
   1   2   4  172.47    1.73
  -1  -2  -4  175.25    1.79
  -1  -2  -4  141.64    1.84
   1   2   4  164.04    1.71
   1   2   4  166.46    1.75
   1   2   4  156.84    1.51
   1   2   5  648.21    3.59
  -1  -2  -5  597.78    4.21
  -1  -2  -5  669.10    3.91
   1   2   5  697.50    4.36
  -1  -2  -5  683.94    4.02
   1   2   5  625.57    4.14
   1   2   5  666.12    3.95
   1   2   5  679.70    4.47
  -1  -2  -5  608.99    4.20
   1   2   6 1308.79    7.19
  -1  -2  -6 1249.28    6.49
  -1  -2  -6 1304.04    6.85
   1   2   6 1192.15    6.86
  -1  -2  -6 1261.30    6.43
  -1  -2  -6 1237.94    6.82
   1   2   6 1305.07    7.31
   1   2   6 1254.21    6.52
  -1  -2  -7    6.43    0.41
  -1  -2  -7    6.78    0.43
   1   2   7    6.10    0.38
   1   2   7    6.87    0.49
   1   2   8    0.68    0.16
  -1  -2  -8    0.41    0.15
  -1  -2  -8    0.75    0.18
   1   2   8    0.37    0.17
   1   2   9  183.20    2.04
  -1  -2  -9  187.25    1.99
   1   2   9  184.46    1.87
   1   2   9  187.02    1.94
   1   2   9  182.90    2.02
  -1  -2  -9  176.58    2.52
  -1  -2  -9  177.71    2.56
  -1  -2  -9  180.65    2.68
   1   2   9  191.10    3.07
   1   2  10  175.60    1.96
   1   2  10  173.91    2.00
  -1  -2 -10  167.45    1.99
   1   2  10  168.83    2.05
  -1  -2 -10  177.87    2.07
   1   2  10  173.06    2.10
  -1  -2 -11  217.70    2.34
  -1  -2 -11  215.87    2.29
   1   2  11  211.39    2.24
   1   2  11  210.63    2.20
  -1  -2 -11  213.34    2.33
   1   2  11  211.50    2.32
   1   2  11  211.29    2.35
  -1  -2 -12    1.01    0.17
   1   2  12    1.08    0.18
  -1  -2 -12    1.44    0.20
  -1  -2 -12    1.54    0.21
   1   2  12    1.40    0.19
   1   2  12    0.90    0.19
   1   2  13    7.48    0.35
  -1  -2 -13    7.55    0.37
  -1  -2 -13    6.93    0.35
  -1  -2 -13    7.15    0.36
   1   2  13    7.62    0.38
   1   2  14  187.04    1.53
  -1  -2 -14  191.44    1.55
  -1  -2 -14  191.65    1.61
   1   3 -12   25.33    0.52
  -1  -3  12   26.78    0.52
  -1  -3  12   26.63    0.53
  -1  -3  12   25.19    0.49
  -1  -3  12   27.31    0.56
   1   3 -12   25.72    0.51
   1   3 -11   95.70    1.31
  -1  -3  11  100.54    1.24
  -1  -3  11  102.20    1.34
   1   3 -11   95.64    1.31
  -1  -3  11  105.27    1.36
  -1  -3  11  106.38    1.39
  -1  -3  11  103.82    1.45
  -1  -3  11  100.59    1.25
  -1  -3  10    9.92    0.51
  -1  -3  10    8.75    0.49
   1   3 -10    8.12    0.43
  -1  -3  10    8.60    0.41
  -1  -3  10    8.71    0.44
  -1  -3  10    8.94    0.46
   1   3 -10    7.83    0.43
   1   3 -10    7.58    0.39
  -1  -3  10    9.63    0.45
  -1  -3   9  161.26    2.30
  -1  -3   9  146.95    2.17
   1   3  -9  147.31    1.98
  -1  -3   9  150.07    1.87
  -1  -3   9  152.74    1.91
  -1  -3   9  153.83    2.03
   1   3  -9  146.76    1.99
   1   3  -9  136.84    1.82
  -1  -3   9  159.20    2.01
  -1  -3   8  173.14    2.34
  -1  -3   8  185.33    2.62
   1   3  -8  168.47    2.00
   1   3  -8  177.12    2.18
  -1  -3   8  188.72    2.14
  -1  -3   8  185.79    2.07
   1   3  -8  181.30    2.23
  -1  -3   8  183.38    2.21
  -1  -3   8  200.51    2.39
   1   3  -8  170.75    2.07
   1   3  -7   74.47    1.30
   1   3  -7   71.23    1.52
   1   3  -7   70.91    1.54
  -1  -3   7   71.41    1.64
  -1  -3   7   72.45    1.41
   1   3  -7   73.07    1.25
   1   3  -7   73.19    1.32
  -1  -3   7   77.11    1.28
  -1  -3   7   78.08    1.26
  -1  -3   7   76.34    1.34
   1   3  -7   75.28    1.35
  -1  -3   7   72.91    2.36
  -1  -3   7   82.56    1.58
   1   3  -6  501.94    4.05
   1   3  -6  505.82    3.55
   1   3  -6  490.63    3.96
  -1  -3   6  450.00    4.29
   1   3  -6  497.54    3.45
  -1  -3   6  504.18    3.38
   1   3  -6  505.37    3.55
   1   3  -6  517.08    3.63
  -1  -3   6  483.33    3.44
   1   3  -6  493.70    4.57
  -1  -3   6  449.22    4.54
  -1  -3   6  460.16    6.03
  -1  -3   6  530.21    3.36
  -1  -3   6  516.16    4.29
   1   3  -5  628.27    4.81
  -1  -3   5  580.29    4.75
  -1  -3   5  579.31    6.15
   1   3  -5  628.01    4.34
   1   3  -5  633.50    4.30
  -1  -3   4  424.80    3.48
   1   3  -4  437.11    3.59
  -1  -3   4  446.71    3.61
  -1  -3   4  451.90    3.36
   1   3  -4  435.05    3.25
   1   3  -4  446.09    3.26
   1   3  -3   96.73    1.43
   1   3  -3  100.36    1.22
  -1  -3   3   97.46    1.35
  -1  -3   3   97.49    1.26
  -1  -3   3  100.28    1.41
   1   3  -3   98.25    1.28
  -1  -3   3   97.07    1.21
  -1  -3   2  117.18    1.45
   1   3  -2  111.66    1.23
  -1  -3   2  113.97    1.25
   1   3  -2  109.97    1.39
  -1  -3   2  112.15    1.34
  -1  -3   2  104.57    1.14
   1   3  -2  104.51    1.23
  -1  -3   2  107.84    1.19
   1   3  -1   71.06    1.02
  -1  -3   1   71.07    0.99
  -1  -3   1   71.80    0.83
  -1  -3   1   70.19    0.90
   1   3  -1   70.79    0.88
  -1  -3   1   72.36    0.87
  -1  -3   1   70.35    0.98
   1   3  -1   71.42    0.92
  -1  -3   1   68.57    0.85
  -1  -3   0   45.83    0.74
  -1  -3   0   43.92    0.55
  -1  -3   0   44.31    0.66
   1   3   0   47.12    0.77
   1   3   0   44.96    0.65
   1   3   0   45.00    0.68
  -1  -3   0   45.59    0.54
  -1  -3   0   47.68    0.71
  -1  -3   0   46.05    0.72
   1   3   0   44.58    0.74
   1   3   1  211.85    1.19
  -1  -3  -1  207.42    1.67
  -1  -3  -1  209.38    1.43
   1   3   1  204.04    1.47
  -1  -3  -1  213.59    1.57
   1   3   1  214.24    1.33
  -1  -3  -1  220.78    1.72
   1   3   1  213.88    1.70
   1   3   2 1698.64    6.31
  -1  -3  -2 1675.86    6.66
  -1  -3  -2 1483.56    7.32
   1   3   2 1650.23    6.52
  -1  -3  -2 1680.46    6.69
  -1  -3  -2 1545.71    7.39
   1   3   2 1621.42    6.93
  -1  -3  -3  110.48    1.52
   1   3   3  133.09    1.31
  -1  -3  -3  144.12    1.53
   1   3   3  135.29    1.15
  -1  -3  -3  125.53    1.36
  -1  -3  -3  145.56    1.32
  -1  -3  -3  110.83    1.59
   1   3   3  126.73    1.37
   1   3   3  148.31    1.46
  -1  -3  -4  941.36    5.68
  -1  -3  -4 1060.30    5.70
   1   3   4 1006.37    5.11
  -1  -3  -4 1070.15    5.12
   1   3   4  950.59    4.72
  -1  -3  -4  996.44    5.25
  -1  -3  -4 1057.43    5.80
   1   3   4  959.70    5.22
   1   3   4  973.09    5.24
  -1  -3  -5   33.53    0.98
   1   3   5   41.33    0.77
   1   3   5   46.09    0.96
  -1  -3  -5   45.47    0.97
  -1  -3  -5   44.17    0.86
  -1  -3  -5   45.11    1.01
   1   3   5   39.17    0.92
  -1  -3  -5   35.21    0.99
   1   3   5   40.09    0.93
  -1  -3  -6  469.11    3.94
  -1  -3  -6  503.49    3.57
   1   3   6  507.10    3.92
  -1  -3  -6  533.09    3.93
   1   3   6  476.79    3.83
   1   3   6  507.68    4.01
   1   3   7    4.25    0.37
  -1  -3  -7    3.66    0.31
  -1  -3  -7    4.07    0.35
   1   3   7    3.95    0.32
   1   3   7    3.58    0.34
   1   3   7    3.83    0.36
   1   3   8    8.25    0.49
   1   3   8    7.17    0.51
   1   3   8    7.86    0.39
  -1  -3  -8    7.94    0.49
  -1  -3  -8    7.84    0.49
   1   3   8    7.44    0.54
   1   3   9 1505.95    9.39
   1   3   9 1526.28    8.93
   1   3   9 1570.42    7.73
   1   3   9 1584.70    7.42
   1   3   9 1568.83    7.56
  -1  -3  -9 1531.59    8.78
  -1  -3  -9 1581.54    9.30
  -1  -3  -9 1538.86    9.15
   1   3   9 1518.25    9.65
   1   3  10   15.52    0.58
  -1  -3 -10   16.18    0.61
   1   3  10   14.58    0.59
   1   3  10   14.96    0.61
   1   3  11   21.15    0.70
   1   3  11   19.96    0.65
  -1  -3 -11   21.39    0.71
   1   3  11   20.94    0.71
  -1  -3 -11   21.25    0.71
   1   3  11   19.81    0.71
  -1  -3 -12    7.81    0.42
  -1  -3 -12    7.97    0.43
   1   3  12    7.81    0.40
   1   3  12    7.54    0.41
  -1  -3 -12    8.57    0.44
   1   3  12    7.44    0.43
  -1  -3 -13    8.86    0.40
  -1  -3 -13    9.76    0.42
   1   3  13    9.81    0.40
   1   3  13    8.08    0.38
   1   3  13    8.27    0.37
  -1  -3 -13    8.41    0.40
  -1  -3 -14   24.98    0.53
  -1  -3 -14   23.95    0.52
   1   3  14   24.08    0.54
  -1  -3 -14   24.73    0.55
  -1  -4  11   44.64    0.75
   1   4 -11   42.23    0.77
  -1  -4  11   45.04    0.78
  -1  -4  11   45.92    0.82
   1   4 -11   41.39    0.76
  -1  -4  11   45.01    0.79
  -1  -4  11   44.43    0.83
  -1  -4  11   43.17    0.72
  -1  -4  10    4.77    0.31
   1   4 -10    4.52    0.31
  -1  -4  10    5.17    0.32
   1   4 -10    4.45    0.31
  -1  -4  10    5.04    0.34
  -1  -4  10    4.61    0.34
  -1  -4  10    5.37    0.36
  -1  -4  10    5.00    0.31
  -1  -4   9  206.26    2.57
  -1  -4   9  234.95    2.79
   1   4  -9  209.79    2.37
  -1  -4   9  218.49    2.32
  -1  -4   9  221.18    2.30
  -1  -4   9  220.57    2.47
   1   4  -9  206.32    2.36
   1   4  -9  193.24    2.13
  -1  -4   9  228.61    2.40
   1   4  -8   28.06    0.79
  -1  -4   8   31.57    1.13
  -1  -4   8   30.37    0.89
   1   4  -8   28.57    0.88
  -1  -4   8   30.84    0.84
   1   4  -8   28.54    0.88
  -1  -4   8   31.29    0.95
   1   4  -8   28.57    0.83
  -1  -4   8   32.37    0.96
   1   4  -7   60.29    1.17
  -1  -4   7   59.62    1.63
  -1  -4   7   60.58    1.23
   1   4  -7   58.83    1.24
  -1  -4   7   61.76    1.16
   1   4  -7   61.46    1.28
  -1  -4   7   59.21    1.27
  -1  -4   7   59.91    1.41
   1   4  -7   58.85    1.19
   1   4  -6  187.38    2.46
   1   4  -6  193.47    2.13
   1   4  -6  187.64    2.50
  -1  -4   6  172.52    2.70
   1   4  -6  187.41    2.05
  -1  -4   6  190.66    2.11
   1   4  -6  192.48    2.16
  -1  -4   6  184.21    2.14
   1   4  -6  195.48    2.21
  -1  -4   6  173.87    2.96
  -1  -4   6  166.03    3.69
  -1  -4   6  161.80    2.46
  -1  -4   5   37.49    1.09
   1   4  -5   38.64    1.03
   1   4  -5   39.56    1.04
  -1  -4   5   36.72    1.22
  -1  -4   5   35.48    1.18
  -1  -4   5   34.27    1.42
   1   4  -4    4.17    0.32
   1   4  -4    4.13    0.32
  -1  -4   4    3.67    0.34
  -1  -4   4    4.05    0.35
  -1  -4   4    3.99    0.42
   1   4  -3    1.85    0.20
  -1  -4   3    1.83    0.22
  -1  -4   3    2.12    0.26
   1   4  -3    1.94    0.20
  -1  -4   3    1.91    0.21
  -1  -4   2  279.70    2.31
   1   4  -2  275.90    2.32
  -1  -4   2  285.78    2.56
  -1  -4   2  298.23    2.63
   1   4  -2  289.45    2.38
  -1  -4   2  291.98    2.30
   1   4  -2  281.22    2.55
   1   4  -1  246.17    2.03
  -1  -4   1  249.73    2.17
   1   4  -1  243.20    1.86
  -1  -4   1  241.41    2.17
  -1  -4   1  249.58    2.11
   1   4  -1  250.58    2.23
   1   4  -1  253.59    2.10
   1   4   0   80.10    1.16
   1   4   0   74.41    0.95
  -1  -4   0   76.80    1.07
  -1  -4   0   78.38    1.01
  -1  -4   0   72.23    0.87
  -1  -4   0   76.26    1.05
   1   4   0   76.60    1.05
  -1  -4   0   74.63    1.11
  -1  -4  -1    1.02    0.12
  -1  -4  -1    0.21    0.07
   1   4   1    0.13    0.06
  -1  -4  -1    0.74    0.12
  -1  -4  -1    0.13    0.06
   1   4   1    0.78    0.11
   1   4   1    0.05    0.05
   1   4   2  200.97    1.81
   1   4   2  206.16    1.61
  -1  -4  -2  206.94    1.69
   1   4   2  204.05    1.66
  -1  -4  -2  203.69    2.15
   1   4   2  201.71    1.66
  -1  -4  -2  207.44    1.67
   1   4   3   79.90    1.13
   1   4   3   86.45    1.09
   1   4   3   83.59    1.01
  -1  -4  -3   70.08    1.41
  -1  -4  -3   86.72    1.08
   1   4   3   83.88    1.08
  -1  -4  -3   67.30    1.36
   1   4   4  392.84    2.93
   1   4   4  383.08    3.04
  -1  -4  -4  388.47    3.65
  -1  -4  -4  423.13    3.06
   1   4   4  411.31    2.59
   1   4   4  406.04    2.86
   1   4   4  411.17    2.88
  -1  -4  -4  437.05    3.47
  -1  -4  -4  404.82    3.58
   1   4   5  103.19    1.59
   1   4   5  104.83    1.53
   1   4   5  104.89    1.47
  -1  -4  -5  106.78    1.76
  -1  -4  -5  104.16    1.66
  -1  -4  -5  108.24    1.73
   1   4   6  187.50    2.36
  -1  -4  -6  164.45    2.58
   1   4   6  187.96    2.19
  -1  -4  -6  200.03    2.46
  -1  -4  -6  164.75    2.46
  -1  -4  -6  201.06    2.40
   1   4   6  190.30    2.21
   1   4   7  248.05    3.00
  -1  -4  -7  248.76    2.60
  -1  -4  -7  256.44    3.02
   1   4   7  243.22    2.77
  -1  -4  -7  252.04    2.87
   1   4   7  249.46    2.75
  -1  -4  -8  113.04    1.95
   1   4   8  112.89    1.97
   1   4   8  109.07    1.41
   1   4   8  115.21    1.40
   1   4   8  117.63    1.58
   1   4   8  107.13    1.42
   1   4   8  114.45    1.38
   1   4   8  106.02    1.95
  -1  -4  -8  114.78    1.92
  -1  -4  -8  119.91    2.01
   1   4   8  111.44    2.13
   1   4   9   80.12    1.75
  -1  -4  -9   83.42    1.79
   1   4   9   80.43    1.37
   1   4   9   75.35    1.25
   1   4   9   81.08    1.25
   1   4   9   81.82    1.28
  -1  -4  -9   83.54    1.86
  -1  -4  -9   77.88    1.70
   1   4   9   77.98    1.89
   1   4  10   40.13    0.94
   1   4  10   40.24    0.95
   1   4  10   40.76    1.02
  -1  -4 -11    4.14    0.33
   1   4  11    3.80    0.31
   1   4  11    4.23    0.32
   1   4  11    3.58    0.32
   1   4  12  145.38    1.81
  -1  -4 -12  151.53    1.85
  -1  -4 -12  154.03    1.87
   1   4  12  141.26    1.78
   1   4  12  136.66    1.81
  -1  -4 -13    5.94    0.33
  -1  -4 -13    6.69    0.35
   1   4  13    5.50    0.32
  -1  -4 -13    6.06    0.33
   1   4  13    5.67    0.32
   1   4  13    5.95    0.34
   1   4  14   25.69    0.53
  -1  -4 -14   27.44    0.56
  -1  -4 -14   26.45    0.55
  -1  -4 -14   27.26    0.57
   1   4  14   24.28    0.50
   1   4  14   24.89    0.55
   1   5 -11   60.49    0.79
  -1  -5  11   67.85    0.87
   1   5 -11   63.46    0.82
  -1  -5  11   65.53    0.81
   1   5 -11   62.86    0.80
  -1  -5  10    4.14    0.27
   1   5 -10    3.85    0.26
  -1  -5  10    4.40    0.27
   1   5 -10    3.93    0.26
  -1  -5  10    4.54    0.30
  -1  -5  10    4.59    0.30
  -1  -5  10    4.37    0.26
  -1  -5   9   57.56    1.14
   1   5  -9   53.70    1.11
  -1  -5   9   56.75    1.07
   1   5  -9   53.41    1.11
  -1  -5   9   57.45    1.21
  -1  -5   9   60.50    1.31
  -1  -5   9   59.02    1.13
  -1  -5   8    2.97    0.39
   1   5  -8    3.18    0.31
   1   5  -8    3.22    0.31
  -1  -5   8    3.60    0.33
   1   5  -8    2.38    0.25
  -1  -5   8    3.15    0.33
  -1  -5   7  108.36    2.21
   1   5  -7  109.04    1.61
  -1  -5   7  132.17    1.94
   1   5  -7  116.71    1.81
   1   5  -7  120.03    1.84
  -1  -5   7  114.54    1.88
  -1  -5   7  128.45    2.25
   1   5  -7  112.36    1.69
   1   5  -6   96.14    1.86
   1   5  -6   98.32    1.54
   1   5  -6   97.02    1.86
  -1  -5   6   83.17    1.92
   1   5  -6   95.54    1.49
  -1  -5   6   96.69    1.61
   1   5  -6   96.42    1.59
   1   5  -6   99.24    1.96
   1   5  -6  100.49    1.64
  -1  -5   6   93.57    1.61
  -1  -5   6   81.52    2.65
  -1  -5   6   80.48    1.87
   1   5  -5   95.08    1.43
  -1  -5   5   97.40    1.85
   1   5  -5   94.05    1.48
  -1  -5   5   90.86    1.48
   1   5  -5   97.76    1.53
  -1  -5   5   84.85    2.34
   1   5  -5   91.91    1.69
   1   5  -5   95.14    1.45
   1   5  -5   99.44    1.79
  -1  -5   5   90.78    2.11
  -1  -5   4    2.58    0.29
  -1  -5   4    0.71    0.20
   1   5  -4    1.11    0.19
   1   5  -4    1.85    0.24
   1   5  -4    1.00    0.18
  -1  -5   4    1.90    0.33
  -1  -5   3   88.58    1.67
   1   5  -3   89.50    1.47
   1   5  -3   89.09    1.45
   1   5  -3   89.43    1.45
  -1  -5   2  343.23    3.13
  -1  -5   2  342.42    2.90
   1   5  -2  344.87    2.86
   1   5  -2  349.84    2.93
  -1  -5   2  358.49    3.20
  -1  -5   2  356.04    3.06
  -1  -5   1   80.73    1.32
   1   5  -1   83.44    1.17
   1   5  -1   80.52    1.21
  -1  -5   1   84.25    1.38
  -1  -5   1   77.57    1.24
   1   5  -1   83.97    1.29
   1   5   0 1146.52    5.64
  -1  -5   0 1132.24    5.90
   1   5   0 1129.03    5.58
  -1  -5   0 1114.24    5.89
   1   5   0 1160.21    5.87
  -1  -5   0 1139.77    6.18
   1   5   1  342.00    2.56
  -1  -5  -1  335.87    2.59
  -1  -5  -1  338.00    2.43
  -1  -5  -1  346.41    2.94
   1   5   1  349.47    2.63
  -1  -5  -2  751.13    4.17
   1   5   2  763.70    4.28
  -1  -5  -2  820.11    5.10
   1   5   2  740.02    4.43
  -1  -5  -2  798.77    5.01
  -1  -5  -2  775.29    4.21
   1   5   2  765.82    4.28
   1   5   3  308.09    2.43
   1   5   3  320.73    2.43
  -1  -5  -3  266.24    3.15
   1   5   3  287.47    2.47
  -1  -5  -3  318.78    2.46
   1   5   3  310.80    2.38
  -1  -5  -3  257.30    3.18
   1   5   3  307.74    2.32
  -1  -5  -4 2378.74   12.80
   1   5   4 2616.39   10.68
   1   5   4 2524.21   11.01
   1   5   4 2428.64   10.97
  -1  -5  -4 2625.81   10.93
  -1  -5  -4 2864.55   12.11
  -1  -5  -4 2386.50   12.57
   1   5   4 2616.46   10.81
   1   5   5  731.85    4.83
  -1  -5  -5  773.46    5.22
  -1  -5  -5  756.17    5.84
  -1  -5  -5  759.84    5.82
   1   5   5  734.14    4.59
  -1  -5  -5  769.35    5.69
  -1  -5  -6  258.15    3.19
  -1  -5  -6  288.41    3.33
   1   5   6  269.28    2.87
   1   5   6  262.51    2.99
   1   5   6  265.03    2.66
  -1  -5  -6  279.52    3.16
   1   5   7  338.48    3.49
  -1  -5  -7  345.23    3.55
   1   5   7  333.46    3.27
   1   5   7  336.03    3.64
   1   5   8    1.99    0.22
   1   5   8    2.70    0.23
   1   5   8    2.26    0.31
  -1  -5  -8    2.89    0.35
   1   5   8    2.33    0.22
   1   5   8    2.53    0.22
   1   5   8    3.13    0.33
   1   5   8    2.25    0.32
   1   5   9  229.51    2.23
   1   5   9  214.92    2.18
   1   5   9  223.20    2.42
   1   5   9  214.64    2.20
   1   5   9  225.36    2.21
   1   5   9  214.10    3.22
  -1  -5  -9  218.66    3.06
   1   5   9  223.24    3.13
   1   5  10    0.28    0.14
  -1  -5 -10    0.32    0.14
   1   5  10    0.06    0.12
   1   5  10    0.51    0.14
   1   5  10    0.05    0.12
   1   5  11  112.40    1.61
   1   5  11  115.36    1.63
   1   5  11  110.04    1.69
   1   5  12    2.04    0.23
  -1  -5 -12    2.04    0.23
   1   5  12    2.10    0.24
   1   5  12    2.14    0.23
  -1  -5 -12    1.85    0.22
  -1  -5 -13   87.91    1.24
  -1  -5 -13   84.85    1.21
   1   5  13   77.98    1.16
   1   5  13   77.40    1.12
   1   5  13   77.16    1.19
   1   5  13   77.92    1.14
  -1  -5 -13   87.36    1.24
   1   5  14    3.75    0.22
   1   5  14    4.00    0.23
  -1  -5 -14    4.55    0.22
  -1  -5 -14    3.90    0.21
   1   5  14    4.16    0.22
  -1  -5 -14    4.26    0.22
   1   6 -10   94.50    1.10
  -1  -6  10  105.92    1.22
  -1  -6  10  104.40    1.19
   1   6 -10   97.03    1.13
  -1  -6  10  103.59    1.17
   1   6 -10   98.32    1.12
  -1  -6  10  101.69    1.05
   1   6  -9    0.52    0.14
  -1  -6   9    0.44    0.14
  -1  -6   9    0.78    0.16
  -1  -6   9    0.51    0.16
  -1  -6   9    0.46    0.14
   1   6  -8  221.03    2.40
  -1  -6   8  214.19    2.50
   1   6  -8  224.47    2.42
  -1  -6   8  229.39    2.51
  -1  -6   8  231.48    2.86
  -1  -6   8  239.21    2.54
   1   6  -7    3.74    0.30
  -1  -6   7    3.84    0.46
   1   6  -7    3.77    0.34
  -1  -6   7    4.00    0.36
   1   6  -7    3.67    0.34
   1   6  -7    3.53    0.30
  -1  -6   7    4.37    0.45
  -1  -6   6  538.68    5.25
   1   6  -6  601.67    4.20
  -1  -6   6  620.75    4.73
   1   6  -6  625.29    4.57
   1   6  -6  623.87    4.32
   1   6  -6  634.08    4.64
  -1  -6   6  512.41    5.13
   1   6  -6  618.33    4.33
  -1  -6   5  193.55    3.36
   1   6  -5  206.09    2.81
   1   6  -5  201.88    2.22
  -1  -6   5  203.60    2.83
   1   6  -5  201.25    2.36
  -1  -6   5  195.90    2.39
   1   6  -5  204.70    2.23
   1   6  -5  209.30    2.40
   1   6  -5  204.01    2.70
   1   6  -5  202.56    2.26
   1   6  -5  204.15    2.70
  -1  -6   4  109.43    2.28
   1   6  -4  110.82    1.54
   1   6  -4  110.72    1.62
   1   6  -4  108.48    1.54
   1   6  -4  112.29    1.63
   1   6  -4  114.58    1.89
  -1  -6   4  120.28    2.53
   1   6  -4  111.74    1.57
   1   6  -4  116.46    1.92
   1   6  -4  114.41    1.90
   1   6  -3   14.99    0.55
  -1  -6   3   14.92    0.74
  -1  -6   3   16.09    0.79
   1   6  -3   14.96    0.65
   1   6  -3   16.13    0.67
   1   6  -3   14.96    0.63
   1   6  -3   15.53    0.55
  -1  -6   2    0.15    0.11
  -1  -6   2    0.24    0.11
   1   6  -2    0.42    0.13
  -1  -6   2    0.19    0.12
  -1  -6   1  319.33    3.08
   1   6  -1  325.09    2.78
  -1  -6   1  322.77    3.16
  -1  -6   1  318.90    2.99
  -1  -6   0  334.93    2.99
   1   6   0  357.28    2.93
  -1  -6   0  343.43    3.22
  -1  -6   0  340.50    3.10
   1   6   0  354.23    3.02
  -1  -6  -1   23.15    0.69
   1   6   1   24.00    0.70
   1   6   1   24.91    0.76
  -1  -6  -1   24.88    0.84
  -1  -6  -1   23.42    0.76
  -1  -6  -1   22.37    0.63
   1   6   1   23.39    0.70
   1   6   2    0.86    0.15
  -1  -6  -2    0.87    0.19
   1   6   3   19.65    0.64
  -1  -6  -3   19.11    0.86
   1   6   3   17.92    0.62
  -1  -6  -3   17.53    0.88
  -1  -6  -3   20.84    0.86
  -1  -6  -3   18.94    0.61
  -1  -6  -4  758.26    4.68
  -1  -6  -4  659.77    6.08
   1   6   4  723.04    4.72
   1   6   4  784.85    4.71
  -1  -6  -4  642.81    6.02
  -1  -6  -5  207.79    3.10
  -1  -6  -5  204.76    3.20
   1   6   5  209.60    2.49
  -1  -6  -6   84.17    1.87
  -1  -6  -6   87.59    2.03
  -1  -6  -6   88.51    1.91
  -1  -6  -7  513.44    5.69
   1   6   7  518.86    4.70
  -1  -6  -7  553.96    5.26
   1   6   7  508.31    3.28
   1   6   7  491.67    3.20
   1   6   7  511.02    3.27
   1   6   7  495.05    3.22
  -1  -6  -7  522.18    4.83
   1   6   7  475.86    3.12
   1   6   7  507.85    3.70
  -1  -6  -8   14.72    1.09
   1   6   8   21.43    0.95
  -1  -6  -8   19.60    0.95
   1   6   8   18.22    0.58
   1   6   8   16.43    0.60
   1   6   8   19.79    0.58
   1   6   8   18.51    0.59
  -1  -6  -8   17.23    0.83
   1   6   8   18.67    0.68
   1   6   9   77.65    1.28
   1   6   9   80.31    1.27
   1   6   9   77.69    1.28
   1   6   9   77.85    1.90
   1   6   9   80.64    1.48
   1   6  10   19.14    0.64
   1   6  10   20.69    0.67
   1   6  10   19.58    0.73
   1   6  10   19.50    0.66
   1   6  10   18.98    0.64
   1   6  11    6.35    0.37
   1   6  11    6.31    0.38
   1   6  11    5.42    0.38
   1   6  11    6.16    0.37
   1   6  11    5.23    0.33
   1   6  12   10.05    0.46
   1   6  12    9.85    0.44
   1   6  12    9.78    0.46
  -1  -6 -13    1.68    0.18
   1   6  13    1.70    0.18
  -1  -6 -13    1.81    0.18
   1   6  13    1.56    0.17
   1   6  13    1.47    0.16
  -1  -6 -13    2.39    0.21
   1   6  13    2.42    0.21
   1   6  13    1.62    0.19
  -1  -6 -13    1.64    0.16
   1   6  14  193.06    1.50
  -1  -6 -14  202.45    1.50
  -1  -6 -14  194.21    1.45
  -1  -6 -14  201.33    1.50
   1   6  14  180.15    1.38
   1   6  14  182.11    1.52
   1   6  14  187.19    1.49
   1   7  -9  161.72    1.55
  -1  -7   9  175.78    1.70
   1   7  -9  167.40    1.61
  -1  -7   9  180.51    1.73
  -1  -7   9  176.34    1.56
   1   7  -9  161.66    1.54
   1   7  -8   23.55    0.69
   1   7  -8   24.38    0.71
  -1  -7   8   24.92    0.75
  -1  -7   8   24.63    0.79
   1   7  -8   24.56    0.68
  -1  -7   8   26.93    0.75
   1   7  -7  102.15    1.60
  -1  -7   7   95.15    1.65
   1   7  -7  101.29    1.61
  -1  -7   7   95.15    1.94
  -1  -7   7  100.80    1.76
  -1  -7   6  488.67    4.95
   1   7  -6  555.19    3.92
   1   7  -6  584.35    4.35
  -1  -7   6  547.68    4.43
   1   7  -6  592.33    4.39
   1   7  -6  562.00    4.02
  -1  -7   6  489.76    4.96
  -1  -7   5   70.58    1.69
   1   7  -5   69.83    1.29
   1   7  -5   72.07    1.33
   1   7  -5   72.47    1.41
   1   7  -4  112.48    1.72
   1   7  -4  107.94    1.59
   1   7  -4  111.67    1.71
   1   7  -4  108.14    1.62
  -1  -7   3  191.50    2.98
   1   7  -3  192.64    2.09
   1   7  -3  200.83    2.23
   1   7  -3  193.33    2.18
  -1  -7   3  203.28    3.10
   1   7  -3  201.00    2.66
   1   7  -3  190.66    2.10
  -1  -7   2    0.82    0.20
   1   7  -2    0.64    0.13
   1   7  -2    0.56    0.13
   1   7  -2    0.51    0.13
  -1  -7   2    0.42    0.17
   1   7  -2    0.45    0.15
   1   7  -2    0.58    0.12
   1   7  -2    0.95    0.13
  -1  -7   2    1.22    0.21
   1   7  -2    0.58    0.13
  -1  -7   1   75.05    1.57
  -1  -7   1   70.19    1.45
  -1  -7   1   75.59    1.64
  -1  -7   1   75.12    1.56
   1   7  -1   75.27    1.49
  -1  -7   0  255.92    2.81
   1   7   0  269.78    2.76
  -1  -7   0  264.98    3.11
  -1  -7   0  255.33    2.92
   1   7   0  262.35    2.79
   1   7   1  105.44    1.69
  -1  -7  -1  100.24    1.81
   1   7   1  101.30    1.64
  -1  -7  -1  101.85    1.91
  -1  -7  -2    0.48    0.12
   1   7   2    0.59    0.15
  -1  -7  -2    0.40    0.16
   1   7   3  476.66    3.85
  -1  -7  -3  455.43    3.65
   1   7   4   67.14    1.33
  -1  -7  -4   68.78    1.91
  -1  -7  -4   65.36    1.30
   1   7   5   58.70    1.11
   1   7   5   59.88    1.07
  -1  -7  -5   55.86    1.79
  -1  -7  -5   59.45    1.45
   1   7   6    2.36    0.31
  -1  -7  -6    2.78    0.37
   1   7   6    2.56    0.21
   1   7   6    3.67    0.24
   1   7   6    2.59    0.21
   1   7   6    3.35    0.24
  -1  -7  -6    2.92    0.41
   1   7   6    2.64    0.25
   1   7   6    2.50    0.23
   1   7   6    2.55    0.25
   1   7   6    2.63    0.21
  -1  -7  -7   48.46    1.62
   1   7   7   40.27    1.31
  -1  -7  -7   46.18    1.71
   1   7   7   40.24    0.84
   1   7   7   41.48    0.85
   1   7   7   39.54    0.83
   1   7   7   39.40    0.83
   1   7   7   41.10    0.83
  -1  -7  -7   41.31    1.42
   1   7   7   40.37    0.98
   1   7   7   37.66    0.89
   1   7   7   42.44    1.05
  -1  -7  -8   27.77    1.54
   1   7   8   31.72    1.22
  -1  -7  -8   31.27    1.28
   1   7   8   29.80    0.73
   1   7   8   30.96    0.76
   1   7   8   29.26    0.73
   1   7   8   31.66    0.78
  -1  -7  -8   29.91    1.18
   1   7   8   28.52    0.79
   1   7   8   33.02    0.97
   1   7   8   31.21    0.91
   1   7   9  116.43    1.82
   1   7   9  116.54    1.59
   1   7   9  115.19    1.56
   1   7  10   97.84    1.65
   1   7  10   97.86    1.45
   1   7  10   99.22    1.47
   1   7  11    1.44    0.19
   1   7  11    2.08    0.22
   1   7  11    1.28    0.19
   1   7  11    1.48    0.23
   1   7  11    1.47    0.22
   1   7  12    4.28    0.29
  -1  -7 -12    4.52    0.31
   1   7  12    3.96    0.28
   1   7  12    3.75    0.29
   1   7  12    4.19    0.31
   1   7  12    4.14    0.27
  -1  -7 -13   30.78    0.65
   1   7  13   27.10    0.60
   1   7  13   27.75    0.61
  -1  -7 -13   27.25    0.59
   1   7  13   27.67    0.66
   1   7  13   26.89    0.63
  -1  -7 -13   30.82    0.65
   1   7  13   26.18    0.57
   1   8  -8   64.60    0.96
   1   8  -8   66.83    0.99
  -1  -8   8   66.94    1.05
   1   8  -8   65.99    0.94
   1   8  -7   38.83    0.88
  -1  -8   7   35.97    0.90
   1   8  -7   39.30    0.90
  -1  -8   7   34.75    1.01
  -1  -8   7   43.09    1.03
   1   8  -7   38.49    0.84
   1   8  -6   17.26    0.65
   1   8  -6   17.60    0.66
  -1  -8   6   14.28    0.78
  -1  -8   6   17.96    0.67
  -1  -8   6   14.56    0.74
   1   8  -6   17.80    0.64
   1   8  -5  321.27    2.86
   1   8  -5  336.04    3.17
   1   8  -5  334.72    3.17
   1   8  -5  323.62    2.91
   1   8  -4    0.82    0.19
   1   8  -4    0.25    0.13
  -1  -8   4    0.28    0.21
   1   8  -4    0.28    0.14
   1   8  -3   13.36    0.59
   1   8  -3   13.65    0.56
   1   8  -3   12.69    0.55
   1   8  -3   12.97    0.58
  -1  -8   2   25.37    1.06
   1   8  -2   26.08    0.75
   1   8  -2   25.90    0.79
   1   8  -2   26.87    0.80
  -1  -8   2   26.51    1.11
   1   8  -2   26.41    0.97
  -1  -8   2   28.55    1.03
   1   8  -2   25.14    0.74
   1   8  -1   42.51    0.94
  -1  -8   1   38.27    1.16
  -1  -8   1   41.10    1.26
   1   8  -1   41.39    0.92
   1   8  -1   41.36    0.96
   1   8  -1   39.54    0.82
   1   8  -1   42.25    0.97
  -1  -8   1   39.80    1.29
   1   8  -1   40.71    1.17
   1   8   0   56.08    1.06
   1   8   0   59.93    0.99
   1   8   0   59.42    0.99
   1   8   0   56.43    1.34
   1   8   0   58.05    0.97
   1   8   0   56.17    1.05
   1   8   0   58.20    1.11
   1   8   0   59.28    1.04
   1   8   0   57.26    0.99
   1   8   0   58.88    1.11
  -1  -8   0   56.34    1.53
   1   8   0   57.55    1.36
   1   8   1   46.95    0.87
   1   8   1   46.17    0.94
   1   8   1   53.42    0.94
   1   8   1   54.98    1.33
   1   8   1   45.92    0.93
   1   8   1   46.52    0.90
   1   8   1   44.78    0.89
   1   8   1   48.76    0.99
  -1  -8  -1   46.00    1.42
  -1  -8  -1   46.91    1.37
   1   8   1   44.07    1.16
   1   8   1   49.32    1.00
   1   8   2  317.27    2.46
   1   8   2  320.10    2.62
   1   8   2  319.01    2.49
   1   8   2  315.44    3.34
   1   8   2  317.88    2.59
   1   8   2  315.80    2.52
   1   8   2  311.67    2.48
   1   8   2  315.75    2.64
  -1  -8  -2  320.79    4.01
  -1  -8  -2  314.80    3.75
   1   8   2  322.17    2.67
   1   8   2  321.65    2.74
   1   8   3    6.93    0.36
   1   8   3    7.11    0.34
   1   8   3    7.41    0.35
   1   8   3    7.06    0.48
   1   8   3    6.67    0.35
   1   8   3    7.28    0.36
  -1  -8  -3    7.16    0.45
   1   8   3    6.60    0.37
   1   8   3    6.81    0.38
   1   8   3    7.80    0.41
   1   8   4  338.13    2.55
   1   8   4  347.24    2.77
   1   8   4  336.29    3.44
   1   8   4  342.50    2.58
   1   8   4  337.82    2.51
   1   8   4  343.49    2.71
   1   8   4  335.64    2.64
   1   8   4  338.95    2.54
   1   8   4  334.78    2.50
  -1  -8  -4  352.25    4.87
  -1  -8  -4  320.89    3.29
   1   8   4  338.26    2.94
   1   8   4  328.77    2.86
   1   8   4  340.94    2.87
  -1  -8  -5    0.94    0.23
   1   8   5    1.84    0.19
   1   8   5    1.13    0.15
   1   8   5    0.93    0.15
   1   8   5    0.77    0.14
  -1  -8  -5    0.57    0.27
   1   8   5    0.81    0.16
   1   8   5    1.33    0.19
   1   8   5    1.43    0.19
  -1  -8  -6   37.68    1.33
   1   8   6   35.71    0.79
   1   8   6   35.71    0.78
   1   8   6   37.66    0.82
   1   8   6   35.43    0.79
  -1  -8  -6   36.15    1.53
   1   8   6   36.29    0.94
   1   8   6   38.99    1.00
   1   8   6   35.95    0.91
   1   8   7    2.49    0.22
   1   8   7    2.65    0.24
   1   8   7    2.64    0.24
   1   8   7    2.24    0.34
   1   8   7    2.75    0.29
   1   8   7    2.31    0.25
   1   8   8   68.35    1.17
   1   8   8   66.60    1.14
   1   8   8   64.47    1.12
   1   8   8   65.65    1.36
   1   8   8   71.29    1.46
   1   8   8   62.81    1.23
   1   8   8   66.68    1.13
   1   8   8   64.34    1.12
   1   8   9   78.13    1.28
   1   8   9   74.55    1.20
   1   8   9   81.19    1.57
   1   8   9   71.24    1.29
   1   8   9   77.43    1.25
   1   8  10   62.31    1.28
   1   8  10   61.84    1.11
   1   8  10   61.28    1.11
   1   8  11   23.68    0.65
  -1  -8 -11   29.31    0.79
   1   8  11   25.07    0.78
   1   8  11   27.20    0.79
   1   8  12  168.45    1.85
   1   8  12  171.63    1.70
  -1  -8 -13    7.30    0.28
   1   8  13    6.10    0.26
  -1  -8 -13    5.90    0.25
   1   8  13    6.29    0.28
  -1  -8 -13    6.88    0.27
   1   9  -7   64.02    0.94
   1   9  -7   65.01    0.95
   1   9  -7   65.40    0.90
   1   9  -6    0.52    0.13
   1   9  -6    0.21    0.11
  -1  -9   6    0.37    0.13
  -1  -9   6    0.13    0.19
  -1  -9   6    0.13    0.17
   1   9  -6    0.45    0.12
   1   9  -5   28.10    0.80
   1   9  -5   28.60    0.81
  -1  -9   5   26.60    0.87
   1   9  -5   26.79    0.71
   1   9  -4  121.28    1.78
   1   9  -4  118.57    1.64
  -1  -9   4  123.05    2.19
   1   9  -4  116.23    1.63
   1   9  -4  121.33    1.77
   1   9  -3   17.81    0.68
   1   9  -3   18.35    0.65
   1   9  -3   17.91    0.64
   1   9  -3   17.88    0.68
   1   9  -2    1.04    0.18
   1   9  -2    0.92    0.17
   1   9  -2    1.11    0.20
   1   9  -1   55.78    1.16
   1   9  -1   55.43    1.16
   1   9  -1   55.99    1.13
   1   9  -1   56.60    1.14
   1   9   0   14.72    0.52
   1   9   0   14.90    0.57
   1   9   0   13.87    0.53
   1   9   0   13.62    0.54
   1   9   0   13.31    0.56
   1   9   0   15.81    0.60
   1   9   0   13.26    0.54
   1   9   1    0.41    0.13
   1   9   1    0.52    0.14
   1   9   1    2.77    0.24
   1   9   1    5.38    0.45
   1   9   1    5.41    0.32
   1   9   1    0.50    0.14
   1   9   1    0.57    0.14
   1   9   1    0.52    0.14
   1   9   1    2.62    0.25
  -1  -9  -1    1.43    0.30
   1   9   1    2.86    0.26
   1   9   2    0.16    0.11
   1   9   2    0.17    0.11
   1   9   2    0.69    0.15
   1   9   2    0.59    0.14
   1   9   2    0.41    0.17
   1   9   2    0.14    0.10
   1   9   2    0.21    0.12
   1   9   2    0.25    0.12
  -1  -9  -2    0.46    0.21
   1   9   3    0.45    0.14
   1   9   3    1.47    0.19
   1   9   3    0.43    0.13
   1   9   3    0.69    0.15
   1   9   3    1.20    0.18
   1   9   3    0.97    0.22
   1   9   3    0.91    0.16
  -1  -9  -3    0.88    0.29
  -1  -9  -3    0.54    0.16
   1   9   3    0.32    0.13
   1   9   3    0.56    0.14
   1   9   4  862.46    4.86
   1   9   4  849.69    4.88
   1   9   4  852.30    4.88
   1   9   4  834.93    6.21
   1   9   4  862.27    4.72
   1   9   4  878.03    5.06
   1   9   4  869.70    4.97
   1   9   4  845.14    4.80
  -1  -9  -4  886.79    8.41
   1   9   4  873.09    5.30
   1   9   4  828.30    5.26
   1   9   5   90.19    1.31
  -1  -9  -5   88.15    2.00
   1   9   5   90.18    1.29
   1   9   5   90.45    1.29
   1   9   5   92.90    1.37
   1   9   5   91.74    1.34
   1   9   5   87.53    1.26
   1   9   5   90.88    1.30
   1   9   5   87.74    1.49
   1   9   5   88.08    1.52
   1   9   5   92.11    1.58
   1   9   6  218.81    2.05
   1   9   6  218.01    2.17
   1   9   6  222.73    2.14
   1   9   6  218.33    2.50
   1   9   6  222.35    2.56
   1   9   6  215.13    2.42
   1   9   6  219.67    2.11
   1   9   7  191.78    2.03
   1   9   7  187.61    1.97
   1   9   7  187.84    1.99
   1   9   7  188.65    2.25
   1   9   7  195.12    2.39
   1   9   7  195.62    2.45
   1   9   8   48.80    0.97
   1   9   8   48.46    0.98
   1   9   8   47.98    0.96
   1   9   8   47.98    0.96
   1   9   8   45.64    1.05
   1   9   8   51.55    1.21
   1   9   8   50.50    1.22
   1   9   9  120.84    1.55
   1   9   9  120.37    1.52
   1   9   9  121.17    1.53
   1   9   9  117.82    1.66
   1   9   9  126.01    1.86
   1   9   9  126.21    1.92
   1   9   9  120.62    1.52
   1   9  10    9.74    0.42
   1   9  10    8.58    0.41
   1   9  10    8.78    0.46
   1   9  10    9.12    0.49
  -1  -9 -11    8.07    0.39
   1   9  11    8.20    0.42
  -1  -9 -12   70.23    0.97
   1   9  12   68.94    1.03
   1   9  12   67.71    0.95
   1   9  12   67.65    0.90
   1  10  -6   51.86    0.79
   1  10  -6   48.61    0.67
  -1 -10   6   62.28    0.94
  -1 -10   6   52.02    1.01
  -1 -10   6   66.83    1.07
   1  10  -5   13.53    0.48
   1  10  -5   13.50    0.43
  -1 -10   5   14.04    0.56
  -1 -10   5   12.15    0.64
  -1 -10   5   13.32    0.63
   1  10  -4    0.85    0.16
   1  10  -4    0.08    0.11
  -1 -10   4    0.10    0.19
  -1 -10   4    0.10    0.13
   1  10  -4    0.72    0.15
   1  10  -4    0.06    0.09
   1  10  -3    8.61    0.42
  -1 -10   3    6.72    0.46
  -1 -10   3    8.55    0.56
   1  10  -3    7.51    0.42
   1  10  -3    7.46    0.40
   1  10  -3    7.43    0.39
   1  10  -3    7.12    0.35
   1  10  -2   11.59    0.51
   1  10  -2   11.50    0.50
   1  10  -2   11.57    0.51
   1  10  -2   10.89    0.51
   1  10  -1  141.58    1.82
   1  10  -1  140.85    1.81
   1  10  -1  141.56    1.83
   1  10  -1  138.70    1.86
   1  10   0   29.68    0.81
   1  10   0   28.32    0.83
   1  10   0   29.05    0.81
   1  10   0   28.62    0.81
   1  10   1    4.20    0.30
   1  10   1    3.84    0.29
   1  10   1    4.66    0.33
   1  10   1    4.17    0.30
   1  10   1    4.16    0.31
   1  10   1    4.05    0.32
   1  10   1    4.65    0.31
   1  10   1    4.28    0.32
   1  10   1    3.89    0.31
   1  10   2    0.71    0.16
   1  10   2    0.98    0.17
   1  10   2    0.93    0.17
   1  10   2    0.98    0.18
   1  10   2    0.79    0.16
   1  10   2    0.76    0.17
   1  10   2    0.76    0.16
   1  10   2    0.71    0.17
   1  10   3   89.29    1.43
   1  10   3   86.13    1.34
   1  10   3   85.48    1.36
   1  10   3   85.36    1.35
   1  10   3   84.88    1.31
   1  10   3   82.34    1.42
   1  10   3   88.55    1.43
   1  10   3   85.64    1.33
   1  10   4 1025.13    5.61
   1  10   4 1008.79    5.64
   1  10   4 1023.49    5.63
   1  10   4 1019.15    5.66
   1  10   4 1021.64    6.01
   1  10   4 1002.57    6.01
   1  10   5    0.59    0.15
   1  10   5    0.35    0.12
   1  10   5    0.46    0.13
   1  10   5    0.59    0.16
   1  10   5    0.42    0.12
   1  10   5    0.28    0.13
   1  10   5    0.44    0.13
   1  10   5    0.63    0.17
   1  10   5    0.33    0.15
   1  10   6    0.68    0.14
   1  10   6    1.14    0.17
   1  10   6    0.42    0.14
   1  10   6    1.10    0.16
   1  10   6    0.50    0.16
   1  10   6    0.55    0.17
   1  10   7   23.15    0.65
   1  10   7   22.86    0.68
   1  10   7   23.57    0.80
   1  10   7   22.95    0.75
   1  10   7   24.68    0.84
   1  10   7   23.50    0.66
   1  10   8   69.47    1.15
   1  10   8   73.14    1.42
   1  10   8   70.66    1.38
   1  10   8   66.50    1.25
   1  10   8   69.32    1.13
   1  10   9    1.23    0.17
   1  10   9    1.37    0.21
   1  10   9    0.96    0.19
   1  10   9    0.90    0.15
   1  10  10    0.18    0.09
   1  10  10    0.07    0.11
   1  10  10    0.12    0.10
   1  10  10    0.45    0.14
   1  10  11   17.85    0.53
   1  10  11   15.89    0.48
  -1 -10 -12    0.55    0.09
  -1 -11   5    2.77    0.21
   1  11  -5    2.07    0.14
  -1 -11   4    1.38    0.20
   1  11  -4    1.45    0.16
   1  11  -4    1.12    0.13
  -1 -11   4    1.10    0.25
  -1 -11   4    0.98    0.17
  -1 -11   4    1.05    0.25
   1  11  -3   28.32    0.70
   1  11  -3   27.76    0.65
   1  11  -3   27.78    0.64
  -1 -11   3   26.88    0.93
   1  11  -3   27.01    0.59
   1  11  -2    5.75    0.32
  -1 -11   2    7.10    0.51
  -1 -11   2    5.39    0.37
   1  11  -2    6.49    0.36
   1  11  -2    6.05    0.34
   1  11  -2    6.05    0.33
   1  11  -2    6.12    0.32
   1  11  -1  208.28    2.10
   1  11  -1  209.62    2.17
   1  11  -1  211.63    2.09
   1  11  -1  207.28    2.08
   1  11   0  134.65    1.69
   1  11   0  137.99    1.70
   1  11   0  139.89    1.72
   1  11   0  137.76    1.64
   1  11   1  116.28    1.49
   1  11   1  114.25    1.49
   1  11   1  121.14    1.53
   1  11   1  116.91    1.58
   1  11   1  114.60    1.53
   1  11   1  119.72    1.60
   1  11   1  117.40    1.50
   1  11   1  117.90    1.51
   1  11   2   31.32    0.79
   1  11   2   31.04    0.78
   1  11   2   32.03    0.79
   1  11   2   31.55    0.81
   1  11   2   31.28    0.78
   1  11   2   32.84    0.83
   1  11   2   32.56    0.80
   1  11   2   31.53    0.83
   1  11   3    1.08    0.18
   1  11   3    1.18    0.18
   1  11   3    0.80    0.17
   1  11   3    0.82    0.16
   1  11   3    0.81    0.16
   1  11   3    0.81    0.17
   1  11   4   28.16    0.81
   1  11   4   28.73    0.75
   1  11   4   27.29    0.74
   1  11   4   27.54    0.75
   1  11   5   31.80    0.77
   1  11   5   32.14    0.77
   1  11   5   31.45    0.77
   1  11   5   32.88    0.88
   1  11   5   32.36    0.78
   1  11   6   19.37    0.58
   1  11   6   18.60    0.56
   1  11   6   18.57    0.55
   1  11   6   18.76    0.66
   1  11   6   19.22    0.68
   1  11   6   19.49    0.60
   1  11   7    0.10    0.10
   1  11   7    0.38    0.14
   1  11   7    0.16    0.13
   1  11   7    0.50    0.13
   1  11   8    7.30    0.34
   1  11   8    7.32    0.35
   1  11   8    7.71    0.41
   1  11   9   25.19    0.60
   1  11   9   24.60    0.67
   1  11   9   23.92    0.63
   1  11  10    0.16    0.08
   1  11  10    0.20    0.09
   1  11  10    0.24    0.09
  -1 -12   3   35.64    0.93
   1  12  -3   37.07    0.54
  -1 -12   2  130.80    1.82
   1  12  -2  143.59    1.30
  -1 -12   2  123.83    1.57
  -1 -12   2  138.68    2.02
   1  12  -2  144.58    1.37
   1  12  -2  136.40    1.26
  -1 -12   1    1.98    0.25
   1  12  -1    1.70    0.17
  -1 -12   1    2.40    0.32
   1  12   0    4.11    0.26
   1  12   0    4.01    0.26
   1  12   0    3.51    0.24
   1  12   1   28.64    0.64
   1  12   1   28.48    0.64
   1  12   1   31.43    0.72
   1  12   1   29.85    0.68
   1  12   1   29.47    0.64
   1  12   1   31.12    0.68
   1  12   2   88.14    1.19
   1  12   2   94.03    1.22
   1  12   2   90.87    1.22
   1  12   2   93.07    1.25
   1  12   2   88.94    1.21
   1  12   3   44.09    0.90
   1  12   3   43.20    0.85
   1  12   3   42.54    0.85
   1  12   3   42.17    0.85
   1  12   3   40.58    0.78
   1  12   4    1.39    0.19
   1  12   4    1.34    0.18
   1  12   4    1.57    0.19
   1  12   4    1.37    0.18
   1  12   5   23.82    0.68
   1  12   5   23.33    0.60
   1  12   5   23.86    0.61
   1  12   5   24.09    0.61
   1  12   6   68.23    1.13
   1  12   6   67.16    0.98
   1  12   6   66.73    1.00
   1  12   6   66.38    0.95
   1  12   7   30.46    0.73
   1  12   7   27.26    0.62
   1  12   8   67.85    1.02
   1  12   8   67.30    0.93
   1  12   9   55.81    0.81
   1  12   9   55.87    0.76
  -1 -13   0    7.56    0.47
   1  13   0    7.59    0.26
  -1 -13   0    8.10    0.39
   1  13   0    7.60    0.25
   1  13   1   26.89    0.52
   1  13   2   50.33    0.73
   1  13   2   50.53    0.75
   1  13   2   52.06    0.74
   1  13   2   50.54    0.71
   1  13   3   18.20    0.46
   1  13   3   18.04    0.46
   1  13   3   18.46    0.47
   1  13   4   63.62    0.87
   1  13   4   61.26    0.86
   1  13   4   62.49    0.87
   1  13   5   59.04    0.81
   1  13   5   57.56    0.79
   1  13   5   57.98    0.80
   1  13   6   17.74    0.41
   1  13   6   18.77    0.47
   1  13   7   25.71    0.51
   1  13   7   24.69    0.45
  -2  12   4    1.28    0.11
  -2  12   4    0.98    0.10
  -2  12   3    5.01    0.22
  -2  12   3    4.93    0.21
  -2  12   2    0.39    0.09
  -2  12   2    0.33    0.08
  -2  12   1    8.99    0.29
  -2  12   1    9.42    0.28
  -2  12   0   16.52    0.35
  -2  11   7    0.66    0.10
  -2  11   6   46.94    0.69
  -2  11   6   47.17    0.76
  -2  11   5   98.11    1.11
  -2  11   5   96.42    1.14
  -2  11   4   15.48    0.46
  -2  11   4   15.60    0.48
  -2  11   4   15.23    0.45
  -2  11   3   72.29    1.05
  -2  11   3   70.59    1.05
  -2  11   3   68.92    1.00
  -2  11   2   63.64    1.00
  -2  11   2   63.03    0.98
  -2  11   2   62.43    0.95
  -2  11   1    7.98    0.35
  -2  11   1    7.67    0.33
  -2  11   1    7.91    0.34
  -2  11   0  142.15    1.45
  -2  11   0  142.92    1.45
  -2  11   0  145.33    1.46
  -2  11  -1   36.39    0.66
  -2  11  -1   36.84    0.69
  -2  11  -1   38.50    0.72
  -2  11  -2   46.70    0.76
  -2  11  -2   46.51    0.75
  -2  11  -3   36.11    0.62
  -2  11  -3   35.27    0.60
  -2  10   9   10.93    0.30
  -2  10   8  121.93    1.26
  -2  10   8  123.06    1.31
  -2  10   7    3.58    0.22
  -2  10   7    3.67    0.24
  -2  10   7    4.07    0.26
  -2  10   6    9.77    0.39
  -2  10   6   10.43    0.42
  -2  10   6    9.75    0.38
  -2  10   5   34.54    0.78
  -2  10   5   34.26    0.74
  -2  10   5   33.93    0.78
  -2  10   4   73.92    1.15
  -2  10   4   76.71    1.21
  -2  10   4   76.67    1.17
  -2  10   4   73.22    1.16
  -2  10   3    0.82    0.16
  -2  10   3    0.57    0.14
  -2  10   2    0.93    0.16
  -2  10   2    1.00    0.15
  -2  10   2    1.01    0.17
  -2  10   1    5.35    0.32
  -2  10   1    5.36    0.32
  -2  10   1    5.73    0.34
  -2  10   1    5.08    0.31
  -2  10   0  246.59    2.24
  -2  10   0  245.09    2.10
  -2  10   0  240.98    2.20
  -2  10   0  246.04    2.20
  -2  10   0  246.32    2.29
  -2  10  -1    1.80    0.19
  -2  10  -1    1.36    0.17
  -2  10  -1    1.54    0.18
  -2  10  -1    1.39    0.18
  -2  10  -1    1.57    0.19
  -2  10  -2   40.17    0.79
  -2  10  -2   39.55    0.82
  -2  10  -2   39.25    0.82
  -2  10  -2   40.50    0.87
  -2  10  -3   49.08    0.88
  -2  10  -3   48.71    0.93
  -2  10  -3   49.13    0.90
  -2  10  -4   22.90    0.59
  -2  10  -4   22.40    0.55
  -2  10  -5   25.46    0.55
  -2  10  -5   25.09    0.50
  -2   9  10   10.82    0.33
  -2   9   9   65.96    0.91
  -2   9   9   68.35    1.01
  -2   9   8   23.43    0.61
  -2   9   8   24.10    0.67
  -2   9   7   24.04    0.61
  -2   9   7   25.88    0.70
  -2   9   7   25.33    0.67
  -2   9   7   24.77    0.72
  -2   9   6  146.23    1.77
  -2   9   6  147.27    1.65
  -2   9   6  148.63    1.72
  -2   9   6  145.76    1.73
  -2   9   6  147.08    1.83
  -2   9   5   38.13    0.90
  -2   9   5   39.24    0.86
  -2   9   5   38.76    0.88
  -2   9   5   38.81    0.90
  -2   9   4  108.82    1.50
  -2   9   4  109.76    1.51
  -2   9   4  110.28    1.56
  -2   9   4  108.27    1.53
  -2   9   4  111.12    1.52
  -2   9   3    1.80    0.20
  -2   9   3    1.56    0.21
  -2   9   3    1.67    0.20
  -2   9   3    2.27    0.24
  -2   9   3    1.69    0.21
  -2   9   3    1.52    0.20
  -2   9   2  639.73    4.16
  -2   9   2  632.91    3.94
  -2   9   2  630.41    4.10
  -2   9   2  629.22    4.18
  -2   9   2  627.24    4.16
  -2   9   2  643.97    4.18
  -2   9   1    0.34    0.12
  -2   9   1    0.22    0.12
  -2   9   1    0.20    0.12
  -2   9   1    0.24    0.13
  -2   9   1    0.32    0.14
  -2   9   0   33.61    0.84
  -2   9   0   33.56    0.84
  -2   9   0   33.36    0.81
  -2   9   0   33.43    0.85
  -2   9   0   34.14    0.83
  -2   9   0   34.94    0.78
  -2   9   0   35.14    0.80
  -2   9   0   33.40    0.79
  -2   9  -1  165.99    1.85
  -2   9  -1  165.76    1.88
  -2   9  -1  170.08    1.83
  -2   9  -1  165.36    1.87
  -2   9  -1  158.90    1.82
  -2   9  -1  162.89    1.87
  -2   9  -1  165.42    1.97
  -2   9  -2    1.38    0.18
  -2   9  -2    1.12    0.18
  -2   9  -2    1.16    0.19
  -2   9  -2    1.36    0.20
  -2   9  -3    1.57    0.20
  -2   9  -3    1.85    0.22
  -2   9  -3    1.38    0.18
  -2   9  -3    1.47    0.20
  -2   9  -4   21.99    0.65
  -2   9  -4   20.18    0.61
  -2   9  -4   20.46    0.57
  -2   9  -4   20.24    0.61
  -2   9  -4   19.97    0.65
  -2   9  -5  126.77    1.44
  -2   9  -5  122.81    1.29
  -2   9  -5  125.88    1.56
  -2   9  -5  126.81    1.42
  -2   9  -6  151.64    1.38
  -2   9  -6  152.27    1.57
  -2   9  -7   30.63    0.57
  -2   8  10    9.63    0.37
  -2   8   9   40.40    0.87
  -2   8   9   38.76    0.77
  -2   8   8    2.92    0.26
  -2   8   8    2.57    0.26
  -2   8   7   66.42    1.08
  -2   8   7   66.28    1.21
  -2   8   7   66.60    1.27
  -2   8   7   66.66    1.17
  -2   8   6   93.51    1.47
  -2   8   6   91.33    1.33
  -2   8   6   92.80    1.44
  -2   8   6   88.54    1.48
  -2   8   5 1008.31    5.54
  -2   8   5 1034.71    5.82
  -2   8   5  995.85    5.40
  -2   8   5 1033.18    5.74
  -2   8   5  995.58    5.78
  -2   8   4   17.64    0.60
  -2   8   4   18.39    0.63
  -2   8   4   18.94    0.60
  -2   8   4   17.84    0.61
  -2   8   4   17.20    0.57
  -2   8   4   16.90    0.59
  -2   8   4   17.09    0.63
  -2   8   3   11.75    0.50
  -2   8   3   12.89    0.51
  -2   8   3   11.67    0.48
  -2   8   3   11.96    0.49
  -2   8   3   12.40    0.51
  -2   8   3   11.63    0.50
  -2   8   3   11.62    0.51
  -2   8   2  705.40    4.43
  -2   8   2  696.93    4.21
  -2   8   2  725.33    4.36
  -2   8   2  703.30    4.40
  -2   8   2  708.35    4.43
  -2   8   2  707.62    4.45
  -2   8   2  721.17    4.49
  -2   8   1   46.01    0.98
  -2   8   1   45.88    0.91
  -2   8   1   46.80    0.93
  -2   8   1   45.04    0.98
  -2   8   1   45.88    0.97
  -2   8   1   46.80    0.99
  -2   8   1   45.60    0.95
  -2   8   0  484.03    3.48
  -2   8   0  490.53    3.31
  -2   8   0  489.92    3.41
  -2   8   0  505.22    3.39
  -2   8   0  497.91    3.52
  -2   8   0  500.07    3.55
  -2   8   0  488.33    3.46
  -2   8   0  500.79    3.66
  -2   8  -1    7.44    0.37
  -2   8  -1    7.63    0.38
  -2   8  -1    9.31    0.41
  -2   8  -1    7.25    0.38
  -2   8  -1    8.24    0.41
  -2   8  -1    9.36    0.43
  -2   8  -1    7.60    0.40
  -2   8  -1    9.54    0.45
  -2   8  -1    7.20    0.41
  -2   8  -2   60.83    1.22
  -2   8  -2   61.01    1.21
  -2   8  -2   62.35    1.15
  -2   8  -2   63.85    1.12
  -2   8  -2   61.86    1.15
  -2   8  -2   63.82    1.11
  -2   8  -2   61.54    1.15
  -2   8  -3  327.68    3.05
  -2   8  -3  319.90    3.01
  -2   8  -3  324.87    2.80
  -2   8  -3  324.59    3.00
  -2   8  -3  325.01    2.84
  -2   8  -3  332.60    2.71
  -2   8  -3  326.88    2.87
  -2   8  -4   11.62    0.55
  -2   8  -4   10.29    0.52
  -2   8  -4   10.22    0.47
  -2   8  -4   10.85    0.53
  -2   8  -4   10.41    0.49
  -2   8  -4   10.24    0.43
  -2   8  -4   11.51    0.50
  -2   8  -5    1.12    0.19
  -2   8  -5    1.33    0.20
  -2   8  -5    0.98    0.15
  -2   8  -5    1.29    0.18
  -2   8  -5    0.94    0.19
  -2   8  -5    1.10    0.20
  -2   8  -5    1.15    0.17
   2  -8   6   19.77    0.62
  -2   8  -6   21.34    0.68
  -2   8  -6   20.16    0.58
  -2   8  -6   21.91    0.70
  -2   8  -6   20.87    0.66
  -2   8  -7   25.50    0.61
  -2   8  -7   25.57    0.69
   2  -8   7   25.37    0.77
  -2   8  -7   24.32    0.64
   2  -8   7   25.95    0.64
  -2   8  -8   12.20    0.40
   2  -8   8   12.23    0.38
   2  -8   8   11.41    0.38
  -2   8  -8   11.37    0.37
  -2   7  11    0.05    0.07
  -2   7  11    0.23    0.08
  -2   7  10   50.09    0.94
  -2   7  10   48.09    0.89
  -2   7   9  118.22    1.46
  -2   7   9  114.17    1.58
  -2   7   8  208.59    2.31
  -2   7   8  209.26    2.27
  -2   7   8  215.37    2.38
  -2   7   7   81.79    1.23
  -2   7   7   79.15    1.40
  -2   7   7   81.70    1.46
  -2   7   7   84.61    1.39
  -2   7   6  214.02    2.35
  -2   7   6  209.94    2.27
   2  -7  -5  208.69    4.60
  -2   7   5  189.51    3.17
  -2   7   5  208.98    2.25
  -2   7   5  200.21    1.98
  -2   7   5  189.63    2.17
  -2   7   5  206.04    2.23
  -2   7   5  201.48    2.01
  -2   7   5  199.01    2.05
  -2   7   5  204.55    2.28
  -2   7   4 1653.58   10.51
  -2   7   4 1705.53    7.78
  -2   7   4 1675.04    8.33
  -2   7   4 1696.58    7.88
  -2   7   4 1672.97    8.09
  -2   7   4 1681.41    7.97
  -2   7   3  753.42    4.42
  -2   7   3  735.14    4.43
  -2   7   3  734.10    4.46
  -2   7   3  750.08    4.20
  -2   7   3  769.02    4.45
  -2   7   3  718.88    5.83
  -2   7   3  715.89    6.18
  -2   7   3  750.56    4.56
  -2   7   3  754.37    4.59
   2  -7  -3  703.54    5.24
  -2   7   3  746.12    4.66
  -2   7   2    2.93    0.25
  -2   7   2    3.92    0.26
  -2   7   2    4.30    0.29
  -2   7   2    3.26    0.26
  -2   7   2    2.81    0.35
  -2   7   2    7.56    0.54
  -2   7   2    7.54    0.39
   2  -7  -2    6.81    0.47
   2  -7  -2    2.80    0.33
  -2   7   2    3.05    0.26
  -2   7   1  366.32    2.86
  -2   7   1  376.54    2.80
  -2   7   1  368.94    2.69
  -2   7   1  370.77    2.94
  -2   7   1  361.58    2.81
  -2   7   1  363.95    2.85
  -2   7   1  369.82    2.83
  -2   7   0   65.22    1.12
  -2   7   0   65.50    1.02
  -2   7   0   65.43    1.04
  -2   7   0   64.81    1.04
  -2   7   0   66.25    1.10
  -2   7   0   67.60    1.18
  -2   7   0   63.91    1.51
  -2   7   0   66.66    1.10
  -2   7   0   66.01    1.11
   2  -7   0   57.55    1.45
   2  -7   0   56.18    1.39
  -2   7   0   64.90    1.07
  -2   7  -1   27.37    0.71
  -2   7  -1   28.85    0.69
  -2   7  -1   29.12    0.70
  -2   7  -1   29.95    0.74
  -2   7  -1   29.89    0.69
  -2   7  -1   31.23    0.82
  -2   7  -1   28.95    1.00
  -2   7  -1   28.77    0.72
  -2   7  -1   29.21    0.73
   2  -7   1   26.21    0.98
   2  -7   1   25.48    0.94
   2  -7   1   26.98    1.05
  -2   7  -1   30.00    0.80
  -2   7  -1   28.82    0.78
  -2   7  -1   29.50    0.74
   2  -7   2    4.28    0.42
  -2   7  -2    4.16    0.32
  -2   7  -2    4.50    0.33
   2  -7   2    4.00    0.40
   2  -7   2    4.28    0.40
   2  -7   2    4.37    0.47
  -2   7  -2    5.00    0.32
  -2   7  -2    5.76    0.37
  -2   7  -2    4.30    0.28
  -2   7  -2    4.74    0.31
  -2   7  -2    5.62    0.34
  -2   7  -2    4.77    0.30
  -2   7  -3   32.23    0.89
  -2   7  -3   31.89    0.78
  -2   7  -3   32.54    0.77
  -2   7  -3   32.07    0.82
  -2   7  -3   31.76    0.82
  -2   7  -3   32.30    0.89
  -2   7  -3   31.55    0.87
  -2   7  -3   32.18    0.81
  -2   7  -4  283.76    2.44
  -2   7  -4  285.13    2.50
  -2   7  -4  281.56    2.67
  -2   7  -4  284.24    2.64
  -2   7  -4  286.45    2.84
  -2   7  -4  278.91    2.55
  -2   7  -4  279.26    2.84
  -2   7  -5   45.16    1.03
  -2   7  -5   45.13    0.93
  -2   7  -5   45.40    1.00
  -2   7  -5   45.68    0.89
  -2   7  -5   45.98    1.10
  -2   7  -5   46.01    0.97
  -2   7  -5   44.23    1.08
  -2   7  -5   46.02    1.12
  -2   7  -6   80.54    1.34
  -2   7  -6   80.51    1.28
  -2   7  -6   79.27    1.46
  -2   7  -6   81.04    1.44
  -2   7  -6   76.63    1.39
   2  -7   7   27.65    0.74
  -2   7  -7   28.58    0.74
  -2   7  -7   28.80    0.83
  -2   7  -7   30.41    0.82
  -2   7  -7   27.09    0.78
   2  -7   8  217.21    1.99
  -2   7  -8  212.29    1.86
  -2   7  -8  210.91    2.12
  -2   7  -8  216.02    2.03
   2  -7   8  215.53    2.23
   2  -7   9   19.28    0.48
   2  -7   9   18.74    0.47
  -2   7  -9   17.58    0.49
   2  -7   9   19.42    0.46
   2  -7   9   18.08    0.48
  -2   7  -9   16.96    0.45
  -2   6  12    7.16    0.27
  -2   6  11    5.15    0.28
  -2   6  11    5.26    0.30
  -2   6  10   32.19    0.81
  -2   6  10   33.27    0.83
  -2   6  10   31.42    0.82
  -2   6   9  153.87    1.96
  -2   6   9  156.35    1.95
  -2   6   9  155.91    1.99
  -2   6   8  146.35    1.97
  -2   6   8  150.30    2.02
  -2   6   8  151.72    1.95
  -2   6   7   24.99    0.77
  -2   6   7   24.68    0.81
  -2   6   7   23.25    0.78
  -2   6   7   22.92    0.65
  -2   6   6   79.06    1.96
   2  -6  -6   80.87    2.76
  -2   6   6   85.72    1.48
  -2   6   6   84.81    1.24
  -2   6   6   82.37    1.41
  -2   6   6   81.55    2.08
  -2   6   6   83.25    1.26
  -2   6   6   82.73    1.44
   2  -6  -5   14.00    1.16
  -2   6   5   14.41    0.82
  -2   6   5   13.42    0.48
  -2   6   5   13.92    0.56
  -2   6   5   14.63    0.59
  -2   6   5   14.11    0.85
   2  -6  -5   16.55    1.01
  -2   6   5   15.74    0.59
  -2   6   5   15.88    0.54
  -2   6   4  173.69    1.83
  -2   6   4  175.14    1.86
  -2   6   4  179.05    1.95
  -2   6   4  173.63    2.02
  -2   6   4  174.43    1.74
  -2   6   4  170.14    2.78
  -2   6   4  184.82    3.01
  -2   6   4  179.20    2.10
  -2   6   3  510.88    3.41
  -2   6   3  506.28    3.38
  -2   6   3  513.22    3.40
  -2   6   3  511.89    3.60
  -2   6   3  511.40    3.30
  -2   6   3  515.27    4.66
  -2   6   3  508.24    4.83
  -2   6   3  504.92    3.64
  -2   6   2   16.07    0.78
  -2   6   2   15.18    0.72
  -2   6   2   15.53    0.52
  -2   6   2   15.73    0.52
  -2   6   2   14.79    0.49
  -2   6   1  241.70    2.83
  -2   6   1  240.16    2.11
  -2   6   1  238.21    2.08
  -2   6   1  237.76    3.00
  -2   6   1  243.92    2.11
  -2   6   1  241.14    2.14
  -2   6   0   72.13    1.06
  -2   6   0   71.82    1.08
  -2   6   0   74.96    1.07
  -2   6   0   73.12    1.10
  -2   6   0   72.82    1.14
  -2   6  -1   43.98    0.90
  -2   6  -1   44.01    0.80
  -2   6  -1   45.01    1.16
  -2   6  -1   45.15    0.83
  -2   6  -1   45.93    0.85
   2  -6   1   42.24    1.17
   2  -6   1   45.83    1.20
  -2   6  -1   44.27    0.85
  -2   6  -1   45.13    0.92
   2  -6   2  185.40    2.57
  -2   6  -2  189.58    1.80
  -2   6  -2  189.28    1.89
  -2   6  -2  191.98    1.81
  -2   6  -2  190.39    1.89
  -2   6  -2  192.26    1.99
  -2   6  -2  190.60    2.02
  -2   6  -2  192.50    2.03
   2  -6   2  179.44    2.52
   2  -6   2  182.76    2.51
   2  -6   2  197.43    2.91
  -2   6  -2  188.36    2.42
  -2   6  -2  193.53    2.05
  -2   6  -2  193.58    1.89
   2  -6   3  199.37    2.92
  -2   6  -3  201.02    1.94
  -2   6  -3  201.40    2.05
  -2   6  -3  202.24    2.06
  -2   6  -3  208.31    1.94
  -2   6  -3  199.01    2.11
  -2   6  -3  203.42    2.18
  -2   6  -3  198.77    2.16
   2  -6   3  218.21    3.42
  -2   6  -3  203.11    2.66
   2  -6   3  191.06    2.68
  -2   6  -3  205.28    2.01
  -2   6  -3  204.59    2.17
  -2   6  -4   27.52    0.79
   2  -6   4   24.90    1.14
  -2   6  -4   26.99    0.74
  -2   6  -4   25.80    0.74
  -2   6  -4   26.25    0.69
  -2   6  -4   27.25    0.68
  -2   6  -4   26.26    0.79
  -2   6  -4   27.77    0.79
  -2   6  -4   26.08    0.79
   2  -6   4   25.82    1.26
  -2   6  -4   27.03    1.00
  -2   6  -4   27.27    0.72
  -2   6  -4   26.64    0.79
  -2   6  -5  629.69    4.36
  -2   6  -5  623.80    4.44
  -2   6  -5  611.78    4.48
  -2   6  -5  624.23    4.17
  -2   6  -5  612.45    4.34
  -2   6  -5  628.05    4.27
  -2   6  -5  634.15    3.95
  -2   6  -5  632.05    4.36
  -2   6  -5  644.98    4.04
  -2   6  -6   33.30    0.89
  -2   6  -6   32.67    0.93
   2  -6   6   30.51    0.83
  -2   6  -6   31.82    0.93
  -2   6  -6   31.85    0.75
  -2   6  -6   33.60    0.93
  -2   6  -6   32.27    0.86
  -2   6  -6   33.07    0.90
  -2   6  -7  427.09    3.53
  -2   6  -7  426.08    3.28
   2  -6   7  410.21    3.22
  -2   6  -7  421.91    3.60
  -2   6  -7  424.30    3.52
  -2   6  -7  410.30    3.45
   2  -6   8    3.84    0.28
  -2   6  -8    3.30    0.29
  -2   6  -8    3.14    0.25
   2  -6   8    2.95    0.26
  -2   6  -8    4.19    0.33
  -2   6  -8    3.22    0.28
   2  -6   8    3.04    0.33
  -2   6  -8    2.80    0.26
   2  -6   9    4.68    0.28
   2  -6   9    4.95    0.28
  -2   6  -9    4.47    0.30
  -2   6  -9    4.45    0.31
   2  -6   9    5.25    0.30
  -2   6  -9    4.58    0.29
   2  -6   9    4.75    0.31
  -2   6  -9    4.39    0.28
   2  -6  10   63.18    0.87
   2  -6  10   61.87    0.85
   2  -6  10   65.19    0.88
   2  -6  10   63.64    0.85
  -2   5  12    1.93    0.16
  -2   5  12    1.71    0.15
  -2   5  11   22.63    0.66
  -2   5  11   22.75    0.62
  -2   5  11   23.76    0.67
  -2   5  10  103.18    1.57
  -2   5  10  102.38    1.59
  -2   5  10  103.61    1.53
  -2   5   9  159.23    2.02
  -2   5   9  164.74    2.07
  -2   5   9  162.40    2.10
  -2   5   8  116.43    1.77
  -2   5   8  111.73    1.73
  -2   5   8  110.10    1.68
  -2   5   8  111.35    1.72
  -2   5   8  115.64    1.78
  -2   5   7    2.62    0.24
  -2   5   7    3.83    0.31
   2  -5  -7    3.15    0.56
  -2   5   7    2.58    0.26
  -2   5   7    2.59    0.26
  -2   5   7    3.70    0.32
  -2   5   7    2.34    0.27
  -2   5   6   22.33    0.69
  -2   5   6   26.11    0.74
  -2   5   6   24.21    0.65
  -2   5   6   24.24    0.79
  -2   5   6   21.54    0.97
   2  -5  -6   21.33    1.34
   2  -5  -6   26.94    1.05
  -2   5   6   22.56    0.72
  -2   5   6   24.23    1.15
  -2   5   6   24.26    0.85
  -2   5   6   22.41    0.74
  -2   5   6   25.25    0.79
  -2   5   6   24.14    0.78
  -2   5   5  188.13    1.86
  -2   5   5  188.30    2.11
  -2   5   5  170.67    1.93
  -2   5   5  186.09    3.17
  -2   5   5  180.67    2.32
  -2   5   5  170.09    2.05
  -2   5   5  190.17    2.11
  -2   5   5  184.66    1.76
  -2   5   5  184.73    2.12
   2  -5  -5  179.97    3.83
  -2   5   5  173.20    2.72
  -2   5   4   63.89    1.77
  -2   5   4   62.78    1.31
  -2   5   4   58.91    1.09
  -2   5   4   61.00    0.94
  -2   5   4   55.71    1.10
  -2   5   4   59.79    1.50
  -2   5   3   28.77    1.12
  -2   5   3   29.17    0.87
  -2   5   3   26.16    0.95
  -2   5   3   26.94    0.97
  -2   5   2  436.92    4.21
  -2   5   2  448.47    4.10
  -2   5   2  448.84    3.97
  -2   5   1   83.22    1.52
  -2   5   1   81.95    1.61
  -2   5   0  908.22    5.61
  -2   5   0  880.19    5.78
   2  -5   1    5.44    0.38
   2  -5   1    5.04    0.37
   2  -5   1    5.79    0.38
  -2   5  -1    6.66    0.42
  -2   5  -1    5.90    0.39
   2  -5   2    0.32    0.12
   2  -5   2    0.69    0.16
   2  -5   2    0.53    0.18
  -2   5  -2    0.72    0.15
  -2   5  -2    0.40    0.14
   2  -5   2    0.43    0.15
  -2   5  -3    1.54    0.17
   2  -5   3    2.14    0.27
   2  -5   3    1.74    0.31
   2  -5   3    1.52    0.24
   2  -5   3    2.07    0.30
  -2   5  -4   10.98    0.46
   2  -5   4   11.21    0.73
  -2   5  -4   11.07    0.46
  -2   5  -4   10.27    0.46
  -2   5  -4   11.15    0.42
  -2   5  -4   10.68    0.43
  -2   5  -4   11.05    0.40
  -2   5  -4   10.51    0.47
  -2   5  -4   10.70    0.59
   2  -5   4   10.30    0.60
  -2   5  -4   10.91    0.42
  -2   5  -4   10.90    0.47
  -2   5  -5 1522.80    7.58
  -2   5  -5 1539.95    7.62
  -2   5  -5 1529.69    7.75
  -2   5  -5 1576.35    7.15
  -2   5  -5 1536.36    7.39
  -2   5  -5 1510.45    7.60
   2  -5   5 1475.74   10.93
  -2   5  -5 1509.35    7.79
   2  -5   5 1507.22   11.66
  -2   5  -5 1563.94    8.95
  -2   5  -5 1530.96    7.70
   2  -5   6  350.69    5.12
  -2   5  -6  356.89    3.16
  -2   5  -6  361.83    3.07
  -2   5  -6  352.66    3.22
  -2   5  -6  350.62    3.11
  -2   5  -6  350.73    2.87
  -2   5  -6  355.38    2.97
  -2   5  -6  356.03    3.06
  -2   5  -6  344.29    3.08
  -2   5  -7  114.99    1.64
  -2   5  -7  116.12    1.76
  -2   5  -7  116.49    1.62
  -2   5  -7  117.19    1.75
   2  -5   7  112.24    1.57
  -2   5  -7  114.74    1.80
  -2   5  -7  116.24    1.66
  -2   5  -7  110.17    1.68
   2  -5   8   38.55    0.88
  -2   5  -8   38.25    0.98
  -2   5  -8   38.37    0.88
   2  -5   8   37.78    0.88
  -2   5  -8   38.57    1.02
  -2   5  -8   38.75    0.98
   2  -5   8   41.17    1.23
  -2   5  -8   37.56    0.95
   2  -5   9   14.83    0.51
  -2   5  -9   15.01    0.58
  -2   5  -9   14.25    0.58
   2  -5   9   16.24    0.55
  -2   5  -9   14.54    0.56
   2  -5   9   15.87    0.63
  -2   5  -9   15.09    0.56
  -2   5 -10   83.76    1.26
   2  -5  10   88.26    1.18
   2  -5  10   92.06    1.17
  -2   5 -10   86.31    1.25
   2  -5  10   92.78    1.26
   2  -5  10   88.52    1.14
   2  -5  11    1.61    0.14
  -2   5 -11    1.59    0.15
   2  -5  11    1.65    0.14
   2  -5  11    1.53    0.14
   2  -5  11    1.52    0.14
   2  -4 -12    9.76    0.36
  -2   4  12    9.15    0.35
  -2   4  12    9.23    0.33
  -2   4  11   22.46    0.64
  -2   4  11   23.74    0.71
   2  -4 -11   23.95    0.64
  -2   4  11   22.76    0.65
  -2   4  11   22.14    0.69
  -2   4  11   22.79    0.65
  -2   4  10   11.60    0.52
  -2   4  10   12.00    0.56
  -2   4  10   12.12    0.53
  -2   4  10   12.51    0.60
  -2   4  10   12.42    0.55
  -2   4   9    1.60    0.22
  -2   4   9    1.49    0.22
  -2   4   9    1.10    0.22
  -2   4   9    1.26    0.22
  -2   4   9    0.96    0.19
  -2   4   9    1.32    0.22
  -2   4   9    1.38    0.23
  -2   4   8   57.65    1.20
  -2   4   8   56.29    1.19
  -2   4   8   58.96    1.24
  -2   4   8   59.03    1.32
  -2   4   8   58.27    1.23
  -2   4   8   58.28    1.24
  -2   4   8   57.61    1.27
  -2   4   8   57.02    1.23
   2  -4  -7   38.94    1.63
  -2   4   7   36.76    1.37
   2  -4  -7   37.54    1.19
  -2   4   7   36.32    0.92
  -2   4   7   34.44    0.88
  -2   4   7   38.78    1.00
  -2   4   7   35.99    0.93
  -2   4   7   34.05    0.90
  -2   4   7   35.27    0.94
  -2   4   7   37.58    1.01
  -2   4   7   37.51    0.99
  -2   4   7   35.66    0.93
  -2   4   6  451.32    3.47
   2  -4  -6  454.18    5.86
  -2   4   6  454.09    3.38
  -2   4   6  427.03    3.23
  -2   4   6  480.61    3.18
  -2   4   6  448.74    3.45
  -2   4   6  483.59    3.56
  -2   4   6  442.07    3.39
  -2   4   6  468.19    5.30
  -2   4   6  447.08    3.58
  -2   4   6  494.70    3.74
  -2   4   6  485.18    3.70
  -2   4   5  627.57    6.04
   2  -4  -5  567.34    6.55
  -2   4   5  586.46    4.93
  -2   4   5  571.02    3.99
  -2   4   5  634.40    4.17
   2  -4  -4    2.42    0.45
  -2   4   4    1.47    0.23
   2  -4  -3  113.27    1.69
  -2   4   3  111.65    1.84
  -2   4   3  109.66    1.93
  -2   4   3  114.37    2.25
  -2   4   2   14.24    0.63
  -2   4   2   14.51    0.64
  -2   4   2   14.22    0.54
  -2   4   2   14.26    0.73
  -2   4   1  131.64    1.69
  -2   4   1  132.10    1.88
  -2   4   1  127.83    1.97
  -2   4   0    4.18    0.32
  -2   4   0    4.32    0.30
   2  -4   0    4.05    0.29
  -2   4   0    3.64    0.29
  -2   4  -1  698.96    4.40
  -2   4  -1  717.08    4.50
   2  -4   1  723.68    4.44
   2  -4   1  679.91    4.43
  -2   4  -1  712.06    4.33
   2  -4   1  668.03    4.48
  -2   4  -2   97.54    1.42
  -2   4  -2  104.37    1.51
   2  -4   2  105.93    1.62
   2  -4   2   92.92    1.46
   2  -4   2  110.73    1.84
  -2   4  -2   98.73    1.46
   2  -4   2   96.43    1.55
   2  -4   3  148.51    2.17
   2  -4   3  135.98    1.92
   2  -4   3  143.86    2.09
  -2   4  -3  132.70    1.81
   2  -4   3  137.18    1.96
  -2   4  -4   10.19    0.55
   2  -4   4   10.44    0.59
   2  -4   4   11.94    0.79
  -2   4  -4    9.79    0.52
   2  -4   4   10.14    0.56
   2  -4   4   11.06    0.69
  -2   4  -5   51.22    0.98
  -2   4  -5   50.75    1.01
  -2   4  -5   50.91    1.33
  -2   4  -5   55.25    1.06
   2  -4   5   54.54    1.93
   2  -4   5   53.15    1.38
  -2   4  -5   52.25    1.27
  -2   4  -5   51.19    0.97
   2  -4   5   49.78    1.73
  -2   4  -6  511.58    3.81
  -2   4  -6  530.73    3.71
  -2   4  -6  517.40    3.73
  -2   4  -6  515.60    4.78
  -2   4  -6  525.57    3.86
   2  -4   6  453.96    6.30
   2  -4   6  544.50    4.95
   2  -4   6  423.69    6.08
  -2   4  -6  526.90    3.67
  -2   4  -7    4.51    0.33
  -2   4  -7    4.37    0.33
  -2   4  -7    4.34    0.35
  -2   4  -7    4.72    0.34
   2  -4   7    4.66    0.46
   2  -4   7    3.68    0.45
  -2   4  -8   51.61    1.13
  -2   4  -8   50.52    1.17
   2  -4   8   51.21    1.02
  -2   4  -8   51.48    1.14
   2  -4   8   48.21    1.00
   2  -4   9   50.00    0.97
  -2   4  -9   49.73    1.10
  -2   4  -9   47.75    1.11
   2  -4   9   53.85    1.04
  -2   4  -9   50.70    1.09
   2  -4   9   49.28    1.00
   2  -4   9   53.79    1.22
   2  -4  10    5.28    0.30
  -2   4 -10    4.81    0.33
   2  -4  10    5.70    0.32
   2  -4  10    5.20    0.32
  -2   4 -10    4.97    0.34
  -2   4 -10    5.53    0.33
   2  -4  10    5.08    0.31
   2  -4  11   57.33    0.84
   2  -4  11   59.85    0.92
  -2   4 -11   55.59    0.96
   2  -4  11   59.84    0.94
   2  -4  11   58.70    0.93
   2  -4  11   58.21    0.89
  -2   4 -11   55.02    0.95
  -2   4 -12    0.48    0.09
   2  -4  12    0.28    0.07
   2  -4  12    0.64    0.09
   2  -4  12    0.45    0.08
  -2   4 -12    0.41    0.08
   2  -4  12    0.46    0.08
   2  -3 -12   15.50    0.45
  -2   3  12   14.77    0.46
  -2   3  12   14.93    0.45
   2  -3 -12   15.18    0.46
   2  -3 -12   15.91    0.46
  -2   3  12   14.26    0.44
  -2   3  11  294.18    2.56
   2  -3 -11  301.91    2.48
  -2   3  11  284.95    2.69
  -2   3  11  295.65    2.61
  -2   3  11  298.11    2.60
  -2   3  11  295.69    2.58
  -2   3  11  284.70    2.72
  -2   3  11  300.61    2.57
  -2   3  10    3.74    0.32
  -2   3  10    4.03    0.33
   2  -3 -10    4.26    0.31
  -2   3  10    4.37    0.36
  -2   3  10    3.84    0.32
  -2   3  10    5.26    0.36
  -2   3  10    4.27    0.34
  -2   3   9    0.20    0.14
  -2   3   9    0.49    0.17
  -2   3   9    0.10    0.12
  -2   3   9    0.06    0.12
  -2   3   9    0.17    0.16
  -2   3   9    0.01    0.11
  -2   3   9    0.05    0.14
  -2   3   9    0.04    0.13
  -2   3   8    2.52    0.28
  -2   3   8    2.46    0.30
  -2   3   8    2.58    0.27
  -2   3   8    2.71    0.29
  -2   3   8    2.22    0.24
  -2   3   8    2.26    0.28
  -2   3   8    2.65    0.29
  -2   3   8    2.77    0.28
  -2   3   7  197.76    2.23
  -2   3   7  189.36    3.29
  -2   3   7  189.23    2.15
  -2   3   7  178.81    2.11
  -2   3   7  180.75    2.11
  -2   3   7  189.98    2.36
  -2   3   7  183.72    2.14
  -2   3   7  176.20    2.04
   2  -3  -7  179.48    2.34
  -2   3   7  180.54    2.21
  -2   3   6  217.93    2.22
   2  -3  -6  219.35    3.64
  -2   3   6  227.99    3.52
  -2   3   6  226.81    2.23
  -2   3   6  202.71    2.06
  -2   3   6  233.17    2.38
  -2   3   6  209.60    2.15
  -2   3   6  205.72    2.10
  -2   3   6  211.40    3.43
   2  -3  -6  208.14    2.35
  -2   3   6  219.11    2.37
  -2   3   5  239.99    3.37
   2  -3  -5  211.01    3.59
  -2   3   5  232.08    3.53
   2  -3  -5  221.31    2.25
   2  -3  -4  301.95    4.20
  -2   3   4  320.96    3.11
  -2   3   4  331.15    3.69
  -2   3   4  328.33    4.04
   2  -3  -4  302.06    2.49
   2  -3  -3    0.81    0.16
  -2   3   3    1.11    0.18
  -2   3   3    1.32    0.29
   2  -3  -3    0.82    0.12
  -2   3   2  643.57    3.92
  -2   3   2  646.82    5.18
  -2   3   1 1785.80    8.59
  -2   3   1 1781.63    9.39
  -2   3   0 1087.28    5.84
  -2   3   0 1094.51    5.61
  -2   3  -1   57.95    1.02
  -2   3  -1   55.21    0.97
   2  -3   1   61.71    1.01
   2  -3   1   54.19    0.95
   2  -3   1   58.15    1.04
   2  -3   1   60.46    1.10
  -2   3  -1   61.44    1.02
   2  -3   1   58.28    1.04
  -2   3  -2    0.32    0.11
  -2   3  -2    0.21    0.08
  -2   3  -2    0.16    0.09
   2  -3   2    0.13    0.08
   2  -3   2    0.56    0.16
   2  -3   2    0.13    0.10
   2  -3   2    0.32    0.11
  -2   3  -3   70.42    1.39
   2  -3   3   69.83    1.37
   2  -3   3   63.55    1.18
   2  -3   3   70.48    1.31
   2  -3   3   74.41    1.62
  -2   3  -3   60.61    1.11
   2  -3   3   64.66    1.23
  -2   3  -4   44.45    1.13
   2  -3   4   45.70    1.31
   2  -3   4   43.67    1.08
  -2   3  -5  541.44    4.47
  -2   3  -5  524.87    4.37
   2  -3   5  517.44    5.89
   2  -3   5  536.16    4.37
  -2   3  -5  550.18    4.24
  -2   3  -6   38.67    0.88
  -2   3  -6   41.94    0.89
  -2   3  -6   40.43    1.21
  -2   3  -6   39.96    1.21
  -2   3  -6   38.36    0.88
   2  -3   6   36.58    1.66
   2  -3   6   38.85    1.15
  -2   3  -6   39.42    1.13
  -2   3  -6   41.17    0.86
  -2   3  -7   14.43    0.74
  -2   3  -7   17.47    0.59
   2  -3   7   14.54    1.10
  -2   3  -7   15.13    0.79
  -2   3  -7   16.60    0.84
  -2   3  -7   15.45    0.59
  -2   3  -7   14.43    0.54
   2  -3   7   15.45    0.52
  -2   3  -7   14.68    0.59
  -2   3  -7   15.93    0.59
   2  -3   7   16.11    0.79
   2  -3   7   14.66    0.74
  -2   3  -8  139.68    1.87
   2  -3   8  136.79    1.68
  -2   3  -8  136.74    1.83
   2  -3   8  139.58    1.68
  -2   3  -8  133.65    1.88
   2  -3   8  137.88    2.38
   2  -3   9    7.66    0.38
  -2   3  -9    7.91    0.45
  -2   3  -9    8.14    0.46
   2  -3   9    7.61    0.38
   2  -3   9    7.67    0.39
   2  -3   9    7.77    0.41
  -2   3  -9    7.84    0.44
   2  -3   9    8.40    0.51
   2  -3  10   13.43    0.48
   2  -3  10   12.58    0.48
  -2   3 -10   12.89    0.56
   2  -3  10   13.58    0.50
  -2   3 -10   12.43    0.54
   2  -3  10   14.77    0.53
  -2   3 -10   12.47    0.52
   2  -3  10   13.25    0.52
   2  -3  10   13.99    0.58
   2  -3  11   79.94    1.14
  -2   3 -11   72.81    1.22
  -2   3 -11   75.45    1.21
   2  -3  11   81.17    1.15
   2  -3  11   79.48    1.19
   2  -3  11   84.53    1.26
  -2   3 -12   44.03    0.79
   2  -3  12   46.63    0.74
  -2   3 -12   44.27    0.78
   2  -3  12   45.82    0.73
   2  -3  12   47.28    0.78
   2  -3  12   44.85    0.75
  -2   2  12   16.23    0.51
   2  -2 -12   15.80    0.46
  -2   2  12   16.84    0.50
  -2   2  12   15.41    0.47
   2  -2 -12   15.62    0.47
  -2   2  12   15.40    0.47
   2  -2 -12   17.01    0.48
  -2   2  11   54.15    1.05
   2  -2 -11   54.04    1.00
  -2   2  11   55.70    1.11
  -2   2  11   53.64    1.05
  -2   2  11   54.62    1.07
   2  -2 -11   54.62    1.02
  -2   2  11   55.35    1.04
  -2   2  10  703.76    4.69
  -2   2  10  710.07    4.73
  -2   2  10  715.91    4.82
   2  -2 -10  732.30    4.57
  -2   2  10  701.75    5.31
  -2   2  10  723.68    4.82
  -2   2  10  724.99    4.85
  -2   2   9    1.29    0.21
  -2   2   9    1.43    0.28
  -2   2   9    1.29    0.23
  -2   2   9    0.93    0.20
  -2   2   9    1.20    0.21
  -2   2   8  184.65    2.18
  -2   2   8  166.19    2.26
  -2   2   8  182.74    2.17
  -2   2   8  169.79    2.50
  -2   2   8  175.96    2.26
  -2   2   8  174.44    2.11
   2  -2  -8  188.08    3.10
   2  -2  -8  193.54    3.07
  -2   2   8  175.45    2.23
  -2   2   7    0.26    0.24
  -2   2   7    0.10    0.11
  -2   2   7    0.36    0.13
  -2   2   7    0.18    0.11
  -2   2   7    0.11    0.10
   2  -2  -7    0.03    0.11
  -2   2   7    0.03    0.13
  -2   2   6  433.91    3.47
  -2   2   6  418.65    5.08
  -2   2   6  403.38    5.05
   2  -2  -6  435.93    3.97
   2  -2  -6  419.04    3.46
   2  -2  -5  195.75    3.12
  -2   2   5  179.95    2.98
  -2   2   5  181.23    2.80
   2  -2  -5  193.95    2.28
  -2   2   5  196.01    3.13
   2  -2  -5  190.17    2.06
   2  -2  -4    2.25    0.36
  -2   2   4    3.10    0.33
  -2   2   4    2.48    0.36
   2  -2  -4    2.57    0.21
   2  -2  -3 1014.02    7.42
  -2   2   3 1057.70    5.73
   2  -2  -3 1117.10    5.41
  -2   2   3  995.46    6.63
  -2   2   3 1006.70    5.65
   2  -2  -3 1006.45    5.14
  -2   2   3 1068.42    7.24
  -2   2   2  246.36    2.25
  -2   2   2  251.88    2.52
  -2   2   2  251.77    2.07
  -2   2   1  312.19    2.50
  -2   2   1  309.45    2.34
  -2   2   1  311.37    3.12
  -2   2   0  690.84    4.01
  -2   2   0  748.52    4.17
  -2   2   0  729.25    4.01
   2  -2   0  722.99    3.84
  -2   2   0  675.74    4.44
   2  -2   0  646.93    3.55
  -2   2  -1  306.67    2.33
  -2   2  -1  307.37    2.37
  -2   2  -1  290.42    2.15
  -2   2  -1  296.50    2.43
   2  -2   1  302.97    2.14
   2  -2   1  290.16    2.11
   2  -2   1  307.22    2.45
  -2   2  -1  315.41    2.40
   2  -2   1  308.92    2.34
  -2   2  -2  674.28    4.13
  -2   2  -2  693.13    3.83
  -2   2  -2  684.33    3.91
   2  -2   2  741.20    4.16
   2  -2   2  676.78    3.78
   2  -2   2  676.09    3.97
   2  -2   2  721.68    4.15
   2  -2   2  731.82    4.65
  -2   2  -2  689.71    3.99
  -2   2  -3  986.09    6.11
  -2   2  -3  967.15    5.80
  -2   2  -3 1021.93    5.64
   2  -2   3 1043.28    5.53
   2  -2   3 1017.27    6.44
  -2   2  -3  990.89    5.31
   2  -2   3 1058.29    5.68
  -2   2  -4  262.22    2.74
  -2   2  -4  248.57    2.66
   2  -2   4  247.56    3.14
  -2   2  -4  263.51    2.55
   2  -2   4  247.35    3.37
   2  -2   4  263.45    2.51
  -2   2  -5   48.17    1.19
  -2   2  -5   49.00    1.22
  -2   2  -5   48.13    1.11
   2  -2   5   41.11    1.53
   2  -2   5   42.44    1.56
   2  -2   5   48.03    1.11
  -2   2  -6   77.29    1.61
  -2   2  -6   68.73    1.55
   2  -2   6   60.82    1.93
   2  -2   6   65.84    1.38
  -2   2  -6   67.87    1.43
   2  -2   6   57.93    1.95
  -2   2  -7  212.27    2.16
   2  -2   7  206.45    1.91
  -2   2  -7  212.33    2.06
  -2   2  -7  207.61    2.06
  -2   2  -7  218.02    2.91
  -2   2  -7  226.14    3.08
   2  -2   7  210.18    1.87
  -2   2  -7  211.13    2.17
   2  -2   7  226.58    2.82
  -2   2  -7  211.70    2.03
  -2   2  -7  212.20    2.77
   2  -2   7  208.72    3.58
  -2   2  -8   41.62    1.31
   2  -2   8   50.99    1.76
  -2   2  -8   41.06    0.95
   2  -2   8   40.48    0.85
  -2   2  -8   41.24    0.95
  -2   2  -8   42.26    1.39
  -2   2  -8   49.31    1.48
   2  -2   8   42.38    0.86
  -2   2  -8   40.99    0.98
   2  -2   8   41.40    0.84
   2  -2   8   42.35    1.24
   2  -2   8   49.56    1.24
   2  -2   9    4.71    0.30
  -2   2  -9    4.27    0.34
   2  -2   9    4.74    0.30
  -2   2  -9    4.60    0.34
   2  -2   9    4.69    0.31
   2  -2   9    5.28    0.40
   2  -2  10   45.03    0.92
  -2   2 -10   41.28    1.01
   2  -2  10   44.36    0.93
  -2   2 -10   43.44    1.00
   2  -2  10   49.02    0.98
  -2   2 -10   44.62    1.00
   2  -2  10   44.39    0.95
   2  -2  10   49.27    1.11
   2  -2  11    0.62    0.13
   2  -2  11    0.77    0.15
  -2   2 -11    0.88    0.17
  -2   2 -11    0.39    0.13
   2  -2  11    0.17    0.11
   2  -2  11    0.22    0.12
   2  -2  11    1.09    0.18
   2  -2  12   13.69    0.45
  -2   2 -12   12.92    0.47
   2  -2  12   13.66    0.43
  -2   2 -12   13.35    0.47
   2  -2  12   13.47    0.43
   2  -2  12   13.75    0.46
   2  -2  12   13.70    0.46
  -2   2 -13    1.99    0.16
   2  -2  13    1.93    0.15
  -2   2 -13    1.95    0.15
   2  -2  13    2.26    0.15
   2  -2  13    2.09    0.15
   2  -2  13    2.28    0.16
  -2   1  12    1.92    0.19
   2  -1 -12    1.67    0.16
  -2   1  12    1.73    0.17
   2  -1 -12    1.65    0.16
  -2   1  12    1.72    0.17
   2  -1 -12    1.65    0.16
  -2   1  12    1.75    0.17
  -2   1  12    1.53    0.16
   2  -1 -11   41.57    0.88
  -2   1  11   43.01    1.00
  -2   1  11   41.66    0.93
   2  -1 -11   43.22    0.91
  -2   1  11   41.64    0.94
  -2   1  11   41.68    0.92
  -2   1  11   42.68    0.92
   2  -1 -11   41.44    0.87
  -2   1  10  745.76    4.88
  -2   1  10  751.76    5.07
   2  -1 -10  748.46    4.70
  -2   1  10  737.22    4.83
  -2   1  10  745.55    4.86
   2  -1  -9  298.46    2.75
  -2   1   9  291.70    2.93
  -2   1   9  288.93    2.82
  -2   1   9  290.88    2.81
  -2   1   8    0.82    0.31
  -2   1   8    0.22    0.12
  -2   1   8    0.23    0.15
  -2   1   8    0.38    0.14
  -2   1   8    0.18    0.12
   2  -1  -8    0.86    0.24
   2  -1  -8    0.31    0.18
   2  -1  -8    0.74    0.18
  -2   1   7   23.11    1.30
  -2   1   7   23.18    1.25
  -2   1   7   22.48    0.67
  -2   1   7   22.45    0.76
  -2   1   7   23.80    0.70
  -2   1   7   24.15    0.86
  -2   1   7   23.11    0.71
   2  -1  -7   26.82    1.05
   2  -1  -7   26.54    1.06
   2  -1  -7   23.72    0.83
  -2   1   7   23.36    0.80
  -2   1   6   21.85    1.15
  -2   1   6   24.66    1.14
   2  -1  -6   23.75    0.90
   2  -1  -6   23.60    0.76
  -2   1   5  424.99    4.64
  -2   1   5  445.06    4.19
   2  -1  -5  433.61    3.59
  -2   1   5  417.04    4.56
   2  -1  -5  441.52    3.30
  -2   1   4  102.21    1.92
   2  -1  -4  102.90    1.37
   2  -1  -4   99.96    1.44
  -2   1   4  104.23    2.09
   2  -1  -3  236.93    2.01
  -2   1   3  220.99    2.44
   2  -1  -3  239.07    3.00
  -2   1   3  233.54    2.11
   2  -1  -3  209.60    1.91
  -2   1   3  219.19    2.89
   2  -1  -3  227.72    1.95
   2  -1  -2  741.89    5.41
  -2   1   2  780.16    3.98
  -2   1   2  785.83    4.16
  -2   1   2  811.39    4.55
   2  -1  -2  771.72    4.03
  -2   1   2  768.25    3.95
   2  -1  -2  726.23    3.80
   2  -1  -2  728.00    3.84
  -2   1   2  785.53    5.53
  -2   1   1 1285.09    5.84
   2  -1  -1 1262.70    7.05
  -2   1   1 1299.10    5.85
  -2   1   1 1239.02    5.68
  -2   1   1 1268.27    5.38
  -2   1   1 1291.30    7.19
   2  -1  -1 1232.68    5.94
   2  -1  -1 1345.35    5.83
  -2   1   0  215.89    1.75
  -2   1   0  222.77    1.69
  -2   1   0  225.84    1.84
   2  -1   0  225.72    1.60
   2  -1   0  219.51    1.60
  -2   1   0  218.67    2.21
  -2   1  -1  458.13    2.96
  -2   1  -1  443.43    2.75
  -2   1  -1  455.76    2.86
   2  -1   1  480.73    2.65
   2  -1   1  470.59    2.46
   2  -1   1  422.64    3.13
  -2   1  -1  415.99    2.85
   2  -1   1  470.49    2.73
   2  -1   1  432.24    2.59
  -2   1  -2   31.99    0.65
  -2   1  -2   29.35    0.72
  -2   1  -2   25.23    0.75
   2  -1   2   27.90    0.65
   2  -1   2   30.12    0.56
   2  -1   2   28.00    0.60
   2  -1   2   27.22    0.80
   2  -1   2   30.98    0.66
   2  -1   2   28.20    0.54
  -2   1  -3  810.29    4.04
  -2   1  -3  685.12    4.71
  -2   1  -3  692.56    4.86
  -2   1  -3  766.62    4.73
   2  -1   3  690.15    4.76
   2  -1   3  798.04    4.21
   2  -1   3  691.08    5.24
   2  -1   3  768.75    3.76
  -2   1  -4    0.73    0.15
  -2   1  -4    0.93    0.13
   2  -1   4    0.81    0.14
   2  -1   4    0.86    0.25
  -2   1  -4    0.85    0.14
  -2   1  -5 2593.56   11.54
  -2   1  -5 2595.16   11.80
  -2   1  -5 2461.20   11.08
  -2   1  -5 2463.42   10.52
   2  -1   5 2148.70   12.58
   2  -1   5 2466.01   10.72
  -2   1  -5 2393.11   10.84
  -2   1  -6  167.55    2.28
  -2   1  -6  158.55    2.13
   2  -1   6  180.10    3.18
  -2   1  -6  164.80    2.02
   2  -1   6  151.03    2.54
   2  -1   6  168.02    2.09
  -2   1  -6  154.11    2.08
  -2   1  -7   71.69    1.55
   2  -1   7   71.82    1.45
  -2   1  -7   68.69    1.50
  -2   1  -7   67.71    1.47
  -2   1  -8    0.70    0.20
  -2   1  -8    0.70    0.14
   2  -1   8    3.99    0.26
  -2   1  -8    0.69    0.14
  -2   1  -8    0.88    0.23
   2  -1   8    0.65    0.23
  -2   1  -8    3.46    0.38
  -2   1  -8    0.74    0.14
   2  -1   8    0.75    0.13
   2  -1   8    0.96    0.16
   2  -1   8    4.54    0.39
   2  -1   8    0.64    0.18
   2  -1   9    4.59    0.46
  -2   1  -9    4.31    0.44
  -2   1  -9    3.76    0.30
   2  -1   9    3.79    0.27
  -2   1  -9    3.77    0.29
   2  -1   9    3.81    0.27
  -2   1  -9    3.75    0.31
   2  -1   9    3.86    0.27
   2  -1   9    4.16    0.39
   2  -1   9    4.57    0.36
  -2   1 -10   19.54    0.66
  -2   1 -10   20.08    0.68
   2  -1  10   21.20    0.64
  -2   1 -10   19.81    0.69
   2  -1  10   20.41    0.64
   2  -1  10   20.83    0.61
  -2   1 -10   19.02    0.65
   2  -1  10   21.83    0.66
  -2   1 -11   19.99    0.65
  -2   1 -11   20.42    0.66
   2  -1  11   23.05    0.65
  -2   1 -11   18.93    0.67
   2  -1  11   20.69    0.64
  -2   1 -11   19.68    0.64
   2  -1  11   21.34    0.65
   2  -1  11   22.05    0.70
   2  -1  12    1.07    0.15
  -2   1 -12    1.14    0.17
  -2   1 -12    0.69    0.15
   2  -1  12    0.77    0.15
   2  -1  12    0.68    0.14
   2  -1  12    0.81    0.16
  -2   1 -13   11.45    0.38
  -2   1 -13   12.35    0.42
   2  -1  13   12.41    0.39
   2  -1  13   12.78    0.40
   2  -1  13   13.06    0.41
  -2   1 -13   12.38    0.40
   2   0 -12    8.56    0.33
  -2   0  12    8.87    0.37
  -2   0  12    8.82    0.35
  -2   0  12    9.01    0.36
   2   0 -12    8.25    0.31
  -2   0  12    8.39    0.34
  -2   0  12    8.40    0.35
   2   0 -12    8.27    0.32
   2   0 -11   92.07    1.32
  -2   0  11   95.81    1.51
  -2   0  11   93.17    1.39
   2   0 -11   89.96    1.26
  -2   0  11   96.73    1.41
  -2   0  11   93.50    1.41
   2   0 -11   89.56    1.29
   2   0 -10   31.04    0.83
  -2   0  10   32.33    0.95
  -2   0  10   31.63    0.87
  -2   0  10   30.37    0.88
   2   0 -10   30.75    0.81
  -2   0  10   32.39    0.90
   2   0 -10   28.94    0.80
  -2   0   9  258.68    2.65
  -2   0   9  261.75    2.73
   2   0  -9  262.48    2.60
  -2   0   9  254.11    2.54
  -2   0   9  255.14    2.81
  -2   0   8    9.11    0.46
   2   0  -8    9.26    0.46
  -2   0   8    8.97    0.49
  -2   0   8    8.79    0.44
   2   0  -8   10.06    0.71
  -2   0   8    9.21    0.48
  -2   0   8   10.06    0.53
  -2   0   7    0.62    0.31
  -2   0   7    0.41    0.13
  -2   0   7    0.35    0.12
  -2   0   7    0.65    0.13
  -2   0   7    0.23    0.11
   2   0  -7    0.73    0.20
   2   0  -7    0.45    0.17
   2   0  -7    0.43    0.14
  -2   0   7    0.15    0.24
  -2   0   6   21.59    1.04
  -2   0   6   19.71    1.06
   2   0  -6   20.09    0.70
   2   0  -6   22.65    0.88
   2   0  -6   21.74    0.87
   2   0  -5  432.28    3.72
  -2   0   5  425.87    4.61
   2   0  -5  436.35    3.31
  -2   0   4  412.53    3.29
  -2   0   4  410.57    3.74
   2   0  -4  376.75    3.10
  -2   0   4  375.31    4.02
   2   0  -4  385.70    2.84
  -2   0   3   91.90    1.26
  -2   0   3   89.91    1.36
   2   0  -3   79.86    1.24
   2   0  -3   81.12    1.19
  -2   0   3   86.00    1.72
   2   0  -3   85.12    1.13
  -2   0   2  150.73    1.46
  -2   0   2  147.61    1.39
  -2   0   2  149.05    1.49
   2   0  -2  147.43    1.42
   2   0  -2  150.46    1.59
  -2   0   2  153.83    2.14
  -2   0   1    4.33    0.21
   2   0  -1    3.48    0.28
  -2   0   1    2.72    0.16
  -2   0   1    2.75    0.20
   2   0  -1    2.43    0.16
  -2   0   1    4.20    0.20
   2   0  -1    2.67    0.17
  -2   0   1    2.83    0.27
   2   0  -1    3.98    0.23
   2   0  -1    3.04    0.18
  -2   0   0 5620.65   20.22
   2   0   0 5335.90   20.68
  -2   0   0 5569.53   20.61
   2   0   0 5675.97   20.43
   2   0   0 6132.49   19.88
  -2   0   0 5854.08   21.38
   2   0   0 5638.59   20.18
   2   0   0 5650.80   19.82
   2   0   0 5316.86   19.58
   2   0   1    2.64    0.19
  -2   0  -1    2.84    0.19
  -2   0  -1    3.60    0.23
  -2   0  -1    3.13    0.20
   2   0   1    5.89    0.30
   2   0   1    8.02    0.34
  -2   0  -1    8.69    0.36
   2   0   1    2.79    0.16
   2   0   1    2.63    0.15
   2   0   1    2.61    0.17
   2   0   2  624.23    4.08
  -2   0  -2  732.35    4.11
  -2   0  -2  712.01    3.25
  -2   0  -2  751.17    3.93
  -2   0  -2  684.77    4.25
   2   0   2  701.98    4.48
   2   0   2  698.48    3.25
  -2   0  -2  683.12    3.61
   2   0   2  691.25    3.24
   2   0   2  699.51    3.54
  -2   0  -3   13.50    0.55
   2   0   3   16.77    0.65
  -2   0  -3   14.86    0.59
  -2   0  -3   18.70    0.49
  -2   0  -3   15.25    0.63
   2   0   3   17.60    0.44
   2   0   3   17.60    0.46
   2   0   3   19.08    0.48
  -2   0  -3   19.53    0.52
  -2   0  -4    2.15    0.24
   2   0   4    2.44    0.21
   2   0   4    3.29    0.35
  -2   0  -4    2.39    0.26
  -2   0  -4    2.02    0.25
   2   0   4    2.48    0.18
   2   0   4    2.47    0.19
   2   0   4    2.21    0.26
  -2   0  -4    2.33    0.22
   2   0   4    2.94    0.23
  -2   0  -4    2.92    0.22
  -2   0  -5  687.75    4.71
   2   0   5  713.32    5.21
   2   0   5  676.88    4.50
  -2   0  -5  727.87    4.99
  -2   0  -5  719.40    5.08
   2   0   5  653.72    3.94
   2   0   5  688.97    5.02
   2   0   5  699.49    4.16
  -2   0  -5  664.81    4.45
  -2   0  -5  713.59    4.24
   2   0   6  169.29    2.37
  -2   0  -6  166.28    2.19
   2   0   6  169.91    2.25
  -2   0  -6  172.48    2.31
  -2   0  -6  166.28    1.98
   2   0   6  165.16    2.25
  -2   0  -6  165.60    2.13
   2   0   6  170.76    1.95
   2   0   7   59.49    1.47
  -2   0  -7   52.97    1.29
   2   0   7   58.40    1.45
  -2   0  -7   55.65    1.23
   2   0   7   56.98    1.19
  -2   0  -7   53.35    1.30
  -2   0  -7   58.87    1.37
  -2   0  -8  214.79    2.83
  -2   0  -8  221.38    3.06
  -2   0  -8  207.21    2.06
   2   0   8  210.49    1.86
  -2   0  -8  204.32    1.96
   2   0   8  209.64    1.86
  -2   0  -8  205.39    2.06
  -2   0  -8  201.76    2.57
   2   0   8  217.50    2.55
  -2   0  -8  211.23    2.87
  -2   0  -8  199.14    2.71
   2   0   8  210.30    2.85
   2   0   8  230.81    3.23
   2   0   9  604.26    5.25
  -2   0  -9  556.67    5.08
  -2   0  -9  616.11    5.61
  -2   0  -9  573.42    3.87
   2   0   9  599.57    3.71
  -2   0  -9  569.95    3.85
  -2   0  -9  569.67    3.83
   2   0   9  599.85    3.73
  -2   0  -9  559.18    3.90
  -2   0  -9  560.49    4.87
  -2   0  -9  586.32    5.36
   2   0   9  627.23    4.20
  -2   0 -10  210.80    2.24
  -2   0 -10  215.66    2.26
   2   0  10  228.24    2.21
  -2   0 -10  207.58    2.30
   2   0  10  227.54    2.18
  -2   0 -10  213.61    2.26
   2   0  10  239.03    2.49
  -2   0 -11   56.32    1.11
  -2   0 -11   58.45    1.13
   2   0  11   62.58    1.13
  -2   0 -11   56.32    1.17
  -2   0 -11   57.96    1.12
   2   0  11   60.30    1.09
   2   0  11   64.00    1.24
  -2   0 -12    4.75    0.31
  -2   0 -12    5.02    0.32
   2   0  12    5.25    0.33
  -2   0 -12    4.78    0.33
   2   0  12    5.17    0.31
   2   0  12    5.39    0.35
  -2   0 -13   48.61    0.86
   2   0  13   51.05    0.87
  -2   0 -13   48.89    0.90
  -2   0 -13   50.06    0.86
   2   0  13   52.47    0.90
   2   0  13   51.62    0.85
  -2   0 -14    1.36    0.13
   2   0  14    1.36    0.12
  -2  -1  12    0.48    0.10
  -2  -1  12    0.40    0.10
  -2  -1  12    0.32    0.10
   2   1 -12    0.44    0.08
   2   1 -12    0.41    0.09
  -2  -1  12    0.34    0.10
   2   1 -12    0.29    0.08
  -2  -1  12    0.48    0.10
  -2  -1  11   45.69    0.93
  -2  -1  11   45.09    0.97
  -2  -1  11   45.26    0.92
   2   1 -11   43.07    0.83
   2   1 -11   42.21    0.85
   2   1 -11   42.52    0.86
  -2  -1  11   45.13    1.01
  -2  -1  11   44.53    0.88
  -2  -1  10   27.28    0.80
  -2  -1  10   27.04    0.85
  -2  -1  10   27.39    0.82
   2   1 -10   24.62    0.71
   2   1 -10   25.65    0.74
   2   1 -10   25.71    0.75
  -2  -1  10   26.63    0.77
  -2  -1  10   26.39    0.88
  -2  -1   9   14.15    0.59
  -2  -1   9   13.04    0.56
  -2  -1   9   12.48    0.63
   2   1  -9   13.30    0.57
  -2  -1   9   12.98    0.61
   2   1  -9   12.15    0.54
  -2  -1   9   13.60    0.63
   2   1  -9   13.15    0.56
  -2  -1   8    2.78    0.26
  -2  -1   8    1.92    0.23
  -2  -1   8    1.60    0.24
  -2  -1   8    2.35    0.25
   2   1  -8    2.17    0.24
  -2  -1   8    2.51    0.31
  -2  -1   8    1.90    0.25
   2   1  -8    2.21    0.25
  -2  -1   7    1.58    0.38
  -2  -1   7    1.47    0.36
  -2  -1   7    1.42    0.38
  -2  -1   7    1.66    0.25
  -2  -1   7    1.75    0.22
  -2  -1   7    2.51    0.23
  -2  -1   7    1.72    0.20
   2   1  -7    1.55    0.20
  -2  -1   7    2.57    0.24
  -2  -1   7    1.31    0.20
   2   1  -7    1.58    0.27
   2   1  -7    1.67    0.24
  -2  -1   7    1.30    0.25
  -2  -1   6   24.45    1.03
  -2  -1   6   27.59    0.85
   2   1  -6   24.59    0.93
   2   1  -6   25.29    0.97
   2   1  -6   25.88    0.80
  -2  -1   6   26.23    1.19
  -2  -1   6   23.52    0.83
  -2  -1   5  593.36    4.59
  -2  -1   5  614.81    5.18
   2   1  -5  544.86    4.43
   2   1  -5  537.48    4.34
   2   1  -5  569.55    3.86
  -2  -1   4   78.27    1.34
  -2  -1   4   79.41    1.46
   2   1  -4   71.06    1.32
  -2  -1   4   75.00    1.68
   2   1  -4   76.09    1.15
   2   1  -4   71.07    1.30
  -2  -1   4   77.00    1.81
  -2  -1   3   17.39    0.54
   2   1  -3   16.37    0.45
  -2  -1   3   17.31    0.57
   2   1  -3   17.06    0.57
  -2  -1   3   17.49    0.75
   2   1  -3   17.85    0.59
   2   1  -3   17.53    0.50
  -2  -1   3   17.12    0.82
  -2  -1   2  350.27    2.45
   2   1  -2  329.55    2.17
  -2  -1   2  339.04    2.44
  -2  -1   2  360.63    3.19
   2   1  -2  353.40    2.65
   2   1  -2  352.14    2.61
  -2  -1   2  316.46    3.19
  -2  -1   1  324.51    2.19
  -2  -1   1  313.92    1.92
   2   1  -1  314.19    2.07
   2   1  -1  348.24    2.38
   2   1  -1  339.68    2.42
  -2  -1   1  303.37    2.64
  -2  -1   0 9999.00   35.43
   2   1   0 9977.12   35.29
  -2  -1   0 9959.19   35.47
   2   1   1 1177.11    4.93
  -2  -1  -1 1171.36    5.27
  -2  -1  -1 1160.66    5.14
  -2  -1  -1 1154.32    5.10
   2   1   1 1118.41    4.82
   2   1   1 1136.99    5.11
   2   1   1 1185.23    5.14
   2   1   1 1156.71    5.18
   2   1   2 1775.16    7.20
   2   1   2 1824.91    7.16
  -2  -1  -2 1814.17    7.98
  -2  -1  -2 1861.46    7.87
  -2  -1  -2 1767.03    7.33
   2   1   2 1892.54    7.52
  -2  -1  -2 1775.86    7.33
   2   1   2 1752.91    7.35
   2   1   2 1887.42    7.44
   2   1   2 1719.06    7.19
   2   1   3    3.90    0.23
  -2  -1  -3    3.97    0.30
  -2  -1  -3    3.79    0.21
  -2  -1  -3    3.30    0.28
   2   1   3    6.36    0.27
   2   1   3    3.80    0.21
   2   1   3    3.92    0.20
   2   1   3    4.32    0.26
  -2  -1  -3    6.53    0.33
   2   1   3    3.71    0.21
  -2  -1  -3    3.32    0.25
   2   1   4  790.42    4.33
   2   1   4  824.12    4.58
  -2  -1  -4  654.14    4.82
   2   1   4  783.95    4.18
   2   1   4  725.78    3.88
   2   1   4  763.87    3.85
   2   1   4  833.65    4.57
  -2  -1  -4  684.03    4.45
  -2  -1  -4  732.80    4.51
  -2  -1  -5  201.88    2.39
   2   1   5  225.74    2.34
   2   1   5  211.96    2.23
  -2  -1  -5  210.19    2.57
  -2  -1  -5  224.69    2.59
   2   1   5  207.24    1.92
  -2  -1  -5  206.99    2.23
   2   1   5  216.30    2.17
   2   1   5  217.83    1.90
   2   1   5  221.67    2.15
  -2  -1  -5  210.25    2.23
   2   1   6   11.44    0.55
   2   1   6   12.09    0.55
  -2  -1  -6   10.39    0.54
  -2  -1  -6   10.71    0.54
  -2  -1  -6   11.28    0.59
   2   1   6   13.55    0.52
   2   1   6   12.02    0.51
   2   1   6   12.11    0.46
  -2  -1  -6   11.87    0.55
  -2  -1  -6   12.62    0.54
   2   1   6   11.38    0.52
  -2  -1  -7 1127.84    7.02
   2   1   7 1169.52    6.89
   2   1   7 1206.78    7.35
   2   1   7 1199.33    7.11
  -2  -1  -7 1124.40    6.94
  -2  -1  -7 1174.43    6.68
  -2  -1  -7 1251.78    7.54
  -2  -1  -8  357.99    3.69
   2   1   8  375.57    3.69
   2   1   8  392.99    4.12
  -2  -1  -8  370.83    2.70
  -2  -1  -8  370.26    3.51
  -2  -1  -8  375.99    3.83
  -2  -1  -8  397.03    4.06
   2   1   9  161.35    2.78
   2   1   9  143.03    2.29
  -2  -1  -9  154.38    2.59
   2   1   9  153.55    1.61
  -2  -1  -9  148.11    1.74
  -2  -1  -9  156.19    1.79
  -2  -1  -9  151.81    1.73
   2   1   9  151.61    1.63
   2   1   9  152.16    1.62
  -2  -1  -9  143.81    1.73
  -2  -1  -9  145.42    2.28
  -2  -1  -9  157.55    2.64
   2   1   9  158.68    1.88
  -2  -1 -10  315.25    2.79
  -2  -1 -10  309.37    2.72
  -2  -1 -10  308.54    2.80
   2   1  10  327.39    2.68
  -2  -1 -10  313.99    2.76
   2   1  10  323.71    2.60
   2   1  10  334.37    2.96
  -2  -1 -11  113.92    1.60
  -2  -1 -11  115.98    1.61
  -2  -1 -11  112.98    1.67
   2   1  11  124.63    1.62
  -2  -1 -11  118.05    1.63
   2   1  11  126.34    1.57
   2   1  11  118.97    1.69
  -2  -1 -12   84.55    1.33
  -2  -1 -12   85.67    1.32
  -2  -1 -12   85.43    1.39
   2   1  12   89.56    1.34
   2   1  12   88.47    1.29
  -2  -1 -12   85.78    1.31
   2   1  12   88.36    1.40
   2   1  13   26.95    0.66
  -2  -1 -13   27.78    0.71
  -2  -1 -13   26.91    0.65
   2   1  13   27.44    0.68
  -2  -1 -13   26.07    0.66
   2   1  14   43.34    0.68
  -2  -1 -14   44.63    0.72
  -2  -1 -14   44.14    0.70
  -2  -2  12   62.71    0.80
  -2  -2  12   62.02    0.82
  -2  -2  11    1.23    0.17
   2   2 -11    1.72    0.18
  -2  -2  11    1.51    0.18
  -2  -2  11    1.45    0.19
  -2  -2  11    1.23    0.17
   2   2 -11    1.16    0.14
   2   2 -11    1.15    0.15
  -2  -2  10   60.41    1.09
  -2  -2  10   61.08    1.18
   2   2 -10   58.73    1.12
  -2  -2  10   61.49    1.18
  -2  -2  10   57.59    1.28
  -2  -2  10   65.10    1.25
  -2  -2  10   58.87    1.27
   2   2 -10   55.57    1.04
   2   2 -10   55.63    1.08
  -2  -2   9  140.53    1.82
  -2  -2   9  147.27    1.94
  -2  -2   9  146.63    1.97
   2   2  -9  144.79    1.92
  -2  -2   9  132.86    2.11
   2   2  -9  134.94    1.79
  -2  -2   9  158.98    2.18
  -2  -2   9  137.72    2.08
   2   2  -9  137.69    1.85
  -2  -2   8    9.49    0.47
   2   2  -8    9.06    0.44
  -2  -2   8    9.61    0.48
  -2  -2   8   10.36    0.52
   2   2  -8    9.93    0.50
  -2  -2   8    9.52    0.54
   2   2  -8    9.13    0.47
  -2  -2   8   10.66    0.59
   2   2  -8   11.19    0.53
  -2  -2   7  229.59    3.94
  -2  -2   7  207.87    2.43
   2   2  -7  256.68    2.52
  -2  -2   7  278.08    3.08
  -2  -2   7  248.58    2.39
  -2  -2   7  250.65    2.41
   2   2  -7  257.60    2.54
  -2  -2   7  243.28    2.47
   2   2  -7  252.44    3.51
   2   2  -7  256.73    2.55
  -2  -2   7  224.25    3.70
  -2  -2   6  104.78    2.10
   2   2  -6  107.37    1.50
  -2  -2   6  107.86    2.32
  -2  -2   6  112.18    1.90
  -2  -2   6   97.73    1.46
  -2  -2   6  101.49    1.36
   2   2  -6  110.46    1.49
  -2  -2   6   99.17    1.40
   2   2  -6  102.24    2.04
  -2  -2   6  103.34    1.36
  -2  -2   6   94.92    1.80
  -2  -2   5  771.00    5.37
   2   2  -5  745.06    4.75
  -2  -2   5  788.33    5.74
   2   2  -5  746.17    5.50
   2   2  -5  725.10    5.24
  -2  -2   5  716.94    6.73
  -2  -2   4  170.32    2.02
   2   2  -4  161.23    1.78
  -2  -2   4  170.60    2.12
   2   2  -4  154.76    2.10
  -2  -2   4  165.65    2.54
   2   2  -4  153.96    2.01
   2   2  -4  170.19    1.74
  -2  -2   4  144.41    2.74
   2   2  -3  554.16    3.43
  -2  -2   3  560.62    3.74
   2   2  -3  557.04    3.97
   2   2  -3  560.58    3.89
  -2  -2   2   71.06    1.04
   2   2  -2   70.87    0.99
  -2  -2   2   66.64    0.96
   2   2  -2   75.21    1.20
   2   2  -2   72.48    1.15
  -2  -2   2   79.35    1.43
  -2  -2   1 2396.87    9.81
  -2  -2   1 2369.19    9.59
  -2  -2   1 2421.09   10.10
   2   2  -1 2447.98   10.09
   2   2   0 2806.14   10.59
  -2  -2   0 2687.94   10.77
  -2  -2   0 2785.32   10.59
   2   2   0 2701.08   10.21
  -2  -2   0 2681.05   10.28
   2   2   0 2701.52   10.85
   2   2   0 2782.95   10.72
   2   2   0 2743.85   10.92
   2   2   1   73.98    0.94
  -2  -2  -1   72.52    0.94
  -2  -2  -1   75.07    0.98
  -2  -2  -1   70.39    0.89
   2   2   1   69.45    0.71
   2   2   1   73.36    0.96
   2   2   1   74.11    0.92
   2   2   2   30.96    0.61
  -2  -2  -2   32.53    0.66
  -2  -2  -2   31.03    0.63
  -2  -2  -2   33.14    0.67
   2   2   2   30.31    0.55
   2   2   2   30.81    0.60
   2   2   2   32.41    0.59
   2   2   3   16.21    0.42
   2   2   3   17.08    0.48
  -2  -2  -3   16.99    0.57
  -2  -2  -3   16.29    0.50
  -2  -2  -3   16.40    0.55
   2   2   3   17.74    0.45
   2   2   3   16.59    0.37
   2   2   3   18.17    0.47
   2   2   3   17.92    0.45
  -2  -2  -3   17.98    0.53
  -2  -2  -3   16.24    0.53
   2   2   3   18.24    0.47
   2   2   4  771.92    4.31
   2   2   4  726.06    3.97
  -2  -2  -4  616.55    4.70
  -2  -2  -4  666.18    4.15
   2   2   4  734.37    3.79
   2   2   4  742.29    4.01
   2   2   4  737.48    3.96
  -2  -2  -4  641.71    4.50
  -2  -2  -4  683.60    4.47
   2   2   5   46.69    0.94
   2   2   5   44.98    0.97
  -2  -2  -5   41.57    1.08
  -2  -2  -5   43.39    1.17
  -2  -2  -5   44.73    0.94
   2   2   5   45.58    0.86
   2   2   5   46.96    0.90
  -2  -2  -5   39.32    1.05
   2   2   5   47.63    0.93
  -2  -2  -5   49.37    1.08
   2   2   6  625.13    4.30
   2   2   6  632.45    4.54
  -2  -2  -6  655.30    4.94
   2   2   6  625.10    4.05
   2   2   6  680.35    4.25
  -2  -2  -6  665.57    4.66
  -2  -2  -6  629.69    4.62
   2   2   6  650.03    4.32
  -2  -2  -7  649.48    5.02
  -2  -2  -7  651.27    4.73
  -2  -2  -7  658.20    4.88
   2   2   7  639.02    4.64
  -2  -2  -8  158.15    2.40
  -2  -2  -8  156.53    2.22
   2   2   8  153.29    2.43
   2   2   9  533.72    5.13
  -2  -2  -9  530.16    3.57
   2   2   9  519.91    3.41
  -2  -2  -9  534.98    3.55
   2   2   9  527.37    3.32
  -2  -2  -9  513.10    3.53
   2   2   9  537.60    3.38
  -2  -2  -9  512.66    4.50
  -2  -2  -9  527.02    4.95
   2   2   9  544.15    3.71
  -2  -2 -10  381.91    3.08
   2   2  10  378.33    2.97
  -2  -2 -10  397.74    3.18
  -2  -2 -10  383.29    3.04
  -2  -2 -10  370.96    3.07
   2   2  10  377.16    2.87
   2   2  10  383.50    2.92
  -2  -2 -10  366.05    3.91
   2   2  10  374.74    3.10
  -2  -2 -11    3.69    0.30
  -2  -2 -11    3.74    0.30
  -2  -2 -11    3.82    0.31
   2   2  11    3.98    0.30
   2   2  11    3.57    0.28
  -2  -2 -11    3.77    0.30
   2   2  11    4.00    0.32
  -2  -2 -12   38.64    0.91
  -2  -2 -12   40.08    0.89
   2   2  12   39.87    0.87
  -2  -2 -12   41.80    0.97
   2   2  12   40.48    0.89
  -2  -2 -12   40.48    0.91
   2   2  12   41.62    0.98
  -2  -2 -13   10.00    0.44
   2   2  13    9.66    0.40
  -2  -2 -13   10.13    0.41
   2   2  13   10.13    0.44
  -2  -2 -13   10.06    0.43
  -2  -2 -14  108.85    1.22
   2   2  14  107.91    1.15
  -2  -2 -14  108.25    1.20
   2   2  14  105.34    1.16
  -2  -3  11    0.35    0.10
  -2  -3  11    0.15    0.09
   2   3 -11    0.24    0.09
  -2  -3  11    0.22    0.10
   2   3 -11    0.22    0.08
  -2  -3  11    0.32    0.10
  -2  -3  11    0.43    0.12
   2   3 -11    0.26    0.08
  -2  -3  10   24.10    0.68
  -2  -3  10   23.14    0.70
   2   3 -10   21.85    0.65
  -2  -3  10   22.31    0.70
  -2  -3  10   23.87    0.72
  -2  -3  10   21.09    0.74
   2   3 -10   20.21    0.59
   2   3 -10   20.20    0.61
  -2  -3   9    0.30    0.15
  -2  -3   9    0.01    0.12
   2   3  -9    0.25    0.13
  -2  -3   9    0.08    0.14
   2   3  -9    0.11    0.11
  -2  -3   9    0.09    0.14
  -2  -3   9   -0.02    0.16
   2   3  -9    0.04    0.11
  -2  -3   8   26.57    0.81
  -2  -3   8   26.27    0.81
   2   3  -8   26.14    0.82
  -2  -3   8   25.64    0.85
  -2  -3   8   23.24    0.88
   2   3  -8   25.98    0.79
   2   3  -8   26.39    0.81
  -2  -3   7  263.73    2.91
  -2  -3   7  331.60    3.67
   2   3  -7  303.85    2.83
   2   3  -7  297.46    2.69
  -2  -3   7  299.69    2.82
  -2  -3   7  298.33    2.71
   2   3  -7  302.25    2.89
  -2  -3   7  282.53    2.84
   2   3  -7  300.88    3.96
   2   3  -7  301.18    2.89
   2   3  -6   55.62    1.13
   2   3  -6   55.45    1.31
   2   3  -6   57.20    1.12
  -2  -3   6   52.96    1.37
  -2  -3   6   50.31    1.10
   2   3  -6   55.14    1.06
  -2  -3   6   52.23    1.04
   2   3  -6   54.59    1.10
  -2  -3   6   49.52    1.05
   2   3  -6   54.40    1.55
  -2  -3   6   55.05    2.00
  -2  -3   6   51.41    1.37
  -2  -3   5 1705.21    9.25
   2   3  -5 1551.77    9.18
  -2  -3   5 1446.58   11.19
  -2  -3   5 1586.13    8.62
   2   3  -5 1641.57    8.23
   2   3  -5 1625.97    8.30
  -2  -3   5 1409.72    8.56
  -2  -3   4  117.28    1.69
   2   3  -4  119.13    1.64
  -2  -3   4  122.86    1.82
   2   3  -4  116.69    1.93
  -2  -3   4  116.26    2.53
  -2  -3   3    2.56    0.23
   2   3  -3    2.29    0.21
   2   3  -3    2.89    0.26
   2   3  -3    2.66    0.27
   2   3  -2  352.66    2.68
  -2  -3   2  356.10    2.71
   2   3  -2  358.85    3.09
   2   3  -2  353.57    2.48
   2   3  -2  354.46    2.87
  -2  -3   1   28.88    0.66
  -2  -3   1   29.67    0.68
  -2  -3   1   31.14    0.71
   2   3  -1   30.03    0.63
   2   3  -1   30.10    0.77
   2   3   0   29.58    0.67
  -2  -3   0   27.52    0.63
  -2  -3   0   28.11    0.64
  -2  -3   0   27.65    0.58
   2   3   0   27.80    0.69
   2   3   0   28.06    0.65
   2   3   0   27.74    0.56
   2   3   1  123.26    1.38
  -2  -3  -1  127.64    1.43
  -2  -3  -1  129.09    1.23
   2   3   1  123.36    1.35
   2   3   1  123.61    1.20
   2   3   2   51.74    0.87
  -2  -3  -2   52.87    0.83
  -2  -3  -2   55.28    0.87
  -2  -3  -2   54.58    0.97
  -2  -3  -2   54.07    0.79
   2   3   2   52.67    0.85
   2   3   2   53.56    0.76
   2   3   3  125.96    1.44
  -2  -3  -3  107.73    1.38
  -2  -3  -3  115.31    1.39
  -2  -3  -3   97.41    1.46
   2   3   3  107.55    1.14
   2   3   3  101.29    1.18
   2   3   3   99.61    1.18
  -2  -3  -3  114.83    1.43
   2   3   3  113.94    1.30
   2   3   4   42.35    0.89
  -2  -3  -4   36.67    0.94
  -2  -3  -4   37.67    0.97
   2   3   4   41.73    0.73
   2   3   4   41.65    0.80
   2   3   4   41.58    0.80
  -2  -3  -4   34.94    0.93
  -2  -3  -4   44.84    1.04
   2   3   5  185.67    2.11
   2   3   5  188.48    1.81
   2   3   5  186.49    1.87
   2   3   5  184.29    1.91
  -2  -3  -5  192.35    2.30
   2   3   6   47.26    1.14
  -2  -3  -6   50.03    1.16
   2   3   6   46.31    0.95
   2   3   6   46.23    0.95
   2   3   6   46.78    1.02
  -2  -3  -6   51.75    1.20
  -2  -3  -6   42.02    1.21
  -2  -3  -7  136.10    2.18
   2   3   7  136.33    1.93
   2   3   7  136.07    2.14
   2   3   8   44.24    1.18
  -2  -3  -8   47.09    1.29
  -2  -3  -8   47.72    1.26
   2   3   9   29.68    1.16
   2   3   9   31.44    1.04
  -2  -3  -9   32.43    0.81
   2   3   9   30.82    0.73
  -2  -3  -9   32.85    0.80
   2   3   9   31.01    0.72
  -2  -3  -9   30.61    1.12
  -2  -3  -9   31.74    1.06
   2   3   9   31.61    0.81
   2   3  10 2569.55   13.11
  -2  -3 -10 2683.77   11.49
   2   3  10 2674.32   11.28
  -2  -3 -10 2669.61   11.38
  -2  -3 -10 2640.65   11.47
   2   3  10 2626.66   11.16
  -2  -3 -10 2561.47   13.10
   2   3  10 2529.14   11.48
   2   3  11   80.68    1.32
  -2  -3 -11   86.18    1.45
  -2  -3 -11   81.16    1.32
  -2  -3 -11   85.95    1.43
   2   3  11   79.83    1.29
  -2  -3 -11   82.69    1.37
   2   3  11   80.84    1.41
   2   3  12    4.06    0.30
  -2  -3 -12    4.42    0.33
  -2  -3 -12    4.41    0.31
   2   3  12    4.83    0.32
  -2  -3 -12    4.20    0.33
  -2  -3 -12    4.59    0.32
   2   3  12    4.94    0.34
   2   3  13   41.90    0.84
  -2  -3 -13   45.06    0.93
  -2  -3 -13   43.24    0.84
   2   3  13   43.50    0.90
   2   3  13   42.06    0.83
  -2  -3 -13   45.57    0.92
  -2  -3 -14   13.55    0.43
   2   3  14   13.17    0.41
  -2  -3 -14   14.37    0.44
   2   4 -11    7.72    0.28
  -2  -4  11    8.63    0.32
  -2  -4  11    8.62    0.31
  -2  -4  11    8.84    0.30
   2   4 -11    8.41    0.27
   2   4 -10   71.91    1.11
  -2  -4  10   79.09    1.27
   2   4 -10   67.84    1.01
  -2  -4  10   74.43    1.30
  -2  -4  10   79.35    1.22
   2   4 -10   73.35    1.11
  -2  -4  10   79.78    1.19
   2   4 -10   68.15    1.04
   2   4  -9    8.51    0.44
  -2  -4   9    9.38    0.51
  -2  -4   9    8.66    0.53
  -2  -4   9    9.59    0.52
   2   4  -9    7.80    0.40
  -2  -4   9    9.20    0.47
   2   4  -9    8.02    0.42
   2   4  -9    7.87    0.41
   2   4  -8   63.82    1.29
  -2  -4   8   61.48    1.37
   2   4  -8   62.50    1.22
  -2  -4   8   64.48    1.33
   2   4  -8   63.82    1.27
   2   4  -8   63.22    1.26
   2   4  -7  146.94    2.01
  -2  -4   7  150.69    2.50
   2   4  -7  146.68    1.96
   2   4  -7  147.85    1.99
  -2  -4   7  140.35    1.98
   2   4  -7  143.68    1.93
  -2  -4   6  221.60    2.41
   2   4  -6  233.46    2.42
   2   4  -6  236.11    2.35
  -2  -4   6  224.26    3.15
   2   4  -6  243.44    2.50
   2   4  -6  240.67    2.53
  -2  -4   6  209.31    2.41
   2   4  -6  239.85    3.46
  -2  -4   6  227.65    4.50
   2   4  -6  235.55    2.86
   2   4  -6  231.87    2.87
   2   4  -6  247.37    2.55
   2   4  -5    0.86    0.16
   2   4  -5    0.36    0.15
   2   4  -5    0.99    0.20
   2   4  -5    0.81    0.16
  -2  -4   5    0.30    0.22
   2   4  -5    0.39    0.12
  -2  -4   5    0.29    0.11
   2   4  -5    0.31    0.12
  -2  -4   5    0.63    0.14
  -2  -4   5    0.22    0.27
   2   4  -5    0.19    0.14
  -2  -4   5    0.93    0.25
   2   4  -4   77.41    1.43
  -2  -4   4   76.93    1.45
   2   4  -4   75.24    1.65
   2   4  -3  207.31    2.24
  -2  -4   3  203.43    2.22
  -2  -4   3  205.93    2.36
   2   4  -3  203.25    2.56
  -2  -4   2 1248.88    6.37
   2   4  -2 1351.47    6.78
  -2  -4   2 1305.41    6.87
  -2  -4   2 1398.31    7.41
   2   4  -2 1338.20    6.54
   2   4  -2 1314.03    7.31
   2   4  -1    5.66    0.32
  -2  -4   1    5.89    0.32
  -2  -4   1    6.34    0.35
  -2  -4   1    6.16    0.35
   2   4  -1    5.17    0.35
   2   4  -1    5.56    0.32
   2   4  -1    5.51    0.30
   2   4   0    7.16    0.38
  -2  -4   0    7.59    0.37
  -2  -4   0    7.01    0.34
  -2  -4   0    6.94    0.34
   2   4   0    6.83    0.33
   2   4   0    6.34    0.33
   2   4   0    6.76    0.38
   2   4   1  350.34    2.73
  -2  -4  -1  339.01    2.57
  -2  -4  -1  338.05    2.71
  -2  -4  -1  327.64    2.51
   2   4   1  340.77    2.54
   2   4   2  842.20    4.79
  -2  -4  -2  838.51    4.54
  -2  -4  -2  855.77    5.12
  -2  -4  -2  849.45    4.70
   2   4   2  841.32    4.50
   2   4   3  631.95    3.97
   2   4   3  643.06    3.35
   2   4   4    8.02    0.41
  -2  -4  -4    7.85    0.51
   2   4   4    7.41    0.31
   2   4   4    7.54    0.36
  -2  -4  -4    8.97    0.48
   2   4   5 2529.88   11.42
   2   4   5 2446.56   11.44
  -2  -4  -5 2512.23   12.41
   2   4   5 2506.63   10.37
   2   4   5 2478.82   10.74
   2   4   5 2451.26   10.72
  -2  -4  -5 2495.07   12.35
  -2  -4  -5 2531.71   11.65
   2   4   6   97.18    1.72
  -2  -4  -6  107.48    1.92
   2   4   6  101.70    1.51
  -2  -4  -6   86.75    1.95
   2   4   6   94.98    1.49
   2   4   7    4.99    0.42
  -2  -4  -7    3.69    0.43
   2   4   7    4.39    0.35
  -2  -4  -7    5.11    0.42
   2   4   8  345.75    3.45
  -2  -4  -8  327.72    3.56
  -2  -4  -8  314.31    2.77
   2   4   8  327.95    2.39
   2   4   8  316.28    2.39
   2   4   8  326.58    2.38
  -2  -4  -8  346.12    3.65
  -2  -4  -8  358.36    3.94
   2   4   8  320.75    3.30
   2   4   8  311.73    3.58
   2   4   9   62.17    1.65
   2   4   9   70.27    1.59
  -2  -4  -9   68.89    1.25
   2   4   9   66.65    1.09
  -2  -4  -9   73.96    1.27
   2   4   9   66.52    1.08
   2   4   9   61.85    1.49
  -2  -4  -9   64.63    1.62
  -2  -4  -9   71.10    1.67
   2   4   9   68.03    1.22
   2   4  10 1084.93    5.87
  -2  -4 -10 1143.83    6.13
  -2  -4 -10 1140.23    6.23
   2   4  10 1094.71    5.87
  -2  -4 -10 1161.71    6.25
   2   4  10 1033.09    6.09
   2   4  11    8.63    0.44
   2   4  11    8.45    0.43
  -2  -4 -11    8.13    0.44
  -2  -4 -11    8.19    0.44
   2   4  11    7.53    0.44
  -2  -4 -12   17.37    0.63
   2   4  12   16.06    0.58
  -2  -4 -12   18.04    0.59
  -2  -4 -12   16.00    0.60
   2   4  12   15.38    0.56
  -2  -4 -12   16.48    0.59
   2   4  12   14.51    0.58
   2   4  13   15.29    0.51
  -2  -4 -13   15.91    0.55
   2   4  13   14.97    0.53
  -2  -4 -13   15.47    0.55
   2   4  13   15.64    0.52
   2   4  14   18.43    0.48
  -2  -4 -14   18.61    0.50
   2   4  14   17.94    0.48
  -2  -4 -14   18.85    0.50
   2   4  14   17.66    0.45
   2   5 -10   19.66    0.51
  -2  -5  10   22.60    0.61
  -2  -5  10   22.71    0.57
   2   5 -10   21.19    0.52
  -2  -5  10   22.51    0.58
   2   5 -10   18.64    0.47
   2   5  -9   12.49    0.50
  -2  -5   9   13.21    0.58
   2   5  -9   12.08    0.45
   2   5  -9   13.09    0.50
  -2  -5   9   13.58    0.56
   2   5  -9   12.06    0.47
   2   5  -8    7.17    0.43
  -2  -5   8    8.07    0.51
  -2  -5   8    7.43    0.52
   2   5  -8    6.97    0.39
  -2  -5   8    6.95    0.45
   2   5  -8    6.89    0.41
   2   5  -7   12.59    0.59
  -2  -5   7   10.51    0.59
   2   5  -7   11.60    0.55
  -2  -5   7   11.80    0.71
   2   5  -7   12.35    0.57
  -2  -5   7   12.44    0.62
   2   5  -7   11.63    0.55
   2   5  -6   67.25    1.34
  -2  -5   6   58.17    1.31
  -2  -5   6   58.91    1.63
   2   5  -6   68.16    1.31
   2   5  -6   68.01    1.34
  -2  -5   6   60.41    1.32
   2   5  -6   65.60    1.29
   2   5  -5  112.76    1.96
   2   5  -5  112.34    1.67
   2   5  -5  111.93    1.96
  -2  -5   5   99.91    2.05
   2   5  -5  115.78    1.66
  -2  -5   5   97.94    1.55
   2   5  -5  106.84    1.59
   2   5  -5  109.52    1.55
   2   5  -5  112.29    1.66
  -2  -5   5   94.29    2.79
  -2  -5   5  102.47    1.95
   2   5  -4   48.38    1.21
   2   5  -4   47.60    1.00
   2   5  -4   46.92    1.19
  -2  -5   4   50.73    1.29
   2   5  -4   48.07    1.00
  -2  -5   4   43.86    0.92
   2   5  -4   46.24    0.97
   2   5  -4   47.98    0.96
   2   5  -4   47.48    1.00
   2   5  -4   50.01    1.42
  -2  -5   4   46.14    1.66
  -2  -5   4   48.18    1.20
  -2  -5   4   47.90    1.36
   2   5  -3    1.74    0.23
   2   5  -3    1.74    0.26
  -2  -5   2  110.09    1.76
   2   5  -2  106.80    1.62
   2   5  -2  110.06    1.86
   2   5  -2  109.15    1.60
  -2  -5   1  187.71    2.20
   2   5  -1  194.67    2.12
  -2  -5   1  189.81    2.22
   2   5  -1  194.70    2.08
   2   5  -1  192.19    2.36
  -2  -5   0  890.37    5.26
   2   5   0  879.35    5.02
  -2  -5  -1  334.64    2.79
  -2  -5  -1  339.77    2.90
  -2  -5  -1  332.17    2.89
   2   5   1  332.67    2.67
   2   5   1  330.50    2.59
  -2  -5  -2  490.91    3.44
  -2  -5  -2  544.47    4.15
   2   5   2  564.84    3.83
  -2  -5  -2  534.86    3.89
   2   5   2  541.56    3.47
   2   5   2  485.92    3.35
  -2  -5  -3    0.34    0.15
  -2  -5  -3    0.07    0.08
   2   5   3    0.12    0.09
   2   5   3    0.12    0.09
  -2  -5  -3    0.38    0.14
   2   5   4   36.70    0.77
  -2  -5  -4   32.33    1.19
   2   5   4   36.31    0.92
   2   5   4   36.65    0.85
  -2  -5  -4   40.76    1.07
   2   5   5  760.61    4.72
  -2  -5  -5  745.15    6.31
   2   5   5  739.65    5.07
   2   5   5  743.29    4.68
  -2  -5  -5  766.10    5.84
   2   5   6    5.17    0.37
  -2  -5  -6    5.39    0.48
   2   5   6    4.79    0.39
   2   5   6    4.57    0.34
  -2  -5  -6    5.01    0.42
   2   5   7    8.62    0.51
  -2  -5  -7    8.71    0.60
  -2  -5  -7    8.34    0.67
   2   5   7    8.79    0.49
   2   5   7    9.44    0.59
   2   5   7    7.67    0.54
   2   5   8   32.00    0.71
   2   5   8   33.05    0.70
   2   5   8   34.88    1.10
  -2  -5  -8   34.66    1.19
   2   5   8   33.04    0.71
   2   5   8   32.34    0.72
  -2  -5  -8   36.89    1.32
   2   5   8   31.23    0.99
   2   5   8   33.30    1.20
   2   5   9  176.24    2.91
   2   5   9  196.02    2.85
  -2  -5  -9  188.01    2.89
  -2  -5  -9  196.03    2.30
   2   5   9  185.35    1.88
   2   5   9  194.35    1.92
   2   5   9  180.41    1.87
   2   5   9  192.60    1.94
   2   5   9  177.42    2.55
  -2  -5  -9  205.13    3.02
   2   5   9  183.80    2.12
   2   5  10    2.83    0.24
   2   5  10    3.16    0.26
  -2  -5 -10    3.37    0.30
   2   5  10    3.03    0.25
   2   5  10    2.81    0.28
   2   5  11   32.04    0.82
  -2  -5 -11   35.83    0.89
   2   5  11   31.19    0.82
  -2  -5 -11   32.61    0.88
  -2  -5 -11   33.36    0.88
   2   5  11   28.75    0.85
   2   5  12   52.92    1.05
  -2  -5 -12   54.47    1.03
   2   5  12   52.43    1.05
  -2  -5 -12   53.39    1.07
   2   5  12   49.82    1.07
  -2  -5 -13    5.18    0.32
   2   5  13    5.03    0.31
   2   5  13    4.94    0.30
  -2  -5 -13    5.34    0.32
  -2  -5 -13    5.38    0.31
   2   5  13    5.04    0.31
   2   5  14   17.62    0.47
  -2  -5 -14   18.01    0.48
   2   5  14   16.62    0.44
  -2  -5 -14   18.32    0.48
   2   5  14   16.91    0.46
   2   5  14   17.41    0.49
   2   6 -10    9.39    0.29
  -2  -6  10   11.05    0.34
  -2  -6   9   35.24    0.84
   2   6  -9   35.06    0.74
   2   6  -9   36.32    0.75
  -2  -6   9   39.04    0.86
   2   6  -9   33.04    0.68
   2   6  -9   31.81    0.64
  -2  -6   9   39.92    0.86
  -2  -6   8   99.38    1.69
   2   6  -8  103.76    1.52
  -2  -6   8  107.46    1.70
   2   6  -8  103.64    1.51
   2   6  -8   99.43    1.42
   2   6  -8   98.34    1.37
  -2  -6   8  111.46    1.79
   2   6  -7  509.32    3.94
   2   6  -7  503.03    3.87
  -2  -6   7  482.98    4.20
   2   6  -7  504.25    3.81
   2   6  -7  494.39    3.70
  -2  -6   7  477.17    4.53
   2   6  -6    1.41    0.22
   2   6  -6    1.83    0.24
  -2  -6   6    1.81    0.28
   2   6  -6    1.39    0.22
  -2  -6   6    1.34    0.35
  -2  -6   5  226.80    3.22
   2   6  -5  259.22    2.64
   2   6  -5  255.65    2.65
  -2  -6   5  233.37    2.68
   2   6  -5  250.64    2.45
   2   6  -5  261.35    2.71
  -2  -6   5  234.17    3.05
   2   6  -5  255.95    2.67
   2   6  -4   15.65    0.73
   2   6  -4   14.07    0.58
  -2  -6   4   14.42    0.73
   2   6  -4   13.61    0.56
   2   6  -4   13.45    0.53
   2   6  -4   13.51    0.56
  -2  -6   4   12.99    0.78
   2   6  -4   13.39    0.56
  -2  -6   4   13.10    0.94
  -2  -6   4   13.90    0.69
   2   6  -3    5.13    0.33
   2   6  -3    4.20    0.28
  -2  -6   3    3.69    0.39
  -2  -6   3    4.65    0.50
   2   6  -3    4.58    0.38
   2   6  -3    3.65    0.28
   2   6  -3    3.84    0.29
  -2  -6   2    8.04    0.52
   2   6  -2    8.06    0.47
  -2  -6   2    8.22    0.55
   2   6  -2    8.68    0.49
  -2  -6   1  101.65    1.75
   2   6  -1  104.95    1.63
  -2  -6   1  102.89    1.78
   2   6  -1  105.19    1.66
   2   6   0   61.57    1.13
  -2  -6   0   62.40    1.30
   2   6   0   60.56    1.18
  -2  -6   0   61.17    1.31
   2   6   0   61.47    1.21
   2   6   1   29.33    0.78
  -2  -6  -1   29.44    0.84
   2   6   1   31.75    0.94
  -2  -6  -1   29.39    0.90
   2   6   1   27.91    0.79
   2   6   2  370.94    3.01
  -2  -6  -2  344.16    2.96
  -2  -6  -2  385.17    3.66
   2   6   2  360.98    3.24
  -2  -6  -2  370.92    3.58
  -2  -6  -2  373.93    2.88
   2   6   2  359.10    3.01
   2   6   3    8.04    0.41
  -2  -6  -3    8.15    0.58
  -2  -6  -3    8.28    0.42
   2   6   3    7.71    0.44
  -2  -6  -3    8.10    0.54
   2   6   3    8.17    0.42
   2   6   3    7.24    0.39
   2   6   4  246.18    2.37
  -2  -6  -4  221.30    3.49
   2   6   4  223.40    2.55
  -2  -6  -4  243.47    3.29
   2   6   4  239.35    2.41
   2   6   4  243.63    2.39
  -2  -6  -4  269.02    3.01
  -2  -6  -5  134.52    2.77
   2   6   5  131.27    2.02
   2   6   5  138.01    1.85
   2   6   6   16.88    0.70
  -2  -6  -6   14.38    0.88
   2   6   6   11.83    0.56
  -2  -6  -6   13.60    0.88
   2   6   6   15.09    0.71
   2   6   7   23.36    0.57
   2   6   7   24.15    0.60
   2   6   7   24.56    0.92
  -2  -6  -7   26.12    1.14
  -2  -6  -7   25.68    1.02
  -2  -6  -7   24.52    1.24
   2   6   7   24.31    0.83
   2   6   7   28.91    0.65
   2   6   7   21.75    0.57
   2   6   7   21.85    0.57
   2   6   8  592.07    3.65
   2   6   8  549.72    3.51
   2   6   8  578.85    4.08
   2   6   8  578.77    3.64
  -2  -6  -8  640.62    6.37
   2   6   8  577.19    4.68
   2   6   8  594.07    5.18
  -2  -6  -8  611.58    5.73
   2   6   9   55.22    1.55
   2   6   9   54.51    0.99
   2   6   9   54.36    1.01
   2   6   9   54.47    1.01
   2   6   9   52.03    0.99
   2   6   9   52.14    1.36
   2   6   9   52.25    1.13
   2   6  10   60.75    1.11
   2   6  10   63.16    1.15
   2   6  10   60.34    1.25
   2   6  10   61.51    1.11
   2   6  11   16.32    0.56
   2   6  11   17.34    0.60
  -2  -6 -11   18.67    0.64
  -2  -6 -11   19.08    0.68
   2   6  11   15.72    0.63
   2   6  11   17.40    0.61
   2   6  11   16.71    0.57
   2   6  12    4.90    0.32
  -2  -6 -12    5.17    0.34
   2   6  12    4.61    0.33
  -2  -6 -12    4.99    0.33
   2   6  12    4.60    0.31
   2   6  12    4.40    0.28
   2   6  13   11.24    0.42
  -2  -6 -13   11.93    0.45
   2   6  13   11.03    0.43
  -2  -6 -13   12.03    0.43
  -2  -6 -13   10.91    0.41
   2   6  13   10.98    0.44
   2   6  13   11.70    0.48
  -2  -6 -14   36.59    0.65
   2   6  14   34.68    0.62
   2   6  14   34.69    0.60
  -2  -6 -14   35.85    0.64
   2   6  14   34.24    0.61
   2   6  14   34.27    0.62
   2   6  14   35.06    0.66
  -2  -7   9   30.09    0.61
   2   7  -9   26.90    0.53
   2   7  -9   27.43    0.54
  -2  -7   9   31.06    0.64
   2   7  -9   25.14    0.47
   2   7  -9   27.49    0.52
   2   7  -8   32.90    0.75
   2   7  -8   33.43    0.76
  -2  -7   8   33.21    0.85
   2   7  -8   31.87    0.69
   2   7  -8   31.10    0.67
   2   7  -7  123.29    1.69
   2   7  -7  124.43    1.70
  -2  -7   7  111.99    1.82
   2   7  -7  126.70    1.64
   2   7  -7  116.61    1.53
  -2  -7   7  118.51    2.02
   2   7  -6    3.08    0.30
   2   7  -6    2.85    0.29
   2   7  -6    2.85    0.28
   2   7  -6    3.31    0.30
  -2  -7   6    2.66    0.40
   2   7  -5 1595.59    8.09
  -2  -7   5 1610.84    8.57
   2   7  -5 1602.25    8.25
   2   7  -5 1590.18    8.21
   2   7  -5 1566.30    8.09
  -2  -7   5 1404.24    8.83
  -2  -7   4  346.16    3.82
   2   7  -4  345.47    3.11
   2   7  -4  335.53    3.11
   2   7  -4  338.16    2.91
   2   7  -4  343.07    3.15
  -2  -7   4  343.08    3.60
   2   7  -4  346.26    3.11
   2   7  -3    1.10    0.18
   2   7  -3    0.55    0.15
   2   7  -3    0.59    0.14
  -2  -7   3    0.54    0.20
   2   7  -3    0.83    0.17
   2   7  -3    0.48    0.14
   2   7  -3    1.29    0.24
   2   7  -3    0.50    0.17
   2   7  -2    0.55    0.13
   2   7  -2    0.49    0.12
   2   7  -2    0.50    0.14
  -2  -7   2    0.57    0.18
   2   7  -2    0.51    0.13
  -2  -7   2    0.59    0.20
   2   7  -2    0.67    0.18
   2   7  -2    0.68    0.17
   2   7  -2    0.58    0.14
   2   7  -1   46.75    0.92
   2   7  -1   47.84    0.92
   2   7  -1   47.20    0.99
   2   7  -1   47.81    0.97
  -2  -7   1   48.81    1.35
   2   7  -1   44.97    0.92
   2   7  -1   51.85    1.20
  -2  -7   1   49.37    1.32
  -2  -7   0  947.64    6.54
   2   7   0  954.42    5.80
  -2  -7   0  941.94    6.27
  -2  -7  -1   37.74    1.16
   2   7   1   36.85    1.00
   2   7   1   38.68    1.00
  -2  -7  -1   37.03    1.03
  -2  -7  -2   48.24    1.36
   2   7   2   47.75    1.12
   2   7   2   50.56    1.25
  -2  -7  -3    0.53    0.19
   2   7   3    1.17    0.19
   2   7   3    0.76    0.17
   2   7   3    0.82    0.17
  -2  -7  -4   35.01    1.36
  -2  -7  -4   35.56    1.14
   2   7   4   31.33    0.98
   2   7   4   34.45    0.95
  -2  -7  -4   31.65    1.38
   2   7   5   93.26    1.34
   2   7   5   87.57    1.34
   2   7   5   86.62    1.51
  -2  -7  -5   81.95    2.38
  -2  -7  -5   81.95    2.25
   2   7   5   78.43    1.62
  -2  -7  -6  507.93    5.97
   2   7   6  489.50    3.17
   2   7   6  490.99    3.07
   2   7   6  484.24    3.17
   2   7   6  490.74    3.13
   2   7   6  494.54    3.06
   2   7   6  490.46    3.16
   2   7   6  501.61    3.68
   2   7   7   16.37    0.51
   2   7   7   16.91    0.52
   2   7   7   16.32    0.52
   2   7   7   16.28    0.52
   2   7   7   18.56    0.84
  -2  -7  -7   18.61    1.06
   2   7   7   16.58    0.64
   2   7   7   16.91    0.52
   2   7   7   16.34    0.51
   2   7   8    1.33    0.17
   2   7   8    1.55    0.18
   2   7   8    1.51    0.28
   2   7   8    1.30    0.17
   2   7   8    1.62    0.19
   2   7   8    1.45    0.21
   2   7   8    1.34    0.22
   2   7   9  171.07    1.88
   2   7   9  176.04    2.31
   2   7   9  173.54    1.91
   2   7  10   21.85    0.66
   2   7  10   21.13    0.74
   2   7  10   21.98    0.80
   2   7  10   21.36    0.66
   2   7  11  176.80    1.91
   2   7  11  179.17    1.93
   2   7  11  170.39    2.10
   2   7  11  178.39    2.25
   2   7  11  173.73    1.93
   2   7  11  176.61    1.91
   2   7  12   30.86    0.74
   2   7  12   29.56    0.69
  -2  -7 -12   35.50    0.83
   2   7  12   30.34    0.79
   2   7  12   31.16    0.85
  -2  -7 -12   31.37    0.79
   2   7  12   30.36    0.74
  -2  -7 -12   34.03    0.82
   2   7  12   29.35    0.70
  -2  -7 -13   21.73    0.59
   2   7  13   18.80    0.51
  -2  -7 -13   20.26    0.56
   2   7  13   19.36    0.53
  -2  -7 -13   20.71    0.54
  -2  -7 -13   19.41    0.53
   2   7  13   18.66    0.54
   2   7  13   19.64    0.58
  -2  -7 -14    0.83    0.10
   2   7  14    0.68    0.10
   2   7  14    0.78    0.10
   2   7  14    0.56    0.09
  -2  -7 -14    0.79    0.10
   2   8  -8  106.59    1.14
   2   8  -8  107.25    1.15
   2   8  -7  155.06    1.70
   2   8  -7  155.28    1.71
   2   8  -7  149.50    1.58
  -2  -8   7  161.59    2.12
   2   8  -7  145.74    1.54
   2   8  -6   15.00    0.58
   2   8  -6   14.68    0.58
   2   8  -6   14.12    0.54
   2   8  -6   15.28    0.55
   2   8  -5   24.30    0.79
   2   8  -5   23.55    0.77
   2   8  -5   22.88    0.75
   2   8  -5   22.79    0.73
  -2  -8   5   24.11    0.88
   2   8  -4   15.57    0.63
  -2  -8   4   14.36    0.70
   2   8  -4   14.95    0.64
   2   8  -4   14.30    0.62
   2   8  -4   14.88    0.62
  -2  -8   4   14.90    0.75
   2   8  -3  317.60    2.82
   2   8  -3  316.21    3.04
   2   8  -3  316.30    3.00
   2   8  -3  315.72    2.95
  -2  -8   3  307.07    3.21
   2   8  -3  320.25    3.00
   2   8  -2  617.62    4.35
   2   8  -2  617.14    4.09
  -2  -8   2  597.57    5.58
   2   8  -2  602.17    4.26
   2   8  -2  586.38    4.15
   2   8  -2  571.48    4.15
   2   8  -1   71.37    1.24
   2   8  -1   73.06    1.23
   2   8  -1   73.19    1.32
  -2  -8   1   71.33    1.72
   2   8  -1   72.33    1.28
  -2  -8   1   75.08    1.87
   2   8  -1   72.40    1.58
   2   8  -1   71.29    1.25
   2   8   0  105.35    1.48
   2   8   0  109.88    1.58
   2   8   0  106.51    1.46
  -2  -8   0  104.58    1.98
   2   8   0  110.68    1.55
  -2  -8   0  107.41    2.17
   2   8   0  103.67    1.87
   2   8   0  112.61    1.39
   2   8   0  105.41    1.49
   2   8   1    0.35    0.12
   2   8   1    0.82    0.15
   2   8   1    3.95    0.26
  -2  -8  -1    0.36    0.15
   2   8   1    4.65    0.39
   2   8   1    0.40    0.12
  -2  -8  -1    0.31    0.16
   2   8   1    1.47    0.23
   2   8   1    0.43    0.12
   2   8   1    0.27    0.11
   2   8   2   62.14    1.07
   2   8   2   64.91    1.11
   2   8   2   62.39    1.07
   2   8   2   68.33    1.07
   2   8   2   65.44    1.46
   2   8   2   63.41    1.11
  -2  -8  -2   62.76    1.73
   2   8   2   60.62    1.37
   2   8   2   64.79    1.53
   2   8   2   63.99    1.03
   2   8   2   62.47    1.09
   2   8   3  167.63    2.48
   2   8   3  173.51    1.86
   2   8   3  177.82    1.76
   2   8   3  173.32    1.82
   2   8   3  171.86    1.84
   2   8   3  179.73    1.72
   2   8   3  171.37    1.82
   2   8   3  178.28    1.80
   2   8   3  183.63    2.49
   2   8   3  174.58    1.72
   2   8   3  175.32    1.88
  -2  -8  -3  171.15    3.08
   2   8   3  184.09    2.02
   2   8   3  174.68    1.94
   2   8   4  258.77    2.32
   2   8   4  266.44    2.21
   2   8   4  275.61    2.27
   2   8   4  272.16    3.06
   2   8   4  269.78    2.31
   2   8   4  268.30    2.21
   2   8   4  269.79    2.21
   2   8   4  260.38    2.28
   2   8   4  266.33    2.18
   2   8   4  262.78    2.34
   2   8   4  266.25    2.21
  -2  -8  -4  264.80    4.19
  -2  -8  -4  289.79    3.63
   2   8   4  281.90    2.58
   2   8   4  258.31    2.46
   2   8   4  270.99    2.58
   2   8   5   88.88    1.21
   2   8   5   88.05    1.68
   2   8   5   87.77    1.25
   2   8   5   88.64    1.23
   2   8   5   89.54    1.23
   2   8   5   88.90    1.22
   2   8   5   87.00    1.22
  -2  -8  -5   89.92    2.59
   2   8   5   83.29    1.37
   2   8   5   89.05    1.42
   2   8   5   88.36    1.46
   2   8   6    0.87    0.15
   2   8   6    0.83    0.14
   2   8   6    1.22    0.16
   2   8   6    1.13    0.16
  -2  -8  -6    0.70    0.29
   2   8   6    0.81    0.16
   2   8   7   70.79    1.13
   2   8   7   70.97    1.14
   2   8   7   70.91    1.12
   2   8   7   72.13    1.14
   2   8   7   72.46    1.11
  -2  -8  -7   74.58    2.30
   2   8   7   72.87    1.43
   2   8   8    1.47    0.19
   2   8   8    1.03    0.16
   2   8   8    1.21    0.17
   2   8   8    1.12    0.20
   2   8   8    0.88    0.20
   2   8   8    1.34    0.18
   2   8   8    0.98    0.16
   2   8   9   71.05    1.20
   2   8   9   68.31    1.11
   2   8   9   67.40    1.35
   2   8   9   69.81    1.44
   2   8   9   68.01    1.12
   2   8   9   71.42    1.19
   2   8  10    1.52    0.20
  -2  -8 -10    0.95    0.22
   2   8  10    1.52    0.22
   2   8  10    1.17    0.21
   2   8  10    1.05    0.17
   2   8  11  109.46    1.43
   2   8  11  104.76    1.57
   2   8  11  109.84    1.68
   2   8  11  107.07    1.43
   2   8  12    5.73    0.30
  -2  -8 -12    6.44    0.34
  -2  -8 -12    6.65    0.34
  -2  -8 -12    5.91    0.33
   2   8  12    6.21    0.36
   2   8  13   50.85    0.81
  -2  -8 -13   51.53    0.81
  -2  -8 -13   52.62    0.80
  -2  -8 -13   48.08    0.78
   2   8  13   47.84    0.81
   2   8  13   49.17    0.85
   2   9  -7   12.23    0.37
   2   9  -7   11.26    0.32
   2   9  -7   12.12    0.37
   2   9  -7   11.31    0.33
   2   9  -7   11.05    0.32
   2   9  -6   41.15    0.83
   2   9  -6   40.82    0.84
   2   9  -6   39.93    0.78
   2   9  -6   38.39    0.75
  -2  -9   6   37.23    1.02
   2   9  -5   66.55    1.20
   2   9  -5   66.36    1.21
   2   9  -5   65.86    1.15
   2   9  -5   65.53    1.13
  -2  -9   5   66.95    1.40
  -2  -9   4   67.95    1.52
   2   9  -4   70.74    1.27
   2   9  -4   72.28    1.33
   2   9  -4   71.91    1.34
   2   9  -4   72.65    1.30
   2   9  -3   50.22    1.10
  -2  -9   3   47.91    1.25
  -2  -9   3   53.66    1.44
   2   9  -3   49.17    1.12
   2   9  -3   49.37    1.13
   2   9  -3   51.53    1.13
  -2  -9   3   53.93    1.41
   2   9  -2   78.71    1.43
   2   9  -2   79.70    1.34
   2   9  -2   76.23    1.37
  -2  -9   2   77.47    1.50
   2   9  -2   77.44    1.38
   2   9  -2   75.76    1.39
   2   9  -1   13.50    0.59
   2   9  -1   13.68    0.56
  -2  -9   1   13.26    0.57
   2   9  -1   12.94    0.56
   2   9  -1   12.63    0.56
   2   9   0    5.20    0.34
   2   9   0    4.62    0.34
  -2  -9   0    4.64    0.32
   2   9   0    5.42    0.36
   2   9   0    5.43    0.32
   2   9   0    4.68    0.34
   2   9   1   34.35    0.86
   2   9   1   36.25    0.87
   2   9   1   35.59    0.81
   2   9   1   35.27    1.13
   2   9   1   34.96    0.89
  -2  -9  -1   35.34    1.38
   2   9   1   32.68    1.08
   2   9   1   37.26    0.84
   2   9   1   35.38    0.88
   2   9   2   74.63    1.20
   2   9   2   70.82    1.24
   2   9   2   68.67    1.21
   2   9   2   72.83    1.23
   2   9   2   73.22    1.19
   2   9   2   69.23    1.61
   2   9   2   72.09    1.27
  -2  -9  -2   68.18    2.00
   2   9   2   66.20    1.53
   2   9   2   73.34    1.26
   2   9   3    9.73    0.43
   2   9   3   10.09    0.46
   2   9   3    8.91    0.43
   2   9   3    9.84    0.45
   2   9   3    9.76    0.44
   2   9   3    9.35    0.60
  -2  -9  -3   10.50    0.83
   2   9   3    9.74    0.47
   2   9   4  628.53    4.10
   2   9   4  607.69    3.86
   2   9   4  615.74    4.00
   2   9   4  607.20    3.77
   2   9   4  592.64    4.01
   2   9   4  622.57    4.01
   2   9   4  614.51    3.93
   2   9   4  587.04    5.08
   2   9   4  605.25    3.78
  -2  -9  -4  598.37    6.78
   2   9   4  622.68    4.33
   2   9   4  597.99    4.21
   2   9   5  345.75    2.71
   2   9   5  345.26    2.76
   2   9   5  352.16    2.74
   2   9   5  352.98    2.84
   2   9   5  352.82    2.74
   2   9   5  352.60    2.69
   2   9   5  350.47    2.70
   2   9   5  352.21    2.84
   2   9   5  342.56    3.11
   2   9   5  334.29    3.09
   2   9   5  345.15    3.21
   2   9   6  201.36    2.07
   2   9   6  196.32    1.98
   2   9   6  196.86    1.96
   2   9   6  199.12    2.01
   2   9   6  191.96    1.97
   2   9   6  190.39    2.30
   2   9   6  193.63    2.25
   2   9   6  198.71    2.41
   2   9   7  100.58    1.40
   2   9   7  102.46    1.44
   2   9   7  100.35    1.39
   2   9   7  100.45    1.39
   2   9   7  102.63    1.71
   2   9   8    8.08    0.39
   2   9   8    7.85    0.40
   2   9   8    8.04    0.40
   2   9   8    8.14    0.39
   2   9   8    7.77    0.39
   2   9   8    7.58    0.42
   2   9   8    8.66    0.51
   2   9   8    7.62    0.48
   2   9   9  115.31    1.51
   2   9   9  115.33    1.48
   2   9   9  116.64    1.48
   2   9   9  115.99    1.82
   2   9   9  113.86    1.83
   2   9   9  114.96    1.48
   2   9   9  116.40    1.50
   2   9  10   16.81    0.56
   2   9  10   17.95    0.54
  -2  -9 -10   15.21    0.63
   2   9  10   17.44    0.67
   2   9  10   19.46    0.72
  -2  -9 -10   17.52    0.63
   2   9  10   17.34    0.56
   2   9  11   18.40    0.55
   2   9  11   18.81    0.55
  -2  -9 -11   19.46    0.62
  -2  -9 -11   21.05    0.63
   2   9  11   19.01    0.64
   2   9  11   18.79    0.65
   2   9  12  179.56    1.62
   2   9  12  193.51    1.71
  -2  -9 -12  190.28    1.72
  -2  -9 -12  196.51    1.75
   2   9  12  180.57    1.82
  -2  -9 -12  184.00    1.75
   2   9  12  184.78    1.86
  -2  -9 -13    0.17    0.07
  -2  -9 -13    0.66    0.10
   2   9  13    0.34    0.08
  -2  -9 -13    0.58    0.09
   2   9  13    0.30    0.08
   2   9  13    0.20    0.08
   2  10  -6   39.05    0.58
   2  10  -6   37.77    0.57
   2  10  -6   37.64    0.56
   2  10  -5   35.75    0.74
   2  10  -5   34.92    0.69
   2  10  -5   35.41    0.70
   2  10  -5   35.29    0.69
  -2 -10   5   33.92    1.03
   2  10  -4   41.53    0.86
   2  10  -4   42.67    0.87
   2  10  -4   41.83    0.90
   2  10  -3  192.43    2.07
  -2 -10   3  190.70    2.81
  -2 -10   3  191.83    2.67
   2  10  -3  193.37    2.13
   2  10  -3  195.93    2.10
  -2 -10   3  186.10    2.61
   2  10  -2    0.96    0.17
   2  10  -2    0.62    0.16
  -2 -10   2    0.51    0.17
   2  10  -2    0.63    0.17
   2  10  -1  255.20    2.58
   2  10  -1  259.89    2.57
   2  10  -1  256.97    2.55
   2  10   0  244.54    2.40
   2  10   0  240.44    2.52
   2  10   0  240.00    2.47
   2  10   0  243.33    2.47
  -2 -10   0  235.25    2.37
   2  10   1   22.10    0.71
   2  10   1   23.15    0.71
   2  10   1   20.60    0.65
   2  10   1   23.73    0.75
   2  10   1   22.79    0.67
   2  10   1   22.44    0.72
   2  10   1   21.21    0.64
   2  10   1   21.47    0.64
   2  10   2   15.40    0.56
   2  10   2   14.76    0.55
   2  10   2   15.18    0.59
   2  10   2   14.92    0.58
   2  10   2   16.23    0.58
   2  10   2   15.40    0.58
   2  10   2   14.87    0.57
   2  10   3   14.68    0.56
   2  10   3   14.71    0.55
   2  10   3   13.13    0.53
   2  10   3   13.31    0.54
   2  10   3   13.30    0.55
   2  10   3   12.98    0.55
   2  10   4   44.45    0.96
   2  10   4   42.80    0.95
   2  10   4   42.53    0.88
   2  10   4   41.90    0.95
   2  10   4   42.71    0.95
   2  10   4   42.33    0.87
   2  10   4   43.20    1.00
   2  10   4   43.08    0.93
   2  10   4   42.28    1.02
   2  10   5  701.01    4.36
   2  10   5  694.91    4.36
   2  10   5  690.38    4.21
   2  10   5  703.10    4.34
   2  10   5  692.81    4.22
   2  10   5  701.34    4.30
   2  10   5  694.69    4.82
   2  10   6    0.14    0.12
   2  10   6    0.15    0.11
   2  10   6    0.24    0.12
   2  10   6    0.44    0.14
   2  10   6    0.07    0.11
   2  10   6    0.05    0.11
   2  10   7    0.08    0.11
   2  10   7    0.17    0.12
   2  10   7    0.98    0.16
   2  10   7    0.62    0.17
   2  10   7    0.36    0.13
   2  10   7    1.19    0.22
   2  10   7    0.57    0.14
   2  10   8    0.59    0.15
   2  10   8    1.10    0.17
   2  10   8    1.00    0.20
   2  10   8    0.46    0.14
   2  10   8    0.90    0.20
   2  10   9  156.42    1.68
   2  10   9  157.79    1.71
   2  10   9  158.75    1.70
   2  10   9  163.26    2.10
   2  10   9  164.17    2.13
   2  10  10   64.05    1.00
   2  10  10   63.07    0.97
   2  10  10   63.93    0.98
   2  10  10   64.15    1.21
   2  10  10   65.15    1.23
   2  10  10   63.56    0.98
   2  10  11    0.50    0.11
  -2 -10 -11    0.47    0.12
   2  10  11    0.60    0.13
   2  10  11    0.34    0.12
  -2 -10 -11    0.44    0.12
  -2 -10 -12   21.44    0.47
  -2 -10 -12   21.65    0.47
  -2 -10 -12   21.04    0.48
   2  10  12   20.26    0.49
   2  10  12   21.47    0.52
   2  11  -4  136.99    1.37
   2  11  -4  134.24    1.30
   2  11  -4  135.40    1.29
   2  11  -4  136.32    1.29
  -2 -11   3    0.62    0.25
   2  11  -3    0.42    0.12
  -2 -11   3    0.66    0.17
  -2 -11   3    0.48    0.19
   2  11  -3    0.56    0.13
   2  11  -3    0.44    0.12
   2  11  -3    0.60    0.13
  -2 -11   3    0.50    0.20
   2  11  -3    0.62    0.11
   2  11  -2   19.60    0.60
  -2 -11   2   21.08    0.90
  -2 -11   2   19.81    0.72
   2  11  -2   19.33    0.59
  -2 -11   2   18.97    0.80
   2  11  -2   19.33    0.60
   2  11  -2   19.53    0.60
  -2 -11   2   20.78    0.87
   2  11  -2   18.88    0.53
   2  11  -1   12.64    0.48
   2  11  -1   11.85    0.48
  -2 -11   1   12.13    0.62
   2  11  -1   13.73    0.54
   2  11  -1   12.21    0.50
   2  11  -1   12.14    0.49
  -2 -11   1   11.40    0.53
   2  11   0  107.21    1.46
   2  11   0  111.16    1.57
   2  11   0  109.76    1.53
   2  11   0  107.45    1.53
   2  11   1    0.33    0.14
   2  11   1    0.41    0.14
   2  11   1    0.30    0.12
   2  11   1    0.42    0.14
   2  11   1    0.55    0.14
   2  11   1    0.48    0.13
   2  11   2   67.39    1.16
   2  11   2   65.45    1.14
   2  11   2   65.76    1.19
   2  11   2   67.69    1.21
   2  11   2   70.74    1.19
   2  11   2   68.97    1.20
   2  11   2   68.73    1.19
   2  11   3   55.92    1.07
   2  11   3   55.81    1.06
   2  11   3   55.28    1.09
   2  11   3   57.82    1.13
   2  11   3   56.54    1.07
   2  11   3   54.40    1.09
   2  11   3   54.96    1.05
   2  11   4   23.09    0.69
   2  11   4   22.98    0.68
   2  11   4   23.92    0.71
   2  11   4   23.95    0.70
   2  11   4   23.16    0.67
   2  11   4   22.39    0.72
   2  11   5    4.00    0.29
   2  11   5    3.76    0.28
   2  11   5    3.66    0.26
   2  11   5    4.25    0.31
   2  11   5    4.00    0.27
   2  11   5    4.06    0.32
   2  11   5    4.81    0.32
   2  11   5    3.56    0.27
   2  11   6   18.61    0.57
   2  11   6   19.36    0.58
   2  11   6   18.77    0.57
   2  11   6   18.65    0.56
   2  11   6   18.45    0.59
   2  11   6   18.00    0.56
   2  11   6   19.82    0.70
   2  11   7  172.86    1.85
   2  11   7  172.26    1.78
   2  11   7  170.52    1.76
   2  11   8  161.38    1.71
   2  11   8  158.31    1.66
   2  11   8  156.28    1.63
   2  11   9    2.71    0.21
   2  11   9    2.88    0.27
   2  11   9    2.50    0.21
  -2 -11 -10   16.38    0.52
   2  11  10   17.55    0.55
   2  11  10   16.37    0.44
  -2 -11 -11    8.40    0.31
   2  11  11    8.24    0.32
   2  12  -3    0.52    0.08
  -2 -12   3    0.26    0.12
   2  12  -2    0.47    0.10
  -2 -12   2    0.40    0.14
  -2 -12   2    0.71    0.25
   2  12  -2    0.44    0.10
  -2 -12   2    0.70    0.19
   2  12  -2    0.47    0.10
  -2 -12   2    0.48    0.20
   2  12  -2    0.44    0.09
   2  12  -1    3.52    0.23
  -2 -12   1    4.40    0.45
  -2 -12   1    3.98    0.29
  -2 -12   1    3.76    0.43
   2  12  -1    3.72    0.23
  -2 -12   1    3.44    0.34
   2  12  -1    3.61    0.24
  -2 -12   1    4.20    0.43
   2  12  -1    4.08    0.23
   2  12   0  106.28    1.33
   2  12   0  105.07    1.24
   2  12   0  101.95    1.25
  -2 -12   0  108.58    1.68
   2  12   0  106.90    1.34
   2  12   0  102.20    1.23
   2  12   1   16.03    0.48
   2  12   1   17.55    0.55
   2  12   1   17.64    0.53
   2  12   1   16.76    0.50
  -2 -12  -1   17.93    0.64
   2  12   1   17.60    0.56
   2  12   1   16.84    0.49
   2  12   1   17.80    0.52
   2  12   2   49.82    0.92
   2  12   2   47.92    0.92
  -2 -12  -2   49.73    1.00
   2  12   2   49.23    0.90
   2  12   2   47.53    0.87
   2  12   2   48.40    0.89
   2  12   3   88.01    1.25
   2  12   3   90.60    1.27
   2  12   3   89.83    1.29
   2  12   3   91.40    1.27
   2  12   3   93.41    1.32
   2  12   3   88.79    1.25
   2  12   4   19.65    0.61
   2  12   4   19.36    0.57
   2  12   4   19.77    0.59
   2  12   4   19.33    0.58
   2  12   4   19.65    0.58
   2  12   5    1.46    0.19
   2  12   5    1.66    0.18
   2  12   5    1.48    0.18
   2  12   5    1.70    0.19
   2  12   6  207.65    1.85
   2  12   6  207.95    1.86
   2  12   6  209.43    1.83
   2  12   6  204.52    1.77
   2  12   6  208.35    1.85
   2  12   6  209.60    1.89
   2  12   7   23.19    0.59
   2  12   7   24.30    0.67
   2  12   7   23.69    0.57
   2  12   8   16.83    0.47
   2  12   8   17.14    0.54
   2  12   8   16.17    0.45
   2  12   9  104.83    1.11
   2  12   9  107.64    1.25
   2  12  10   83.42    0.86
   2  12  10   82.77    0.95
  -2 -13   0   21.39    0.86
   2  13   0   22.79    0.44
  -2 -13   0   22.29    0.70
   2  13   0   21.90    0.44
  -2 -13  -1   15.22    0.55
  -2 -13  -1   14.56    0.67
   2  13   1   13.96    0.37
   2  13   2   32.27    0.59
   2  13   2   31.22    0.57
   2  13   2   30.93    0.58
   2  13   3  195.73    1.65
   2  13   3  196.20    1.66
   2  13   4   28.19    0.59
   2  13   4   28.59    0.60
   2  13   4   28.29    0.59
   2  13   5    0.50    0.10
   2  13   5    0.60    0.11
  -2 -13  -5    0.68    0.21
   2  13   5    0.67    0.11
   2  13   6   10.49    0.37
   2  13   6   10.19    0.32
   2  13   6   10.05    0.32
   2  13   6   10.24    0.32
   2  13   7   10.03    0.31
   2  13   7   10.01    0.35
   2  13   8    5.47    0.21
   2  13   8    5.52    0.24
  -3  11   4    7.41    0.25
  -3  11   3    1.43    0.13
  -3  11   3    1.40    0.13
  -3  11   2   17.71    0.41
  -3  11   2   17.13    0.41
  -3  11   2   18.06    0.45
  -3  11   1   11.37    0.34
  -3  11   1   11.46    0.33
  -3  11   1   12.27    0.37
  -3  11   0    0.95    0.11
  -3  11   0    0.83    0.11
  -3  11  -1  205.36    1.51
  -3  10   7   11.37    0.33
  -3  10   6   92.35    1.08
  -3  10   5    1.27    0.15
  -3  10   5    1.15    0.14
  -3  10   4  131.58    1.35
  -3  10   4  126.77    1.35
  -3  10   4  128.68    1.35
  -3  10   3   71.56    1.01
  -3  10   3   71.25    1.02
  -3  10   3   69.76    1.04
  -3  10   2  117.00    1.34
  -3  10   2  114.20    1.32
  -3  10   2  118.33    1.42
  -3  10   1  148.83    1.57
  -3  10   1  149.64    1.53
  -3  10   1  150.95    1.62
  -3  10   0    0.87    0.14
  -3  10   0    1.02    0.16
  -3  10  -1   14.96    0.47
  -3  10  -1   14.31    0.47
  -3  10  -1   15.24    0.44
  -3  10  -1   14.29    0.45
  -3  10  -2   12.01    0.42
  -3  10  -2   11.42    0.41
  -3  10  -2   11.60    0.38
  -3  10  -3   46.42    0.78
  -3  10  -3   43.63    0.76
  -3  10  -4   10.83    0.33
  -3  10  -4   10.66    0.34
  -3   9   8    0.23    0.08
  -3   9   7    3.68    0.23
  -3   9   7    3.69    0.24
  -3   9   6   53.65    0.91
  -3   9   6   53.66    0.88
  -3   9   6   53.79    0.96
  -3   9   5   82.55    1.16
  -3   9   5   80.03    1.23
  -3   9   5   79.88    1.16
  -3   9   4  181.51    1.92
  -3   9   4  186.92    1.89
  -3   9   4  182.58    1.86
  -3   9   4  190.99    1.87
  -3   9   4  186.55    1.98
  -3   9   3   71.69    1.08
  -3   9   3   72.13    1.16
  -3   9   3   72.52    1.19
  -3   9   3   74.12    1.16
  -3   9   3   74.86    1.23
  -3   9   2    1.37    0.18
  -3   9   2    0.85    0.15
  -3   9   2    1.19    0.18
  -3   9   2    0.82    0.15
  -3   9   2    0.91    0.17
  -3   9   1   11.52    0.46
  -3   9   1   12.59    0.48
  -3   9   1   11.86    0.49
  -3   9   1   13.07    0.51
  -3   9   1   12.18    0.49
  -3   9   0    6.56    0.37
  -3   9   0    6.91    0.36
  -3   9   0    7.16    0.38
  -3   9  -1  360.50    2.91
  -3   9  -1  352.98    2.80
  -3   9  -1  360.88    2.69
  -3   9  -1  355.39    2.65
  -3   9  -1  352.47    2.77
  -3   9  -2  139.97    1.61
  -3   9  -2  146.26    1.61
  -3   9  -2  144.03    1.68
  -3   9  -2  140.00    1.70
  -3   9  -3   17.05    0.54
  -3   9  -3   17.63    0.53
  -3   9  -3   16.34    0.56
  -3   9  -3   16.70    0.55
  -3   9  -4   18.66    0.54
  -3   9  -4   17.91    0.50
  -3   9  -4   19.13    0.56
  -3   9  -4   17.94    0.56
  -3   9  -5    3.98    0.21
  -3   9  -5    3.80    0.23
  -3   9  -5    4.03    0.25
  -3   9  -6    5.51    0.23
  -3   9  -6    5.64    0.25
  -3   8   9   14.85    0.41
  -3   8   8   11.05    0.41
  -3   8   8   11.78    0.43
  -3   8   8   11.19    0.39
  -3   8   7   96.10    1.36
  -3   8   7   97.36    1.30
  -3   8   6   86.45    1.25
  -3   8   6   86.49    1.37
  -3   8   6   88.75    1.32
  -3   8   5  129.72    1.62
  -3   8   5  124.96    1.69
  -3   8   5  130.03    1.54
  -3   8   5  131.10    1.66
  -3   8   5  131.24    1.60
  -3   8   4  446.20    3.24
  -3   8   4  446.90    3.32
  -3   8   4  433.09    3.36
  -3   8   4  438.91    3.20
  -3   8   4  435.85    3.46
  -3   8   3   30.74    0.73
  -3   8   3   29.44    0.79
  -3   8   3   32.54    0.81
  -3   8   3   32.62    0.83
  -3   8   3   31.60    0.83
  -3   8   3   31.80    0.80
  -3   8   3   32.53    0.86
  -3   8   2   13.19    0.53
  -3   8   2   14.08    0.56
  -3   8   2   13.39    0.53
  -3   8   2   14.49    0.57
  -3   8   1   35.66    0.83
  -3   8   1   33.87    0.83
  -3   8   1   35.09    0.82
  -3   8   1   34.73    0.87
  -3   8   1   34.23    0.86
  -3   8   1   36.07    0.87
  -3   8   0    6.12    0.35
  -3   8   0    5.31    0.35
  -3   8   0    5.17    0.35
  -3   8   0    5.17    0.33
  -3   8  -1  247.08    2.37
  -3   8  -1  249.47    2.41
  -3   8  -1  251.30    2.28
  -3   8  -1  250.25    2.27
  -3   8  -2    4.50    0.32
  -3   8  -2    4.52    0.34
  -3   8  -2    4.93    0.31
  -3   8  -2    5.14    0.32
  -3   8  -2    4.88    0.32
  -3   8  -3   98.05    1.46
  -3   8  -3   92.99    1.48
  -3   8  -3   96.52    1.41
  -3   8  -3   98.32    1.39
  -3   8  -3   99.25    1.38
  -3   8  -3   96.89    1.44
  -3   8  -4  212.32    2.17
  -3   8  -4  215.05    2.02
  -3   8  -4  214.43    2.18
  -3   8  -4  208.14    2.22
  -3   8  -4  216.24    2.17
  -3   8  -4  211.69    2.23
  -3   8  -5    1.44    0.19
  -3   8  -5    1.99    0.21
  -3   8  -5    1.56    0.17
  -3   8  -5    2.12    0.22
  -3   8  -5    1.20    0.18
  -3   8  -5    1.18    0.18
  -3   8  -6   67.49    1.05
  -3   8  -6   67.68    1.02
  -3   8  -6   63.90    0.88
   3  -8   6   63.16    1.01
  -3   8  -6   66.47    1.09
  -3   8  -6   71.31    1.02
  -3   8  -6   64.55    1.06
  -3   8  -7    6.29    0.28
  -3   8  -7    5.63    0.25
   3  -8   7    5.92    0.27
  -3   8  -7    6.16    0.30
  -3   8  -7    6.15    0.28
   3  -8   8   26.84    0.47
   3  -8   8   28.37    0.47
  -3   7  10   42.75    0.70
  -3   7   9  193.86    1.67
  -3   7   9  189.69    1.82
  -3   7   8    7.47    0.36
  -3   7   8    7.14    0.38
  -3   7   7   25.54    0.72
  -3   7   7   25.29    0.75
  -3   7   7   24.36    0.75
  -3   7   6    2.19    0.25
  -3   7   6    2.74    0.28
  -3   7   5   82.05    1.41
  -3   7   5   81.50    1.27
  -3   7   5   81.51    1.26
  -3   7   5   82.33    1.43
  -3   7   5   80.84    1.33
  -3   7   4  799.59    4.80
  -3   7   4  787.14    5.00
  -3   7   4  821.00    4.96
  -3   7   4  786.47    5.22
  -3   7   4  820.95    5.11
  -3   7   4  803.30    4.78
  -3   7   3  820.23    4.92
  -3   7   3  783.80    4.50
  -3   7   3  790.13    4.89
  -3   7   3  822.04    4.99
  -3   7   3  806.39    4.82
  -3   7   3  791.77    5.05
  -3   7   3  790.37    5.13
  -3   7   3  801.51    5.02
  -3   7   2    1.87    0.23
  -3   7   2    1.85    0.20
  -3   7   2    2.01    0.22
  -3   7   2    1.69    0.22
  -3   7   2    1.71    0.23
  -3   7   2    1.75    0.23
  -3   7   1   47.50    1.01
  -3   7   1   52.73    1.00
  -3   7   1   48.19    1.01
  -3   7   1   49.20    1.05
  -3   7   1   51.86    1.05
  -3   7   1   49.48    1.04
  -3   7   0  183.50    1.93
  -3   7   0  187.21    1.94
  -3   7   0  173.57    2.02
  -3   7   0  187.37    2.10
  -3   7   0  177.90    1.94
  -3   7   0  181.88    2.00
  -3   7  -1    1.74    0.22
  -3   7  -1    1.75    0.20
  -3   7  -1    1.61    0.19
  -3   7  -1    1.38    0.19
  -3   7  -2  550.74    3.86
  -3   7  -2  538.05    3.98
  -3   7  -2  560.90    3.71
  -3   7  -2  570.64    3.78
  -3   7  -2  556.02    3.79
  -3   7  -2  568.06    3.62
  -3   7  -3  100.52    1.58
  -3   7  -3   97.07    1.47
  -3   7  -3   94.76    1.52
  -3   7  -3   99.18    1.47
  -3   7  -3   97.85    1.47
  -3   7  -3   99.78    1.42
  -3   7  -3  101.76    1.44
  -3   7  -4  242.98    2.56
  -3   7  -4  229.76    2.47
  -3   7  -4  241.84    2.42
  -3   7  -4  224.73    2.41
  -3   7  -4  241.81    2.43
  -3   7  -4  245.45    2.32
  -3   7  -4  246.97    2.27
  -3   7  -4  242.78    2.43
  -3   7  -5    2.93    0.29
  -3   7  -5    3.01    0.28
  -3   7  -5    5.63    0.35
  -3   7  -5    2.40    0.26
  -3   7  -5    2.87    0.27
  -3   7  -5    5.14    0.32
  -3   7  -5    3.07    0.24
  -3   7  -5    4.92    0.34
  -3   7  -6   48.87    1.09
  -3   7  -6   45.82    0.98
  -3   7  -6   46.00    0.88
  -3   7  -6   48.82    0.98
  -3   7  -6   46.49    0.83
  -3   7  -6   47.21    1.04
  -3   7  -6   46.76    1.01
   3  -7   7  163.48    1.71
  -3   7  -7  167.28    1.78
  -3   7  -7  166.39    1.69
  -3   7  -7  165.44    1.87
  -3   7  -7  163.33    1.80
   3  -7   8    0.89    0.13
  -3   7  -8    1.09    0.15
  -3   7  -8    0.79    0.12
  -3   7  -8    0.60    0.12
  -3   7  -8    0.90    0.13
  -3   7  -9    5.68    0.24
   3  -7   9    6.27    0.24
  -3   7  -9    5.52    0.22
   3  -7   9    6.27    0.24
  -3   6  11  168.93    1.34
  -3   6  10   63.88    0.98
  -3   6  10   64.60    0.97
  -3   6   9   19.93    0.61
  -3   6   9   21.08    0.57
  -3   6   9   21.25    0.64
  -3   6   8   46.36    0.96
  -3   6   8   43.06    0.98
  -3   6   8   44.49    0.97
  -3   6   8   44.32    1.02
  -3   6   7    1.00    0.19
  -3   6   7    0.53    0.16
  -3   6   7    0.91    0.18
  -3   6   7    1.29    0.21
  -3   6   7    0.59    0.16
  -3   6   6   54.18    1.18
  -3   6   6   53.52    1.14
  -3   6   6   51.97    1.17
  -3   6   6   53.41    1.19
  -3   6   6   54.27    1.23
  -3   6   6   54.88    1.07
  -3   6   5   64.36    1.31
  -3   6   5   62.87    1.11
  -3   6   5   63.52    1.13
  -3   6   5   59.41    1.24
  -3   6   5   62.78    1.29
  -3   6   5   64.06    1.20
  -3   6   5   59.70    1.23
  -3   6   4    1.21    0.28
  -3   6   4    1.35    0.18
  -3   6   4    1.15    0.21
  -3   6   4    1.32    0.20
  -3   6   4    1.15    0.20
  -3   6   4    1.35    0.20
  -3   6   4    1.58    0.22
  -3   6   4    2.00    0.28
  -3   6   3   21.48    1.01
  -3   6   3   21.93    0.65
  -3   6   3   23.64    0.72
  -3   6   3   24.07    0.74
  -3   6   3   22.34    0.69
  -3   6   3   21.15    0.70
  -3   6   3   20.48    0.68
  -3   6   3   20.90    0.75
  -3   6   2   75.15    1.29
  -3   6   2   68.07    1.78
  -3   6   2   75.78    1.85
  -3   6   2   69.88    1.18
  -3   6   2   67.83    1.23
  -3   6   2   73.90    1.32
  -3   6   2   70.89    1.10
  -3   6   2   72.16    1.28
  -3   6   2   71.64    1.19
  -3   6   2   73.26    1.26
  -3   6   1  100.64    1.48
  -3   6   1  110.92    1.53
  -3   6   1  106.25    1.38
  -3   6   1  106.44    1.48
  -3   6   1  113.23    2.19
  -3   6   1  113.27    2.07
  -3   6   1  108.34    1.51
  -3   6   1  104.62    1.51
  -3   6   1  107.84    1.52
  -3   6   0  226.64    2.16
  -3   6   0  214.37    2.04
  -3   6   0  216.49    2.21
  -3   6   0  227.74    3.00
  -3   6   0  222.62    3.03
  -3   6   0  214.84    2.12
  -3   6   0  216.93    2.11
  -3   6   0  219.01    2.23
  -3   6  -1  221.55    2.05
  -3   6  -1  222.93    2.08
  -3   6  -1  209.25    2.22
  -3   6  -1  222.73    2.22
  -3   6  -1  219.89    2.12
  -3   6  -1  222.03    2.97
   3  -6   1  200.25    2.80
  -3   6  -1  233.05    2.31
  -3   6  -2    0.93    0.16
  -3   6  -2    0.69    0.15
  -3   6  -2    1.65    0.19
   3  -6   2    0.64    0.19
  -3   6  -2    0.75    0.14
  -3   6  -2    2.14    0.20
  -3   6  -2    0.80    0.15
  -3   6  -2    0.40    0.12
  -3   6  -2    1.36    0.19
  -3   6  -3   44.25    0.94
  -3   6  -3   45.71    0.93
  -3   6  -3   44.73    0.96
  -3   6  -3   45.78    0.93
   3  -6   3   42.46    1.34
  -3   6  -3   44.87    0.97
  -3   6  -3   48.27    1.05
  -3   6  -3   44.03    1.01
  -3   6  -3   44.19    1.00
  -3   6  -4  286.39    2.64
  -3   6  -4  283.10    2.50
  -3   6  -4  280.01    2.63
  -3   6  -4  279.80    2.45
  -3   6  -4  276.21    2.73
  -3   6  -4  281.90    2.73
  -3   6  -4  284.31    2.57
  -3   6  -5    1.16    0.21
  -3   6  -5    1.10    0.20
  -3   6  -5    1.00    0.19
  -3   6  -5    1.03    0.18
  -3   6  -5    1.18    0.18
  -3   6  -5    1.08    0.17
  -3   6  -5    1.44    0.22
  -3   6  -5    1.06    0.19
  -3   6  -5    1.07    0.18
  -3   6  -6   20.74    0.70
  -3   6  -6   21.48    0.63
  -3   6  -6   21.26    0.68
  -3   6  -6   20.18    0.73
  -3   6  -6   19.50    0.68
  -3   6  -6   19.71    0.71
  -3   6  -7  198.75    2.13
  -3   6  -7  194.37    1.84
  -3   6  -7  199.80    2.06
   3  -6   7  193.32    2.00
  -3   6  -7  192.84    2.23
  -3   6  -7  199.27    2.28
  -3   6  -7  200.79    2.20
  -3   6  -7  186.31    2.11
  -3   6  -8    6.20    0.37
   3  -6   8    6.99    0.35
  -3   6  -8    6.17    0.35
  -3   6  -8    5.96    0.33
  -3   6  -8    6.36    0.32
   3  -6   8    6.39    0.33
  -3   6  -8    6.30    0.37
  -3   6  -8    6.01    0.34
  -3   6  -9   23.34    0.61
   3  -6   9   22.94    0.55
  -3   6  -9   22.46    0.54
   3  -6   9   21.84    0.54
  -3   6  -9   21.48    0.58
   3  -6  10    5.13    0.22
   3  -6  10    5.29    0.23
  -3   6 -10    4.88    0.23
  -3   6 -10    4.84    0.22
   3  -6  10    5.13    0.22
  -3   5  11  116.99    1.25
  -3   5  11  115.94    1.19
  -3   5  10    0.99    0.15
  -3   5  10    1.19    0.17
  -3   5  10    1.08    0.16
  -3   5   9   26.65    0.77
  -3   5   9   26.47    0.75
  -3   5   9   26.26    0.78
  -3   5   9   25.96    0.75
  -3   5   8   55.82    1.20
  -3   5   8   55.76    1.12
  -3   5   8   53.66    1.15
  -3   5   8   52.05    1.13
  -3   5   8   55.65    1.19
  -3   5   8   54.41    1.17
  -3   5   8   51.94    1.17
  -3   5   7    1.02    0.20
  -3   5   7    1.29    0.23
  -3   5   7    0.89    0.19
  -3   5   7    1.37    0.23
  -3   5   7    1.05    0.19
  -3   5   7    1.04    0.19
  -3   5   7    0.97    0.20
  -3   5   6    8.09    0.47
  -3   5   6    7.83    0.49
  -3   5   6    8.42    0.43
  -3   5   6    7.52    0.44
  -3   5   6    8.06    0.48
  -3   5   6    8.37    0.47
  -3   5   6    9.69    0.58
  -3   5   6    7.56    0.46
  -3   5   6    7.70    0.46
  -3   5   6    8.58    0.45
  -3   5   5    8.18    0.45
  -3   5   5    8.14    0.44
  -3   5   5    8.40    0.56
  -3   5   5    7.24    0.46
  -3   5   5    8.35    0.40
  -3   5   5    7.94    0.46
   3  -5  -5    8.54    0.92
  -3   5   5    7.72    0.72
  -3   5   5    8.32    0.45
  -3   5   4   33.06    0.86
  -3   5   4   38.22    0.92
  -3   5   4   36.56    0.88
  -3   5   4   40.25    0.98
  -3   5   4   34.86    1.10
  -3   5   4   31.92    0.92
  -3   5   4   38.71    0.83
  -3   5   4   33.08    0.87
   3  -5  -4   36.99    1.86
  -3   5   4   34.16    1.23
  -3   5   4   35.17    1.47
  -3   5   4   32.73    0.86
  -3   5   4   36.92    1.05
  -3   5   3    8.01    0.41
  -3   5   3    8.62    0.44
  -3   5   3    9.57    0.46
  -3   5   3    9.06    0.43
  -3   5   3    9.28    0.57
  -3   5   3    8.65    0.47
  -3   5   3    8.88    0.40
  -3   5   3    9.35    0.64
  -3   5   3    9.43    0.73
  -3   5   3    8.26    0.42
  -3   5   3   10.64    0.54
  -3   5   2   29.53    0.77
  -3   5   2   31.41    0.81
  -3   5   2   31.96    0.82
  -3   5   2   30.64    0.73
  -3   5   2   30.71    0.68
  -3   5   2   32.25    0.98
  -3   5   2   30.84    0.73
  -3   5   2   31.59    0.71
  -3   5   2   33.83    1.05
  -3   5   2   31.19    1.13
  -3   5   2   35.62    1.26
  -3   5   2   34.48    0.86
  -3   5   2   31.29    1.21
  -3   5   2   28.27    0.75
  -3   5   2   31.61    0.86
  -3   5   1  222.72    2.75
  -3   5   1  229.66    2.17
  -3   5   1  216.91    1.99
  -3   5   1  216.18    2.98
  -3   5   1  235.99    3.08
  -3   5   1  218.43    2.07
  -3   5   1  208.41    2.10
  -3   5   1  222.55    2.19
  -3   5   1  215.72    2.19
  -3   5   1  216.20    1.96
  -3   5   0    5.36    0.42
  -3   5   0    4.97    0.29
  -3   5   0    4.59    0.41
  -3   5   0    4.20    0.27
  -3   5   0    4.72    0.29
  -3   5   0    4.74    0.30
   3  -5   0    4.38    0.38
  -3   5   0    4.34    0.29
  -3   5   0    5.64    0.30
  -3   5  -1  210.50    1.93
  -3   5  -1  198.48    1.85
  -3   5  -1  205.92    2.06
  -3   5  -1  213.12    2.11
  -3   5  -1  202.46    1.92
  -3   5  -1  210.59    2.70
  -3   5  -1  208.76    1.96
  -3   5  -1  207.09    2.70
   3  -5   1  190.06    2.57
  -3   5  -1  214.67    2.12
  -3   5  -2   77.52    1.24
  -3   5  -2   69.55    1.06
  -3   5  -2   70.45    1.06
  -3   5  -2   66.10    1.05
  -3   5  -2   70.68    1.08
  -3   5  -2   67.36    1.11
  -3   5  -2   71.12    1.08
  -3   5  -2   72.04    1.54
  -3   5  -2   75.18    1.59
  -3   5  -2   71.27    1.08
   3  -5   2   67.90    1.56
  -3   5  -2   71.43    1.16
  -3   5  -2   71.25    1.20
  -3   5  -3  605.14    3.92
  -3   5  -3  595.85    3.98
  -3   5  -3  608.18    3.97
   3  -5   3  602.15    5.23
  -3   5  -3  596.66    4.03
  -3   5  -3  632.70    3.93
  -3   5  -3  600.61    3.85
  -3   5  -3  626.65    3.80
  -3   5  -3  627.64    3.80
  -3   5  -4  234.21    2.33
  -3   5  -4  231.38    2.39
  -3   5  -4  228.38    2.33
  -3   5  -4  241.13    2.26
  -3   5  -4  231.03    2.35
  -3   5  -4  237.89    2.19
  -3   5  -4  235.59    2.29
  -3   5  -4  238.11    2.15
  -3   5  -5   65.84    1.27
  -3   5  -5   66.59    1.26
  -3   5  -5   64.12    1.09
  -3   5  -5   65.00    1.19
  -3   5  -5   62.05    1.05
  -3   5  -5   63.99    1.23
  -3   5  -5   63.95    1.12
  -3   5  -6  798.27    4.93
  -3   5  -6  786.93    4.56
  -3   5  -6  809.62    5.13
  -3   5  -6  799.16    5.23
  -3   5  -6  818.22    5.17
  -3   5  -6  787.49    5.16
  -3   5  -7    1.91    0.22
  -3   5  -7    1.75    0.22
  -3   5  -7    2.18    0.25
  -3   5  -7    2.03    0.26
  -3   5  -7    1.94    0.25
  -3   5  -8    2.40    0.25
  -3   5  -8    2.28    0.22
  -3   5  -8    2.27    0.23
  -3   5  -8    1.96    0.24
   3  -5   8    2.59    0.24
  -3   5  -8    2.19    0.24
  -3   5  -8    2.53    0.27
  -3   5  -8    2.51    0.25
  -3   5  -9   42.87    0.95
   3  -5   9   46.79    0.87
  -3   5  -9   44.72    0.93
  -3   5  -9   44.28    0.87
   3  -5   9   45.58    0.86
  -3   5  -9   44.05    0.95
  -3   5  -9   45.35    0.89
  -3   5 -10   27.15    0.65
   3  -5  10   30.95    0.64
   3  -5  10   31.80    0.64
  -3   5 -10   27.85    0.65
   3  -5  10   30.65    0.61
  -3   5 -10   29.57    0.67
  -3   5 -11   25.62    0.50
   3  -5  11   26.43    0.47
   3  -5  11   26.23    0.45
  -3   5 -11   26.55    0.49
   3  -5  11   25.62    0.48
  -3   4  11   82.62    1.07
  -3   4  11   81.18    1.13
  -3   4  11   81.58    1.04
  -3   4  11   81.51    1.05
  -3   4  10   27.62    0.68
  -3   4  10   31.18    0.77
  -3   4  10   29.98    0.76
  -3   4  10   27.79    0.79
  -3   4  10   30.08    0.76
  -3   4  10   29.46    0.74
  -3   4  10   28.69    0.71
  -3   4   9   72.18    1.24
  -3   4   9   76.19    1.37
  -3   4   9   75.84    1.35
  -3   4   9   72.50    1.31
  -3   4   9   72.65    1.42
  -3   4   9   76.33    1.36
  -3   4   9   76.94    1.41
  -3   4   9   76.07    1.34
  -3   4   8    4.19    0.35
  -3   4   8    3.70    0.33
  -3   4   8    3.97    0.34
  -3   4   8    3.74    0.33
  -3   4   8    3.48    0.33
  -3   4   8    3.89    0.33
  -3   4   8    3.78    0.34
  -3   4   7    8.77    0.49
  -3   4   7    8.87    0.49
  -3   4   7    8.56    0.49
  -3   4   7    9.46    0.52
  -3   4   7    8.74    0.50
  -3   4   7    8.83    0.50
  -3   4   7    8.75    0.50
  -3   4   6  177.57    2.53
  -3   4   6  177.08    2.27
  -3   4   6  197.86    2.40
  -3   4   6  198.10    2.38
  -3   4   6  185.98    2.26
  -3   4   6  177.79    2.19
  -3   4   6  184.63    3.54
  -3   4   6  188.61    2.20
  -3   4   6  185.09    2.25
  -3   4   5   24.40    0.93
  -3   4   5   24.69    0.81
  -3   4   5   26.96    0.82
  -3   4   5   26.27    0.69
  -3   4   5   27.37    0.84
  -3   4   5   24.40    0.75
  -3   4   5   28.35    0.89
  -3   4   5   27.35    0.76
   3  -4  -5   28.83    1.53
  -3   4   5   25.33    0.77
  -3   4   5   26.73    1.32
  -3   4   5   24.43    0.76
  -3   4   5   26.37    0.74
  -3   4   4   50.28    1.31
  -3   4   4   47.94    1.09
  -3   4   4   52.55    0.94
  -3   4   4   51.78    1.09
  -3   4   4   46.61    0.99
  -3   4   4   50.99    1.03
  -3   4   4   54.07    1.13
   3  -4  -4   52.44    2.08
  -3   4   4   50.62    1.42
  -3   4   4   47.66    1.01
  -3   4   4   55.91    1.87
  -3   4   4   46.85    1.00
  -3   4   3  281.90    3.35
  -3   4   3  286.48    3.16
  -3   4   3  275.37    2.62
  -3   4   3  281.21    2.24
  -3   4   3  273.83    2.50
  -3   4   3  293.00    4.18
  -3   4   2   20.08    0.84
  -3   4   2   19.91    0.74
  -3   4   2   20.17    1.00
  -3   4   1  192.14    2.61
  -3   4   1  186.78    2.79
  -3   4   0  109.55    1.79
  -3   4   0  116.41    1.93
  -3   4  -1  667.54    4.86
  -3   4  -1  658.42    4.82
  -3   4  -2  102.16    1.73
   3  -4   2  102.81    1.81
   3  -4   3   65.97    1.53
  -3   4  -3   65.31    1.04
  -3   4  -4   95.47    1.35
  -3   4  -4   98.12    1.32
  -3   4  -4   94.83    1.37
  -3   4  -4   97.51    1.38
   3  -4   4  105.33    1.92
  -3   4  -4  102.07    1.33
  -3   4  -4   99.11    1.29
  -3   4  -4  100.51    1.27
  -3   4  -5   84.50    1.33
   3  -4   5   76.45    2.52
  -3   4  -5   84.85    1.26
  -3   4  -5   85.74    1.38
  -3   4  -5   85.87    1.36
  -3   4  -5   85.08    1.22
  -3   4  -5   84.47    1.18
   3  -4   5   75.43    2.57
   3  -4   5   87.58    1.82
  -3   4  -5   87.96    1.25
  -3   4  -6  129.09    2.46
  -3   4  -6  130.38    1.81
  -3   4  -6  130.77    1.77
  -3   4  -6  127.03    1.77
  -3   4  -6  129.69    1.53
   3  -4   6  129.07    2.27
  -3   4  -6  130.59    1.75
  -3   4  -7   10.08    0.46
  -3   4  -7    9.79    0.51
  -3   4  -7    9.22    0.48
   3  -4   7    8.77    0.40
  -3   4  -7    9.31    0.49
  -3   4  -8   81.69    1.41
  -3   4  -8   84.31    1.40
   3  -4   8   81.93    1.26
  -3   4  -8   83.51    1.47
  -3   4  -8   86.79    1.43
  -3   4  -8   83.93    1.48
  -3   4  -9   72.53    1.28
  -3   4  -9   74.38    1.20
   3  -4   9   77.03    1.19
  -3   4  -9   72.45    1.32
  -3   4  -9   75.16    1.25
  -3   4  -9   74.05    1.32
  -3   4  -9   73.80    1.24
   3  -4   9   73.89    1.16
  -3   4 -10    9.91    0.45
   3  -4  10   10.97    0.42
  -3   4 -10   10.15    0.44
   3  -4  10   10.30    0.39
  -3   4 -10   11.07    0.46
   3  -4  10   10.84    0.42
   3  -4  11    5.62    0.26
  -3   4 -11    5.89    0.30
   3  -4  11    6.17    0.27
  -3   4 -11    5.29    0.28
   3  -4  11    5.83    0.25
   3  -4  11    5.70    0.29
  -3   4 -11    6.12    0.29
   3  -4  11    5.67    0.27
  -3   3  11   15.69    0.48
  -3   3  11   14.46    0.43
   3  -3 -11   16.05    0.48
  -3   3  11   16.41    0.50
  -3   3  11   15.11    0.50
   3  -3 -11   15.84    0.47
  -3   3  11   15.51    0.48
  -3   3  11   15.71    0.48
  -3   3  10    0.34    0.14
  -3   3  10    0.29    0.11
  -3   3  10    0.07    0.10
  -3   3  10    0.09    0.11
  -3   3  10    0.09    0.13
  -3   3   9   40.76    1.02
  -3   3   9   38.45    0.91
  -3   3   9   40.05    1.06
  -3   3   9   39.96    1.00
  -3   3   9   41.51    1.03
  -3   3   9   39.57    0.99
  -3   3   9   41.65    1.03
  -3   3   9   36.88    1.09
  -3   3   8   71.90    1.44
  -3   3   8   71.73    1.39
  -3   3   8   73.50    1.42
  -3   3   8   71.84    1.42
  -3   3   8   69.52    1.40
  -3   3   8   68.34    1.51
  -3   3   8   72.70    1.42
  -3   3   7   20.20    0.74
  -3   3   7   19.44    0.71
  -3   3   7   23.41    0.79
  -3   3   7   22.26    0.80
  -3   3   7   20.43    0.76
  -3   3   7   21.32    0.80
  -3   3   7   21.45    0.77
  -3   3   6    3.34    0.32
  -3   3   6    4.41    0.36
  -3   3   6    4.07    0.35
  -3   3   6    3.31    0.30
  -3   3   6    3.12    0.29
  -3   3   6    2.96    0.28
  -3   3   6    3.47    0.51
   3  -3  -6    3.28    0.32
  -3   3   6    3.71    0.31
  -3   3   6    4.95    0.36
  -3   3   5  134.36    2.14
  -3   3   5  135.45    1.82
  -3   3   5  147.03    1.98
  -3   3   5  152.10    1.82
  -3   3   5  134.34    1.77
  -3   3   5  133.84    1.75
  -3   3   5  136.54    1.77
  -3   3   5  144.65    3.11
   3  -3  -5  139.45    1.96
   3  -3  -5  161.48    3.31
  -3   3   5  134.28    1.78
  -3   3   5  138.22    1.76
  -3   3   4  323.69    4.60
   3  -3  -4  299.96    2.83
   3  -3  -4  328.60    4.83
  -3   3   4  306.31    3.23
  -3   3   4  299.92    2.69
  -3   3   4  330.18    2.48
  -3   3   4  321.70    2.86
   3  -3  -3  214.67    3.83
  -3   3   3  213.34    2.68
  -3   3   2  175.62    3.00
  -3   3   2  170.36    2.08
  -3   3   2  172.15    2.32
   3  -3  -2  171.18    2.10
  -3   3   1  324.57    3.18
  -3   3   1  329.85    3.00
   3  -3   0  409.79    3.28
  -3   3   0  420.17    3.48
   3  -3   1    9.11    0.47
   3  -3   1   10.19    0.50
  -3   3  -1    9.29    0.49
   3  -3   2 1205.42    6.71
  -3   3  -2 1213.47    6.74
   3  -3   3   25.28    0.83
   3  -3   3   26.65    0.92
  -3   3  -3   25.49    0.79
   3  -3   4  157.22    2.21
   3  -3   4  127.29    2.92
  -3   3  -4  147.70    2.43
   3  -3   4  131.59    2.64
  -3   3  -5   22.33    0.96
   3  -3   5   21.40    1.32
   3  -3   5   23.37    0.86
   3  -3   5   19.33    1.22
  -3   3  -5   22.07    0.64
  -3   3  -6    0.50    0.18
   3  -3   6    0.62    0.37
  -3   3  -6    0.56    0.14
   3  -3   6    0.68    0.19
   3  -3   6    0.57    0.34
  -3   3  -6    0.72    0.14
  -3   3  -7  109.63    2.31
  -3   3  -7  105.24    1.61
  -3   3  -7  105.76    1.57
  -3   3  -7  104.19    1.59
   3  -3   7  101.20    1.31
  -3   3  -7  103.10    1.52
   3  -3   7  107.40    2.74
   3  -3   7  111.66    2.06
  -3   3  -7  103.71    1.53
   3  -3   7  107.33    2.78
  -3   3  -8   50.80    1.08
  -3   3  -8   52.74    1.09
  -3   3  -8   50.76    1.15
   3  -3   8   51.66    0.98
  -3   3  -8   51.68    1.09
  -3   3  -8   50.62    1.13
   3  -3   8   51.31    0.94
  -3   3  -9   13.65    0.57
   3  -3   9   14.45    0.52
  -3   3  -9   12.93    0.57
   3  -3   9   13.54    0.49
  -3   3  -9   13.86    0.58
  -3   3  -9   14.71    0.57
   3  -3   9   13.92    0.52
   3  -3  10    9.08    0.40
  -3   3 -10    8.54    0.44
   3  -3  10    9.18    0.40
   3  -3  10    9.53    0.42
  -3   3 -10    8.98    0.45
  -3   3 -10    8.90    0.41
  -3   3 -10    9.22    0.45
   3  -3  11    1.74    0.17
   3  -3  11    2.09    0.19
  -3   3 -11    1.69    0.19
  -3   3 -11    1.81    0.19
   3  -3  11    1.83    0.18
   3  -3  11    2.22    0.21
  -3   3 -11    1.80    0.19
   3  -3  11    2.26    0.19
  -3   3 -12   34.91    0.67
   3  -3  12   36.87    0.61
  -3   3 -12   35.99    0.65
   3  -3  12   36.23    0.62
   3  -3  12   37.05    0.61
  -3   3 -12   35.51    0.66
  -3   2  11   11.04    0.42
   3  -2 -11    9.55    0.37
  -3   2  11    9.67    0.37
  -3   2  11   10.10    0.42
  -3   2  11    9.41    0.39
   3  -2 -11    9.67    0.38
  -3   2  11    9.63    0.38
  -3   2  10    0.37    0.14
  -3   2  10    0.29    0.12
  -3   2  10    0.76    0.17
   3  -2 -10    0.26    0.12
  -3   2  10    0.28    0.15
  -3   2  10    0.31    0.13
  -3   2  10    0.22    0.13
  -3   2  10    0.33    0.14
  -3   2   9   35.49    0.94
  -3   2   9   35.53    0.90
  -3   2   9   37.88    0.94
  -3   2   9   35.60    0.97
  -3   2   9   35.20    0.95
  -3   2   9   31.94    1.07
  -3   2   9   35.73    0.98
  -3   2   9   33.55    0.94
  -3   2   8   16.37    0.66
  -3   2   8   15.90    0.63
  -3   2   8   16.26    0.63
  -3   2   8   14.72    0.67
  -3   2   8   15.58    0.65
  -3   2   8   17.75    0.72
  -3   2   8   16.52    0.68
  -3   2   8   16.23    0.78
  -3   2   7    8.90    0.55
  -3   2   7    8.54    0.48
  -3   2   7    8.78    0.46
  -3   2   7    8.84    0.49
  -3   2   7    8.58    0.48
  -3   2   7    8.93    0.50
   3  -2  -7    9.21    0.66
  -3   2   7   10.42    0.56
  -3   2   6   24.12    0.77
  -3   2   6   23.10    0.72
  -3   2   6   23.12    0.74
  -3   2   6   22.94    1.24
  -3   2   6   24.85    0.77
  -3   2   6   23.95    0.75
  -3   2   6   23.80    1.25
   3  -2  -6   22.01    0.94
   3  -2  -6   24.11    0.84
  -3   2   6   24.11    0.82
  -3   2   5   75.99    1.29
  -3   2   5   79.41    1.32
  -3   2   5   72.37    1.22
  -3   2   5   75.89    1.27
  -3   2   5   77.81    1.28
  -3   2   5   74.50    1.26
  -3   2   5   79.08    2.24
   3  -2  -5   68.73    1.52
   3  -2  -5   79.03    1.45
  -3   2   5   81.98    1.47
  -3   2   5   77.18    1.27
  -3   2   5   73.32    1.49
  -3   2   4  208.09    3.55
   3  -2  -4  206.38    2.28
   3  -2  -4  235.70    3.63
   3  -2  -4  226.59    2.46
  -3   2   3   22.69    1.11
   3  -2  -3   24.78    1.16
   3  -2  -3   22.51    0.72
   3  -2  -2 1030.63    7.84
  -3   2   2 1040.81    6.12
   3  -2  -2 1022.82    5.76
   3  -2  -1  197.81    2.37
  -3   2   1  198.72    2.23
   3  -2   0  438.88    3.92
  -3   2   0  434.07    3.42
   3  -2   1 1242.09    6.43
  -3   2  -1 1228.56    6.67
   3  -2   2  135.84    1.74
   3  -2   2  149.25    1.91
  -3   2  -2  130.70    1.97
  -3   2  -2  146.75    1.88
   3  -2   3  323.37    2.85
   3  -2   3  255.13    3.54
  -3   2  -3  334.65    2.87
  -3   2  -3  282.09    3.33
  -3   2  -3  305.68    3.05
   3  -2   4  501.70    3.77
   3  -2   4  415.68    5.04
  -3   2  -4  455.18    4.14
  -3   2  -4  482.07    4.59
   3  -2   4  412.12    4.85
   3  -2   5  119.31    1.84
   3  -2   5  110.81    2.65
  -3   2  -5  115.53    2.11
  -3   2  -5  126.08    2.28
   3  -2   5  101.41    2.53
  -3   2  -6  108.90    2.15
  -3   2  -6  119.00    2.26
  -3   2  -6  112.45    1.48
   3  -2   6  122.68    2.96
   3  -2   6  116.94    1.92
  -3   2  -6  111.34    1.45
  -3   2  -6  106.23    1.94
   3  -2   6  129.94    3.08
  -3   2  -7   14.82    0.82
  -3   2  -7   15.25    0.84
  -3   2  -7   14.65    0.54
  -3   2  -7   14.76    0.57
  -3   2  -7   15.04    0.55
  -3   2  -7   14.60    0.56
   3  -2   7   16.68    1.03
   3  -2   7   15.66    0.72
  -3   2  -7   15.28    0.55
   3  -2   7   16.38    1.04
  -3   2  -8   42.18    1.45
  -3   2  -8   43.06    1.45
   3  -2   8   39.91    0.84
  -3   2  -8   40.49    0.99
  -3   2  -8   41.25    0.94
   3  -2   8   40.59    0.83
  -3   2  -8   40.61    0.98
  -3   2  -8   39.52    0.93
   3  -2   8   41.59    1.24
  -3   2  -8   40.02    0.92
  -3   2  -9   48.74    1.06
  -3   2  -9   48.16    1.02
   3  -2   9   50.34    0.97
  -3   2  -9   48.00    1.09
  -3   2  -9   49.00    1.04
   3  -2   9   49.83    0.96
  -3   2  -9   49.36    1.10
   3  -2   9   49.28    0.94
  -3   2 -10    4.98    0.34
  -3   2 -10    5.37    0.33
  -3   2 -10    4.87    0.34
   3  -2  10    4.99    0.32
  -3   2 -10    4.61    0.34
   3  -2  10    5.23    0.31
   3  -2  10    4.88    0.30
  -3   2 -11   32.17    0.81
   3  -2  11   35.10    0.74
   3  -2  11   35.21    0.76
   3  -2  11   39.59    0.91
  -3   2 -11   33.43    0.81
   3  -2  11   35.95    0.79
  -3   2 -11   33.12    0.81
   3  -2  11   36.32    0.75
  -3   2 -12   27.73    0.66
   3  -2  12   30.79    0.65
   3  -2  12   30.14    0.65
  -3   2 -12   28.42    0.65
   3  -2  12   29.47    0.64
  -3   2 -12   28.65    0.67
  -3   2 -13    9.71    0.31
   3  -2  13    9.88    0.29
  -3   2 -13    9.93    0.31
   3  -2  13    9.88    0.29
   3  -1 -11   31.84    0.67
  -3   1  11   31.58    0.66
  -3   1  11   32.56    0.71
   3  -1 -11   34.23    0.67
  -3   1  11   35.17    0.79
  -3   1  11   32.04    0.69
   3  -1 -11   32.88    0.69
  -3   1  11   32.45    0.73
  -3   1  11   32.56    0.73
  -3   1  10   26.36    0.76
  -3   1  10   26.52    0.71
  -3   1  10   28.07    0.78
   3  -1 -10   26.67    0.72
  -3   1  10   26.69    0.82
  -3   1  10   27.03    0.77
   3  -1 -10   26.50    0.72
  -3   1  10   28.84    0.81
  -3   1  10   26.09    0.74
  -3   1   9 1078.52    6.28
  -3   1   9 1082.61    6.11
  -3   1   9 1077.12    6.25
  -3   1   9 1066.82    6.48
  -3   1   9 1089.87    6.35
  -3   1   9 1067.16    6.36
  -3   1   8    2.40    0.27
  -3   1   8    2.70    0.28
  -3   1   8    3.28    0.30
  -3   1   8    3.34    0.32
  -3   1   8    2.40    0.28
  -3   1   8    2.25    0.32
  -3   1   7  144.47    2.27
  -3   1   7  144.92    1.93
  -3   1   7  146.20    1.95
  -3   1   7  143.93    1.97
  -3   1   7  146.61    1.89
   3  -1  -7  150.08    2.73
  -3   1   7  147.22    2.13
  -3   1   6  124.70    2.72
  -3   1   6  140.45    2.00
  -3   1   6  125.39    1.70
  -3   1   6  130.24    1.74
  -3   1   6  124.01    1.73
  -3   1   6  127.95    1.69
  -3   1   6  124.60    2.96
   3  -1  -6  120.81    2.26
  -3   1   6  122.86    2.84
   3  -1  -6  134.54    2.03
  -3   1   6  136.12    2.02
  -3   1   5    2.72    0.29
  -3   1   5    2.50    0.34
  -3   1   5    2.30    0.41
   3  -1  -5    2.52    0.27
  -3   1   5    1.82    0.37
  -3   1   5    3.19    0.26
  -3   1   4  278.43    3.04
  -3   1   4  251.37    3.43
   3  -1  -4  238.40    2.73
  -3   1   4  259.72    3.86
   3  -1  -4  273.23    2.64
  -3   1   3   93.81    1.46
  -3   1   3   96.14    1.84
  -3   1   3   92.71    2.21
   3  -1  -2  592.57    4.99
   3  -1  -2  569.29    3.79
  -3   1   2  561.60    3.75
  -3   1   2  577.61    5.46
   3  -1  -2  551.86    3.92
  -3   1   1  663.24    4.21
  -3   1   1  646.12    4.07
   3  -1  -1  649.04    4.06
   3  -1  -1  651.94    4.17
  -3   1   1  668.42    5.54
  -3   1   0    0.52    0.13
  -3   1   0    0.70    0.12
   3  -1   0    0.27    0.10
   3  -1   0    0.14    0.11
  -3   1   0    1.02    0.21
  -3   1  -1  748.46    4.46
  -3   1  -1  783.51    4.72
   3  -1   1  763.69    5.06
   3  -1   1  799.24    4.35
  -3   1  -2  428.13    3.34
  -3   1  -2  415.89    3.59
  -3   1  -2  440.91    3.29
   3  -1   2  447.68    3.24
   3  -1   2  404.94    2.89
  -3   1  -3  493.90    3.47
  -3   1  -3  450.16    3.84
  -3   1  -3  400.19    4.03
   3  -1   3  463.25    3.30
   3  -1   3  403.17    4.12
   3  -1   3  461.59    3.08
   3  -1   4  412.43    4.37
  -3   1  -4  417.24    4.06
  -3   1  -4  445.67    4.45
   3  -1   4  443.38    4.64
   3  -1   5  466.79    5.03
  -3   1  -5  409.00    4.21
  -3   1  -5  446.84    4.46
   3  -1   5  446.94    3.56
   3  -1   5  386.81    4.34
   3  -1   6    4.63    0.49
   3  -1   6    3.80    0.33
  -3   1  -6    4.03    0.42
  -3   1  -6    4.36    0.43
  -3   1  -7  144.71    2.56
  -3   1  -7  150.46    2.58
  -3   1  -7  138.54    1.62
  -3   1  -7  136.28    1.67
  -3   1  -7  144.07    1.68
   3  -1   7  156.10    2.70
   3  -1   7  146.13    2.13
  -3   1  -7  140.09    1.63
   3  -1   7  154.10    2.74
  -3   1  -8   50.73    1.56
  -3   1  -8   51.55    1.55
  -3   1  -8   48.52    1.04
  -3   1  -8   48.12    0.99
  -3   1  -8   48.35    1.03
   3  -1   8   47.34    0.88
  -3   1  -8   47.44    0.97
   3  -1   8   54.29    1.57
   3  -1   8   50.35    1.28
  -3   1  -8   47.25    0.96
   3  -1   8   57.11    1.69
  -3   1  -9    1.52    0.19
  -3   1  -9    1.43    0.19
  -3   1  -9    1.50    0.21
   3  -1   9    1.55    0.18
  -3   1  -9    1.34    0.19
   3  -1   9    1.79    0.19
  -3   1  -9    1.36    0.20
   3  -1   9    1.51    0.18
  -3   1 -10  201.24    2.19
  -3   1 -10  200.99    2.09
  -3   1 -10  200.80    2.12
   3  -1  10  212.26    2.08
  -3   1 -10  202.91    2.27
  -3   1 -10  203.44    2.29
   3  -1  10  213.40    2.07
   3  -1  11    0.91    0.16
  -3   1 -11    0.80    0.16
   3  -1  11    0.98    0.16
   3  -1  11    0.92    0.18
  -3   1 -11    1.20    0.18
  -3   1 -12    3.77    0.27
   3  -1  12    4.13    0.26
  -3   1 -12    3.44    0.25
   3  -1  12    3.69    0.25
   3  -1  12    4.39    0.27
  -3   1 -12    3.69    0.27
  -3   1 -13   60.84    0.90
   3  -1  13   67.11    0.90
  -3   1 -13   63.13    0.91
  -3   1 -13   63.78    0.88
   3  -1  13   64.89    0.87
  -3   0  11    2.03    0.20
  -3   0  11    1.93    0.18
   3   0 -11    2.02    0.18
   3   0 -11    1.99    0.16
  -3   0  11    2.03    0.20
  -3   0  11    2.14    0.21
   3   0 -11    2.26    0.19
  -3   0  11    2.17    0.20
  -3   0  11    2.15    0.19
  -3   0  10  178.27    1.93
  -3   0  10  181.31    2.09
   3   0 -10  171.65    1.87
  -3   0  10  177.83    1.91
  -3   0  10  173.87    2.17
  -3   0  10  183.63    2.09
  -3   0  10  180.18    2.05
   3   0 -10  174.95    1.91
  -3   0  10  180.50    2.04
  -3   0   9  192.40    2.25
  -3   0   9  198.37    2.23
  -3   0   9  196.56    2.34
  -3   0   9  194.02    2.19
  -3   0   9  187.12    2.41
   3   0  -9  198.17    2.20
  -3   0   9  189.92    2.34
  -3   0   8    2.78    0.28
  -3   0   8    2.77    0.30
  -3   0   8    2.66    0.28
  -3   0   8    3.07    0.30
  -3   0   8    2.78    0.30
  -3   0   8    2.56    0.31
  -3   0   7   14.48    0.61
  -3   0   7   13.44    0.59
  -3   0   7   12.67    0.55
  -3   0   7   13.00    0.55
  -3   0   7   12.74    0.59
   3   0  -7   13.92    0.82
   3   0  -7   14.37    0.85
  -3   0   7   14.22    0.68
  -3   0   6   99.37    2.36
  -3   0   6  102.91    1.70
  -3   0   6   91.31    2.48
  -3   0   6   87.48    1.41
  -3   0   6   92.33    1.39
  -3   0   6   91.88    1.42
  -3   0   6   90.72    1.47
  -3   0   6   91.76    1.42
   3   0  -6   92.59    2.00
   3   0  -6   96.96    1.72
   3   0  -6   92.77    1.96
  -3   0   6   95.72    1.74
  -3   0   5    2.26    0.29
  -3   0   5    2.87    0.36
   3   0  -5    2.12    0.28
  -3   0   5    2.62    0.43
   3   0  -5    2.90    0.28
   3   0  -5    2.21    0.28
  -3   0   4  230.40    2.65
  -3   0   4  238.53    3.10
   3   0  -4  208.80    2.59
  -3   0   4  220.78    3.53
   3   0  -4  240.01    2.46
   3   0  -4  211.38    2.50
  -3   0   3  289.97    2.67
  -3   0   3  289.19    2.92
  -3   0   3  285.28    3.83
  -3   0   2  277.82    2.35
   3   0  -2  290.84    2.48
  -3   0   2  284.35    2.51
  -3   0   2  291.83    3.63
   3   0  -2  284.67    2.69
  -3   0   1  158.82    1.60
   3   0  -1  155.61    1.66
  -3   0   1  162.53    1.83
  -3   0   1  156.78    1.58
   3   0  -1  155.84    1.68
   3   0  -1  172.86    1.95
  -3   0   1  167.32    2.54
  -3   0   0  435.97    2.76
   3   0   0  422.67    2.93
  -3   0   0  452.23    3.34
  -3   0   0  436.19    3.09
   3   0   0  451.50    3.11
  -3   0   0  445.84    3.99
   3   0   0  425.16    3.19
   3   0   0  447.90    3.14
  -3   0  -1    7.15    0.39
   3   0   1    6.81    0.37
   3   0   1    6.37    0.30
  -3   0  -1    6.29    0.40
   3   0   1    7.51    0.36
  -3   0  -2  331.74    2.87
  -3   0  -2  320.37    2.97
   3   0   2  331.17    2.85
   3   0   2  323.69    2.54
  -3   0  -3  935.03    5.20
  -3   0  -3  885.76    5.80
  -3   0  -3  788.90    5.91
   3   0   3  873.64    4.78
   3   0   3  996.47    5.86
   3   0   3  877.75    5.27
   3   0   3  879.04    4.74
   3   0   4   81.58    1.51
  -3   0  -4   62.51    1.53
  -3   0  -4   64.28    1.64
   3   0   4   71.96    1.09
   3   0   4   74.77    1.17
   3   0   4   81.95    1.58
   3   0   4   68.69    1.26
   3   0   5   63.06    1.46
  -3   0  -5   50.51    1.45
  -3   0  -5   58.28    1.55
   3   0   5   53.08    0.98
   3   0   5   54.42    1.04
   3   0   5   56.41    1.34
   3   0   6  837.76    5.95
  -3   0  -6  848.60    6.35
   3   0   6  857.04    6.02
   3   0   7   88.70    1.87
   3   0   7   86.51    1.80
   3   0   7   83.83    1.50
  -3   0  -7   81.43    1.90
  -3   0  -7   81.73    1.84
  -3   0  -8    1.09    0.25
  -3   0  -8    1.43    0.27
  -3   0  -8    1.18    0.16
  -3   0  -8    1.66    0.19
  -3   0  -8    1.51    0.19
   3   0   8    1.04    0.14
   3   0   8    1.35    0.25
   3   0   8    1.18    0.20
  -3   0  -8    1.20    0.16
   3   0   8    1.17    0.25
  -3   0  -9   64.23    1.20
  -3   0  -9   62.97    1.12
   3   0   9   67.16    1.07
  -3   0  -9   61.34    1.16
   3   0   9   67.02    1.08
  -3   0  -9   62.59    1.13
  -3   0  -9   63.10    1.10
   3   0   9   70.27    1.75
  -3   0  -9   70.49    1.89
  -3   0 -10   15.01    0.57
  -3   0 -10   15.33    0.55
  -3   0 -10   14.87    0.58
  -3   0 -10   16.63    0.58
   3   0  10   16.39    0.55
   3   0  10   16.73    0.56
  -3   0 -10   15.43    0.60
  -3   0 -11   56.65    1.14
   3   0  11   62.93    1.09
   3   0  11   61.50    1.07
   3   0  11   63.99    1.20
  -3   0 -11   57.50    1.13
  -3   0 -11   59.41    1.14
   3   0  12  188.72    1.87
  -3   0 -12  176.23    1.95
   3   0  12  189.41    1.82
  -3   0 -12  178.06    1.92
  -3   0 -12  180.57    1.93
   3   0  13   22.45    0.54
  -3   0 -13   21.38    0.55
   3   0  13   22.17    0.53
  -3   0 -13   21.83    0.57
   3   0  14   34.11    0.53
   3   1 -11   19.86    0.49
  -3  -1  11   21.55    0.56
  -3  -1  11   22.00    0.53
  -3  -1  11   22.20    0.61
  -3  -1  11   22.39    0.57
   3   1 -11   20.29    0.51
  -3  -1  11   20.76    0.51
  -3  -1  11   22.83    0.60
   3   1 -11   19.75    0.49
   3   1 -10    4.97    0.29
  -3  -1  10    5.74    0.36
  -3  -1  10    6.15    0.36
  -3  -1  10    5.66    0.40
   3   1 -10    5.13    0.32
  -3  -1  10    5.62    0.36
  -3  -1  10    5.96    0.34
  -3  -1  10    6.20    0.39
   3   1 -10    5.36    0.32
   3   1  -9   30.44    0.82
  -3  -1   9   30.42    0.94
  -3  -1   9   31.65    0.87
   3   1  -9   31.82    0.81
  -3  -1   9   30.62    0.88
  -3  -1   9   28.41    0.94
  -3  -1   9   31.46    0.88
   3   1  -9   30.73    0.84
  -3  -1   9   30.44    0.91
  -3  -1   8    7.33    0.45
  -3  -1   8    7.25    0.47
   3   1  -8    6.97    0.42
  -3  -1   8    6.03    0.39
  -3  -1   8    6.43    0.41
  -3  -1   8    6.54    0.42
   3   1  -8    6.97    0.42
  -3  -1   8    6.18    0.47
  -3  -1   7   28.38    0.87
  -3  -1   7   33.27    0.94
  -3  -1   7   28.72    0.81
  -3  -1   7   29.33    0.84
  -3  -1   7   28.83    0.84
  -3  -1   7   27.62    0.88
  -3  -1   7   29.77    1.01
   3   1  -7   33.93    0.90
  -3  -1   6  118.56    2.43
  -3  -1   6  118.16    2.76
  -3  -1   6  121.10    1.70
  -3  -1   6  119.00    1.61
  -3  -1   6  121.48    1.62
  -3  -1   6  119.55    1.65
  -3  -1   6  116.85    1.70
   3   1  -6  119.82    2.31
   3   1  -6  116.39    2.26
   3   1  -6  125.72    1.96
  -3  -1   6  117.46    1.97
  -3  -1   5   11.98    0.66
  -3  -1   5   10.91    0.46
  -3  -1   5   10.26    0.43
  -3  -1   5   11.79    0.47
   3   1  -5   10.77    0.63
   3   1  -5   10.49    0.62
  -3  -1   5   10.10    0.80
   3   1  -5   11.68    0.55
  -3  -1   5   10.27    0.57
  -3  -1   5   11.45    0.75
  -3  -1   4   69.52    1.41
  -3  -1   4   72.09    1.56
   3   1  -4   62.35    1.38
   3   1  -4   61.96    1.39
  -3  -1   4   67.17    1.91
   3   1  -4   69.11    1.26
  -3  -1   3  107.92    1.58
  -3  -1   3  107.89    1.67
   3   1  -3  100.79    1.64
   3   1  -3  102.74    1.68
  -3  -1   3  110.95    2.30
   3   1  -3  112.81    1.55
  -3  -1   2  235.63    2.22
  -3  -1   2  237.70    2.26
   3   1  -2  247.20    2.22
  -3  -1   2  241.35    3.17
   3   1  -2  246.11    2.46
   3   1  -2  238.82    2.53
  -3  -1   1  335.32    2.61
  -3  -1   1  330.92    2.90
   3   1  -1  326.70    2.49
   3   1  -1  349.02    2.81
   3   1  -1  344.82    2.94
  -3  -1   1  337.56    3.54
  -3  -1   0   96.10    1.52
   3   1   0   91.60    1.16
   3   1   0  101.79    1.42
   3   1   0   94.52    1.23
  -3  -1   0   97.94    1.69
   3   1   0   99.85    1.43
  -3  -1  -1  946.66    5.15
  -3  -1  -1  969.12    5.69
   3   1   1  902.57    4.64
   3   1   1  967.33    5.04
  -3  -1  -1  978.52    5.72
   3   1   1  933.88    4.97
   3   1   1  942.18    5.11
  -3  -1  -2  365.76    2.98
  -3  -1  -2  365.32    3.14
  -3  -1  -2  361.77    2.55
   3   1   2  373.61    2.77
   3   1   2  361.91    2.53
   3   1   2  353.09    2.68
  -3  -1  -3  126.13    1.91
  -3  -1  -3  124.00    1.71
  -3  -1  -3  108.98    1.85
   3   1   3  126.78    1.54
   3   1   3  116.61    1.30
   3   1   3  119.88    1.49
   3   1   3  115.30    1.41
  -3  -1  -4   57.55    1.50
  -3  -1  -4   71.50    1.25
  -3  -1  -4   57.51    1.49
   3   1   4   71.57    1.12
   3   1   4   69.37    1.06
   3   1   4   73.87    1.26
   3   1   5   14.74    0.58
  -3  -1  -5   11.69    0.71
  -3  -1  -5   11.96    0.69
   3   1   5   12.67    0.47
   3   1   5   14.94    0.51
   3   1   5   14.07    0.58
  -3  -1  -5   12.79    0.54
   3   1   6    0.85    0.17
  -3  -1  -6    0.80    0.21
  -3  -1  -6    0.30    0.11
   3   1   6    0.31    0.11
   3   1   6    0.48    0.14
   3   1   6    0.33    0.11
   3   1   7  270.91    3.00
   3   1   7  261.34    2.62
   3   1   7  274.01    2.95
  -3  -1  -7  265.93    3.24
  -3  -1  -7  270.63    2.80
  -3  -1  -7  290.07    3.66
  -3  -1  -7  289.03    3.47
  -3  -1  -8  159.65    2.74
  -3  -1  -8  146.06    1.60
  -3  -1  -8  147.77    1.69
  -3  -1  -8  152.19    1.71
   3   1   8  152.67    1.50
   3   1   8  149.71    1.52
  -3  -1  -8  150.64    2.18
   3   1   8  156.54    2.29
  -3  -1  -8  149.50    2.51
  -3  -1  -8  155.04    1.68
   3   1   8  153.90    2.38
  -3  -1  -9   15.12    0.86
  -3  -1  -9   16.19    0.58
  -3  -1  -9   13.90    0.52
   3   1   9   14.63    0.48
  -3  -1  -9   14.31    0.54
   3   1   9   15.77    0.50
   3   1   9   15.01    0.48
  -3  -1  -9   14.43    0.52
  -3  -1  -9   16.64    0.76
  -3  -1  -9   14.90    0.83
  -3  -1  -9   14.23    0.51
   3   1   9   14.62    0.75
  -3  -1 -10  184.97    2.05
  -3  -1 -10  183.32    1.96
  -3  -1 -10  181.23    2.07
   3   1  10  195.64    1.91
   3   1  10  206.00    2.25
  -3  -1 -10  184.82    2.01
  -3  -1 -10  185.90    2.12
   3   1  10  196.07    1.96
   3   1  10  191.55    1.89
  -3  -1 -11   40.32    0.94
  -3  -1 -11   38.18    0.92
   3   1  11   40.42    0.85
   3   1  11   40.84    0.95
   3   1  11   41.47    0.89
  -3  -1 -12   60.05    1.10
  -3  -1 -12   57.52    1.09
   3   1  12   61.80    1.03
   3   1  12   61.15    1.05
  -3  -1 -12   57.46    1.10
  -3  -1 -13   12.82    0.46
  -3  -1 -13   13.18    0.46
  -3  -1 -13   12.22    0.46
   3   1  13   12.94    0.44
  -3  -1 -14   41.64    0.67
  -3  -1 -14   40.40    0.67
   3   1  14   41.62    0.65
  -3  -2  11   32.78    0.64
  -3  -2  11   32.38    0.62
  -3  -2  11   32.35    0.64
   3   2 -11   30.23    0.57
   3   2 -11   29.18    0.55
  -3  -2  11   31.04    0.58
  -3  -2  11   34.01    0.69
   3   2 -10   20.29    0.54
  -3  -2  10   23.59    0.63
  -3  -2  10   22.69    0.67
  -3  -2  10   24.07    0.69
  -3  -2  10   23.74    0.70
   3   2 -10   21.20    0.61
   3   2 -10   21.75    0.60
  -3  -2  10   23.65    0.65
  -3  -2  10   23.45    0.74
   3   2  -9    5.24    0.32
  -3  -2   9    6.04    0.38
  -3  -2   9    5.86    0.39
  -3  -2   9    5.92    0.40
   3   2  -9    5.79    0.37
   3   2  -9    5.94    0.36
  -3  -2   9    6.20    0.44
  -3  -2   9    6.46    0.40
  -3  -2   8   35.69    0.99
  -3  -2   8   29.42    0.96
   3   2  -8   33.71    0.90
  -3  -2   8   33.23    0.91
   3   2  -8   32.41    0.86
  -3  -2   8   32.25    0.91
  -3  -2   8   32.10    0.94
   3   2  -8   33.82    0.92
  -3  -2   8   32.75    1.03
   3   2  -7   51.81    1.13
  -3  -2   7   45.72    1.15
  -3  -2   7   55.84    1.28
  -3  -2   7   48.95    1.09
  -3  -2   7   46.38    1.10
  -3  -2   7   47.13    1.30
   3   2  -7   51.59    1.13
  -3  -2   6    2.05    0.35
   3   2  -6    2.44    0.24
  -3  -2   6    1.92    0.24
   3   2  -6    3.64    0.29
  -3  -2   6    2.07    0.23
  -3  -2   6    2.22    0.40
  -3  -2   6    2.07    0.23
   3   2  -6    2.72    0.37
   3   2  -6    2.21    0.33
  -3  -2   6    3.20    0.38
  -3  -2   5    1.53    0.26
   3   2  -5    1.32    0.18
  -3  -2   5    1.14    0.17
  -3  -2   5    1.34    0.18
   3   2  -5    1.77    0.27
   3   2  -5    1.34    0.25
  -3  -2   5    1.34    0.35
  -3  -2   5    1.56    0.29
  -3  -2   5    1.19    0.25
  -3  -2   4  526.73    4.21
  -3  -2   4  533.58    4.47
   3   2  -4  479.07    4.31
   3   2  -4  482.92    4.35
  -3  -2   4  502.24    5.41
   3   2  -4  537.35    3.82
  -3  -2   3    4.65    0.34
  -3  -2   3    4.64    0.35
   3   2  -3    4.51    0.37
   3   2  -3    4.33    0.36
  -3  -2   3    4.57    0.47
   3   2  -3    4.72    0.31
  -3  -2   2  296.84    2.63
   3   2  -2  307.19    2.97
   3   2  -2  298.13    2.94
  -3  -2   2  304.93    3.52
  -3  -2   1 1059.76    5.68
   3   2  -1 1072.77    5.41
   3   2  -1 1111.94    6.20
   3   2  -1 1128.85    6.17
  -3  -2   0  268.85    2.21
   3   2   0  264.40    2.07
   3   2   0  283.07    2.49
   3   2   0  278.47    2.54
   3   2   0  287.96    2.53
  -3  -2  -1 1712.57    7.90
  -3  -2  -1 1724.51    7.71
  -3  -2  -1 1715.09    7.77
   3   2   1 1716.45    7.88
   3   2   1 1718.80    7.86
   3   2   2 1440.65    6.63
  -3  -2  -2 1459.59    7.23
  -3  -2  -2 1424.07    6.83
   3   2   2 1472.46    6.46
  -3  -2  -2 1445.66    6.52
   3   2   2 1423.14    6.78
   3   2   2 1457.38    6.87
   3   2   3   96.29    1.32
  -3  -2  -3   91.03    1.55
  -3  -2  -3   94.11    1.33
   3   2   3   96.28    1.28
  -3  -2  -3   92.18    1.34
   3   2   3   90.70    1.22
   3   2   3   92.47    1.26
   3   2   4   63.88    1.03
   3   2   4   69.42    1.18
  -3  -2  -4   67.63    1.16
  -3  -2  -4   60.06    1.47
  -3  -2  -4   56.88    1.41
   3   2   4   66.09    1.08
   3   2   4   66.42    1.13
   3   2   4   64.03    1.02
  -3  -2  -4   55.97    1.21
   3   2   5   17.07    0.58
   3   2   5   19.77    0.69
  -3  -2  -5   15.87    0.84
  -3  -2  -5   16.26    0.80
   3   2   5   18.34    0.57
   3   2   5   18.95    0.64
   3   2   5   18.35    0.58
  -3  -2  -5   16.86    0.71
   3   2   6   85.06    1.45
   3   2   6   86.62    1.53
  -3  -2  -6   85.65    1.99
  -3  -2  -6   89.41    1.88
   3   2   6   86.00    1.32
   3   2   6   90.17    1.41
  -3  -2  -6   86.51    1.62
   3   2   7  185.98    2.36
   3   2   7  185.58    2.47
   3   2   7  191.24    2.21
   3   2   7  200.88    2.44
  -3  -2  -7  203.19    2.83
  -3  -2  -7  201.08    2.52
   3   2   7  199.45    2.34
  -3  -2  -7  204.75    3.09
  -3  -2  -8  471.92    4.85
  -3  -2  -8  460.87    3.17
  -3  -2  -8  470.98    3.22
   3   2   8  484.26    3.34
   3   2   8  461.23    2.90
  -3  -2  -8  447.78    3.09
   3   2   8  458.69    2.89
   3   2   8  466.82    4.04
   3   2   8  460.46    3.99
  -3  -2  -8  475.60    4.66
  -3  -2  -8  476.58    4.18
  -3  -2  -8  466.80    3.16
   3   2   8  446.43    4.10
   3   2   8  444.74    4.25
  -3  -2  -9  186.60    1.96
   3   2   9  195.92    2.08
  -3  -2  -9  188.47    2.03
   3   2   9  183.31    1.77
  -3  -2  -9  186.73    1.94
  -3  -2  -9  183.53    1.95
   3   2   9  189.11    1.81
   3   2   9  189.12    1.79
  -3  -2  -9  185.92    2.97
  -3  -2  -9  189.88    2.65
  -3  -2  -9  185.08    1.91
   3   2   9  173.61    2.56
   3   2  10    5.07    0.30
  -3  -2 -10    4.67    0.32
  -3  -2 -10    5.04    0.34
   3   2  10    5.52    0.32
   3   2  10    5.13    0.31
  -3  -2 -10    5.00    0.32
  -3  -2 -10    4.94    0.33
  -3  -2 -10    5.01    0.33
   3   2  10    5.38    0.35
  -3  -2 -11  199.18    2.18
   3   2  11  214.39    2.08
   3   2  11  212.14    2.07
  -3  -2 -11  213.22    2.23
   3   2  11  203.46    2.02
  -3  -2 -11  201.56    2.21
  -3  -2 -12   11.08    0.49
   3   2  12   11.05    0.45
   3   2  12   10.90    0.44
  -3  -2 -12   10.40    0.47
  -3  -2 -12   11.25    0.49
   3   2  13  192.70    1.75
  -3  -2 -13  189.04    1.92
   3   2  13  193.30    1.79
  -3  -2 -13  194.77    1.91
  -3  -2 -13  196.75    1.92
   3   2  14  429.03    2.52
  -3  -2 -14  434.97    2.62
  -3  -2 -14  425.90    2.58
  -3  -3  10    0.31    0.13
  -3  -3  10    0.32    0.11
   3   3 -10    0.28    0.10
  -3  -3  10    0.61    0.13
   3   3 -10    0.28    0.09
  -3  -3  10    0.54    0.13
  -3  -3  10    0.65    0.15
  -3  -3   9    1.36    0.21
  -3  -3   9    1.52    0.21
   3   3  -9    2.67    0.23
   3   3  -9    1.32    0.18
   3   3  -9    1.31    0.19
   3   3  -9    1.34    0.19
  -3  -3   9    2.61    0.27
  -3  -3   9    1.42    0.24
  -3  -3   8   66.18    1.51
  -3  -3   8   86.94    1.58
   3   3  -8   76.07    1.36
  -3  -3   8   75.24    1.49
  -3  -3   8   83.19    1.48
   3   3  -8   74.74    1.29
   3   3  -8   77.70    1.39
  -3  -3   8   77.40    1.60
   3   3  -7   43.99    1.05
  -3  -3   7   37.23    1.09
  -3  -3   7   47.32    1.21
  -3  -3   7   41.00    1.04
   3   3  -7   42.58    1.00
  -3  -3   7   38.48    1.05
  -3  -3   7   42.02    1.27
   3   3  -7   43.88    1.06
  -3  -3   6   10.38    0.71
   3   3  -6   11.87    0.54
  -3  -3   6    9.82    0.52
  -3  -3   6   11.09    0.61
   3   3  -6   11.56    0.53
  -3  -3   6   11.84    0.54
   3   3  -6   11.49    0.52
  -3  -3   6   11.01    0.82
  -3  -3   6    9.97    0.51
   3   3  -6   11.06    0.75
  -3  -3   6   10.43    0.66
  -3  -3   5  315.96    3.53
   3   3  -5  322.47    2.80
   3   3  -5  324.85    2.85
   3   3  -5  326.18    2.81
  -3  -3   5  308.17    2.70
  -3  -3   5  309.32    2.74
   3   3  -5  312.92    3.84
  -3  -3   5  327.14    4.76
  -3  -3   5  333.29    3.94
  -3  -3   5  301.01    3.49
  -3  -3   4   26.61    0.95
   3   3  -4   23.60    0.92
  -3  -3   4   24.59    1.18
  -3  -3   4   24.69    0.86
  -3  -3   4   22.78    0.87
  -3  -3   3  136.62    1.89
   3   3  -3  141.78    1.85
  -3  -3   3  138.97    1.97
   3   3  -3  133.29    2.16
  -3  -3   3  134.90    2.53
  -3  -3   2  378.06    3.12
  -3  -3   2  374.12    3.14
   3   3  -2  378.58    3.45
  -3  -3   1   84.38    1.33
  -3  -3   1   83.74    1.27
   3   3  -1   89.56    1.51
   3   3  -1   92.74    1.45
   3   3  -1   93.92    1.59
   3   3   0  921.83    5.47
   3   3   0  929.25    5.22
   3   3   1   63.49    1.06
  -3  -3  -1   62.90    1.13
   3   3   1   63.05    1.13
   3   3   1   65.11    1.09
   3   3   2    7.03    0.36
  -3  -3  -2    7.14    0.38
  -3  -3  -2    7.02    0.37
  -3  -3  -2    6.74    0.37
   3   3   2    7.43    0.32
   3   3   2    6.84    0.36
   3   3   2    7.13    0.34
   3   3   3  154.59    1.78
  -3  -3  -3  157.82    2.01
  -3  -3  -3  154.90    1.94
   3   3   3  155.33    1.66
   3   3   3  157.23    1.74
   3   3   3  160.45    1.71
   3   3   4  102.12    1.54
  -3  -3  -4   93.46    1.76
  -3  -3  -4   98.70    1.61
   3   3   4   96.87    1.31
   3   3   4   98.32    1.38
   3   3   4   94.05    1.32
  -3  -3  -4  103.20    1.67
   3   3   5   50.39    1.15
  -3  -3  -5   48.51    1.16
  -3  -3  -5   39.65    1.29
   3   3   5   47.76    0.94
   3   3   5   48.91    1.03
   3   3   5   47.08    0.97
  -3  -3  -5   41.72    1.23
   3   3   6  209.29    2.55
   3   3   6  207.08    2.18
   3   3   6  211.41    2.35
   3   3   6  211.25    2.26
   3   3   7    4.06    0.32
   3   3   7    3.34    0.31
  -3  -3  -7    4.02    0.41
   3   3   7    3.44    0.31
  -3  -3  -7    3.96    0.41
   3   3   7    3.84    0.37
  -3  -3  -8  279.25    2.43
   3   3   8  268.76    2.34
  -3  -3  -8  275.90    2.38
   3   3   8  265.63    2.10
  -3  -3  -8  279.13    2.40
   3   3   8  270.77    2.09
   3   3   8  266.86    2.89
  -3  -3  -8  283.22    3.57
  -3  -3  -8  291.06    3.38
   3   3   8  269.97    2.97
  -3  -3  -8  292.28    2.50
   3   3   8  257.50    3.27
  -3  -3  -9  161.35    1.84
   3   3   9  158.11    1.84
  -3  -3  -9  159.61    1.85
   3   3   9  151.37    1.63
  -3  -3  -9  160.95    1.82
   3   3   9  158.65    1.65
  -3  -3  -9  155.01    1.78
   3   3   9  152.26    2.33
  -3  -3  -9  156.57    2.73
  -3  -3  -9  162.07    2.52
  -3  -3  -9  162.54    1.83
   3   3   9  143.16    2.55
   3   3  10   45.63    0.91
  -3  -3 -10   47.38    1.01
   3   3  10   46.36    0.92
  -3  -3 -10   47.10    0.97
  -3  -3 -10   45.59    0.98
  -3  -3 -10   44.60    0.98
  -3  -3 -11   28.92    0.79
   3   3  11   30.93    0.77
  -3  -3 -11   30.83    0.82
   3   3  11   30.04    0.76
  -3  -3 -11   31.67    0.83
  -3  -3 -11   32.27    0.85
  -3  -3 -11   31.39    0.81
   3   3  12  161.54    1.80
  -3  -3 -12  165.45    1.90
   3   3  12  160.33    1.78
  -3  -3 -12  162.31    1.86
  -3  -3 -12  157.74    1.88
  -3  -3 -13  217.64    2.08
   3   3  13  223.71    2.00
  -3  -3 -13  222.12    2.03
   3   3  13  223.58    1.98
  -3  -3 -13  221.53    2.09
   3   3  14   15.33    0.41
  -3  -3 -14   14.84    0.44
  -3  -3 -14   14.96    0.43
  -3  -3 -14   16.13    0.45
  -3  -4  10   24.45    0.63
  -3  -4  10   24.57    0.58
   3   4 -10   20.92    0.50
   3   4 -10   21.16    0.49
  -3  -4  10   22.86    0.54
  -3  -4   9   17.48    0.67
  -3  -4   9   19.29    0.65
   3   4  -9   15.69    0.54
   3   4  -9   16.74    0.54
  -3  -4   9   19.05    0.62
   3   4  -8   58.21    1.14
  -3  -4   8   55.25    1.31
   3   4  -8   55.66    1.05
  -3  -4   8   61.87    1.31
   3   4  -8   59.93    1.18
  -3  -4   8   56.34    1.31
   3   4  -7   21.78    0.75
  -3  -4   7   23.91    0.90
  -3  -4   7   18.39    0.76
  -3  -4   7   22.26    0.80
   3   4  -7   20.72    0.69
   3   4  -7   21.34    0.74
  -3  -4   7   20.41    0.88
   3   4  -6    7.67    0.44
  -3  -4   6    8.35    0.58
  -3  -4   6    6.37    0.42
   3   4  -6    8.14    0.44
  -3  -4   6    6.66    0.44
  -3  -4   6    6.90    0.56
   3   4  -6    7.68    0.45
   3   4  -5   72.54    1.31
   3   4  -5   73.72    1.60
  -3  -4   5   69.35    1.67
   3   4  -5   73.92    1.32
   3   4  -5   72.63    1.29
  -3  -4   5   65.24    1.23
  -3  -4   5   70.83    1.79
  -3  -4   5   65.89    1.25
   3   4  -5   69.35    1.83
  -3  -4   5   70.36    2.40
  -3  -4   5   63.65    1.60
  -3  -4   4   19.47    0.77
   3   4  -4   19.55    0.77
  -3  -4   4   17.18    0.57
   3   4  -4   18.15    0.61
  -3  -4   4   18.19    0.80
   3   4  -4   19.66    0.64
  -3  -4   4   18.15    1.02
   3   4  -4   17.74    0.87
  -3  -4   4   16.65    1.09
  -3  -4   4   17.55    0.79
  -3  -4   3    6.10    0.41
   3   4  -3    6.91    0.44
  -3  -4   3    6.65    0.45
   3   4  -3    6.29    0.49
  -3  -4   2  559.87    4.10
   3   4  -2  577.92    4.53
  -3  -4   1    3.94    0.31
  -3  -4   1    3.45    0.29
   3   4  -1    3.74    0.35
   3   4  -1    3.91    0.33
  -3  -4   0   45.84    0.99
   3   4   0   44.92    0.92
   3   4   0   43.49    1.03
   3   4   0   47.39    1.13
   3   4   1  204.94    2.16
  -3  -4  -1  196.31    2.19
  -3  -4  -1  202.45    2.13
   3   4   1  200.52    2.18
   3   4   2  199.41    2.13
  -3  -4  -2  202.25    2.16
  -3  -4  -2  197.03    2.29
   3   4   2  200.67    2.13
   3   4   2  202.01    1.89
  -3  -4  -3   68.89    1.27
  -3  -4  -3   66.70    1.40
   3   4   3   66.03    1.04
   3   4   3   67.65    1.19
   3   4   4  285.35    2.77
  -3  -4  -4  259.67    3.11
   3   4   4  282.54    2.38
   3   4   4  264.34    2.46
  -3  -4  -4  300.85    3.01
   3   4   5   48.37    1.17
  -3  -4  -5   44.34    1.29
   3   4   5   46.34    0.92
   3   4   5   47.40    1.04
   3   4   5   46.48    1.02
  -3  -4  -5   48.47    1.34
   3   4   6  168.12    2.44
  -3  -4  -6  171.80    2.59
   3   4   6  166.75    1.95
   3   4   6  165.00    2.11
   3   4   6  165.32    2.04
   3   4   7   85.98    1.80
   3   4   7   88.56    1.49
   3   4   7   86.57    1.57
   3   4   7   88.20    1.55
  -3  -4  -7   92.53    2.03
  -3  -4  -7   82.10    2.03
  -3  -4  -7   92.12    1.86
   3   4   8   31.16    0.77
  -3  -4  -8   30.98    0.78
  -3  -4  -8   32.58    0.84
   3   4   8   29.60    0.65
   3   4   8   29.73    0.64
  -3  -4  -8   31.44    1.18
  -3  -4  -8   31.97    1.22
   3   4   8   29.97    0.95
   3   4   8   28.67    1.07
  -3  -4  -8   34.28    0.89
  -3  -4  -9 1058.56    5.78
   3   4   9  866.22    6.97
  -3  -4  -9 1011.34    5.67
  -3  -4  -9 1003.67    5.58
   3   4   9  949.21    5.42
   3   4   9  951.99    5.05
  -3  -4  -9  998.35    5.63
   3   4   9  947.69    5.05
   3   4   9  910.45    6.39
  -3  -4  -9  934.58    7.31
  -3  -4  -9 1043.33    7.41
  -3  -4  -9  975.61    5.62
   3   4  10  118.72    1.52
  -3  -4 -10  125.22    1.70
  -3  -4 -10  120.33    1.64
   3   4  10  119.44    1.52
  -3  -4 -10  127.41    1.68
  -3  -4 -10  125.79    1.69
  -3  -4 -10  124.36    1.72
   3   4  11   10.75    0.47
  -3  -4 -11   13.48    0.55
  -3  -4 -11   11.58    0.51
   3   4  11   11.57    0.48
  -3  -4 -11   11.48    0.50
  -3  -4 -11   13.37    0.55
   3   4  12   19.40    0.61
  -3  -4 -12   19.05    0.65
  -3  -4 -12   19.52    0.63
  -3  -4 -12   19.93    0.64
   3   4  12   19.94    0.62
  -3  -4 -12   20.19    0.65
   3   4  13   42.93    0.85
  -3  -4 -13   44.85    0.87
  -3  -4 -13   42.74    0.86
   3   4  13   43.79    0.85
  -3  -4 -13   43.02    0.87
   3   4  14   22.18    0.52
  -3  -4 -14   21.69    0.53
  -3  -4 -14   21.27    0.50
   3   4  14   20.94    0.49
  -3  -4 -14   21.77    0.52
  -3  -4 -14   23.05    0.53
   3   5 -10    4.72    0.20
  -3  -5  10    5.48    0.24
  -3  -5   9    5.94    0.37
  -3  -5   9    5.97    0.36
   3   5  -9    5.05    0.28
   3   5  -9    5.10    0.27
  -3  -5   9    5.78    0.32
  -3  -5   8   11.91    0.60
  -3  -5   8   13.67    0.62
   3   5  -8   12.15    0.45
   3   5  -8   14.67    0.55
   3   5  -8   12.73    0.50
  -3  -5   8   14.88    0.62
  -3  -5   7   37.40    1.12
   3   5  -7   33.92    0.91
  -3  -5   7   30.08    0.99
   3   5  -7   33.47    0.84
  -3  -5   7   32.55    1.01
   3   5  -7   35.50    0.94
  -3  -5   7   32.05    1.07
  -3  -5   6   13.00    0.73
   3   5  -6   13.87    0.60
  -3  -5   6   12.41    0.62
   3   5  -6   13.83    0.61
  -3  -5   6   11.61    0.60
   3   5  -6   12.93    0.56
  -3  -5   6   12.07    0.73
   3   5  -5    0.46    0.14
  -3  -5   5    0.27    0.13
   3   5  -5    0.47    0.14
   3   5  -5    0.33    0.14
  -3  -5   5    0.25    0.23
  -3  -5   5    0.72    0.26
   3   5  -5    0.21    0.12
   3   5  -4    0.56    0.15
   3   5  -4    0.58    0.18
   3   5  -4    0.57    0.14
   3   5  -4    0.80    0.16
  -3  -5   4    0.51    0.13
   3   5  -4    0.50    0.13
  -3  -5   4    0.57    0.25
  -3  -5   4    0.69    0.33
   3   5  -4    0.52    0.19
  -3  -5   4    0.46    0.23
   3   5  -3    9.07    0.54
   3   5  -3    8.13    0.40
   3   5  -3    8.38    0.40
   3   5  -3    8.19    0.40
   3   5  -3    7.77    0.39
  -3  -5   3    8.01    0.51
  -3  -5   3    7.72    0.37
   3   5  -3    8.82    0.42
   3   5  -3    8.94    0.62
  -3  -5   3    7.14    0.66
  -3  -5   3   10.17    0.59
   3   5  -2    0.08    0.12
  -3  -5   2    1.29    0.21
  -3  -5   2    0.08    0.10
   3   5  -2    1.76    0.24
   3   5  -1  762.70    4.90
   3   5  -1  756.39    5.66
  -3  -5   1  727.27    5.12
  -3  -5   1  718.57    4.86
   3   5  -1  777.39    5.17
   3   5   0    4.34    0.32
   3   5   0    4.51    0.34
   3   5   0    5.32    0.39
   3   5   1   34.58    0.90
   3   5   1   34.53    0.86
  -3  -5  -1   33.80    0.92
  -3  -5  -1   31.42    0.91
   3   5   1   37.27    0.99
  -3  -5  -2    0.65    0.15
  -3  -5  -2    0.84    0.17
   3   5   2    0.74    0.15
   3   5   3  179.37    2.09
  -3  -5  -3  179.87    2.19
  -3  -5  -3  170.00    2.56
   3   5   3  168.41    2.12
   3   5   4   91.33    1.47
  -3  -5  -4  105.18    1.79
  -3  -5  -4  103.19    1.74
  -3  -5  -4   91.12    2.06
   3   5   4   98.23    1.67
   3   5   5   39.60    0.98
  -3  -5  -5   37.31    1.36
   3   5   5   39.43    1.10
   3   5   6   71.05    1.24
   3   5   6   72.80    1.40
  -3  -5  -6   72.91    1.98
  -3  -5  -6   74.51    1.91
   3   5   6   72.34    1.60
  -3  -5  -7  301.59    3.81
   3   5   7  280.02    2.42
   3   5   7  278.02    2.95
  -3  -5  -7  260.39    4.05
   3   5   7  286.85    3.51
   3   5   8    5.06    0.42
  -3  -5  -8    5.40    0.50
   3   5   8    4.74    0.27
   3   5   8    5.17    0.28
  -3  -5  -8    4.78    0.36
   3   5   8    4.91    0.32
   3   5   8    6.33    0.31
   3   5   8    6.05    0.30
  -3  -5  -8    5.06    0.57
   3   5   8    5.72    0.43
  -3  -5  -8    5.72    0.43
   3   5   8    4.52    0.46
  -3  -5  -9    8.33    0.48
  -3  -5  -9    7.54    0.43
   3   5   9    7.20    0.35
   3   5   9    6.91    0.34
   3   5   9    7.36    0.35
   3   5   9    7.34    0.35
  -3  -5  -9    8.05    0.64
   3   5   9    7.41    0.51
  -3  -5  -9    8.19    0.49
   3   5   9    6.58    0.57
  -3  -5 -10   75.61    1.35
  -3  -5 -10   72.78    1.33
   3   5  10   69.57    1.15
  -3  -5 -10   75.20    1.36
   3   5  10   69.17    1.15
   3   5  10   65.61    1.08
  -3  -5 -10   71.15    1.27
  -3  -5 -10   78.73    1.38
  -3  -5 -10   72.52    1.34
   3   5  11   50.36    1.00
  -3  -5 -11   53.46    1.09
  -3  -5 -11   51.30    1.06
   3   5  11   50.85    1.02
  -3  -5 -11   52.24    1.10
  -3  -5 -11   54.00    1.09
  -3  -5 -11   50.93    1.12
  -3  -5 -12   10.63    0.47
   3   5  12    8.72    0.42
  -3  -5 -12   10.23    0.47
   3   5  12   10.05    0.45
  -3  -5 -12    8.80    0.44
  -3  -5 -13   12.62    0.47
   3   5  13   13.52    0.48
  -3  -5 -13   14.78    0.50
  -3  -5 -13   13.55    0.48
   3   5  13   13.31    0.47
  -3  -5 -13   13.42    0.49
   3   5  14   70.54    0.95
  -3  -5 -14   67.31    0.92
  -3  -5 -14   70.60    0.91
  -3  -5 -14   69.56    0.92
  -3  -5 -14   69.70    0.92
   3   5  14   68.37    0.91
   3   6  -9   22.98    0.50
   3   6  -9   23.13    0.48
  -3  -6   9   26.70    0.58
  -3  -6   9   28.71    0.66
   3   6  -8    1.50    0.17
  -3  -6   8    1.39    0.22
   3   6  -7  123.87    1.65
  -3  -6   7  137.71    2.07
   3   6  -7  125.28    1.69
  -3  -6   7  108.87    1.86
   3   6  -7  119.06    1.51
  -3  -6   7  112.76    1.91
   3   6  -6   38.42    0.98
  -3  -6   6   35.52    1.20
   3   6  -6   38.23    0.98
  -3  -6   6   32.12    1.15
  -3  -6   6   33.22    1.04
   3   6  -6   37.41    0.91
   3   6  -5   27.62    0.84
  -3  -6   5   24.33    1.07
  -3  -6   5   24.16    1.03
   3   6  -5   27.58    0.85
  -3  -6   5   23.75    0.83
   3   6  -5   26.99    0.80
   3   6  -4   95.59    1.56
   3   6  -4   95.35    1.54
   3   6  -4   98.99    2.24
   3   6  -4  100.32    1.55
   3   6  -3    1.48    0.26
   3   6  -3    1.64    0.21
   3   6  -3    1.89    0.22
   3   6  -3    1.90    0.22
   3   6  -3    1.60    0.21
  -3  -6   3    1.61    0.21
  -3  -6   3    3.59    0.39
   3   6  -3    1.75    0.31
  -3  -6   3    3.40    0.50
  -3  -6   3    1.61    0.28
   3   6  -2  716.13    4.37
   3   6  -2  712.28    4.40
  -3  -6   2  744.15    5.71
   3   6  -2  726.66    4.43
  -3  -6   2  715.42    4.41
   3   6  -2  766.41    6.14
   3   6  -2  790.39    5.61
   3   6  -2  719.58    4.45
   3   6  -1    0.16    0.11
   3   6  -1    0.27    0.12
   3   6   0  358.20    3.28
  -3  -6   0  365.50    3.57
   3   6   0  355.17    3.36
   3   6   1   62.63    1.27
  -3  -6  -1   58.92    1.31
  -3  -6  -1   55.37    1.28
   3   6   1   65.97    1.46
   3   6   2  722.82    4.86
   3   6   2  735.22    4.85
  -3  -6  -2  743.19    5.13
  -3  -6  -2  720.53    5.52
   3   6   2  741.78    5.24
  -3  -6  -3   77.92    1.49
  -3  -6  -3   78.20    1.87
   3   6   3   74.63    1.49
   3   6   4  207.25    2.40
  -3  -6  -4  214.05    2.74
  -3  -6  -4  222.11    2.66
  -3  -6  -4  203.28    3.44
   3   6   4  214.92    2.64
   3   6   5  533.11    3.87
  -3  -6  -5  520.10    6.01
   3   6   5  534.00    4.62
   3   6   6   10.86    0.64
   3   6   6   10.81    0.44
  -3  -6  -6   10.86    0.82
   3   6   6   10.76    0.56
  -3  -6  -6   10.75    0.77
   3   6   7   67.99    1.01
   3   6   7   66.91    1.01
   3   6   7   65.59    1.01
   3   6   7   69.22    1.17
   3   6   7   67.92    1.02
   3   6   7   68.72    1.47
  -3  -6  -7   69.11    2.16
   3   6   7   68.21    1.71
   3   6   8  200.59    1.90
   3   6   8  193.79    3.06
   3   6   8  199.38    1.90
  -3  -6  -8  201.33    3.70
   3   6   8  199.45    2.64
   3   6   8  200.77    2.76
   3   6   9  102.59    2.07
  -3  -6  -9  104.28    1.72
   3   6   9  101.03    1.36
   3   6   9  101.74    1.34
   3   6   9  101.94    1.38
  -3  -6  -9  105.59    1.80
  -3  -6 -10   28.60    0.86
  -3  -6 -10   29.06    0.85
   3   6  10   26.50    0.70
   3   6  10   25.82    0.70
  -3  -6 -10   28.18    0.87
   3   6  10   25.50    0.69
   3   6  10   26.50    0.71
  -3  -6 -10   30.07    0.89
  -3  -6 -10   28.48    0.85
   3   6  11  128.89    1.57
   3   6  11  133.31    1.65
  -3  -6 -11  148.57    1.89
   3   6  11  133.38    1.67
   3   6  11  129.70    1.58
  -3  -6 -11  134.41    1.74
  -3  -6 -11  140.22    1.83
  -3  -6 -11  146.18    1.86
  -3  -6 -11  133.79    1.85
   3   6  12   19.82    0.61
  -3  -6 -12   21.25    0.65
   3   6  12   19.69    0.61
  -3  -6 -12   19.02    0.60
  -3  -6 -12   19.57    0.63
  -3  -6 -12   20.71    0.67
   3   6  13  190.49    1.82
  -3  -6 -13  195.64    1.81
   3   6  13  192.92    1.83
  -3  -6 -13  189.81    1.83
   3   6  14   19.58    0.47
  -3  -6 -14   19.01    0.46
  -3  -6 -14   19.79    0.46
   3   6  14   18.94    0.45
  -3  -6 -14   20.07    0.47
  -3  -6 -14   20.25    0.46
   3   6  14   20.01    0.45
  -3  -7   8   25.55    0.70
   3   7  -8   24.54    0.55
   3   7  -8   25.71    0.55
   3   7  -7   66.27    1.09
   3   7  -7   65.02    1.10
   3   7  -7   64.96    1.07
   3   7  -6  105.88    1.55
  -3  -7   6  104.12    1.97
   3   7  -6  104.08    1.52
   3   7  -6  104.07    1.57
   3   7  -6  104.11    1.43
   3   7  -5   54.66    1.17
  -3  -7   5   45.06    1.45
   3   7  -5   54.95    1.17
  -3  -7   5   44.94    1.38
   3   7  -5   53.07    1.12
   3   7  -5   53.82    1.11
   3   7  -4  243.53    2.56
  -3  -7   4  204.95    3.18
  -3  -7   4  231.96    2.78
   3   7  -4  238.89    2.56
  -3  -7   4  218.03    3.13
   3   7  -4  249.19    2.52
   3   7  -4  236.59    2.48
   3   7  -3  174.76    2.09
  -3  -7   3  174.63    2.71
  -3  -7   3  173.02    2.27
   3   7  -3  178.71    2.08
   3   7  -3  174.24    2.09
   3   7  -3  172.79    2.10
  -3  -7   3  172.14    2.66
   3   7  -2    0.35    0.13
   3   7  -2    0.24    0.12
  -3  -7   2    0.31    0.16
   3   7  -2    1.63    0.20
  -3  -7   2    1.33    0.20
  -3  -7   2    1.01    0.25
   3   7  -2    0.22    0.12
   3   7  -2    1.29    0.24
   3   7  -1   16.47    0.57
  -3  -7   1   19.29    0.62
  -3  -7   1   17.42    0.83
   3   7  -1   16.10    0.55
   3   7  -1   16.61    0.57
   3   7  -1   17.12    0.75
   3   7  -1   18.80    0.62
   3   7  -1   17.46    0.76
   3   7   0  173.23    1.85
  -3  -7   0  178.21    1.84
  -3  -7   0  176.73    2.61
   3   7   0  170.63    1.74
   3   7   0  166.08    1.77
   3   7   0  169.95    1.82
   3   7   0  184.89    2.44
   3   7   0  174.10    2.39
   3   7   0  177.30    1.69
   3   7   0  173.61    1.88
   3   7   1   16.07    0.54
   3   7   1   14.44    0.63
   3   7   1   14.66    0.45
  -3  -7  -1   14.51    0.70
   3   7   1   16.77    0.53
   3   7   1   14.74    0.66
   3   7   1   16.52    0.78
   3   7   1   15.14    0.47
   3   7   2  113.15    1.43
   3   7   2  102.49    1.77
   3   7   2  108.77    1.98
   3   7   2  108.72    1.76
   3   7   2  114.28    1.30
  -3  -7  -2  104.40    1.85
   3   7   3   94.56    1.30
   3   7   3   92.95    1.66
   3   7   3   89.21    1.76
   3   7   3   99.31    1.67
   3   7   3   97.24    1.20
  -3  -7  -3   91.35    1.71
  -3  -7  -3   94.68    2.18
   3   7   4   21.53    0.62
   3   7   4   20.91    0.76
   3   7   4   21.40    0.55
  -3  -7  -4   21.10    0.83
  -3  -7  -4   21.11    1.18
   3   7   4   21.96    0.81
  -3  -7  -4   20.90    0.88
   3   7   4   21.81    0.80
   3   7   4   19.84    0.83
   3   7   5   38.56    0.84
   3   7   5   40.33    0.78
   3   7   5   39.74    0.81
   3   7   5   41.00    0.81
   3   7   5   38.63    1.03
   3   7   5   39.32    0.74
  -3  -7  -5   37.06    1.70
   3   7   5   41.03    0.80
   3   7   5   39.43    0.73
   3   7   5   40.31    1.12
  -3  -7  -5   41.94    1.37
   3   7   5   38.52    1.20
   3   7   6  125.85    1.62
   3   7   6  126.14    1.45
   3   7   6  126.87    1.49
   3   7   6  123.15    1.39
   3   7   6  127.90    1.48
  -3  -7  -6  129.80    3.17
   3   7   6  127.93    1.46
   3   7   6  127.57    1.42
   3   7   6  128.92    2.06
  -3  -7  -6  128.42    2.75
   3   7   7   20.53    0.97
   3   7   7   20.54    0.57
   3   7   7   21.05    0.67
   3   7   7   21.05    0.59
   3   7   7   21.23    0.60
   3   7   7   20.59    0.57
  -3  -7  -7   24.46    1.30
   3   7   7   20.79    0.58
   3   7   7   20.95    0.58
   3   7   7   20.26    0.82
  -3  -7  -7   19.62    1.19
  -3  -7  -7   23.62    0.84
   3   7   8    6.75    0.35
   3   7   8    6.57    0.34
  -3  -7  -8    7.03    0.66
   3   7   8    7.24    0.36
  -3  -7  -8    5.85    0.69
   3   7   8    7.33    0.51
  -3  -7  -8    7.79    0.47
  -3  -7  -9    0.65    0.22
   3   7   9    0.96    0.16
   3   7   9    1.28    0.18
  -3  -7  -9    0.90    0.25
  -3  -7  -9    1.56    0.23
  -3  -7 -10   38.52    1.04
   3   7  10   35.39    0.83
   3   7  10   35.87    0.83
  -3  -7 -10   37.25    0.98
   3   7  10   33.95    0.95
   3   7  11  360.97    2.83
   3   7  11  352.39    2.79
  -3  -7 -11  392.71    3.20
   3   7  11  354.70    2.79
  -3  -7 -11  392.14    3.19
  -3  -7 -11  376.91    3.14
  -3  -7 -11  352.28    3.13
   3   7  11  335.47    3.09
   3   7  12   24.07    0.62
   3   7  12   24.70    0.65
   3   7  12   24.27    0.65
   3   7  12   23.85    0.62
  -3  -7 -12   24.99    0.67
  -3  -7 -12   25.50    0.67
  -3  -7 -12   25.32    0.70
  -3  -7 -12   24.76    0.71
   3   7  12   23.80    0.72
  -3  -7 -13   12.35    0.44
   3   7  13   11.84    0.41
  -3  -7 -13   12.29    0.41
  -3  -7 -13   10.97    0.39
   3   7  13   11.56    0.40
  -3  -7 -13   11.51    0.41
  -3  -7 -13   11.19    0.41
  -3  -7 -14  244.12    1.69
   3   7  14  248.11    1.71
   3   7  14  246.50    1.70
  -3  -7 -14  246.80    1.69
   3   8  -7    3.32    0.21
   3   8  -7    2.95    0.21
   3   8  -7    3.21    0.21
  -3  -8   7    3.77    0.30
   3   8  -6  197.86    1.99
   3   8  -6  201.99    1.99
   3   8  -6  201.47    1.99
   3   8  -6  204.72    2.04
   3   8  -5   70.01    1.26
   3   8  -5   68.10    1.22
   3   8  -5   68.90    1.22
   3   8  -5   71.09    1.18
   3   8  -5   71.87    1.28
   3   8  -4    5.74    0.39
  -3  -8   4    5.98    0.48
  -3  -8   4    4.81    0.54
   3   8  -4    6.11    0.38
   3   8  -4    5.93    0.40
  -3  -8   4    6.06    0.54
   3   8  -4    6.14    0.38
   3   8  -4    5.99    0.39
   3   8  -3   31.93    0.89
  -3  -8   3   31.31    1.02
   3   8  -3   31.31    0.88
   3   8  -3   32.44    0.87
   3   8  -3   31.37    0.89
  -3  -8   3   34.03    1.22
   3   8  -2  396.39    3.37
   3   8  -2  401.11    3.29
   3   8  -2  396.08    3.32
  -3  -8   2  403.66    3.61
   3   8  -2  397.75    3.35
   3   8  -1    7.68    0.41
   3   8  -1    7.58    0.43
  -3  -8   1    7.43    0.59
  -3  -8   1    7.62    0.48
   3   8  -1    7.06    0.40
   3   8  -1    6.82    0.40
   3   8   0  144.89    1.78
  -3  -8   0  147.72    1.80
  -3  -8   0  142.25    2.42
   3   8   0  148.46    1.79
   3   8   0  156.92    1.93
   3   8   0  148.02    2.32
   3   8   0  156.74    1.69
   3   8   0  149.15    1.83
   3   8   0  144.42    2.23
   3   8   1   36.60    0.85
  -3  -8  -1   37.78    0.84
   3   8   1   37.82    0.83
   3   8   1   37.50    0.82
   3   8   1   36.26    0.85
   3   8   1   38.29    1.10
   3   8   1   37.88    0.79
  -3  -8  -1   36.72    1.19
   3   8   1   35.44    1.10
   3   8   1   40.04    0.83
   3   8   1   37.64    0.87
   3   8   2   10.24    0.46
   3   8   2    9.33    0.39
   3   8   2    9.00    0.41
   3   8   2    9.14    0.40
   3   8   2   10.22    0.58
   3   8   2   10.25    0.42
  -3  -8  -2    8.58    0.56
   3   8   2    9.53    0.41
  -3  -8  -2   10.96    0.47
   3   8   2    9.34    0.56
   3   8   2    9.39    0.62
   3   8   2   10.04    0.42
   3   8   2    8.82    0.42
   3   8   3  188.44    1.83
   3   8   3  188.30    2.02
   3   8   3  186.14    1.89
   3   8   3  189.43    1.89
   3   8   3  185.40    1.93
   3   8   3  190.65    2.57
   3   8   3  193.50    1.90
  -3  -8  -3  177.17    2.56
   3   8   3  192.90    1.89
   3   8   3  176.93    2.48
   3   8   3  182.30    2.74
   3   8   3  192.41    1.87
   3   8   4   16.75    0.58
   3   8   4   17.03    0.53
   3   8   4   17.11    0.55
   3   8   4   17.39    0.55
   3   8   4   17.26    0.55
   3   8   4   16.78    0.74
   3   8   4   17.44    0.54
   3   8   4   17.12    0.54
   3   8   4   16.08    0.74
  -3  -8  -4   16.26    0.83
   3   8   4   15.16    0.77
   3   8   4   17.74    0.54
   3   8   5   26.73    0.74
   3   8   5   27.54    0.68
   3   8   5   27.92    0.71
   3   8   5   25.50    0.91
   3   8   5   26.87    0.67
  -3  -8  -5   26.71    1.52
   3   8   5   27.20    0.69
  -3  -8  -5   26.49    1.14
   3   8   5   24.10    1.00
   3   8   6    8.55    0.39
   3   8   6    8.45    0.44
   3   8   6   11.77    0.46
   3   8   6    8.34    0.40
  -3  -8  -6    8.10    0.86
   3   8   6   12.30    0.47
  -3  -8  -6    8.46    0.74
   3   8   6    7.12    0.56
   3   8   7  126.25    1.50
   3   8   7  126.01    1.56
   3   8   7  126.85    1.57
   3   8   7  127.90    1.53
   3   8   7  125.37    1.72
   3   8   7  127.55    1.55
   3   8   7  126.33    1.50
   3   8   7  125.86    1.83
   3   8   8  171.30    1.83
   3   8   8  173.71    1.84
   3   8   8  175.53    1.86
   3   8   8  176.16    1.87
   3   8   8  174.19    1.82
   3   8   8  172.25    2.21
   3   8   9  179.43    1.91
   3   8   9  178.24    1.91
  -3  -8 -10  191.91    2.34
   3   8  10  195.04    2.03
   3   8  10  196.87    2.02
  -3  -8 -10  207.84    2.50
  -3  -8 -10  200.50    2.32
   3   8  10  186.21    2.27
   3   8  11   53.35    0.98
  -3  -8 -11   58.23    1.13
   3   8  11   53.43    0.98
  -3  -8 -11   56.84    1.11
  -3  -8 -11   54.53    1.08
  -3  -8 -11   53.81    1.11
   3   8  11   50.44    1.09
   3   8  12   86.59    1.16
  -3  -8 -12   91.04    1.24
   3   8  12   86.81    1.17
  -3  -8 -12   86.25    1.19
  -3  -8 -12   90.24    1.22
  -3  -8 -12   88.38    1.25
  -3  -8 -12   85.93    1.28
   3   8  12   83.77    1.30
   3   8  13    9.18    0.32
  -3  -8 -13    9.17    0.33
  -3  -8 -13   10.11    0.34
  -3  -8 -13    9.27    0.34
  -3  -8 -13    9.75    0.36
   3   9  -6   46.56    0.76
   3   9  -6   46.26    0.78
   3   9  -6   46.03    0.77
   3   9  -5  161.28    1.75
   3   9  -5  157.11    1.70
   3   9  -5  158.64    1.72
   3   9  -5  161.67    1.77
   3   9  -4   62.03    1.16
  -3  -9   4   54.06    1.60
  -3  -9   4   59.87    1.47
   3   9  -4   58.77    1.10
   3   9  -4   61.40    1.09
   3   9  -4   58.71    1.12
   3   9  -4   61.67    1.16
  -3  -9   4   54.04    1.47
   3   9  -3  204.42    2.25
  -3  -9   3  195.93    2.70
  -3  -9   3  183.60    3.00
   3   9  -3  197.76    2.17
   3   9  -3  209.33    2.21
   3   9  -3  197.87    2.21
   3   9  -3  198.02    2.24
  -3  -9   3  189.18    2.96
   3   9  -2    8.20    0.45
  -3  -9   2    9.91    0.56
  -3  -9   2    9.98    0.68
  -3  -9   2    9.32    0.62
   3   9  -2   10.37    0.49
   3   9  -2    9.05    0.46
   3   9  -2    9.53    0.48
   3   9  -2    8.23    0.46
  -3  -9   2    9.52    0.69
   3   9  -1  145.83    1.86
   3   9  -1  140.13    1.85
  -3  -9   1  143.06    1.98
   3   9  -1  139.09    1.86
   3   9   0   25.12    0.75
  -3  -9   0   27.37    0.88
   3   9   0   23.83    0.73
  -3  -9   0   25.18    0.76
   3   9   0   26.67    0.70
   3   9   0   24.25    0.75
   3   9   1   14.46    0.57
   3   9   1   14.53    0.52
  -3  -9  -1   14.35    0.60
   3   9   1   13.44    0.54
  -3  -9  -1   13.52    0.53
   3   9   1   15.08    0.54
   3   9   1   13.47    0.55
   3   9   2  547.33    3.84
   3   9   2  548.06    3.68
  -3  -9  -2  520.56    4.94
   3   9   2  579.25    3.70
  -3  -9  -2  560.09    3.96
   3   9   2  540.94    3.79
   3   9   2  588.46    3.81
   3   9   2  544.33    3.85
   3   9   3  166.13    1.90
   3   9   3  160.32    1.79
   3   9   3  165.99    1.84
   3   9   3  163.68    1.84
   3   9   3  165.90    1.81
   3   9   3  163.37    1.96
   3   9   3  164.50    1.77
   3   9   3  163.37    1.83
   3   9   3  158.48    1.86
   3   9   4  237.83    2.19
   3   9   4  228.73    2.36
   3   9   4  238.04    2.29
   3   9   4  241.87    2.25
   3   9   4  236.39    2.23
   3   9   4  236.25    2.25
   3   9   4  233.04    2.20
   3   9   4  230.87    2.27
   3   9   4  231.76    2.20
   3   9   5   55.52    1.01
   3   9   5   53.80    1.12
   3   9   5   57.57    1.06
   3   9   5   56.87    1.05
   3   9   5   55.92    1.04
   3   9   5   54.75    1.02
   3   9   5   55.52    1.03
  -3  -9  -5   53.82    1.72
   3   9   5   54.95    1.00
   3   9   6  233.04    2.22
   3   9   6  234.39    2.22
   3   9   6  231.12    2.18
   3   9   6  224.09    2.39
   3   9   6  220.81    2.44
   3   9   6  230.47    2.58
   3   9   6  228.99    2.18
   3   9   7   27.86    0.73
   3   9   7   26.86    0.72
   3   9   7   28.04    0.73
   3   9   7   26.19    0.84
   3   9   7   27.11    0.86
   3   9   7   27.52    0.72
   3   9   8    0.99    0.16
   3   9   8    0.98    0.17
   3   9   8    0.83    0.16
   3   9   8    1.22    0.18
   3   9   8    1.35    0.22
   3   9   9   22.87    0.63
   3   9   9   22.34    0.65
   3   9   9   22.15    0.63
   3   9   9   22.08    0.62
   3   9   9   22.57    0.64
  -3  -9  -9   24.87    0.82
   3   9   9   22.34    0.78
   3   9   9   22.85    0.79
  -3  -9 -10   14.64    0.61
   3   9  10   15.38    0.53
   3   9  10   15.05    0.52
   3   9  10   14.69    0.48
  -3  -9 -10   15.92    0.65
  -3  -9 -10   16.11    0.62
   3   9  10   15.75    0.62
   3   9  11  136.15    1.53
  -3  -9 -11  144.04    1.70
   3   9  11  135.44    1.52
  -3  -9 -11  140.57    1.68
  -3  -9 -11  131.93    1.62
  -3  -9 -11  137.86    1.70
   3   9  11  129.48    1.71
   3   9  11  129.72    1.70
   3   9  12   19.32    0.51
  -3  -9 -12   21.25    0.53
   3   9  12   20.13    0.52
  -3  -9 -12   19.58    0.51
  -3  -9 -12   19.72    0.53
  -3  -9 -12   20.47    0.52
  -3  -9 -12   20.10    0.56
   3   9  12   19.44    0.58
   3   9  12   20.58    0.58
   3   9  13   22.27    0.45
  -3  -9 -13   21.52    0.44
  -3  -9 -13   22.85    0.47
  -3  -9 -13   21.28    0.47
   3   9  13   22.62    0.51
   3  10  -5   17.89    0.45
   3  10  -5   18.15    0.45
   3  10  -5   17.84    0.46
   3  10  -5   16.73    0.45
  -3 -10   5   24.08    0.73
  -3 -10   5   22.12    0.76
   3  10  -4   31.91    0.66
  -3 -10   4   31.26    1.00
   3  10  -4   29.79    0.70
  -3 -10   4   29.19    1.08
   3  10  -4   29.23    0.67
   3  10  -4   29.40    0.70
   3  10  -3   17.25    0.56
   3  10  -3   16.78    0.58
  -3 -10   3   15.86    0.74
  -3 -10   3   17.69    0.94
   3  10  -3   16.28    0.55
   3  10  -3   16.32    0.57
  -3 -10   3   16.18    0.84
   3  10  -2    3.36    0.28
   3  10  -2    3.07    0.27
  -3 -10   2    3.34    0.47
  -3 -10   2    2.98    0.33
  -3 -10   2    2.89    0.38
   3  10  -2    4.44    0.31
   3  10  -2    2.92    0.27
  -3 -10   2    3.52    0.47
  -3 -10   1   20.70    0.88
   3  10  -1   18.84    0.64
   3  10  -1   18.07    0.64
  -3 -10   1   19.31    0.73
   3  10  -1   18.26    0.65
   3  10  -1   21.14    0.68
  -3 -10   0    2.39    0.30
   3  10   0    1.81    0.22
  -3 -10   0    2.55    0.27
   3  10   0    2.63    0.24
   3  10   0    2.00    0.24
   3  10   0    2.07    0.24
   3  10   1   36.11    0.90
   3  10   1   34.58    0.88
  -3 -10  -1   37.22    1.00
   3  10   1   38.40    0.87
   3  10   1   35.76    0.90
   3  10   1   34.56    0.81
   3  10   2    3.01    0.28
   3  10   2    2.88    0.26
  -3 -10  -2    3.02    0.29
   3  10   2    3.72    0.29
   3  10   2    3.53    0.30
   3  10   2    3.09    0.27
   3  10   3    0.84    0.21
   3  10   3    0.64    0.21
   3  10   3    0.58    0.16
   3  10   3    0.67    0.21
   3  10   3    0.66    0.16
   3  10   4 1586.39    7.78
   3  10   4 1608.02    7.59
   3  10   4 1602.10    7.59
   3  10   4 1601.61    7.59
   3  10   4 1599.63    7.59
   3  10   4 1607.86    7.90
   3  10   4 1617.17    7.72
   3  10   4 1593.14    7.78
   3  10   5   65.32    1.16
   3  10   5   66.72    1.13
   3  10   5   66.83    1.13
   3  10   5   65.92    1.12
   3  10   5   69.13    1.29
   3  10   5   65.59    1.12
   3  10   5   66.86    1.14
   3  10   5   66.58    1.17
   3  10   6    6.93    0.37
   3  10   6    7.49    0.43
   3  10   6    6.83    0.37
   3  10   6    7.56    0.39
   3  10   6    7.41    0.39
   3  10   6    7.43    0.38
   3  10   6    7.62    0.44
   3  10   6    7.31    0.38
   3  10   7   21.29    0.63
   3  10   7   21.12    0.63
   3  10   7   21.63    0.64
   3  10   7   20.63    0.64
   3  10   7   21.12    0.63
  -3 -10  -7   19.38    0.90
   3  10   7   21.49    0.76
   3  10   8    1.66    0.20
   3  10   8    1.14    0.17
   3  10   8    1.09    0.17
   3  10   8    1.37    0.22
   3  10   8    1.98    0.25
   3  10   9  142.84    1.57
   3  10   9  139.58    1.57
   3  10   9  140.33    1.59
   3  10   9  142.37    1.59
   3  10   9  139.50    1.55
   3  10   9  144.97    1.93
   3  10   9  141.63    1.91
  -3 -10 -10    3.90    0.31
   3  10  10    3.67    0.24
   3  10  10    3.71    0.25
   3  10  10    4.07    0.25
   3  10  10    3.53    0.24
  -3 -10 -10    4.20    0.33
   3  10  10    4.32    0.32
   3  10  10    4.01    0.31
   3  10  11   41.91    0.75
  -3 -10 -11   45.44    0.84
   3  10  11   43.11    0.76
  -3 -10 -11   43.68    0.83
  -3 -10 -11   43.24    0.81
  -3 -10 -11   43.08    0.84
   3  10  11   42.15    0.88
   3  10  11   42.47    0.87
   3  10  12    2.17    0.16
  -3 -10 -12    2.20    0.15
  -3 -10 -12    2.34    0.17
  -3 -10 -12    2.32    0.17
  -3 -10 -12    2.37    0.18
   3  10  12    2.27    0.18
   3  10  12    2.10    0.17
   3  11  -4   23.78    0.48
   3  11  -4   22.68    0.45
   3  11  -4   24.72    0.49
   3  11  -4   23.77    0.48
  -3 -11   3   16.89    0.70
   3  11  -3   18.02    0.50
  -3 -11   3   19.36    0.92
   3  11  -3   18.15    0.46
   3  11  -3   18.54    0.49
   3  11  -3   19.06    0.49
   3  11  -3   18.17    0.51
  -3 -11   3   16.46    0.76
   3  11  -2   47.86    0.90
  -3 -11   2   45.88    1.14
  -3 -11   2   44.66    1.45
   3  11  -2   48.57    0.87
   3  11  -2   47.81    0.87
  -3 -11   2   48.31    1.40
   3  11  -2   45.91    0.86
   3  11  -2   48.40    0.91
  -3 -11   2   48.53    1.46
   3  11  -1  195.71    2.00
  -3 -11   1  227.38    3.30
  -3 -11   1  191.79    2.28
   3  11  -1  200.94    1.99
  -3 -11   1  208.13    3.51
   3  11  -1  196.94    1.92
  -3 -11   1  206.24    2.81
   3  11  -1  191.71    1.95
   3  11  -1  195.32    2.02
  -3 -11   1  226.85    3.42
  -3 -11   0    5.26    0.48
   3  11   0    4.06    0.29
   3  11   0    4.99    0.33
   3  11   0    4.25    0.31
   3  11   0    4.32    0.31
  -3 -11   0    4.54    0.34
   3  11   1    0.24    0.13
  -3 -11  -1    0.19    0.15
   3  11   1    0.35    0.14
   3  11   1    0.24    0.12
   3  11   1    0.33    0.14
   3  11   1    0.28    0.11
   3  11   2    7.98    0.41
  -3 -11  -2    8.90    0.48
   3  11   2    8.52    0.43
   3  11   2    8.86    0.42
   3  11   2    8.60    0.41
   3  11   2    8.44    0.40
   3  11   2    8.08    0.42
   3  11   3    0.82    0.16
   3  11   3    0.82    0.17
   3  11   3    0.52    0.15
   3  11   3    0.58    0.16
   3  11   3    1.01    0.17
   3  11   3    1.00    0.17
   3  11   4  130.14    1.54
   3  11   4  125.76    1.60
   3  11   4  124.45    1.60
   3  11   4  126.84    1.52
   3  11   4  129.60    1.62
   3  11   4  129.80    1.65
   3  11   4  128.07    1.64
   3  11   5  105.97    1.39
   3  11   5  108.85    1.48
   3  11   5  107.71    1.38
   3  11   5  108.99    1.43
   3  11   5  106.43    1.39
   3  11   5  107.77    1.43
   3  11   5  110.80    1.49
   3  11   5  108.77    1.48
   3  11   6   31.47    0.75
   3  11   6   31.89    0.76
   3  11   6   31.05    0.74
   3  11   6   33.37    0.79
   3  11   6   31.18    0.72
   3  11   6   31.55    0.73
   3  11   6   31.87    0.77
   3  11   6   32.46    0.75
  -3 -11  -6   33.41    1.14
   3  11   6   31.96    0.74
   3  11   6   33.19    0.87
   3  11   7   83.71    1.20
   3  11   7   83.86    1.19
   3  11   7   82.76    1.19
   3  11   7   84.92    1.24
   3  11   7   85.17    1.40
   3  11   8    0.28    0.11
   3  11   8    0.15    0.11
   3  11   8    0.37    0.12
  -3 -11  -9   12.34    0.53
   3  11   9   17.34    0.50
   3  11   9   17.34    0.50
  -3 -11  -9   13.58    0.59
   3  11   9   17.99    0.61
   3  11   9   17.58    0.51
  -3 -11 -10    4.40    0.29
   3  11  10    4.45    0.24
   3  11  10    4.70    0.24
  -3 -11 -10    4.62    0.30
   3  11  10    5.40    0.31
   3  11  11   35.88    0.58
  -3 -11 -11   39.91    0.66
  -3 -11 -11   38.48    0.66
  -3 -11 -11   36.83    0.64
   3  11  11   38.95    0.72
   3  12  -2   37.35    0.62
  -3 -12   2   35.26    0.90
  -3 -12   2   45.44    1.39
   3  12  -2   38.15    0.60
  -3 -12   2   47.11    1.29
   3  12  -2   38.68    0.64
  -3 -12   2   38.65    1.15
   3  12  -2   35.04    0.54
  -3 -12   1   57.05    1.11
   3  12  -1   57.02    0.86
  -3 -12   1   61.34    1.71
   3  12  -1   59.08    0.85
   3  12  -1   57.18    0.82
  -3 -12   1   56.70    1.38
   3  12  -1   58.18    0.89
  -3 -12   1   62.31    1.68
   3  12  -1   54.97    0.79
   3  12   0   72.57    1.03
  -3 -12   0   64.96    1.78
   3  12   0   67.58    1.01
  -3 -12   0   88.23    2.04
  -3 -12   0   73.70    1.48
   3  12   0   69.78    1.04
  -3 -12   0   84.86    2.11
  -3 -12  -1   85.17    1.49
   3  12   1   84.48    1.18
  -3 -12  -1   87.72    1.87
   3  12   1   84.14    1.19
   3  12   1   80.41    1.06
   3  12   1   82.76    1.16
   3  12   2    6.64    0.34
   3  12   2    6.72    0.35
   3  12   2    6.40    0.32
   3  12   2    6.83    0.33
   3  12   2    6.02    0.31
   3  12   2    7.02    0.35
   3  12   3   57.88    0.98
   3  12   3   58.00    0.99
  -3 -12  -3   59.93    1.33
   3  12   3   60.58    1.01
   3  12   3   58.43    0.99
   3  12   3   60.94    1.01
   3  12   4   35.36    0.76
  -3 -12  -4   34.96    0.96
   3  12   4   35.59    0.77
   3  12   4   37.06    0.80
   3  12   4   36.65    0.79
   3  12   5    0.19    0.10
   3  12   5    0.20    0.11
   3  12   5    0.50    0.12
   3  12   5    0.24    0.11
  -3 -12  -5    0.06    0.20
   3  12   5    0.11    0.11
   3  12   5    0.22    0.11
   3  12   6   58.54    0.95
   3  12   6   58.93    0.94
   3  12   6   59.16    0.92
   3  12   6   58.50    0.91
   3  12   6   58.84    0.94
   3  12   6   58.66    0.92
   3  12   6   61.09    1.06
   3  12   7   55.02    0.87
   3  12   7   55.48    0.86
   3  12   7   56.42    0.91
   3  12   8    3.45    0.22
   3  12   8    3.45    0.22
   3  12   8    4.23    0.27
   3  12   8    3.64    0.23
   3  12   9   62.98    0.83
  -3 -12  -9   60.57    1.05
   3  12   9   63.36    0.86
  -3 -12 -10   30.78    0.58
  -3 -12 -10   29.88    0.54
   3  12  10   30.01    0.51
  -3 -12 -10   31.61    0.57
  -3 -12 -10   32.32    0.58
   3  12  10   28.75    0.55
  -3 -13   0   28.75    0.89
   3  13   0   29.99    0.51
  -3 -13  -1    2.47    0.36
  -3 -13  -1    2.58    0.29
  -3 -13  -1    2.92    0.29
   3  13   1    2.78    0.18
  -3 -13  -1    3.37    0.47
   3  13   1    3.14    0.18
   3  13   2  146.06    1.27
   3  13   2  145.99    1.28
  -3 -13  -2  140.57    2.08
   3  13   2  152.82    1.37
  -3 -13  -2  200.72    2.89
  -3 -13  -2  154.65    1.81
  -3 -13  -2  147.54    2.42
   3  13   2  152.00    1.31
  -3 -13  -2  209.47    3.17
   3  13   2  148.47    1.29
   3  13   3    1.41    0.14
   3  13   3    1.41    0.14
  -3 -13  -3    1.41    0.23
   3  13   3    1.65    0.16
  -3 -13  -3    1.38    0.29
   3  13   3    1.31    0.14
  -3 -13  -4   27.68    0.94
   3  13   4   28.47    0.58
   3  13   4   28.71    0.59
   3  13   4   27.97    0.59
  -3 -13  -5    2.51    0.31
   3  13   5    2.47    0.18
   3  13   5    2.07    0.17
   3  13   5    2.04    0.17
   3  13   6   23.32    0.49
   3  13   6   23.27    0.49
   3  13   6   23.29    0.49
   3  13   7   34.98    0.57
   3  13   7   33.87    0.55
  -3 -13  -8    8.03    0.35
   3  13   8    9.15    0.27
  -3 -13  -8    8.10    0.32
   3  13   8    8.78    0.26
  -4  10   3  113.58    1.08
  -4  10   3  114.56    1.03
  -4  10   2    0.33    0.08
  -4  10   2    0.37    0.09
  -4  10   1    3.34    0.19
  -4  10   1    3.47    0.21
  -4  10   0    1.27    0.13
  -4  10   0    1.29    0.13
  -4  10  -1   95.65    1.01
  -4  10  -1   94.03    0.97
  -4  10  -2    7.30    0.24
  -4  10  -2    7.89    0.26
  -4   9   6   98.34    1.06
  -4   9   5   37.19    0.69
  -4   9   4  127.87    1.30
  -4   9   4  126.80    1.38
  -4   9   3   42.12    0.78
  -4   9   3   40.79    0.76
  -4   9   3   41.01    0.74
  -4   9   2   47.10    0.84
  -4   9   2   48.26    0.87
  -4   9   2   49.01    0.81
  -4   9   2   46.91    0.79
  -4   9   1   24.97    0.62
  -4   9   1   25.56    0.64
  -4   9   1   26.06    0.61
  -4   9   0   56.95    0.95
  -4   9   0   55.99    0.95
  -4   9   0   58.46    0.92
  -4   9  -1   44.87    0.83
  -4   9  -1   45.91    0.83
  -4   9  -1   45.73    0.78
  -4   9  -2   16.14    0.48
  -4   9  -2   15.73    0.49
  -4   9  -2   15.96    0.45
  -4   9  -3   15.69    0.46
  -4   9  -3   15.63    0.46
  -4   9  -3   16.35    0.44
  -4   9  -3   15.89    0.43
  -4   9  -4   20.77    0.49
  -4   9  -4   20.34    0.48
  -4   9  -4   20.67    0.47
  -4   9  -4   20.90    0.46
  -4   9  -5    1.10    0.11
  -4   9  -5    0.90    0.10
  -4   9  -5    1.07    0.10
  -4   8   7   73.32    0.92
  -4   8   7   75.25    0.97
  -4   8   6   67.44    0.96
  -4   8   6   66.52    1.03
  -4   8   5    5.81    0.31
  -4   8   5    5.71    0.29
  -4   8   5    5.76    0.33
  -4   8   4    9.29    0.43
  -4   8   4    9.04    0.39
  -4   8   4    9.16    0.39
  -4   8   4    8.24    0.40
  -4   8   4    8.21    0.38
  -4   8   3    2.26    0.22
  -4   8   3    2.37    0.24
  -4   8   3    3.01    0.25
  -4   8   3    2.01    0.21
  -4   8   3    1.74    0.20
  -4   8   3    2.50    0.23
  -4   8   2  133.64    1.63
  -4   8   2  140.93    1.73
  -4   8   2  135.12    1.68
  -4   8   2  140.30    1.65
  -4   8   2  130.77    1.58
  -4   8   2  136.05    1.54
  -4   8   1    3.52    0.28
  -4   8   1    4.88    0.33
  -4   8   1    5.16    0.31
  -4   8   1    3.85    0.27
  -4   8   1    3.56    0.29
  -4   8   0    4.60    0.30
  -4   8   0    3.88    0.29
  -4   8   0    3.94    0.29
  -4   8  -1  196.15    1.87
  -4   8  -1  193.07    1.90
  -4   8  -1  189.68    1.97
  -4   8  -1  187.16    1.94
  -4   8  -1  186.32    1.98
  -4   8  -2  118.48    1.44
  -4   8  -2  112.36    1.34
  -4   8  -2  117.55    1.46
  -4   8  -2  120.83    1.55
  -4   8  -2  110.93    1.48
  -4   8  -3    8.36    0.38
  -4   8  -3    8.75    0.38
  -4   8  -3    8.46    0.37
  -4   8  -3    8.17    0.39
  -4   8  -4   51.82    0.92
  -4   8  -4   51.02    0.87
  -4   8  -4   52.37    0.94
  -4   8  -4   50.01    0.92
  -4   8  -5    7.30    0.32
  -4   8  -5    7.26    0.32
  -4   8  -5    7.21    0.30
  -4   8  -5    7.25    0.33
  -4   8  -5    6.69    0.31
  -4   8  -6    0.30    0.09
  -4   8  -6    0.15    0.07
  -4   8  -6    0.11    0.07
   4  -8   6    0.07    0.07
  -4   8  -7    2.63    0.15
   4  -8   7    2.79    0.15
  -4   7   8    2.39    0.17
  -4   7   7    0.90    0.15
  -4   7   7    0.92    0.14
  -4   7   6   10.98    0.48
  -4   7   6   10.45    0.47
  -4   7   6   11.31    0.46
  -4   7   5   86.75    1.43
  -4   7   5   84.88    1.29
  -4   7   5   84.21    1.21
  -4   7   5   84.71    1.38
  -4   7   5   87.01    1.35
  -4   7   4  262.36    2.60
  -4   7   4  262.03    2.39
  -4   7   4  258.18    2.52
  -4   7   4  260.50    2.46
  -4   7   4  263.01    2.40
  -4   7   3   22.08    0.69
  -4   7   3   19.90    0.66
  -4   7   3   19.95    0.66
  -4   7   3   20.47    0.58
  -4   7   3   21.46    0.72
  -4   7   3   20.39    0.69
  -4   7   2    7.09    0.40
  -4   7   2    8.68    0.44
  -4   7   2    7.11    0.39
  -4   7   2    7.90    0.41
  -4   7   2    8.00    0.44
  -4   7   2    7.47    0.42
  -4   7   1    4.71    0.31
  -4   7   1    3.79    0.30
  -4   7   1    4.01    0.32
  -4   7   1    3.71    0.31
  -4   7   0   26.63    0.73
  -4   7   0   25.05    0.74
  -4   7   0   26.18    0.77
  -4   7   0   24.69    0.73
  -4   7  -1   97.52    1.45
  -4   7  -1  101.12    1.52
  -4   7  -1   99.01    1.37
  -4   7  -1  100.89    1.41
  -4   7  -2  494.40    3.51
  -4   7  -2  506.91    3.42
  -4   7  -2  513.58    3.51
  -4   7  -2  495.26    3.38
  -4   7  -2  507.61    3.71
  -4   7  -2  484.91    3.61
  -4   7  -3   35.20    0.81
  -4   7  -3   35.97    0.82
  -4   7  -3   34.93    0.84
  -4   7  -3   36.19    0.89
  -4   7  -4   37.73    0.83
  -4   7  -4   36.85    0.81
  -4   7  -4   37.08    0.86
  -4   7  -4   37.21    0.89
  -4   7  -4   34.64    0.85
  -4   7  -5  298.05    2.52
  -4   7  -5  296.14    2.40
  -4   7  -5  291.47    2.32
  -4   7  -5  297.76    2.55
  -4   7  -5  314.02    2.61
  -4   7  -5  282.05    2.48
  -4   7  -5  299.59    2.67
  -4   7  -6   41.86    0.84
  -4   7  -6   38.97    0.75
  -4   7  -6   38.19    0.70
  -4   7  -6   39.83    0.82
  -4   7  -6   40.61    0.79
  -4   7  -6   41.62    0.89
  -4   7  -7   55.36    0.88
  -4   7  -7   55.91    0.86
  -4   7  -8   52.52    0.73
  -4   7  -8   52.09    0.69
   4  -7   8   54.23    0.72
  -4   6   9   22.50    0.51
  -4   6   9   22.19    0.49
  -4   6   9   23.16    0.47
  -4   6   8    0.89    0.15
  -4   6   8    0.96    0.14
  -4   6   7   36.39    0.89
  -4   6   7   36.58    0.83
  -4   6   7   33.68    0.85
  -4   6   7   36.88    0.91
  -4   6   6   49.06    1.10
  -4   6   6   48.56    1.05
  -4   6   6   48.29    1.10
  -4   6   6   49.19    1.12
  -4   6   5  108.31    1.69
  -4   6   5  106.90    1.67
  -4   6   5  112.00    1.61
  -4   6   5  106.43    1.46
  -4   6   5  107.33    1.70
  -4   6   5  106.56    1.69
  -4   6   4  558.73    4.21
  -4   6   4  547.35    4.21
  -4   6   4  561.11    3.93
  -4   6   4  551.71    4.13
  -4   6   3    0.33    0.14
  -4   6   3    0.37    0.13
  -4   6   3    0.66    0.17
  -4   6   3    0.47    0.15
  -4   6   2   66.84    1.19
  -4   6   2   66.33    1.30
  -4   6   2   69.80    1.34
  -4   6   2   68.90    1.30
  -4   6   2   65.63    1.28
  -4   6   2   65.71    1.21
  -4   6   2   66.64    1.12
  -4   6   1   19.90    0.66
  -4   6   1   18.45    0.67
  -4   6   1   19.17    0.68
  -4   6   1   19.41    0.68
  -4   6   1   21.15    0.64
  -4   6   0   99.68    1.51
  -4   6   0  102.03    1.57
  -4   6   0  103.29    1.54
  -4   6   0  103.52    1.51
  -4   6   0  103.98    1.48
  -4   6  -1  256.66    2.61
  -4   6  -1  244.60    2.49
  -4   6  -1  256.74    2.56
  -4   6  -1  243.50    2.40
  -4   6  -1  251.94    2.37
  -4   6  -1  250.47    2.29
  -4   6  -2    0.04    0.12
  -4   6  -2    0.33    0.12
  -4   6  -2    0.16    0.10
  -4   6  -2    0.09    0.13
  -4   6  -2    0.15    0.11
  -4   6  -3    6.99    0.38
  -4   6  -3    7.17    0.39
  -4   6  -3    7.54    0.40
  -4   6  -3    6.70    0.40
  -4   6  -4    6.18    0.36
  -4   6  -4    4.41    0.32
  -4   6  -4    5.91    0.35
  -4   6  -4    6.20    0.39
  -4   6  -4    4.81    0.33
  -4   6  -4    4.78    0.34
  -4   6  -4    4.72    0.35
  -4   6  -5  195.75    2.13
  -4   6  -5  194.71    2.00
  -4   6  -5  197.27    2.16
  -4   6  -5  196.34    2.24
  -4   6  -5  198.73    2.25
  -4   6  -6  237.51    2.33
  -4   6  -6  232.24    2.12
  -4   6  -6  233.56    2.32
  -4   6  -6  230.27    2.03
  -4   6  -6  246.68    2.27
  -4   6  -6  238.66    2.45
  -4   6  -6  242.44    2.46
  -4   6  -7   90.52    1.39
  -4   6  -7   92.54    1.38
  -4   6  -7   90.02    1.30
  -4   6  -7   86.56    1.14
  -4   6  -7   88.24    1.27
   4  -6   8   70.97    0.99
  -4   6  -8   69.36    1.03
  -4   6  -8   68.02    0.98
  -4   6  -8   70.17    1.11
   4  -6   9   65.21    0.82
  -4   6  -9   61.96    0.82
  -4   6  -9   61.08    0.76
   4  -6   9   64.00    0.80
  -4   6  -9   60.99    0.88
   4  -6   9   59.54    0.79
  -4   5  10    9.24    0.29
  -4   5  10    9.95    0.32
  -4   5   9   24.56    0.59
  -4   5   9   24.86    0.63
  -4   5   9   25.20    0.62
  -4   5   9   25.87    0.64
  -4   5   8    5.80    0.33
  -4   5   8    5.44    0.32
  -4   5   8    5.53    0.34
  -4   5   8    6.05    0.36
  -4   5   8    5.90    0.36
  -4   5   7  143.81    1.84
  -4   5   7  143.68    1.92
  -4   5   7  142.73    1.93
  -4   5   6    9.46    0.51
  -4   5   6   10.31    0.51
  -4   5   6   10.47    0.60
  -4   5   6    9.99    0.52
  -4   5   6   10.42    0.54
  -4   5   6    9.68    0.54
  -4   5   5  107.51    1.98
  -4   5   5   95.10    1.67
  -4   5   5   98.54    1.58
  -4   5   5   99.30    1.66
  -4   5   5   99.55    1.67
  -4   5   5  105.53    1.77
  -4   5   4    6.91    0.53
  -4   5   4    7.29    0.48
  -4   5   4    6.82    0.39
  -4   5   4    6.06    0.41
  -4   5   4    6.57    0.42
  -4   5   4    6.31    0.40
  -4   5   4    6.45    0.43
  -4   5   4    6.91    0.44
  -4   5   3   94.83    1.90
  -4   5   3   88.62    1.61
  -4   5   3   95.21    1.41
  -4   5   3   92.39    1.53
  -4   5   3   96.97    1.55
  -4   5   3   97.49    1.64
  -4   5   3   87.23    1.51
  -4   5   3   86.05    1.49
  -4   5   2    0.61    0.14
  -4   5   2    0.72    0.19
  -4   5   2    0.66    0.20
  -4   5   2    1.01    0.17
  -4   5   2    0.93    0.20
  -4   5   2    0.55    0.23
  -4   5   2    0.62    0.15
  -4   5   2    0.73    0.14
  -4   5   2    0.87    0.18
  -4   5   1  160.93    2.53
  -4   5   1  161.80    1.84
  -4   5   1  168.80    2.07
  -4   5   1  160.26    1.90
  -4   5   1  157.19    1.97
  -4   5   1  163.40    2.06
  -4   5   1  154.57    1.82
  -4   5   1  163.71    1.82
  -4   5   0    9.82    0.48
  -4   5   0    8.99    0.42
  -4   5   0    7.70    0.42
  -4   5   0    9.10    0.44
  -4   5   0    9.11    0.45
  -4   5   0    8.67    0.59
   4  -5   0    8.15    0.67
  -4   5   0    9.73    0.47
  -4   5  -1  124.89    1.62
  -4   5  -1  120.54    1.59
  -4   5  -1  125.18    2.27
  -4   5  -1  126.84    1.81
  -4   5  -1  119.09    1.67
  -4   5  -1  124.49    1.71
  -4   5  -1  120.15    1.51
  -4   5  -1  124.22    1.60
  -4   5  -2   43.50    0.89
  -4   5  -2   47.27    0.95
  -4   5  -2   44.22    0.92
  -4   5  -2   48.12    1.08
  -4   5  -2   43.04    1.00
  -4   5  -2   44.70    1.32
  -4   5  -2   45.16    0.95
  -4   5  -2   42.42    0.91
   4  -5   2   42.45    1.34
  -4   5  -2   47.90    1.05
  -4   5  -3    7.12    0.42
  -4   5  -3    6.14    0.35
  -4   5  -3    6.56    0.36
  -4   5  -3    6.47    0.37
  -4   5  -4  259.23    2.55
  -4   5  -4  255.40    2.49
  -4   5  -4  262.54    2.41
  -4   5  -4  259.09    2.48
  -4   5  -4  259.08    2.39
  -4   5  -5  579.31    4.18
  -4   5  -5  583.98    4.22
  -4   5  -5  589.48    4.16
  -4   5  -5  584.25    4.06
  -4   5  -5  581.96    3.88
  -4   5  -5  587.40    4.09
  -4   5  -5  583.05    3.80
  -4   5  -6    2.00    0.25
  -4   5  -6    2.73    0.27
  -4   5  -6    2.76    0.28
  -4   5  -6    2.01    0.23
  -4   5  -6    2.25    0.22
  -4   5  -6    1.85    0.23
  -4   5  -6    1.84    0.20
  -4   5  -7    2.38    0.25
  -4   5  -7    5.08    0.29
  -4   5  -7    2.61    0.25
  -4   5  -7    2.26    0.25
  -4   5  -7    5.74    0.38
  -4   5  -7    2.60    0.27
  -4   5  -8   71.74    1.17
  -4   5  -8   72.12    1.13
   4  -5   8   74.12    1.11
  -4   5  -8   72.61    1.21
  -4   5  -8   72.56    1.26
  -4   5  -8   73.06    1.23
   4  -5   9   31.91    0.66
  -4   5  -9   30.46    0.67
  -4   5  -9   31.99    0.65
   4  -5   9   31.19    0.64
  -4   5  -9   30.95    0.73
  -4   5  -9   31.07    0.70
   4  -5  10  189.62    1.48
  -4   5 -10  180.70    1.46
   4  -5  10  190.20    1.46
  -4   5 -10  178.91    1.58
   4  -5  10  177.97    1.50
   4  -5  10  184.92    1.42
  -4   4  10   57.56    0.86
  -4   4  10   56.24    0.82
  -4   4  10   56.52    0.84
  -4   4  10   54.43    0.88
  -4   4   9  220.17    2.03
  -4   4   9  209.54    1.98
  -4   4   9  209.04    2.16
  -4   4   9  219.47    2.11
  -4   4   9  217.07    2.09
  -4   4   8    4.27    0.30
  -4   4   8    3.97    0.30
  -4   4   8    4.00    0.31
  -4   4   8    3.97    0.33
  -4   4   8    4.03    0.32
  -4   4   8    4.98    0.35
  -4   4   7    1.82    0.24
  -4   4   7    1.18    0.20
  -4   4   7    1.11    0.20
  -4   4   7    1.14    0.20
  -4   4   7    1.04    0.20
  -4   4   7    1.56    0.23
  -4   4   7    0.98    0.23
  -4   4   6   54.50    1.42
  -4   4   6   51.92    1.22
  -4   4   6   57.57    1.25
  -4   4   6   55.16    1.18
  -4   4   6   56.18    1.25
  -4   4   6   55.49    1.24
  -4   4   5  132.59    2.29
  -4   4   5  135.56    1.93
  -4   4   5  128.48    1.78
  -4   4   5  132.09    1.93
  -4   4   5  130.57    1.92
  -4   4   5  133.80    2.10
  -4   4   4    1.53    0.31
  -4   4   4    1.47    0.25
  -4   4   4    1.32    0.19
  -4   4   4    0.97    0.19
  -4   4   4    1.40    0.23
  -4   4   4    1.22    0.21
  -4   4   4    1.22    0.21
  -4   4   4    1.40    0.22
  -4   4   3    0.13    0.15
  -4   4   3    0.56    0.13
  -4   4   3    0.34    0.17
  -4   4   3    0.90    0.17
  -4   4   3    0.18    0.14
  -4   4   3    0.51    0.24
  -4   4   3    0.10    0.11
  -4   4   3    0.45    0.26
  -4   4   3    0.26    0.13
  -4   4   2   14.08    0.74
  -4   4   2   15.37    0.63
  -4   4   2   13.84    0.52
  -4   4   2   12.48    0.53
  -4   4   2   14.74    0.55
  -4   4   2   13.75    0.60
  -4   4   2   14.13    0.63
  -4   4   2   13.35    0.48
  -4   4   2   13.30    0.89
  -4   4   2   12.48    0.53
  -4   4   1    7.38    0.37
  -4   4   1    7.50    0.52
  -4   4   1    8.09    0.45
   4  -4  -1    7.51    0.52
  -4   4   1    7.11    0.40
  -4   4   1    7.11    0.36
  -4   4   1    7.99    0.46
  -4   4   1    7.70    0.39
  -4   4   1    6.74    0.39
  -4   4   0  696.16    4.37
  -4   4   0  697.73    4.19
  -4   4   0  691.62    4.22
  -4   4   0  695.45    5.50
  -4   4   0  721.43    4.44
  -4   4   0  689.67    4.18
  -4   4   0  682.04    4.55
   4  -4   0  678.37    6.34
  -4   4   0  667.29    4.38
  -4   4  -1   76.23    1.22
  -4   4  -1   76.42    1.21
  -4   4  -1   76.98    1.69
  -4   4  -1   74.39    1.19
  -4   4  -1   76.97    1.16
  -4   4  -1   77.70    1.21
  -4   4  -1   76.09    1.28
  -4   4  -2    6.47    0.40
  -4   4  -2    5.94    0.35
  -4   4  -2    5.78    0.33
  -4   4  -2    5.47    0.45
  -4   4  -2    6.77    0.35
   4  -4   2    6.13    0.50
  -4   4  -2    5.10    0.30
  -4   4  -2    6.40    0.37
  -4   4  -2    6.25    0.33
  -4   4  -2    6.10    0.34
  -4   4  -2    5.54    0.32
  -4   4  -3   56.63    1.12
  -4   4  -3   52.37    1.00
  -4   4  -3   53.84    1.00
  -4   4  -3   55.14    1.02
  -4   4  -4   36.59    0.86
  -4   4  -4   27.01    0.75
   4  -4   4   30.08    1.08
   4  -4   4   21.82    1.26
  -4   4  -4   30.07    0.80
  -4   4  -4   30.54    0.76
  -4   4  -4   29.23    0.74
  -4   4  -5  811.85    4.89
  -4   4  -5  814.99    5.00
   4  -4   5  826.38    6.26
  -4   4  -5  817.55    4.68
  -4   4  -5  811.46    4.75
  -4   4  -6 1257.53    6.92
  -4   4  -6 1272.52    6.94
  -4   4  -6 1273.20    6.87
  -4   4  -6 1291.74    6.61
  -4   4  -6 1248.97    6.38
  -4   4  -6 1256.79    6.27
  -4   4  -7    4.38    0.32
  -4   4  -7    4.15    0.34
  -4   4  -7    4.47    0.34
  -4   4  -7    3.93    0.32
  -4   4  -8   10.91    0.47
  -4   4  -8   11.03    0.50
  -4   4  -8   11.41    0.53
   4  -4   8   11.08    0.44
  -4   4  -8   11.38    0.51
  -4   4  -9   10.79    0.44
  -4   4  -9   10.90    0.43
   4  -4   9   11.59    0.43
  -4   4  -9   11.17    0.47
  -4   4  -9   11.53    0.50
  -4   4  -9   11.08    0.47
   4  -4   9   11.38    0.43
   4  -4  10   40.66    0.70
   4  -4  10   38.69    0.71
  -4   4 -10   36.45    0.78
  -4   4 -10   36.57    0.74
   4  -4  10   39.45    0.72
   4  -4  10   40.12    0.81
  -4   4 -10   36.81    0.74
  -4   4 -10   40.74    0.75
   4  -4  11    0.71    0.10
  -4   4 -11    0.66    0.11
   4  -4  11    0.79    0.11
   4  -4  11    0.57    0.09
  -4   3  10    2.20    0.19
  -4   3  10    1.98    0.20
  -4   3  10    2.39    0.20
  -4   3  10    2.39    0.19
  -4   3  10    2.14    0.18
   4  -3 -10    2.48    0.19
  -4   3   9    0.21    0.12
  -4   3   9    0.08    0.11
  -4   3   9    0.08    0.12
  -4   3   9    0.11    0.11
  -4   3   9    0.09    0.11
  -4   3   8    0.89    0.19
  -4   3   8    1.54    0.22
  -4   3   8    1.88    0.24
  -4   3   8    0.84    0.20
  -4   3   8    1.02    0.19
  -4   3   7   17.70    0.69
  -4   3   7   15.03    0.64
  -4   3   7   15.79    0.65
  -4   3   7   16.06    0.67
  -4   3   7   16.35    0.66
  -4   3   7   15.38    0.68
  -4   3   7   16.33    0.67
  -4   3   6   76.15    1.46
  -4   3   6   75.21    1.69
  -4   3   6   78.30    1.50
  -4   3   6   81.40    1.49
  -4   3   6   78.91    1.51
  -4   3   6   77.13    1.47
  -4   3   6   76.37    1.47
  -4   3   6   75.12    1.45
  -4   3   5  315.95    3.64
  -4   3   5  309.98    3.10
  -4   3   5  318.67    2.98
  -4   3   5  313.15    3.05
  -4   3   5  311.28    3.03
  -4   3   4    3.75    0.41
  -4   3   4    4.02    0.34
  -4   3   4    3.81    0.33
  -4   3   4    3.79    0.56
  -4   3   4    4.14    0.31
  -4   3   4    5.47    0.37
  -4   3   4    3.55    0.31
  -4   3   4    3.77    0.31
  -4   3   4    6.12    0.42
  -4   3   3    5.14    0.47
  -4   3   3    4.69    0.35
  -4   3   3    4.99    0.32
  -4   3   3    6.22    0.37
  -4   3   3    4.76    0.35
  -4   3   3    5.26    0.36
  -4   3   3    4.72    0.38
  -4   3   3    4.57    0.59
  -4   3   3    4.75    0.33
  -4   3   2   35.75    1.13
[truncated: 10,823,251 more chars]
