# Supplementary material for: Exploring the thermal behaviour of the solvated structures of nifedipine
Source: Acta Crystallogr B Struct Sci Cryst Eng Mater. 2023 Mar 9;79(Pt 2):164–75. doi: 10.1107/S2052520623001282 (PMC10088478; doi:10.1107/S2052520623001282)
Supplement: Supplementary file 2 [file b-79-00164-Isup2.hkl]

data_I                                                                          
_shelx_title ' nif_14dio_100k_a.res in P-1'                                     
_shelx_refln_list_code          4                                               
_shelx_F_calc_maximum      103.25                                               
_exptl_crystal_F_000       412.00                                               
_reflns_d_resolution_high  0.8082                                               
                                                                                
loop_                                                                           
 _space_group_symop_operation_xyz                                               
 'x, y, z'                                                                      
 '-x, -y, -z'                                                                   
                                                                                
_cell_length_a     7.5604                                                       
_cell_length_b    11.1362                                                       
_cell_length_c    11.8563                                                       
_cell_angle_alpha  73.606                                                       
_cell_angle_beta   73.185                                                       
_cell_angle_gamma  75.643                                                       
                                                                                
_shelx_F_squared_multiplier     1.000                                           
                                                                                
loop_                                                                           
 _refln_index_h                                                                 
 _refln_index_k                                                                 
 _refln_index_l                                                                 
 _refln_F_squared_calc                                                          
 _refln_F_squared_meas                                                          
 _refln_F_squared_sigma                                                         
 _refln_observed_status                                                         
   1   0   0        111.66        108.15         0.94 o                         
   2   0   0      10660.10       7915.02        81.84 o                         
   3   0   0        671.93        614.84         5.13 o                         
   4   0   0         19.66         11.65         0.35 o                         
   5   0   0         28.42         27.79         0.34 o                         
   6   0   0        843.40        845.16         4.63 o                         
   7   0   0          0.10          0.22         0.07 o                         
   8   0   0         99.38        101.94         1.68 o                         
  -8   1   0          8.29          9.92         0.32 o                         
  -7   1   0         92.86         94.68         1.07 o                         
  -6   1   0         70.52         84.35         0.74 o                         
  -5   1   0         17.33         18.90         0.25 o                         
  -4   1   0        209.80        199.55         5.57 o                         
  -3   1   0          0.73          0.75         0.19 o                         
  -2   1   0        389.33        310.38         2.11 o                         
  -1   1   0       1935.53       1754.41        19.29 o                         
   0   1   0        731.06        656.66         7.52 o                         
   1   1   0        853.55        781.42         5.89 o                         
   3   1   0        120.72        135.15         1.81 o                         
   4   1   0       2759.64       2832.27        26.15 o                         
   5   1   0        569.26        558.33         4.02 o                         
   6   1   0       1416.78       1424.46         4.99 o                         
   7   1   0         20.17         20.35         0.36 o                         
   8   1   0         26.58         25.77         0.60 o                         
  -8   2   0         88.43         86.24         0.68 o                         
  -7   2   0        123.27        128.62         1.13 o                         
  -6   2   0         87.97         97.26         0.91 o                         
  -5   2   0        169.74        192.03         1.20 o                         
  -4   2   0        336.96        409.12         6.71 o                         
  -3   2   0        543.96        610.74         3.61 o                         
  -2   2   0       1040.79        983.31        19.54 o                         
  -1   2   0          5.11          9.91         0.20 o                         
   0   2   0        209.24        211.47         1.22 o                         
   1   2   0        578.66        593.81         2.74 o                         
   2   2   0       4321.31       3831.80        22.93 o                         
   3   2   0        388.38        385.68         5.72 o                         
   4   2   0       5750.45       5616.88        44.29 o                         
   5   2   0          3.94          4.83         0.19 o                         
   6   2   0        193.06        210.20         1.74 o                         
   7   2   0          4.22          4.56         0.20 o                         
   8   2   0         71.98         65.60         0.96 o                         
  -8   3   0         13.88         16.40         0.31 o                         
  -7   3   0         29.54         29.33         0.50 o                         
  -6   3   0        147.85        144.64         1.11 o                         
  -5   3   0         93.89        108.75         1.17 o                         
  -4   3   0         13.70          8.89         0.35 o                         
  -3   3   0        504.41        580.74         7.27 o                         
  -2   3   0       1578.55       1527.76         5.67 o                         
  -1   3   0        111.76        113.37         0.85 o                         
   0   3   0       4297.29       3321.80        14.79 o                         
   1   3   0         64.63         63.57         0.44 o                         
   2   3   0         30.79         39.26         0.33 o                         
   3   3   0       1198.03       1296.27         5.29 o                         
   4   3   0        879.81        911.27         3.95 o                         
   5   3   0        334.26        342.58         3.06 o                         
   6   3   0       1899.19       1831.16        15.33 o                         
   7   3   0          8.27          7.52         0.26 o                         
   8   3   0        184.80        168.67         4.73 o                         
  -7   4   0         13.78          9.91         0.56 o                         
  -6   4   0         28.52         18.60         0.38 o                         
  -5   4   0         17.19         15.48         0.29 o                         
  -4   4   0        880.95        969.04         5.16 o                         
  -3   4   0        160.97        157.99         4.80 o                         
  -2   4   0         11.64          5.68         0.21 o                         
  -1   4   0       2021.83       2090.46        13.75 o                         
   0   4   0        767.87        733.45         7.12 o                         
   1   4   0        102.04        106.34         0.99 o                         
   2   4   0          5.63          9.72         0.19 o                         
   3   4   0         51.34         63.50         0.97 o                         
   4   4   0          1.79          2.79         0.25 o                         
   5   4   0         76.02         83.93         1.05 o                         
   6   4   0         57.38         56.69         0.86 o                         
   7   4   0         42.34         43.80         0.50 o                         
   8   4   0        633.56        579.86         6.94 o                         
  -7   5   0          6.52          7.24         0.39 o                         
  -6   5   0         18.97         17.15         0.40 o                         
  -5   5   0          0.30          0.38         0.07 o                         
  -4   5   0         10.82         12.58         0.28 o                         
  -3   5   0          6.60          6.71         0.19 o                         
  -2   5   0       1109.27       1253.02        19.62 o                         
  -1   5   0        278.45        268.78         1.56 o                         
   0   5   0         14.41         16.65         0.29 o                         
   1   5   0       1595.89       1592.33         7.41 o                         
   2   5   0       1203.59       1238.73         7.72 o                         
   3   5   0         10.86          6.57         0.38 o                         
   4   5   0        180.12        193.93         3.82 o                         
   5   5   0         25.32         23.63         0.33 o                         
   6   5   0         53.03         60.30         0.66 o                         
   7   5   0          0.36          0.87         0.11 o                         
   8   5   0        128.31        119.08         1.52 o                         
  -7   6   0          0.00          0.31         0.08 o                         
  -6   6   0        138.62        146.79         3.80 o                         
  -5   6   0         43.06         41.40         0.49 o                         
  -4   6   0        142.60        143.58         0.95 o                         
  -3   6   0        270.99        306.79         2.22 o                         
  -2   6   0        109.11        102.21         0.68 o                         
  -1   6   0         49.72         55.85         1.02 o                         
   0   6   0        772.65        824.71         3.85 o                         
   1   6   0        457.19        485.20         5.48 o                         
   2   6   0         58.71         86.00         0.76 o                         
   3   6   0        488.93        503.28         3.81 o                         
   4   6   0        527.22        575.00         6.16 o                         
   5   6   0         14.17         17.45         0.26 o                         
   6   6   0         19.89         14.98         0.27 o                         
   7   6   0          8.60          8.07         0.18 o                         
   8   6   0          6.81          5.74         0.17 o                         
  -6   7   0         25.43         22.50         0.59 o                         
  -5   7   0         12.55         12.77         0.28 o                         
  -4   7   0         37.89         35.92         0.62 o                         
  -3   7   0        241.99        254.87         2.58 o                         
  -2   7   0        108.18         90.78         0.91 o                         
  -1   7   0          7.86         13.16         0.87 o                         
   0   7   0          3.91          7.89         0.33 o                         
   1   7   0        356.57        366.62         3.37 o                         
   2   7   0       1334.90       1328.00         5.00 o                         
   3   7   0        249.45        243.53         1.76 o                         
   4   7   0          0.34          1.40         0.28 o                         
   5   7   0         56.99         55.24         0.47 o                         
   6   7   0         63.65         77.60         0.75 o                         
   7   7   0        100.80         92.75         1.04 o                         
   8   7   0          0.22          0.50         0.06 o                         
  -6   8   0          2.08          4.56         0.21 o                         
  -5   8   0          1.26          2.06         0.13 o                         
  -4   8   0          4.89          5.82         0.31 o                         
  -3   8   0          6.80          7.65         0.28 o                         
  -2   8   0        758.28        692.53         3.39 o                         
  -1   8   0          0.54          1.14         0.09 o                         
   0   8   0         36.06         28.71         0.26 o                         
   1   8   0         83.27         81.20         0.49 o                         
   2   8   0        146.85        150.92         1.30 o                         
   3   8   0        228.41        209.30         1.99 o                         
   4   8   0        552.72        572.36         7.84 o                         
   5   8   0          0.34          2.27         0.21 o                         
   6   8   0        128.81        135.61         1.86 o                         
   7   8   0         18.20         17.43         0.40 o                         
  -5   9   0         51.07         45.61         0.77 o                         
  -4   9   0         83.64         80.07         0.89 o                         
  -3   9   0          9.90          9.64         0.30 o                         
  -2   9   0         43.02         47.58         0.40 o                         
  -1   9   0          6.67          6.41         0.20 o                         
   0   9   0        157.87        147.36         0.98 o                         
   1   9   0         13.72         19.91         0.46 o                         
   2   9   0          7.79          7.03         0.22 o                         
   3   9   0         35.35         35.55         0.67 o                         
   4   9   0         37.64         36.02         0.49 o                         
   5   9   0          0.06          0.80         0.10 o                         
   6   9   0         58.61         62.83         1.54 o                         
   7   9   0         16.44         16.76         1.07 o                         
  -4  10   0          0.61          1.79         0.13 o                         
  -3  10   0          2.46          1.32         0.15 o                         
  -2  10   0        361.23        343.05         1.38 o                         
  -1  10   0         13.68         10.69         0.24 o                         
   0  10   0        240.70        210.78         1.03 o                         
   1  10   0         42.43         40.51         0.57 o                         
   2  10   0        362.59        337.06         1.81 o                         
   3  10   0          2.33          3.15         0.18 o                         
   4  10   0         27.30         30.48         1.00 o                         
   5  10   0          0.01          0.29         0.07 o                         
   6  10   0          7.87         12.95         0.24 o                         
  -3  11   0          0.89          1.25         0.11 o                         
  -2  11   0        176.26        200.90         1.23 o                         
  -1  11   0          1.06          2.05         0.12 o                         
   0  11   0        212.23        182.29         1.27 o                         
   1  11   0        191.68        192.65         1.18 o                         
   2  11   0        161.12        152.42         1.27 o                         
   3  11   0          5.49          6.31         0.23 o                         
   4  11   0        434.51        442.96         5.29 o                         
   5  11   0         56.38         67.21         1.29 o                         
   6  11   0         26.04         30.81         3.80 o                         
  -2  12   0         24.32         23.13         0.49 o                         
  -1  12   0          6.04          6.08         0.22 o                         
   0  12   0         27.78         29.20         0.53 o                         
   1  12   0          5.88          5.43         0.24 o                         
   2  12   0        150.71        146.81         1.36 o                         
   3  12   0         88.70        101.32         3.65 o                         
   4  12   0          5.77          5.25         0.33 o                         
   5  12   0          3.10          3.62         0.35 o                         
   0  13   0         49.42         50.07         0.74 o                         
   1  13   0         10.66         10.75         0.22 o                         
   2  13   0         26.65         31.16         0.38 o                         
   3  13   0         46.18         41.58         0.87 o                         
  -4 -12   1         22.05         23.13         0.38 o                         
  -3 -12   1         86.04         80.61         0.86 o                         
  -2 -12   1          4.29          5.34         0.13 o                         
  -1 -12   1          4.39          2.69         0.25 o                         
   0 -12   1          0.58          0.64         0.12 o                         
   1 -12   1         75.96         81.98         1.88 o                         
  -5 -11   1        131.41        149.60         1.85 o                         
  -4 -11   1         89.27         89.16         1.50 o                         
  -3 -11   1        277.26        280.51         4.58 o                         
  -2 -11   1         16.29         17.26         0.30 o                         
  -1 -11   1        295.73        292.94         1.48 o                         
   0 -11   1        259.97        255.97         1.86 o                         
   1 -11   1          4.58          3.59         1.79 o                         
   2 -11   1         50.79         52.10         0.82 o                         
   3 -11   1        268.93        287.56         2.11 o                         
  -6 -10   1          4.07          2.87         0.12 o                         
  -5 -10   1         45.91         54.14         1.87 o                         
  -4 -10   1         24.36         24.14         0.55 o                         
  -3 -10   1         29.65         27.03         0.62 o                         
  -2 -10   1        388.99        360.39         2.07 o                         
  -1 -10   1        226.95        197.02         1.28 o                         
   0 -10   1        454.69        422.58         2.17 o                         
   1 -10   1        883.16        829.63         3.94 o                         
   2 -10   1          0.76          2.15         0.11 o                         
   3 -10   1         23.10         20.61         0.32 o                         
   4 -10   1        133.53        132.77         1.13 o                         
  -7  -9   1          6.28          6.29         0.42 o                         
  -6  -9   1          7.19          9.86         0.54 o                         
  -5  -9   1        121.88        132.24         3.89 o                         
  -4  -9   1        261.29        269.44         5.03 o                         
  -3  -9   1        195.45        198.90         1.95 o                         
  -2  -9   1         22.78         18.49         0.36 o                         
  -1  -9   1         92.87         78.36         0.80 o                         
   0  -9   1        168.61        134.36         0.89 o                         
   1  -9   1          4.10          2.01         0.12 o                         
   2  -9   1        250.71        230.98         1.30 o                         
   3  -9   1        522.41        499.13         2.38 o                         
   4  -9   1         71.30         63.74         0.66 o                         
   5  -9   1         37.65         36.03         0.67 o                         
  -7  -8   1          1.85          2.69         0.18 o                         
  -6  -8   1          1.67          2.92         0.20 o                         
  -5  -8   1          3.91          5.85         0.20 o                         
  -4  -8   1         29.25         29.08         1.02 o                         
  -3  -8   1          9.34         10.29         0.25 o                         
  -2  -8   1        103.60        101.36         0.69 o                         
  -1  -8   1         60.51         57.28         0.52 o                         
   0  -8   1          6.94          9.41         0.18 o                         
   1  -8   1        213.51        185.16         2.51 o                         
   2  -8   1         17.16         11.47         0.41 o                         
   3  -8   1        357.65        349.49         1.63 o                         
   4  -8   1        278.26        267.02         2.35 o                         
   5  -8   1        323.93        309.73         2.12 o                         
   6  -8   1         21.59         23.02         0.46 o                         
  -8  -7   1          0.73          1.12         0.13 o                         
  -7  -7   1        129.17        118.86         2.22 o                         
  -6  -7   1         21.21         15.04         0.26 o                         
  -5  -7   1          0.35          0.53         0.14 o                         
  -4  -7   1         38.42         38.59         0.56 o                         
  -3  -7   1         15.80         24.37         0.44 o                         
  -2  -7   1         72.15         66.87         0.74 o                         
  -1  -7   1        106.25        103.86         1.17 o                         
   0  -7   1        360.38        343.17         3.39 o                         
   1  -7   1        125.50        129.35         1.34 o                         
   2  -7   1         35.26         40.52         0.41 o                         
   3  -7   1          3.92          2.27         0.14 o                         
   4  -7   1        147.21        139.50         1.11 o                         
   5  -7   1          2.36          2.06         0.22 o                         
   6  -7   1        195.52        178.34         1.74 o                         
  -8  -6   1          3.23          2.82         0.10 o                         
  -7  -6   1          8.15         10.87         0.20 o                         
  -6  -6   1          0.33          0.70         0.09 o                         
  -5  -6   1        249.60        259.48         2.17 o                         
  -4  -6   1         17.64         19.53         0.40 o                         
  -3  -6   1          0.39          0.30         0.11 o                         
  -2  -6   1        147.01        145.32         1.19 o                         
  -1  -6   1        402.50        450.44         2.09 o                         
   0  -6   1        322.88        375.88         1.89 o                         
   1  -6   1         71.05         72.28         0.91 o                         
   2  -6   1         56.62         62.56         0.43 o                         
   3  -6   1        311.11        308.10         3.50 o                         
   4  -6   1        332.11        350.83         2.79 o                         
   5  -6   1         10.46         12.73         0.35 o                         
   6  -6   1          3.32          3.95         0.31 o                         
   7  -6   1          0.04          0.28         0.10 o                         
  -8  -5   1          0.01          0.43         0.05 o                         
  -7  -5   1         54.71         47.89         0.84 o                         
  -6  -5   1        229.39        206.57         1.19 o                         
  -5  -5   1         33.75         27.51         0.42 o                         
  -4  -5   1          4.57          5.46         0.26 o                         
  -3  -5   1        989.43       1047.88        14.32 o                         
  -2  -5   1        263.87        268.80         1.69 o                         
  -1  -5   1         94.90        114.47         1.34 o                         
   0  -5   1        368.33        394.49         2.99 o                         
   1  -5   1        789.81        807.78         7.47 o                         
   2  -5   1          3.37          8.08         0.29 o                         
   3  -5   1        262.86        289.16         2.56 o                         
   4  -5   1        150.77        172.15         1.32 o                         
   5  -5   1          0.05          0.81         0.16 o                         
   6  -5   1          0.83          0.27         0.11 o                         
   7  -5   1          0.43          0.10         0.11 o                         
  -8  -4   1          5.05          5.25         0.17 o                         
  -7  -4   1          4.19          3.72         0.16 o                         
  -6  -4   1          6.46          6.18         0.25 o                         
  -5  -4   1          1.29          1.26         0.12 o                         
  -4  -4   1        216.69        223.53         3.75 o                         
  -3  -4   1          4.04          5.26         0.22 o                         
  -2  -4   1          6.25          8.07         0.18 o                         
  -1  -4   1        346.86        346.73         2.05 o                         
   0  -4   1         10.61         11.60         0.22 o                         
   1  -4   1         74.59         82.66         0.82 o                         
   2  -4   1        907.86        981.07        11.05 o                         
   3  -4   1        839.49        928.34         6.39 o                         
   4  -4   1         84.79        106.94         0.66 o                         
   5  -4   1        173.58        198.15         1.06 o                         
   6  -4   1         67.01         69.63         0.84 o                         
   7  -4   1          4.31          5.92         0.26 o                         
  -8  -3   1         57.39         47.13         1.59 o                         
  -7  -3   1        186.49        177.35         1.56 o                         
  -6  -3   1        154.62        144.96         0.93 o                         
  -5  -3   1        110.84        109.37         1.69 o                         
  -4  -3   1         63.53         68.40         0.85 o                         
  -3  -3   1        126.49        123.84         2.75 o                         
  -2  -3   1         33.70         41.93         0.43 o                         
  -1  -3   1         98.45         99.22         0.42 o                         
   0  -3   1       1204.40       1050.02         2.19 o                         
   1  -3   1       1866.75       1690.35        13.48 o                         
   2  -3   1         67.26         81.77         1.10 o                         
   3  -3   1          6.80         13.35         0.44 o                         
   4  -3   1        304.42        344.19         2.20 o                         
   5  -3   1        143.25        177.37         1.39 o                         
   6  -3   1         11.38          8.71         0.27 o                         
   7  -3   1         46.37         50.47         0.81 o                         
   8  -3   1          5.55          4.93         0.27 o                         
  -8  -2   1        436.31        423.29         2.88 o                         
  -7  -2   1         16.48         15.69         0.31 o                         
  -6  -2   1       1515.45       1448.44        13.87 o                         
  -5  -2   1        455.75        459.14         3.26 o                         
  -4  -2   1         82.58         73.43         0.88 o                         
  -3  -2   1       1388.01       1528.06        21.88 o                         
  -2  -2   1       3825.03       3371.77        20.82 o                         
  -1  -2   1       1420.04       1351.21         5.59 o                         
   0  -2   1       3299.07       2599.06         8.60 o                         
   1  -2   1        309.62        287.24         2.59 o                         
   2  -2   1        450.18        423.52         3.53 o                         
   3  -2   1       1545.95       1730.18         9.47 o                         
   4  -2   1        971.78       1179.82         7.64 o                         
   5  -2   1         26.22         35.44         0.69 o                         
   6  -2   1        186.51        228.06         1.60 o                         
   7  -2   1        286.51        297.25         1.80 o                         
   8  -2   1         10.52         13.43         0.28 o                         
  -8  -1   1          4.15          3.91         0.23 o                         
  -7  -1   1        460.85        453.26         4.25 o                         
  -6  -1   1        337.92        330.68         1.63 o                         
  -5  -1   1        246.87        244.91         2.19 o                         
  -4  -1   1       1085.25       1062.51        10.85 o                         
  -3  -1   1        443.13        471.85         4.01 o                         
  -2  -1   1        503.88        453.54         8.45 o                         
  -1  -1   1        336.98        306.94         2.08 o                         
   0  -1   1       1045.65       1004.33         5.41 o                         
   1  -1   1       1128.80       1038.38         5.62 o                         
   2  -1   1        663.60        633.50         9.30 o                         
   3  -1   1        999.78       1085.08        14.27 o                         
   4  -1   1        232.35        298.73         2.58 o                         
   5  -1   1         38.85         47.75         0.66 o                         
   6  -1   1         30.51         34.62         0.39 o                         
   7  -1   1          3.19          3.22         0.15 o                         
   8  -1   1         87.37         99.48         1.02 o                         
  -8   0   1          8.99          8.62         0.33 o                         
  -7   0   1          0.02          0.22         0.10 o                         
  -6   0   1         58.96         56.78         0.59 o                         
  -5   0   1         75.89         90.51         0.78 o                         
  -4   0   1        366.07        349.87         4.27 o                         
  -3   0   1        226.43        224.61         2.95 o                         
  -2   0   1          4.10          4.57         0.28 o                         
  -1   0   1       4826.66       3794.26        29.49 o                         
   0   0   1        122.76        117.50         1.75 o                         
   1   0   1       2831.92       2292.24        37.48 o                         
   2   0   1          3.05          5.62         0.86 o                         
   3   0   1         12.07          9.56         0.28 o                         
   4   0   1        152.42        142.62         3.22 o                         
   5   0   1        177.89        170.90         2.51 o                         
   6   0   1        244.80        257.50         2.44 o                         
   7   0   1         68.62         68.40         0.87 o                         
   8   0   1         24.51         27.84         0.47 o                         
  -8   1   1        101.22        110.20         1.55 o                         
  -7   1   1         10.77          9.96         0.35 o                         
  -6   1   1         26.20         25.10         0.43 o                         
  -5   1   1          0.49          1.22         0.10 o                         
  -4   1   1        153.94        176.24         3.18 o                         
  -3   1   1        836.07        916.41         5.46 o                         
  -2   1   1       1921.45       1790.39        14.43 o                         
  -1   1   1         32.89         27.88         0.20 o                         
   0   1   1        872.88        787.06        10.68 o                         
   1   1   1        920.13        844.55         8.71 o                         
   2   1   1       1782.66       1620.68         8.46 o                         
   3   1   1       1319.57       1325.12        11.16 o                         
   4   1   1        251.89        257.56         3.36 o                         
   5   1   1        141.08        161.66         1.09 o                         
   6   1   1        137.01        137.39         1.88 o                         
   7   1   1         61.53         59.01         0.54 o                         
   8   1   1         67.70         70.42         0.66 o                         
  -8   2   1         33.17         41.36         0.84 o                         
  -7   2   1          1.32          1.68         0.29 o                         
  -6   2   1          1.96          1.88         0.40 o                         
  -5   2   1          2.10          2.54         0.13 o                         
  -4   2   1         59.69         65.31         0.95 o                         
  -3   2   1        238.56        277.66         2.27 o                         
  -2   2   1        427.53        435.32         2.10 o                         
  -1   2   1       2506.66       2255.85        31.36 o                         
   0   2   1         25.69         27.91         0.74 o                         
   1   2   1         14.07         17.51         0.33 o                         
   2   2   1         96.70        101.36         0.98 o                         
   3   2   1       2424.86       2405.03         4.90 o                         
   4   2   1        332.98        350.43         1.83 o                         
   5   2   1        515.29        539.00         2.80 o                         
   6   2   1        271.18        273.75         2.20 o                         
   7   2   1          0.33          0.50         0.10 o                         
   8   2   1          0.00          0.22         0.06 o                         
   9   2   1          3.15          2.95         0.25 o                         
  -8   3   1         52.57         50.86         0.78 o                         
  -7   3   1          0.00          0.45         0.11 o                         
  -6   3   1          0.58          3.18         0.36 o                         
  -5   3   1         49.53         46.49         0.46 o                         
  -4   3   1         44.29         49.70         0.74 o                         
  -3   3   1        365.50        458.43         3.70 o                         
  -2   3   1       2629.64       2497.94         8.87 o                         
  -1   3   1         91.28         85.77         0.99 o                         
   0   3   1       1180.51       1108.95         4.33 o                         
   1   3   1        305.69        296.53         1.98 o                         
   2   3   1        187.20        175.69         1.68 o                         
   3   3   1         69.98         89.16         0.77 o                         
   4   3   1       1792.93       1854.03         7.26 o                         
   5   3   1       1235.93       1254.15        25.17 o                         
   6   3   1        611.60        624.27         5.96 o                         
   7   3   1        222.35        227.79         3.03 o                         
   8   3   1          1.93          1.53         0.09 o                         
   9   3   1         83.83         69.21         0.60 o                         
  -7   4   1          2.05          3.47         0.24 o                         
  -6   4   1          4.38          6.05         0.22 o                         
  -5   4   1          5.58          3.68         0.15 o                         
  -4   4   1          9.23         10.41         0.20 o                         
  -3   4   1        259.04        265.60         3.75 o                         
  -2   4   1        165.61        183.03         1.72 o                         
  -1   4   1        118.10        105.68         0.86 o                         
   0   4   1        526.94        513.62         2.08 o                         
   1   4   1          0.86          0.67         0.20 o                         
   2   4   1        504.71        474.65         3.57 o                         
   3   4   1        271.66        281.66         2.13 o                         
   4   4   1        732.69        760.84        21.66 o                         
   5   4   1        188.39        182.31         2.53 o                         
   6   4   1        268.82        252.52         3.14 o                         
   7   4   1        248.21        243.84         1.27 o                         
   8   4   1        241.98        219.64         2.18 o                         
   9   4   1        258.50        230.32         1.17 o                         
  -7   5   1         76.37         82.88         2.22 o                         
  -6   5   1        174.93        168.84         1.26 o                         
  -5   5   1          2.53          4.01         0.18 o                         
  -4   5   1        208.44        225.79         1.64 o                         
  -3   5   1        283.34        307.31         2.71 o                         
  -2   5   1        128.37        115.70         1.55 o                         
  -1   5   1         68.93         59.83         1.31 o                         
   0   5   1        557.05        599.98         7.52 o                         
   1   5   1        500.72        478.99         3.09 o                         
   2   5   1        465.03        467.39         1.80 o                         
   3   5   1         51.39         48.07         0.96 o                         
   4   5   1        128.71        114.76         1.61 o                         
   5   5   1          8.25          8.21         0.22 o                         
   6   5   1         12.70         11.19         0.26 o                         
   7   5   1        113.50        115.80         0.94 o                         
   8   5   1        176.02        173.62         2.06 o                         
  -6   6   1          4.24          6.41         0.27 o                         
  -5   6   1         42.43         44.64         0.52 o                         
  -4   6   1         24.56         27.58         0.52 o                         
  -3   6   1        147.31        150.30         1.56 o                         
  -2   6   1        325.28        336.97         1.31 o                         
  -1   6   1        215.09        191.66         2.09 o                         
   0   6   1        317.97        349.99         2.38 o                         
   1   6   1         27.33         33.10         0.42 o                         
   2   6   1         55.20         41.27         0.58 o                         
   3   6   1         92.60         84.96         2.89 o                         
   4   6   1        472.75        475.73         4.85 o                         
   5   6   1         12.27         14.74         0.25 o                         
   6   6   1        409.86        374.30         3.75 o                         
   7   6   1        159.97        134.68         1.43 o                         
   8   6   1          0.02          0.47         0.10 o                         
  -6   7   1          6.19          8.16         0.25 o                         
  -5   7   1          5.47          5.39         0.19 o                         
  -4   7   1          4.08          5.73         0.28 o                         
  -3   7   1         73.07         69.87         1.04 o                         
  -2   7   1        532.75        515.78         2.11 o                         
  -1   7   1        152.54        145.45         1.03 o                         
   0   7   1          0.47          2.82         0.65 o                         
   1   7   1        124.93        143.28         1.35 o                         
   2   7   1         47.51         52.63         0.73 o                         
   3   7   1         25.40         21.54         0.44 o                         
   4   7   1         61.03         55.07         0.64 o                         
   5   7   1         23.87         28.20         0.29 o                         
   6   7   1          7.03          5.79         0.17 o                         
   7   7   1          3.31          3.31         0.15 o                         
   8   7   1         15.67         13.50         0.45 o                         
  -5   8   1          6.93         11.17         0.27 o                         
  -4   8   1          4.23          5.92         0.47 o                         
  -3   8   1         51.09         48.94         0.48 o                         
  -2   8   1         66.57         64.43         0.51 o                         
  -1   8   1         90.88         88.10         0.75 o                         
   0   8   1        312.98        315.04         1.96 o                         
   1   8   1         74.47         66.98         1.07 o                         
   2   8   1          0.02          2.30         0.66 o                         
   3   8   1         59.95         52.64         0.38 o                         
   4   8   1         27.87         24.62         0.51 o                         
   5   8   1          9.46          9.81         0.44 o                         
   6   8   1          4.96          7.30         0.19 o                         
   7   8   1          1.79          1.73         0.22 o                         
   8   8   1          8.76          9.56         0.61 o                         
  -5   9   1        133.58        142.53         1.43 o                         
  -4   9   1         35.11         35.77         0.50 o                         
  -3   9   1         17.46         17.14         0.33 o                         
  -2   9   1          0.04          0.37         0.08 o                         
  -1   9   1        158.62        156.98         0.80 o                         
   0   9   1         93.40         86.07         0.75 o                         
   1   9   1          0.06          3.44         0.71 o                         
   2   9   1         51.11         49.57         0.44 o                         
   3   9   1         17.78         19.80         0.31 o                         
   4   9   1          4.42          5.70         0.16 o                         
   5   9   1        153.21        161.41         1.43 o                         
   6   9   1          0.00          0.71         0.08 o                         
   7   9   1          9.10          9.50         0.42 o                         
  -4  10   1          6.78          4.76         0.20 o                         
  -3  10   1        210.95        209.74         1.27 o                         
  -2  10   1          9.53          7.53         0.23 o                         
  -1  10   1         20.51         17.90         0.36 o                         
   0  10   1        367.40        360.55         1.39 o                         
   1  10   1          9.17          5.91         0.14 o                         
   2  10   1         24.84         31.00         0.45 o                         
   3  10   1         51.84         50.52         0.71 o                         
   4  10   1          6.90          5.99         0.21 o                         
   5  10   1         37.11         43.30         0.45 o                         
   6  10   1         48.19         50.37         0.69 o                         
   7  10   1         23.71         20.83         0.25 o                         
  -3  11   1         19.65         16.35         0.37 o                         
  -2  11   1         12.74         10.99         0.27 o                         
  -1  11   1         41.21         41.22         0.61 o                         
   0  11   1         66.56         67.90         0.54 o                         
   1  11   1        172.86        164.21         0.93 o                         
   2  11   1          0.85          0.59         0.08 o                         
   3  11   1          0.56          0.38         0.07 o                         
   4  11   1          7.30          8.30         0.34 o                         
   5  11   1         40.21         40.34         0.40 o                         
   6  11   1        225.95        267.00        18.17 o                         
  -2  12   1         10.25         12.91         0.30 o                         
  -1  12   1        232.16        212.43         1.42 o                         
   0  12   1         28.10         30.82         0.45 o                         
   1  12   1         38.97         41.71         0.61 o                         
   2  12   1         24.14         24.10         0.30 o                         
   3  12   1        122.97        116.93         1.18 o                         
   4  12   1         34.58         34.53         0.68 o                         
   5  12   1         46.11         44.36         3.79 o                         
   0  13   1         35.34         42.11         0.73 o                         
   1  13   1         48.86         37.65         0.73 o                         
   2  13   1         18.67         20.18         0.47 o                         
   3  13   1          6.33          4.07         0.17 o                         
   4  13   1         46.17         46.77         0.73 o                         
  -3 -12   2         56.50         53.19         1.61 o                         
  -2 -12   2          0.60          0.67         0.06 o                         
  -1 -12   2        209.43        192.75         3.74 o                         
   0 -12   2         24.49         22.85         0.77 o                         
   1 -12   2          2.98          3.44         0.19 o                         
  -5 -11   2         25.93         31.57         2.49 o                         
  -4 -11   2         11.83         10.40         0.23 o                         
  -3 -11   2         66.76         66.48         0.58 o                         
  -2 -11   2         27.89         27.37         0.31 o                         
  -1 -11   2          8.78          8.52         0.21 o                         
   0 -11   2          4.73          3.75         0.19 o                         
   1 -11   2         34.14         29.61         0.55 o                         
   2 -11   2         57.48         65.26         0.75 o                         
  -6 -10   2         19.07         23.45         0.43 o                         
  -5 -10   2          0.82          1.12         0.17 o                         
  -4 -10   2         13.47         11.72         0.28 o                         
  -3 -10   2          3.38          4.72         0.19 o                         
  -2 -10   2          0.07          1.01         0.13 o                         
  -1 -10   2         15.17         15.96         0.36 o                         
   0 -10   2        104.08         92.72         0.96 o                         
   1 -10   2        207.44        194.40         1.56 o                         
   2 -10   2         57.89         55.82         0.58 o                         
   3 -10   2         10.51         16.34         0.33 o                         
   4 -10   2         14.80         10.62         0.41 o                         
  -6  -9   2          0.60          1.07         0.16 o                         
  -5  -9   2         47.38         43.55         0.56 o                         
  -4  -9   2         46.28         47.53         0.75 o                         
  -3  -9   2         13.03         13.01         0.29 o                         
  -2  -9   2        113.58        108.64         0.80 o                         
  -1  -9   2          2.40          1.43         0.15 o                         
   0  -9   2         55.11         62.13         0.56 o                         
   1  -9   2         28.38         24.25         0.38 o                         
   2  -9   2          0.93          1.77         0.13 o                         
   3  -9   2        207.39        199.75         2.09 o                         
   4  -9   2         22.71         22.33         0.38 o                         
   5  -9   2         21.76         17.07         0.43 o                         
  -7  -8   2         45.28         39.41         0.52 o                         
  -6  -8   2          5.95          7.79         0.20 o                         
  -5  -8   2         10.29          9.64         0.36 o                         
  -4  -8   2          0.35          1.09         0.10 o                         
  -3  -8   2        561.90        558.56         2.12 o                         
  -2  -8   2        905.90        838.85         8.51 o                         
  -1  -8   2         32.82         36.78         0.43 o                         
   0  -8   2          4.84          3.87         0.15 o                         
   1  -8   2         38.92         38.03         0.40 o                         
   2  -8   2         79.11         87.19         0.61 o                         
   3  -8   2          4.51          6.74         0.20 o                         
   4  -8   2        168.28        162.36         2.47 o                         
   5  -8   2         94.23         86.52         0.78 o                         
  -7  -7   2         35.89         31.44         0.43 o                         
  -6  -7   2        127.67        124.78         1.17 o                         
  -5  -7   2         89.45         84.49         1.07 o                         
  -4  -7   2          6.53          4.71         0.17 o                         
  -3  -7   2          0.10          1.24         0.27 o                         
  -2  -7   2          0.53          0.79         0.07 o                         
  -1  -7   2          0.10          0.98         0.10 o                         
   0  -7   2        240.07        235.23         1.26 o                         
   1  -7   2         27.08         28.14         0.28 o                         
   2  -7   2          6.98          6.62         0.19 o                         
   3  -7   2        787.97        781.57         5.72 o                         
   4  -7   2        688.87        701.03         5.59 o                         
   5  -7   2        145.51        141.02         0.91 o                         
   6  -7   2          0.17          0.57         0.13 o                         
  -7  -6   2          3.74          3.29         0.13 o                         
  -6  -6   2          7.27         11.12         0.27 o                         
  -5  -6   2        208.02        187.13         2.71 o                         
  -4  -6   2         93.69         86.26         1.25 o                         
  -3  -6   2       1075.21       1024.24        11.50 o                         
  -2  -6   2          9.78         11.57         0.35 o                         
  -1  -6   2          0.62          0.35         0.08 o                         
   0  -6   2         23.74         26.33         0.46 o                         
   1  -6   2         22.29         33.48         0.58 o                         
   2  -6   2        257.95        266.44         1.30 o                         
   3  -6   2          0.09          1.63         0.24 o                         
   4  -6   2          0.05          0.22         0.07 o                         
   5  -6   2         13.95         14.59         0.42 o                         
   6  -6   2         67.04         64.24         1.22 o                         
   7  -6   2        186.97        175.03         1.44 o                         
  -8  -5   2         22.71         22.53         0.50 o                         
  -7  -5   2         15.67         11.53         0.26 o                         
  -6  -5   2          0.00          0.25         0.14 o                         
  -5  -5   2          9.78          9.53         0.27 o                         
  -4  -5   2        474.61        460.98         6.15 o                         
  -3  -5   2          0.00          1.17         0.58 o                         
  -2  -5   2        144.00        152.53         1.19 o                         
  -1  -5   2        490.92        488.63         3.53 o                         
   0  -5   2        202.55        216.94         2.62 o                         
   1  -5   2         65.86         82.80         1.53 o                         
   2  -5   2          0.00          0.75         0.08 o                         
   3  -5   2         99.01         99.04         0.84 o                         
   4  -5   2         65.56         62.93         0.84 o                         
   5  -5   2          0.74          1.06         0.11 o                         
   6  -5   2          1.04          1.47         0.19 o                         
   7  -5   2          1.76          0.98         0.17 o                         
  -8  -4   2         69.54         79.33         1.54 o                         
  -7  -4   2          1.75          2.03         0.12 o                         
  -6  -4   2         12.79         10.93         0.25 o                         
  -5  -4   2         19.60         21.47         0.41 o                         
  -4  -4   2         34.65         39.14         0.37 o                         
  -3  -4   2        777.39        795.55        12.64 o                         
  -2  -4   2       1871.78       1854.56        22.93 o                         
  -1  -4   2        394.82        400.35         3.51 o                         
   0  -4   2         19.89         16.47         0.22 o                         
   1  -4   2        844.30        795.38         8.60 o                         
   2  -4   2        155.45        140.78         2.94 o                         
   3  -4   2        131.88        143.49         1.75 o                         
   4  -4   2          6.58          8.40         0.17 o                         
   5  -4   2         30.81         35.64         0.43 o                         
   6  -4   2         41.56         33.76         0.50 o                         
   7  -4   2          7.24          6.89         0.28 o                         
  -8  -3   2         15.88         13.62         0.38 o                         
  -7  -3   2          8.02          9.34         0.23 o                         
  -6  -3   2          0.11          0.63         0.14 o                         
  -5  -3   2         43.67         43.27         0.53 o                         
  -4  -3   2         20.14         24.57         0.53 o                         
  -3  -3   2        471.83        527.67         2.61 o                         
  -2  -3   2        444.28        496.96         1.72 o                         
  -1  -3   2        157.64        153.94         1.86 o                         
   0  -3   2       3951.28       3464.68        44.62 o                         
   1  -3   2        519.15        530.17         4.23 o                         
   2  -3   2          0.13          0.34         0.07 o                         
   3  -3   2       1648.96       1693.54         6.66 o                         
   4  -3   2         16.88         10.91         0.52 o                         
   5  -3   2         56.47         62.40         0.77 o                         
   6  -3   2         54.44         52.45         0.58 o                         
   7  -3   2          0.14          2.29         0.20 o                         
   8  -3   2          9.80         10.52         0.39 o                         
  -8  -2   2          4.46          4.82         0.15 o                         
  -7  -2   2        177.31        168.15         1.76 o                         
  -6  -2   2        253.98        247.31         1.35 o                         
  -5  -2   2          2.80          3.14         0.13 o                         
  -4  -2   2         41.33         45.06         0.75 o                         
  -3  -2   2        393.79        421.84         3.47 o                         
  -2  -2   2        105.27        100.62         1.93 o                         
  -1  -2   2        546.61        506.30         2.17 o                         
   0  -2   2        621.10        630.18         6.29 o                         
   1  -2   2          0.12          0.87         0.23 o                         
   2  -2   2        931.31        977.03        10.65 o                         
   3  -2   2        154.06        197.42         5.95 o                         
   4  -2   2         92.87        107.80         2.22 o                         
   5  -2   2         92.87         99.28         1.23 o                         
   6  -2   2         22.16         19.87         0.34 o                         
   7  -2   2        110.80        106.45         1.03 o                         
   8  -2   2          2.37          4.02         0.25 o                         
  -8  -1   2         66.11         65.72         0.84 o                         
  -7  -1   2          7.68          6.74         0.26 o                         
  -6  -1   2        180.03        187.54         1.29 o                         
  -5  -1   2        371.34        370.62         2.31 o                         
  -4  -1   2         71.46         64.18         0.77 o                         
  -3  -1   2        330.91        337.67         2.35 o                         
  -2  -1   2        479.10        480.50         7.21 o                         
  -1  -1   2          2.71          6.47         0.10 o                         
   0  -1   2       5837.95       4364.03        29.87 o                         
   1  -1   2        279.53        265.77         1.95 o                         
   2  -1   2         31.18         40.66         0.82 o                         
   3  -1   2        622.36        598.36         9.60 o                         
   4  -1   2         58.08         47.29         0.82 o                         
   5  -1   2        145.67        132.74         1.35 o                         
   6  -1   2        174.02        186.15         1.44 o                         
   7  -1   2          1.00          1.76         0.42 o                         
   8  -1   2          0.69          1.63         0.12 o                         
  -8   0   2         26.23         24.19         0.43 o                         
  -7   0   2          1.53          4.61         1.72 o                         
  -6   0   2        488.60        470.79         2.44 o                         
  -5   0   2        163.67        159.36         1.38 o                         
  -4   0   2          7.86          8.83         0.38 o                         
  -3   0   2        365.60        399.24         2.93 o                         
  -2   0   2        196.85        209.21         1.14 o                         
  -1   0   2        105.72        106.42         1.45 o                         
   0   0   2         70.01         67.70         1.38 o                         
   1   0   2         67.60         78.20         1.61 o                         
   2   0   2       1033.69        979.53        10.05 o                         
   3   0   2        426.14        457.50         3.81 o                         
   4   0   2          4.41          3.93         0.20 o                         
   5   0   2        233.62        236.97         1.82 o                         
   6   0   2        581.93        555.29         5.77 o                         
   7   0   2          0.16          0.77         0.13 o                         
   8   0   2         34.49         35.36         0.53 o                         
  -8   1   2         12.32         14.97         0.77 o                         
  -7   1   2         12.06         12.01         0.33 o                         
  -6   1   2         92.53         93.15         0.87 o                         
  -5   1   2         55.77         53.69         0.76 o                         
  -4   1   2        828.01        833.27         5.04 o                         
  -3   1   2        760.87        795.24         8.13 o                         
  -2   1   2       1071.51       1071.77        11.58 o                         
  -1   1   2       5013.62       4061.03        28.58 o                         
   0   1   2        386.60        352.89         4.79 o                         
   1   1   2       1466.50       1278.28        12.55 o                         
   2   1   2       2780.17       2530.15        22.89 o                         
   3   1   2        502.99        508.78         2.91 o                         
   4   1   2        465.55        491.72         3.22 o                         
   5   1   2        499.05        515.14         3.75 o                         
   6   1   2        391.13        382.52         2.86 o                         
   7   1   2        159.26        151.63         1.96 o                         
   8   1   2          1.64          1.46         0.10 o                         
   9   1   2         17.18         16.82         0.32 o                         
  -8   2   2         17.41         23.82         0.56 o                         
  -7   2   2         12.93         13.56         0.40 o                         
  -6   2   2          0.15          0.87         0.32 o                         
  -5   2   2         15.74         22.13         0.30 o                         
  -4   2   2        219.58        209.36         2.13 o                         
  -3   2   2       1401.51       1443.94         6.12 o                         
  -2   2   2        363.78        350.08         2.40 o                         
  -1   2   2        427.15        460.40         2.55 o                         
   0   2   2          1.35          0.88         0.16 o                         
   2   2   2         33.95         44.16         0.53 o                         
   3   2   2       2147.05       2025.42         8.36 o                         
   4   2   2        561.27        515.82         2.76 o                         
   5   2   2         59.54         49.95         1.80 o                         
   6   2   2         62.12         61.80         0.90 o                         
   7   2   2        748.93        765.59         8.09 o                         
   8   2   2         11.23         10.95         0.23 o                         
   9   2   2         96.00         90.32         3.26 o                         
  -7   3   2          3.53          4.52         0.36 o                         
  -6   3   2         34.13         28.04         0.54 o                         
  -5   3   2        214.04        209.69         1.32 o                         
  -4   3   2         39.71         39.34         1.76 o                         
  -3   3   2        268.15        240.62         1.61 o                         
  -2   3   2        903.78        902.83         4.38 o                         
  -1   3   2        253.34        224.68         1.12 o                         
   0   3   2       1245.06       1116.36        15.83 o                         
   1   3   2       2800.80       2285.91        34.46 o                         
   2   3   2        100.47         74.96         0.55 o                         
   3   3   2          8.84          9.90         0.19 o                         
   4   3   2          0.19          0.47         0.12 o                         
   5   3   2         12.80         12.77         0.36 o                         
   6   3   2        345.48        345.68         3.93 o                         
   7   3   2        136.79        132.53         1.36 o                         
   8   3   2         64.36         63.12         0.46 o                         
   9   3   2          8.77          6.32         0.12 o                         
  -7   4   2         49.26         51.54         0.72 o                         
  -6   4   2         16.98         15.66         0.48 o                         
  -5   4   2          0.54          0.67         0.11 o                         
  -4   4   2         15.39         19.23         0.32 o                         
  -3   4   2         26.35         28.05         0.68 o                         
  -2   4   2         22.00         20.03         0.44 o                         
  -1   4   2        715.91        726.70         8.55 o                         
   0   4   2       2357.11       2047.77        60.51 o                         
   1   4   2        282.78        286.46         1.20 o                         
   2   4   2       1215.60       1183.25         3.95 o                         
   3   4   2        267.71        280.69         1.32 o                         
   4   4   2         55.62         72.73         0.96 o                         
   5   4   2         93.89        105.86         1.96 o                         
   6   4   2          4.61          4.43         0.17 o                         
   7   4   2          5.25          6.49         0.18 o                         
   8   4   2         96.73         90.27         0.59 o                         
   9   4   2          1.75          2.42         0.14 o                         
  -7   5   2          0.32          1.21         0.59 o                         
  -6   5   2          4.29          8.81         0.37 o                         
  -5   5   2        235.88        211.19         1.09 o                         
  -4   5   2          0.97          1.07         0.08 o                         
  -3   5   2         32.90         43.99         0.47 o                         
  -2   5   2        616.92        623.17         5.07 o                         
  -1   5   2        184.69        202.68         4.77 o                         
   0   5   2        706.50        646.38        17.94 o                         
   1   5   2       1062.22       1079.98        11.82 o                         
   2   5   2        752.63        735.95        16.46 o                         
   3   5   2          0.20          1.04         0.13 o                         
   4   5   2        130.17        145.80         1.94 o                         
   5   5   2         64.48         61.27         0.78 o                         
   6   5   2         99.27         90.86         1.02 o                         
   7   5   2         54.79         55.58         0.85 o                         
   8   5   2          5.13          6.96         0.13 o                         
   9   5   2         26.60         29.39         0.31 o                         
  -6   6   2          2.36          1.35         0.25 o                         
  -5   6   2         13.55         12.07         0.27 o                         
  -4   6   2         86.40         93.91         0.71 o                         
  -3   6   2         96.40        100.53         1.02 o                         
  -2   6   2         17.99         21.57         0.36 o                         
  -1   6   2         25.48         23.20         0.57 o                         
   0   6   2        660.98        713.35        10.36 o                         
   1   6   2          0.01          1.21         0.16 o                         
   2   6   2        502.10        512.22         5.79 o                         
   3   6   2       1068.52       1026.28         6.15 o                         
   4   6   2          1.91          4.13         0.17 o                         
   5   6   2         31.19         25.06         0.36 o                         
   6   6   2        105.29         99.80         0.94 o                         
   7   6   2          0.96          1.40         0.08 o                         
   8   6   2         35.24         39.28         0.59 o                         
  -6   7   2         40.46         39.96         0.76 o                         
  -5   7   2         46.41         57.69         0.58 o                         
  -4   7   2          9.35         10.79         0.30 o                         
  -3   7   2          1.94          2.55         0.13 o                         
  -2   7   2          4.00          6.22         0.77 o                         
  -1   7   2        399.68        399.44         2.42 o                         
   0   7   2         41.68         40.30         1.41 o                         
   1   7   2          0.50          0.70         0.11 o                         
   2   7   2         58.08         68.37         1.12 o                         
   3   7   2        151.29        153.85         2.38 o                         
   4   7   2        142.25        151.18         1.63 o                         
   5   7   2        299.43        289.10         3.56 o                         
   6   7   2         34.89         30.77         0.41 o                         
   7   7   2          4.67          3.34         0.15 o                         
   8   7   2         47.41         44.44         1.00 o                         
  -5   8   2          2.26          5.21         0.18 o                         
  -4   8   2        184.50        190.54         1.86 o                         
  -3   8   2         18.00         19.29         0.40 o                         
  -2   8   2       1012.64        993.74         4.40 o                         
  -1   8   2          9.16          9.63         0.16 o                         
   0   8   2        488.48        484.33         2.85 o                         
   1   8   2        427.13        444.81         1.11 o                         
   2   8   2         91.38         89.44         0.71 o                         
   3   8   2         12.96         13.49         0.23 o                         
   4   8   2        406.66        419.98         3.38 o                         
   5   8   2          3.02          3.01         0.12 o                         
   6   8   2        120.60        134.54         2.22 o                         
   7   8   2        117.58        121.76         1.74 o                         
   8   8   2          5.56          4.25         0.14 o                         
  -4   9   2         68.99         66.96         0.66 o                         
  -3   9   2          0.36          1.46         0.14 o                         
  -2   9   2        908.56        887.66         3.32 o                         
  -1   9   2         70.21         66.39         0.62 o                         
   0   9   2         41.08         33.90         0.32 o                         
   1   9   2          0.98          0.48         0.09 o                         
   2   9   2         87.57        100.10         1.07 o                         
   3   9   2        788.94        778.79         9.19 o                         
   4   9   2       1655.16       1687.70        12.21 o                         
   5   9   2          0.07          1.46         0.29 o                         
   6   9   2         43.37         47.44         1.44 o                         
   7   9   2          0.36          0.76         0.07 o                         
   8   9   2         32.66         28.97         0.30 o                         
  -4  10   2          0.24          0.49         0.08 o                         
  -3  10   2        168.81        163.05         1.55 o                         
  -2  10   2          0.63          1.37         0.13 o                         
  -1  10   2         35.85         39.88         0.48 o                         
   0  10   2        150.49        143.90         0.86 o                         
   1  10   2          1.12          1.17         0.08 o                         
   2  10   2         20.61         21.36         0.30 o                         
   3  10   2          5.45          4.50         0.18 o                         
   4  10   2        139.63        136.63         1.64 o                         
   5  10   2         72.05         75.67         1.98 o                         
   6  10   2         38.11         40.02         1.61 o                         
   7  10   2         12.86         13.87         0.65 o                         
  -3  11   2         26.77         24.67         0.34 o                         
  -2  11   2         84.86         88.24         0.79 o                         
  -1  11   2        173.79        179.87         1.09 o                         
   0  11   2         16.29         16.55         0.30 o                         
   1  11   2         54.39         44.48         0.40 o                         
   2  11   2         95.85         94.98         0.81 o                         
   3  11   2         13.95         11.87         0.22 o                         
   4  11   2         58.97         58.11         0.54 o                         
   5  11   2         23.59         25.18         0.33 o                         
   6  11   2          2.32          2.01         0.21 o                         
  -2  12   2          0.86          0.50         0.08 o                         
  -1  12   2          4.03          4.30         0.17 o                         
   0  12   2         16.68         16.26         0.30 o                         
   1  12   2        121.69        127.44         1.42 o                         
   2  12   2         75.12         68.25         0.52 o                         
   3  12   2          8.35          9.24         0.19 o                         
   4  12   2        363.96        366.59         1.77 o                         
   5  12   2          0.04          0.37         0.10 o                         
   0  13   2          8.70          8.06         0.19 o                         
   1  13   2         61.18         71.23         0.51 o                         
   2  13   2         48.70         44.07         0.53 o                         
   3  13   2        191.34        214.48         6.72 o                         
   4  13   2         10.41         11.50         0.20 o                         
  -2 -12   3          1.21          0.64         0.18 o                         
  -1 -12   3         53.77         51.42         1.00 o                         
   0 -12   3          1.11          0.36         0.14 o                         
  -4 -11   3        140.16        138.69         3.49 o                         
  -3 -11   3         25.75         25.51         0.38 o                         
  -2 -11   3          0.99          0.77         0.07 o                         
  -1 -11   3         36.82         38.63         0.42 o                         
   0 -11   3         15.25         14.57         0.30 o                         
   1 -11   3          0.04          0.41         0.09 o                         
   2 -11   3         56.09         49.96         0.60 o                         
  -5 -10   3         10.96         14.23         2.09 o                         
  -4 -10   3          1.55          1.76         0.12 o                         
  -3 -10   3         22.21         23.27         0.34 o                         
  -2 -10   3        274.88        269.22         1.37 o                         
  -1 -10   3          9.46         10.65         0.30 o                         
   0 -10   3         12.75         10.95         0.29 o                         
   1 -10   3        276.66        287.48         2.20 o                         
   2 -10   3         72.49         68.59         0.73 o                         
   3 -10   3         59.36         63.06         1.95 o                         
  -6  -9   3        184.67        183.99         1.14 o                         
  -5  -9   3          5.01          6.12         0.43 o                         
  -4  -9   3         30.91         31.85         0.48 o                         
  -3  -9   3        294.15        278.23         3.05 o                         
  -2  -9   3         70.10         70.88         1.07 o                         
  -1  -9   3         29.37         25.20         0.46 o                         
   0  -9   3        233.30        232.36         1.66 o                         
   1  -9   3        216.64        220.16         1.18 o                         
   2  -9   3          2.83          2.19         0.14 o                         
   3  -9   3         25.29         23.75         0.38 o                         
   4  -9   3         23.09         22.27         0.31 o                         
  -6  -8   3          1.45          1.49         0.23 o                         
  -5  -8   3          9.79          8.41         0.32 o                         
  -4  -8   3        160.04        157.80         1.05 o                         
  -3  -8   3         45.86         44.74         0.54 o                         
  -2  -8   3        428.94        442.20         1.71 o                         
  -1  -8   3         20.25         18.44         0.40 o                         
   0  -8   3         41.20         47.89         0.49 o                         
   1  -8   3        227.60        219.23         1.45 o                         
   2  -8   3        464.56        456.69         1.55 o                         
   3  -8   3        134.46        135.99         0.96 o                         
   4  -8   3         11.30         11.82         0.27 o                         
   5  -8   3          2.55          3.20         0.14 o                         
  -7  -7   3          2.94          3.75         0.13 o                         
  -6  -7   3          0.16          0.42         0.07 o                         
  -5  -7   3         50.99         44.96         0.58 o                         
  -4  -7   3         32.53         30.99         0.43 o                         
  -3  -7   3        256.67        244.36         1.19 o                         
  -2  -7   3          0.97          1.07         0.14 o                         
  -1  -7   3        278.36        273.90         2.66 o                         
   0  -7   3        139.72        137.75         1.29 o                         
   1  -7   3          6.38          7.33         0.15 o                         
   2  -7   3         42.80         44.91         0.41 o                         
   3  -7   3        139.98        138.32         1.04 o                         
   4  -7   3         48.92         49.79         0.59 o                         
   5  -7   3          7.23          5.90         0.26 o                         
   6  -7   3         10.17         11.57         0.28 o                         
  -7  -6   3          0.34          0.80         0.08 o                         
  -6  -6   3         15.87         12.69         0.31 o                         
  -5  -6   3          3.03          4.14         0.18 o                         
  -4  -6   3         36.55         36.89         0.49 o                         
  -3  -6   3          4.31          2.71         0.24 o                         
  -2  -6   3          4.91          5.93         0.26 o                         
  -1  -6   3         21.04         21.48         0.34 o                         
   0  -6   3        129.47        137.15         3.76 o                         
   1  -6   3        762.21        770.03         4.08 o                         
   2  -6   3        288.95        283.73         1.64 o                         
   3  -6   3         58.13         63.11         0.57 o                         
   4  -6   3          9.76          9.96         0.27 o                         
   5  -6   3         27.83         29.93         0.39 o                         
   6  -6   3         55.97         55.71         1.81 o                         
  -7  -5   3         51.23         47.69         0.78 o                         
  -6  -5   3        277.30        243.28         3.77 o                         
  -5  -5   3         14.25         21.09         0.36 o                         
  -4  -5   3        172.91        158.47         1.87 o                         
  -3  -5   3         16.28         11.69         0.27 o                         
  -2  -5   3          5.98          2.44         0.24 o                         
  -1  -5   3        108.11        124.88         1.05 o                         
   0  -5   3        159.92        155.47         2.15 o                         
   1  -5   3         22.69         34.55         0.52 o                         
   2  -5   3          0.89          2.46         0.16 o                         
   3  -5   3        889.20        856.54         6.24 o                         
   4  -5   3          9.12          9.17         0.26 o                         
   5  -5   3          0.10          0.39         0.08 o                         
   6  -5   3         32.85         33.17         0.51 o                         
   7  -5   3          3.34          3.88         0.65 o                         
  -8  -4   3         22.31         26.54         1.39 o                         
  -7  -4   3         12.31         11.07         0.23 o                         
  -6  -4   3         40.37         36.33         0.45 o                         
  -5  -4   3          0.09          0.40         0.13 o                         
  -4  -4   3        299.27        287.00         2.25 o                         
  -3  -4   3          8.53          9.10         0.31 o                         
  -2  -4   3        286.30        287.15         1.63 o                         
  -1  -4   3          1.54          2.69         0.13 o                         
   0  -4   3        179.88        186.62         1.05 o                         
   1  -4   3        261.65        284.58         3.53 o                         
   2  -4   3        195.43        194.86         3.59 o                         
   3  -4   3         98.45         91.75         1.20 o                         
   4  -4   3         72.11         76.20         1.12 o                         
   5  -4   3        183.55        183.26         1.01 o                         
   6  -4   3        108.21        109.00         0.98 o                         
   7  -4   3         41.86         35.02         0.72 o                         
  -8  -3   3          1.62          3.52         0.18 o                         
  -7  -3   3          2.16          2.95         0.15 o                         
  -6  -3   3          0.99          1.40         0.12 o                         
  -5  -3   3          5.23          5.00         0.45 o                         
  -4  -3   3         14.37         11.33         0.21 o                         
  -3  -3   3        189.69        192.72         1.90 o                         
  -2  -3   3          2.46          3.61         0.17 o                         
  -1  -3   3        141.26        137.60         0.69 o                         
   0  -3   3        675.94        700.51         3.22 o                         
   1  -3   3        515.81        549.72         6.39 o                         
   2  -3   3        101.23         93.87         2.39 o                         
   3  -3   3         32.34         36.06         0.68 o                         
   4  -3   3         24.88         26.87         0.57 o                         
   5  -3   3          0.05          0.27         0.05 o                         
   6  -3   3         47.74         40.87         0.45 o                         
   7  -3   3         26.21         31.16         0.50 o                         
   8  -3   3         71.88         70.98         0.99 o                         
  -8  -2   3          0.88          0.91         0.07 o                         
  -7  -2   3         54.50         54.78         0.70 o                         
  -6  -2   3          9.74         10.32         0.29 o                         
  -5  -2   3         24.60         23.89         0.41 o                         
  -4  -2   3        100.75         97.71         0.69 o                         
  -3  -2   3          4.82          6.42         0.20 o                         
  -2  -2   3        834.09        781.22         2.62 o                         
  -1  -2   3       2173.49       2053.96        17.44 o                         
   0  -2   3        659.81        675.13         9.00 o                         
   1  -2   3        835.25        789.06         8.00 o                         
   2  -2   3       1423.15       1419.15        14.96 o                         
   3  -2   3        439.66        430.25        17.14 o                         
   4  -2   3        570.52        560.45        13.56 o                         
   5  -2   3         29.16         29.31         0.44 o                         
   6  -2   3          8.55          8.59         0.28 o                         
   7  -2   3         43.40         44.38         0.56 o                         
   8  -2   3         14.88         16.01         0.39 o                         
  -8  -1   3          0.01          0.46         0.14 o                         
  -7  -1   3         44.22         40.81         0.58 o                         
  -6  -1   3        360.74        354.47         2.24 o                         
  -5  -1   3        298.33        289.67         4.43 o                         
  -4  -1   3         48.32         44.19         0.80 o                         
  -3  -1   3        150.45        150.09         2.26 o                         
  -2  -1   3         16.47         24.11         0.28 o                         
  -1  -1   3        327.31        323.72         3.08 o                         
   0  -1   3        417.68        411.03         3.09 o                         
   1  -1   3        751.75        778.22         6.23 o                         
   2  -1   3       1124.50       1049.04        25.46 o                         
   3  -1   3        668.04        634.06        17.24 o                         
   4  -1   3         11.24         10.49         0.35 o                         
   5  -1   3         52.90         60.14         0.78 o                         
   6  -1   3         13.34         19.22         0.34 o                         
   7  -1   3          0.03          1.50         0.44 o                         
   8  -1   3         33.97         32.30         0.41 o                         
  -8   0   3          4.77          4.95         0.21 o                         
  -7   0   3         80.43         81.59         0.82 o                         
  -6   0   3        220.14        211.07         1.20 o                         
  -5   0   3        814.00        799.64        10.03 o                         
  -4   0   3         21.37         26.57         0.62 o                         
  -3   0   3        386.20        404.28         2.45 o                         
  -2   0   3        136.80        119.86         2.27 o                         
  -1   0   3        249.84        224.20         2.84 o                         
   0   0   3       2926.20       2545.07        22.93 o                         
   1   0   3       4916.16       4113.89        64.47 o                         
   2   0   3         18.25         24.46         0.81 o                         
   3   0   3       1270.69       1251.36        25.10 o                         
   4   0   3         16.81         28.17         0.47 o                         
   5   0   3          0.14          0.36         0.08 o                         
   6   0   3         55.12         51.23         0.62 o                         
   7   0   3          1.47          0.91         0.18 o                         
   8   0   3         78.52         81.84         0.71 o                         
   9   0   3         33.69         32.40         0.43 o                         
  -7   1   3          8.38          7.78         0.25 o                         
  -6   1   3         11.65          9.88         0.32 o                         
  -5   1   3         17.48         19.76         0.46 o                         
  -4   1   3         12.79         13.33         0.25 o                         
  -3   1   3        127.53        132.05         1.42 o                         
  -2   1   3        314.69        317.25         4.97 o                         
  -1   1   3       1850.25       1638.18        11.99 o                         
   0   1   3       1676.05       1529.95        28.81 o                         
   1   1   3       2176.98       2016.46        39.63 o                         
   2   1   3          7.57          6.03         0.36 o                         
   3   1   3        143.34        167.54         2.96 o                         
   4   1   3        184.15        176.52         1.22 o                         
   5   1   3        396.23        419.21         3.25 o                         
   6   1   3        157.94        156.74         2.97 o                         
   7   1   3        395.74        426.30         3.19 o                         
   8   1   3         23.86         27.00         0.50 o                         
   9   1   3         29.88         28.97         0.43 o                         
  -7   2   3         12.56         12.32         0.55 o                         
  -6   2   3         61.94         64.26         0.80 o                         
  -5   2   3        211.91        200.00         0.98 o                         
  -4   2   3          1.53          1.70         0.11 o                         
  -3   2   3         21.64         32.31         0.88 o                         
  -2   2   3       1428.99       1458.20        21.39 o                         
  -1   2   3          2.04          1.90         0.13 o                         
   0   2   3         95.98         71.17         1.06 o                         
   1   2   3        741.47        645.71        10.05 o                         
   2   2   3         20.28         24.06         0.30 o                         
   3   2   3        139.58        130.77         1.12 o                         
   4   2   3        232.35        251.99         1.44 o                         
   5   2   3        422.32        454.58         3.52 o                         
   6   2   3         88.57         86.04         0.87 o                         
   7   2   3         10.97         11.26         0.35 o                         
   8   2   3         19.83         18.48         0.30 o                         
   9   2   3          9.94          9.14         0.59 o                         
  -7   3   3          2.49          2.19         0.15 o                         
  -6   3   3         13.53         12.47         0.35 o                         
  -5   3   3          2.01          1.49         0.14 o                         
  -4   3   3          4.87          7.10         0.18 o                         
  -3   3   3        278.00        299.35         3.07 o                         
  -2   3   3          0.88          1.32         0.16 o                         
  -1   3   3         42.77         44.56         0.63 o                         
   0   3   3       1289.09       1197.70         9.64 o                         
   1   3   3        177.81        186.37         5.49 o                         
   2   3   3        163.09        152.91         3.61 o                         
   3   3   3        202.27        219.53         1.11 o                         
   4   3   3        289.40        290.38         1.82 o                         
   5   3   3          0.22          0.60         0.10 o                         
   6   3   3          4.70          5.73         0.22 o                         
   7   3   3        394.73        391.46         3.06 o                         
   8   3   3         12.83         12.15         0.20 o                         
   9   3   3          0.53          0.82         0.18 o                         
  -7   4   3         47.54         47.42         0.63 o                         
  -6   4   3        264.83        253.41         1.76 o                         
  -5   4   3         35.32         44.04         0.55 o                         
  -4   4   3          0.01          0.56         0.10 o                         
  -3   4   3        384.30        392.50         3.42 o                         
  -2   4   3        138.14        157.09         1.33 o                         
  -1   4   3        256.60        255.86         2.24 o                         
   0   4   3         21.55         17.49         0.34 o                         
   1   4   3        115.28        114.35         3.41 o                         
   2   4   3        913.42        894.05         7.78 o                         
   3   4   3         94.96         94.14         0.84 o                         
   4   4   3         45.65         46.26         0.80 o                         
   5   4   3         55.92         51.86         0.60 o                         
   6   4   3          2.54          3.59         0.17 o                         
   7   4   3          1.96          3.12         0.20 o                         
   8   4   3         53.72         54.59         0.51 o                         
   9   4   3         19.55         16.38         0.32 o                         
  -7   5   3        221.90        226.42         8.26 o                         
  -6   5   3          0.69          2.29         0.94 o                         
  -5   5   3        152.61        164.75         2.84 o                         
  -4   5   3        126.61        129.36         2.00 o                         
  -3   5   3         15.60         12.58         0.24 o                         
  -2   5   3         33.63         38.96         0.98 o                         
  -1   5   3        172.85        187.95         4.90 o                         
   0   5   3        299.44        329.97        10.98 o                         
   1   5   3        469.35        423.82         9.91 o                         
   2   5   3          0.14          0.25         0.08 o                         
   3   5   3        218.57        244.90         4.21 o                         
   4   5   3        166.32        152.90         1.79 o                         
   5   5   3         66.85         66.50         1.22 o                         
   6   5   3          0.14          0.57         0.09 o                         
   7   5   3         10.60         13.66         0.26 o                         
   8   5   3         23.28         22.20         0.25 o                         
   9   5   3          1.59          0.80         0.04 o                         
  -6   6   3         21.92         19.74         0.45 o                         
  -5   6   3         84.03         93.83         1.22 o                         
  -4   6   3          1.05          0.64         0.10 o                         
  -3   6   3         29.80         30.90         0.55 o                         
  -2   6   3        731.77        714.37         1.82 o                         
  -1   6   3         96.90         95.32         1.46 o                         
   0   6   3         41.50         37.59         0.98 o                         
   1   6   3         26.76         26.60         0.54 o                         
   2   6   3         11.42         11.11         0.24 o                         
   3   6   3        108.95        107.50         1.56 o                         
   4   6   3          4.14          1.51         0.18 o                         
   5   6   3         12.64         17.39         0.63 o                         
   6   6   3          9.15         15.53         0.23 o                         
   7   6   3         53.72         48.75         0.46 o                         
   8   6   3          0.02          0.34         0.05 o                         
   9   6   3          0.03          0.38         0.07 o                         
  -6   7   3         90.88         81.51         1.04 o                         
  -5   7   3        243.70        251.52         1.85 o                         
  -4   7   3         29.26         28.97         0.44 o                         
  -3   7   3       1136.61       1121.19         6.23 o                         
  -2   7   3       1055.31       1039.82         6.98 o                         
  -1   7   3          0.62          0.36         0.06 o                         
   0   7   3         12.92          7.08         0.39 o                         
   1   7   3        634.49        652.13        14.86 o                         
   2   7   3          0.00          1.22         0.16 o                         
   3   7   3        144.80        132.63         1.47 o                         
   4   7   3        552.75        532.12         4.14 o                         
   5   7   3         43.05         42.16         0.74 o                         
   6   7   3         19.10         17.17         0.39 o                         
   7   7   3         21.64         18.90         0.24 o                         
   8   7   3         41.75         42.74         0.46 o                         
  -5   8   3         43.29         50.01         1.53 o                         
  -4   8   3          3.19          3.26         0.20 o                         
  -3   8   3         45.65         44.22         0.50 o                         
  -2   8   3         17.77         16.80         0.26 o                         
  -1   8   3         26.03         23.84         0.26 o                         
   0   8   3        428.25        434.89         3.64 o                         
   1   8   3          7.41          9.92         0.17 o                         
   2   8   3        232.59        246.10         1.47 o                         
   3   8   3        255.28        263.30         1.82 o                         
   4   8   3       1180.94       1138.52         8.22 o                         
   5   8   3         34.16         35.51         0.83 o                         
   6   8   3         27.93         32.20         0.39 o                         
   7   8   3         63.84         58.92         0.84 o                         
   8   8   3         68.88         63.35         1.00 o                         
  -4   9   3         58.76         57.82         0.61 o                         
  -3   9   3        104.84        102.23         0.79 o                         
  -2   9   3          2.00          2.46         0.12 o                         
  -1   9   3        395.58        379.87         1.76 o                         
   0   9   3        143.44        137.37         0.80 o                         
   1   9   3          1.78          1.15         0.13 o                         
   2   9   3         12.80         13.57         0.24 o                         
   3   9   3        231.86        229.02         0.94 o                         
   4   9   3        169.43        176.55         0.79 o                         
   5   9   3         58.13         55.68         0.78 o                         
   6   9   3        426.73        445.34         9.55 o                         
   7   9   3        107.79        113.20         1.31 o                         
   8   9   3          3.41          2.18         0.09 o                         
  -4  10   3        162.60        159.76         1.04 o                         
  -3  10   3         97.66         99.26         0.83 o                         
  -2  10   3          0.36          0.98         0.18 o                         
  -1  10   3         62.75         59.54         0.58 o                         
   0  10   3         94.73         90.50         0.70 o                         
   1  10   3        104.82        120.36         0.81 o                         
   2  10   3         20.31         19.19         0.43 o                         
   3  10   3          0.61          0.95         0.12 o                         
   4  10   3          3.65          4.67         0.14 o                         
   5  10   3         43.38         43.70         0.41 o                         
   6  10   3         14.03         13.05         0.43 o                         
   7  10   3         31.45         28.46         0.84 o                         
  -3  11   3          1.50          1.98         0.13 o                         
  -2  11   3         92.54         98.82         1.12 o                         
  -1  11   3          3.39          3.30         0.16 o                         
   0  11   3          0.35          0.73         0.14 o                         
   1  11   3          0.45          1.30         0.10 o                         
   2  11   3         82.56         78.15         0.57 o                         
   3  11   3          1.18          1.15         0.10 o                         
   4  11   3         29.98         30.17         0.33 o                         
   5  11   3          4.43          5.38         0.19 o                         
   6  11   3        145.66        168.31         7.39 o                         
   7  11   3         85.01         91.96         0.56 o                         
  -2  12   3          5.47          6.96         0.21 o                         
  -1  12   3         30.36         38.70         0.48 o                         
   0  12   3        138.63        136.60         1.12 o                         
   1  12   3         77.66         59.43         0.65 o                         
   2  12   3        130.29        126.47         0.92 o                         
   3  12   3         85.95         82.96         0.75 o                         
   4  12   3          0.21          1.13         0.09 o                         
   5  12   3         33.13         36.77         1.36 o                         
   6  12   3          0.01          0.24         0.07 o                         
   0  13   3          2.17          2.91         0.12 o                         
   1  13   3         19.12         25.53         0.37 o                         
   2  13   3        272.16        274.40         1.64 o                         
   3  13   3          1.00          2.01         0.09 o                         
   4  13   3          1.39          2.05         0.13 o                         
  -3 -11   4         33.85         33.21         0.44 o                         
  -2 -11   4        184.77        190.04         0.92 o                         
  -1 -11   4          1.34          1.70         0.11 o                         
   0 -11   4         15.94         13.34         0.64 o                         
   1 -11   4        129.03        123.60         1.27 o                         
  -4 -10   4          7.75          8.37         0.21 o                         
  -3 -10   4         43.30         42.27         0.62 o                         
  -2 -10   4         59.53         58.83         0.71 o                         
  -1 -10   4          0.12          0.50         0.20 o                         
   0 -10   4        454.79        444.57         5.83 o                         
   1 -10   4        169.54        173.21         2.55 o                         
   2 -10   4         28.04         31.70         0.56 o                         
   3 -10   4         12.70         15.05         0.33 o                         
  -5  -9   4         60.51         73.70         9.56 o                         
  -4  -9   4         16.94         17.62         0.36 o                         
  -3  -9   4         82.66         83.32         1.28 o                         
  -2  -9   4         91.89         99.83         0.96 o                         
  -1  -9   4        162.26        167.67         1.56 o                         
   0  -9   4          0.05          0.37         0.09 o                         
   1  -9   4         59.59         60.78         0.58 o                         
   2  -9   4         27.37         28.80         0.40 o                         
   3  -9   4         24.12         25.76         0.39 o                         
   4  -9   4         28.84         28.95         0.33 o                         
  -6  -8   4         29.06         25.95         0.34 o                         
  -5  -8   4         11.54         10.37         0.40 o                         
  -4  -8   4         44.20         44.43         0.80 o                         
  -3  -8   4          7.63          8.29         0.21 o                         
  -2  -8   4         19.22         20.79         0.37 o                         
  -1  -8   4          0.30          0.59         0.17 o                         
   0  -8   4        178.14        184.06         1.47 o                         
   1  -8   4        278.60        282.76         1.25 o                         
   2  -8   4         14.40         14.99         0.29 o                         
   3  -8   4        295.44        298.41         1.42 o                         
   4  -8   4         72.88         71.83         0.64 o                         
   5  -8   4          0.23          0.43         0.08 o                         
  -6  -7   4          0.15          0.54         0.13 o                         
  -5  -7   4          8.93          6.84         0.24 o                         
  -4  -7   4         29.01         26.03         0.46 o                         
  -3  -7   4        353.78        329.06         6.39 o                         
  -2  -7   4        490.20        479.27         1.92 o                         
  -1  -7   4        156.53        153.97         1.63 o                         
   0  -7   4          2.39          3.03         0.13 o                         
   1  -7   4          9.08          8.48         0.18 o                         
   2  -7   4        399.79        396.01         1.39 o                         
   3  -7   4        339.05        335.98         3.15 o                         
   4  -7   4         49.99         51.44         0.56 o                         
   5  -7   4         90.68         90.92         0.79 o                         
   6  -7   4         10.75          8.25         0.23 o                         
  -7  -6   4          1.14          0.82         0.07 o                         
  -6  -6   4         13.85         18.89         0.36 o                         
  -5  -6   4         59.17         55.55         0.70 o                         
  -4  -6   4         19.80         16.59         0.33 o                         
  -3  -6   4        133.36        136.38         1.69 o                         
  -2  -6   4         19.69         19.33         0.28 o                         
  -1  -6   4        163.16        157.35         1.26 o                         
   0  -6   4         11.75         10.12         0.21 o                         
   1  -6   4         53.54         60.84         0.41 o                         
   2  -6   4         36.69         37.40         0.31 o                         
   3  -6   4        378.69        394.53         1.46 o                         
   4  -6   4          7.06          7.44         0.40 o                         
   5  -6   4        585.84        579.66         2.45 o                         
   6  -6   4         34.51         35.68         0.51 o                         
  -7  -5   4          6.55          7.54         0.19 o                         
  -6  -5   4          1.90          1.15         0.11 o                         
  -5  -5   4         13.49         13.31         0.27 o                         
  -4  -5   4         56.12         53.20         0.54 o                         
  -3  -5   4          0.98          0.81         0.07 o                         
  -2  -5   4         69.06         66.47         0.49 o                         
  -1  -5   4          0.76          2.19         0.37 o                         
   0  -5   4         10.19         17.64         0.34 o                         
   1  -5   4         16.35         18.82         1.81 o                         
   2  -5   4         13.90         15.17         0.19 o                         
   3  -5   4        325.62        329.04         1.83 o                         
   4  -5   4        356.23        362.85         1.54 o                         
   5  -5   4         84.01         87.20         1.26 o                         
   6  -5   4        375.84        373.82         2.83 o                         
   7  -5   4         15.97         19.34         0.50 o                         
  -7  -4   4        186.95        178.37         1.84 o                         
  -6  -4   4        143.83        138.23         1.10 o                         
  -5  -4   4         10.53         10.72         0.24 o                         
  -4  -4   4         93.59         80.56         0.93 o                         
  -3  -4   4         23.86         25.69         0.39 o                         
  -2  -4   4        100.63        107.33         1.21 o                         
  -1  -4   4          6.22          5.63         0.22 o                         
   0  -4   4        851.02        902.64         3.46 o                         
   1  -4   4          3.17          9.18         0.37 o                         
   2  -4   4         12.29         14.63         0.35 o                         
   3  -4   4        140.88        138.42         1.40 o                         
   4  -4   4         38.71         42.31         1.60 o                         
   5  -4   4         49.15         53.13         0.63 o                         
   6  -4   4         68.74         74.15         0.82 o                         
   7  -4   4          2.18          2.38         0.16 o                         
  -7  -3   4          0.90          1.28         0.09 o                         
  -6  -3   4         56.06         54.79         0.74 o                         
  -5  -3   4        333.86        327.65         3.20 o                         
  -4  -3   4          3.26          3.54         0.17 o                         
  -3  -3   4         36.30         34.24         0.71 o                         
  -2  -3   4        168.33        166.27         1.47 o                         
  -1  -3   4        615.91        616.90         4.98 o                         
   0  -3   4        232.82        277.25         7.35 o                         
   1  -3   4          8.62         11.13         0.29 o                         
   2  -3   4         58.64         62.30         0.94 o                         
   3  -3   4        186.77        202.17         9.31 o                         
   4  -3   4        147.48        160.68         2.80 o                         
   5  -3   4         14.64         14.30         0.30 o                         
   6  -3   4         73.61         74.94         0.55 o                         
   7  -3   4         51.55         43.92         0.49 o                         
   8  -3   4         18.15         16.47         0.97 o                         
  -7  -2   4          6.42          6.27         0.19 o                         
  -6  -2   4         28.74         26.51         0.40 o                         
  -5  -2   4        162.59        174.01         1.42 o                         
  -4  -2   4         33.97         28.38         0.44 o                         
  -3  -2   4        653.42        718.57        13.93 o                         
  -2  -2   4        206.68        228.17         4.13 o                         
  -1  -2   4        232.14        214.76         2.91 o                         
   0  -2   4        205.86        184.84         2.84 o                         
   1  -2   4       2707.84       2765.61        32.44 o                         
   2  -2   4        359.37        359.68         4.77 o                         
   3  -2   4        668.05        647.48        22.85 o                         
   4  -2   4         29.51         27.14         0.91 o                         
   5  -2   4         54.11         61.71         2.47 o                         
   6  -2   4        195.13        200.59         0.95 o                         
   7  -2   4         69.12         71.12         0.61 o                         
   8  -2   4         11.66         11.09         0.25 o                         
  -7  -1   4          9.47          9.41         0.26 o                         
  -6  -1   4          1.88          3.28         0.31 o                         
  -5  -1   4          0.56          1.18         0.11 o                         
  -4  -1   4        191.95        186.79         2.40 o                         
  -3  -1   4         92.60         93.96         2.02 o                         
  -2  -1   4         88.07        105.49         1.49 o                         
  -1  -1   4       1694.59       1676.36        23.68 o                         
   0  -1   4       2106.97       1989.10        21.27 o                         
   1  -1   4         16.53         10.30         0.48 o                         
   2  -1   4          1.33          1.18         0.09 o                         
   3  -1   4        619.79        600.96        12.00 o                         
   4  -1   4        727.87        732.24        18.36 o                         
   5  -1   4         23.75         21.12         0.31 o                         
   6  -1   4        162.34        173.18         2.08 o                         
   7  -1   4        235.09        229.80         1.38 o                         
   8  -1   4          6.20          7.69         0.20 o                         
  -7   0   4         17.05         16.97         0.41 o                         
  -6   0   4         32.49         32.35         0.50 o                         
  -5   0   4        179.01        184.13         1.40 o                         
  -4   0   4        317.78        304.51         2.78 o                         
  -3   0   4        336.47        315.59         7.10 o                         
  -2   0   4        571.34        549.23        10.86 o                         
  -1   0   4         91.21         79.92         1.09 o                         
   0   0   4          1.79         10.44         2.13 o                         
   1   0   4       4331.92       4019.79        58.43 o                         
   2   0   4          3.87          3.54         0.13 o                         
   3   0   4        102.65        102.02         3.57 o                         
   4   0   4          5.21          6.31         0.31 o                         
   5   0   4        340.30        325.80         3.33 o                         
   6   0   4          0.00          1.27         0.27 o                         
   7   0   4         42.56         47.56         1.64 o                         
   8   0   4         20.23         22.80         0.37 o                         
   9   0   4         58.70         59.57         0.57 o                         
  -7   1   4        151.48        136.20         1.47 o                         
  -6   1   4          8.78          9.05         0.39 o                         
  -5   1   4         85.09         83.89         0.68 o                         
  -4   1   4        148.51        153.49         1.45 o                         
  -3   1   4        353.52        366.01         8.90 o                         
  -2   1   4        146.77        142.92         1.14 o                         
  -1   1   4        314.03        281.49         3.38 o                         
   0   1   4       2177.00       2065.08        35.04 o                         
   1   1   4       4909.17       4369.94        65.24 o                         
   2   1   4       1005.11       1063.36        24.20 o                         
   3   1   4         87.39         96.19         3.53 o                         
   4   1   4          3.86          3.72         0.15 o                         
   5   1   4          9.90         10.87         0.30 o                         
   6   1   4         42.09         42.66         0.90 o                         
   7   1   4        606.12        606.43         6.93 o                         
   8   1   4        186.28        181.09         2.33 o                         
   9   1   4         48.04         47.72         0.44 o                         
  -7   2   4         17.67         19.27         0.61 o                         
  -6   2   4         14.51         13.80         0.45 o                         
  -5   2   4        665.47        652.12         2.93 o                         
  -4   2   4          5.65          6.92         0.18 o                         
  -3   2   4        281.06        305.42         9.66 o                         
  -2   2   4          2.81          3.69         0.22 o                         
  -1   2   4        141.98        157.49         2.75 o                         
   0   2   4         22.19         19.88         0.45 o                         
   1   2   4        239.92        227.79         4.42 o                         
   2   2   4       1052.00        994.08        21.68 o                         
   3   2   4         76.67         89.85         1.81 o                         
   4   2   4          4.21          3.37         0.16 o                         
   5   2   4        249.29        250.31         1.81 o                         
   6   2   4         89.93         94.87         1.64 o                         
   7   2   4        509.35        517.35         4.78 o                         
   8   2   4         17.77         16.61         0.26 o                         
   9   2   4         12.28         11.53         0.17 o                         
  -7   3   4         23.49         23.97         1.36 o                         
  -6   3   4          0.17          0.73         0.12 o                         
  -5   3   4         41.44         41.11         0.52 o                         
  -4   3   4          8.13          6.06         0.35 o                         
  -3   3   4        437.67        440.84         6.79 o                         
  -2   3   4        391.93        441.13         8.60 o                         
  -1   3   4       1799.84       1778.51         6.22 o                         
   0   3   4        283.31        309.91         3.01 o                         
   1   3   4       1297.20       1402.71        20.62 o                         
   2   3   4         61.56         56.79         1.44 o                         
   3   3   4        162.87        137.22         1.63 o                         
   4   3   4        271.57        285.67         2.80 o                         
   5   3   4          0.47          0.33         0.08 o                         
   6   3   4          0.62          1.11         0.09 o                         
   7   3   4        116.81        110.76         0.80 o                         
   8   3   4          4.83          6.04         0.17 o                         
   9   3   4          0.51          0.81         0.05 o                         
  -7   4   4         25.34         22.46         0.37 o                         
  -6   4   4          0.56          0.97         0.12 o                         
  -5   4   4         20.60         17.11         0.40 o                         
  -4   4   4          1.57          1.82         0.11 o                         
  -3   4   4         74.65         70.31         1.01 o                         
  -2   4   4          3.43          2.46         0.67 o                         
  -1   4   4       1015.11       1072.09        10.16 o                         
   0   4   4          1.78          2.56         0.19 o                         
   1   4   4        525.38        569.89         6.29 o                         
   2   4   4         10.27         10.99         0.29 o                         
   3   4   4        376.40        390.52         9.22 o                         
   4   4   4        353.50        385.91         4.91 o                         
   5   4   4          4.77         10.51         0.19 o                         
   6   4   4          0.79          0.42         0.08 o                         
   7   4   4         25.63         26.73         0.43 o                         
   8   4   4         15.72         16.25         0.27 o                         
   9   4   4         50.29         45.22         0.35 o                         
  -6   5   4        415.10        405.30         2.29 o                         
  -5   5   4        303.22        289.11         1.97 o                         
  -4   5   4          7.24          9.31         0.21 o                         
  -3   5   4         47.84         49.97         0.88 o                         
  -2   5   4         83.62         83.98         1.38 o                         
  -1   5   4          2.49          1.94         0.14 o                         
   0   5   4        224.08        241.10         1.52 o                         
   1   5   4       3742.66       3596.28        66.50 o                         
   2   5   4         52.21         51.56         1.29 o                         
   3   5   4        129.15        137.15         3.67 o                         
   4   5   4          0.97          1.22         0.17 o                         
   5   5   4        325.51        314.24         4.55 o                         
   6   5   4          3.79          5.27         0.17 o                         
   7   5   4          1.57          2.20         0.15 o                         
   8   5   4         26.57         24.72         0.31 o                         
   9   5   4          0.44          0.28         0.09 o                         
  -6   6   4        319.26        325.74         9.35 o                         
  -5   6   4        288.84        302.59         2.53 o                         
  -4   6   4        756.72        777.11         4.20 o                         
  -3   6   4          1.35          1.95         0.11 o                         
  -2   6   4        231.81        246.32         1.84 o                         
  -1   6   4        186.41        170.56         2.14 o                         
   0   6   4         35.84         25.44         0.50 o                         
   1   6   4       1037.87       1021.11        34.55 o                         
   2   6   4        338.16        338.65         6.24 o                         
   3   6   4        265.48        298.27         3.86 o                         
   4   6   4         19.17         18.87         0.52 o                         
   5   6   4         14.96         16.62         0.24 o                         
   6   6   4          6.34          7.75         0.24 o                         
   7   6   4        442.52        432.65         5.15 o                         
   8   6   4         35.17         29.89         0.32 o                         
   9   6   4          3.55          2.27         0.07 o                         
  -6   7   4          0.03          0.49         0.10 o                         
  -5   7   4        417.41        439.74         6.15 o                         
  -4   7   4        359.24        365.83         1.55 o                         
  -3   7   4       1124.30       1124.99         7.54 o                         
  -2   7   4       2508.39       2357.36         8.99 o                         
  -1   7   4         63.32         56.09         0.60 o                         
   0   7   4        458.39        427.11         2.86 o                         
   1   7   4         88.29         93.46         1.26 o                         
   2   7   4         40.92         47.11         1.18 o                         
   3   7   4         30.79         29.76         0.35 o                         
   4   7   4        128.59        125.11         1.11 o                         
   5   7   4         56.49         56.21         0.78 o                         
   6   7   4          5.76          5.72         0.18 o                         
   7   7   4         51.11         49.80         0.52 o                         
   8   7   4         10.09         11.92         0.17 o                         
  -5   8   4          6.33          6.95         0.56 o                         
  -4   8   4         14.41         12.31         0.31 o                         
  -3   8   4        617.49        616.68         3.59 o                         
  -2   8   4         21.47         24.82         0.33 o                         
  -1   8   4       2344.27       2137.52        12.86 o                         
   0   8   4       1124.28       1068.20         4.71 o                         
   1   8   4        475.41        473.49         1.98 o                         
   2   8   4        372.81        375.49         2.13 o                         
   3   8   4         23.30         23.84         0.24 o                         
   4   8   4        323.24        323.04         2.73 o                         
   5   8   4          3.83          4.72         0.15 o                         
   6   8   4         13.20         14.18         0.46 o                         
   7   8   4         99.64        104.10         1.58 o                         
   8   8   4          6.96          5.34         0.12 o                         
  -4   9   4        174.74        178.35         1.33 o                         
  -3   9   4        261.39        260.15         2.04 o                         
  -2   9   4        152.54        153.54         0.95 o                         
  -1   9   4        154.85        151.85         0.87 o                         
   0   9   4        326.22        312.65         1.91 o                         
   1   9   4       1252.49       1201.01         6.61 o                         
   2   9   4        878.22        853.72         4.48 o                         
   3   9   4        303.27        329.19         1.70 o                         
   4   9   4          2.45          2.33         0.14 o                         
   5   9   4         19.96         22.51         0.33 o                         
   6   9   4          1.58          1.82         0.11 o                         
   7   9   4          1.22          1.72         0.12 o                         
   8   9   4          4.12          5.06         0.12 o                         
  -3  10   4        177.78        180.69         1.71 o                         
  -2  10   4         94.58        105.19         1.26 o                         
  -1  10   4        371.79        361.33         1.79 o                         
   0  10   4         72.65         75.64         0.66 o                         
   1  10   4       1513.65       1424.17         4.58 o                         
   2  10   4         53.55         59.94         0.44 o                         
   3  10   4       2270.14       2243.32         3.81 o                         
   4  10   4        152.19        160.83         0.81 o                         
   5  10   4         10.57         13.69         0.37 o                         
   6  10   4         56.07         65.42         1.44 o                         
   7  10   4          4.79          5.43         0.12 o                         
  -3  11   4         10.74         10.38         0.35 o                         
  -2  11   4         23.76         21.61         0.37 o                         
  -1  11   4        247.91        252.17         1.27 o                         
   0  11   4        135.44        131.58         0.85 o                         
   1  11   4         42.55         39.11         0.53 o                         
   2  11   4         31.60         32.57         0.40 o                         
   3  11   4        172.17        178.99         1.04 o                         
   4  11   4         44.91         45.08         0.42 o                         
   5  11   4       1475.82       1457.90        30.69 o                         
   6  11   4         92.52        104.09         2.89 o                         
   7  11   4        433.40        444.60         4.37 o                         
  -2  12   4          1.30          1.59         0.21 o                         
  -1  12   4         22.33         24.54         0.37 o                         
   0  12   4        101.60         97.56         0.65 o                         
   1  12   4          2.24          1.99         0.13 o                         
   2  12   4         25.38         27.37         0.37 o                         
   3  12   4         46.88         50.39         0.53 o                         
   4  12   4         15.68         18.44         0.48 o                         
   5  12   4          8.62         10.93         0.38 o                         
   6  12   4          4.31          3.57         0.08 o                         
   0  13   4         33.92         40.70         0.53 o                         
   1  13   4         78.76         87.46         0.79 o                         
   2  13   4         42.20         39.70         0.48 o                         
   3  13   4         34.19         39.64         0.45 o                         
   4  13   4          4.31          7.19         0.18 o                         
   5  13   4        235.88        254.09        44.63 o                         
  -1 -11   5          3.78          3.26         0.49 o                         
   0 -11   5         78.23         76.40         1.18 o                         
  -3 -10   5         24.31         26.24         1.36 o                         
  -2 -10   5         45.60         49.27         0.47 o                         
  -1 -10   5         20.77         18.79         0.33 o                         
   0 -10   5         41.32         44.83         0.69 o                         
   1 -10   5         28.10         24.03         0.52 o                         
   2 -10   5         34.78         35.37         0.52 o                         
  -4  -9   5        398.13        411.78         2.14 o                         
  -3  -9   5        228.29        223.54         1.46 o                         
  -2  -9   5         90.43         92.68         0.76 o                         
  -1  -9   5         41.01         38.55         0.67 o                         
   0  -9   5          8.69          9.37         0.23 o                         
   1  -9   5         12.01         12.21         0.31 o                         
   2  -9   5        166.72        175.63         1.17 o                         
   3  -9   5          4.96          5.51         0.18 o                         
   4  -9   5          2.01          1.44         0.08 o                         
  -5  -8   5        159.08        168.81        16.16 o                         
  -4  -8   5        873.98        886.15         4.84 o                         
  -3  -8   5         99.29         98.02         0.84 o                         
  -2  -8   5         30.78         32.88         0.49 o                         
  -1  -8   5        467.92        459.88         5.23 o                         
   0  -8   5          4.27          4.30         0.18 o                         
   1  -8   5        266.10        271.14         1.33 o                         
   2  -8   5          0.88          1.59         0.10 o                         
   3  -8   5          1.08          2.25         0.20 o                         
   4  -8   5          7.73         10.00         0.20 o                         
   5  -8   5          0.05          0.14         0.06 o                         
  -6  -7   5         27.24         25.88         0.34 o                         
  -5  -7   5         32.83         34.82         0.63 o                         
  -4  -7   5        130.52        130.75         1.16 o                         
  -3  -7   5         73.27         73.04         2.31 o                         
  -2  -7   5       2303.08       2195.12        30.58 o                         
  -1  -7   5        104.23         99.79         0.99 o                         
   0  -7   5       1154.27       1120.08        10.56 o                         
   1  -7   5          1.69          2.15         0.18 o                         
   2  -7   5         63.18         63.66         0.50 o                         
   3  -7   5          3.43          5.38         0.60 o                         
   4  -7   5        398.48        415.66         3.50 o                         
   5  -7   5         89.46         89.35         0.64 o                         
   6  -7   5         92.81         93.13         0.97 o                         
  -6  -6   5         92.11         82.77         0.72 o                         
  -5  -6   5          5.34          4.94         0.21 o                         
  -4  -6   5        129.60        128.20         1.40 o                         
  -3  -6   5         37.57         36.48         1.04 o                         
  -2  -6   5        344.03        348.73         5.98 o                         
  -1  -6   5        291.64        283.95         1.37 o                         
   0  -6   5       2121.69       2025.71        14.02 o                         
   1  -6   5         51.13         53.44         0.69 o                         
   2  -6   5        890.41        878.67         3.80 o                         
   3  -6   5          0.81          1.57         0.09 o                         
   4  -6   5        266.83        275.12         1.35 o                         
   5  -6   5          0.00          0.19         0.13 o                         
   6  -6   5          3.58          3.94         0.15 o                         
  -6  -5   5         98.99         91.13         0.70 o                         
  -5  -5   5          4.03          4.35         0.19 o                         
  -4  -5   5         78.58         78.95         1.27 o                         
  -3  -5   5          0.42          0.52         0.08 o                         
  -2  -5   5        160.33        151.35         2.62 o                         
  -1  -5   5        134.80        132.12         1.51 o                         
   0  -5   5         45.67         42.07         0.61 o                         
   1  -5   5        274.87        259.86         1.89 o                         
   2  -5   5       2284.67       2144.66         9.07 o                         
   3  -5   5         84.40         90.14         0.63 o                         
   4  -5   5        797.34        817.99         2.14 o                         
   5  -5   5         44.77         44.96         0.50 o                         
   6  -5   5        127.73        124.25         0.94 o                         
   7  -5   5          5.25          6.40         0.23 o                         
  -7  -4   5          0.55          0.41         0.05 o                         
  -6  -4   5        118.67        114.82         1.08 o                         
  -5  -4   5        369.11        335.34         2.45 o                         
  -4  -4   5        376.38        364.97         6.25 o                         
  -3  -4   5        103.31         97.83         1.23 o                         
  -2  -4   5          0.43          0.78         0.12 o                         
  -1  -4   5         55.49         52.44         0.96 o                         
   0  -4   5        447.20        458.86         5.67 o                         
   1  -4   5        261.28        291.64         3.72 o                         
   2  -4   5         78.21         72.90         0.74 o                         
   3  -4   5        115.75        119.15         1.24 o                         
   4  -4   5       1145.16       1142.09         3.15 o                         
   5  -4   5        436.10        440.24         2.48 o                         
   6  -4   5         73.87         77.75         0.81 o                         
   7  -4   5        151.52        158.04         1.30 o                         
  -7  -3   5          4.69          5.09         0.13 o                         
  -6  -3   5        202.82        186.09         1.78 o                         
  -5  -3   5          2.65          2.76         0.15 o                         
  -4  -3   5        753.38        728.55         7.54 o                         
  -3  -3   5        461.74        444.85         4.04 o                         
  -2  -3   5       2277.95       2211.07        46.69 o                         
  -1  -3   5        880.21        861.05        16.14 o                         
   0  -3   5         32.05         38.43         0.73 o                         
   1  -3   5        904.28        911.17         9.83 o                         
   2  -3   5        738.31        750.58         6.92 o                         
   3  -3   5         24.05         30.94         0.70 o                         
   4  -3   5        233.94        243.00         2.74 o                         
   5  -3   5          3.64          3.56         0.20 o                         
   6  -3   5        464.99        469.31         3.41 o                         
   7  -3   5          4.43          4.40         0.36 o                         
   8  -3   5         21.02         15.80         0.42 o                         
  -7  -2   5         10.85         12.98         0.27 o                         
  -6  -2   5         80.28         77.91         0.94 o                         
  -5  -2   5         56.60         56.56         0.67 o                         
  -4  -2   5        329.51        320.35         2.60 o                         
  -3  -2   5          3.15          1.92         0.11 o                         
  -2  -2   5       1079.80       1050.57        13.21 o                         
  -1  -2   5         36.39         38.24         0.93 o                         
   0  -2   5       3211.18       3099.36        59.86 o                         
   1  -2   5        130.66        167.21         3.73 o                         
   2  -2   5         65.58         65.87         1.64 o                         
   3  -2   5        161.41        162.86         4.75 o                         
   4  -2   5        207.09        189.00         2.06 o                         
   5  -2   5         65.85         64.57         0.57 o                         
   6  -2   5        260.75        272.65         1.31 o                         
   7  -2   5        262.54        250.28         1.48 o                         
   8  -2   5        171.25        177.60         3.12 o                         
  -7  -1   5         16.92         18.26         0.32 o                         
  -6  -1   5        135.03        126.83         1.34 o                         
  -5  -1   5        257.70        247.61         1.47 o                         
  -4  -1   5        180.45        169.19         2.25 o                         
  -3  -1   5         17.65         15.41         0.29 o                         
  -2  -1   5        778.82        798.55        17.72 o                         
  -1  -1   5        316.49        315.05         5.81 o                         
   0  -1   5       1188.04       1291.91        14.86 o                         
   1  -1   5       3255.61       3137.65        51.86 o                         
   2  -1   5       3315.92       3442.19        54.13 o                         
   3  -1   5        571.02        605.42        18.54 o                         
   4  -1   5        101.53        122.73         1.49 o                         
   5  -1   5        136.42        146.28         2.01 o                         
   6  -1   5        170.82        169.71         1.16 o                         
   7  -1   5         18.29         16.84         0.30 o                         
   8  -1   5         76.98         79.76         0.60 o                         
  -7   0   5          3.49          4.14         0.19 o                         
  -6   0   5        127.01        119.27         1.12 o                         
  -5   0   5         62.99         62.11         0.73 o                         
  -4   0   5          3.04          4.14         0.12 o                         
  -3   0   5          2.14          3.50         0.19 o                         
  -2   0   5        665.56        605.82         3.58 o                         
  -1   0   5        428.82        430.80         6.65 o                         
   0   0   5       2525.54       2554.85        23.96 o                         
   1   0   5       2776.81       2798.60        30.34 o                         
   2   0   5        837.90        970.20         9.41 o                         
   3   0   5         75.29         77.79         2.06 o                         
   4   0   5       1024.83        990.84         6.11 o                         
   5   0   5        615.29        602.53         7.11 o                         
   6   0   5          2.46          2.14         0.21 o                         
   7   0   5        186.46        181.86         1.05 o                         
   8   0   5         32.87         35.83         0.39 o                         
  -7   1   5         16.76         16.16         0.60 o                         
  -6   1   5         14.06         15.80         0.43 o                         
  -5   1   5         38.86         42.92         0.43 o                         
  -4   1   5        732.42        705.07         6.44 o                         
  -3   1   5          6.28          3.75         0.22 o                         
  -2   1   5        605.62        608.26         6.35 o                         
  -1   1   5        198.81        198.60         2.23 o                         
   0   1   5        409.76        387.38         6.73 o                         
   1   1   5         88.78        100.07         0.71 o                         
   2   1   5        262.13        299.89         2.89 o                         
   3   1   5         19.03         18.91         0.67 o                         
   4   1   5        489.67        491.53         5.95 o                         
   5   1   5         76.44         69.34         1.39 o                         
   6   1   5       1144.99       1095.97        11.98 o                         
   7   1   5        163.65        164.12         1.27 o                         
   8   1   5          0.01          0.31         0.07 o                         
   9   1   5          1.45          2.59         0.10 o                         
  -7   2   5         53.11         54.29         1.46 o                         
  -6   2   5         95.75         96.24         0.90 o                         
  -5   2   5          1.69          1.93         0.18 o                         
  -4   2   5         97.98        101.00         0.73 o                         
  -3   2   5        108.48        106.80         1.19 o                         
  -2   2   5        273.41        265.92         3.64 o                         
  -1   2   5          4.73          4.00         0.24 o                         
   0   2   5         69.93         84.62         3.40 o                         
   1   2   5        862.90        916.32        14.38 o                         
   2   2   5         80.21         63.54         1.04 o                         
   3   2   5         27.51         25.11         0.62 o                         
   4   2   5        808.10        841.54        23.12 o                         
   5   2   5         80.36         76.44         1.13 o                         
   6   2   5        284.18        279.85         4.03 o                         
   7   2   5         65.79         63.94         0.56 o                         
   8   2   5        138.27        132.00         0.99 o                         
   9   2   5         23.33         20.45         0.23 o                         
  -7   3   5          5.66          3.72         0.22 o                         
  -6   3   5         88.44         84.29         1.42 o                         
  -5   3   5         86.54         76.50         0.71 o                         
  -4   3   5        435.62        439.36         1.96 o                         
  -3   3   5        195.13        195.55         2.72 o                         
  -2   3   5        295.39        315.88         8.03 o                         
  -1   3   5         38.34         40.75         0.85 o                         
   0   3   5       2422.69       2617.58        32.79 o                         
   1   3   5         53.40         58.28         1.82 o                         
   2   3   5        224.16        262.20         1.63 o                         
   3   3   5         64.40         65.79         1.66 o                         
   4   3   5        575.16        570.79         2.74 o                         
   5   3   5          1.67          4.24         0.23 o                         
   6   3   5         51.80         56.33         0.67 o                         
   7   3   5         58.74         60.95         0.55 o                         
   8   3   5        107.26        110.90         1.66 o                         
   9   3   5          0.16          0.48         0.08 o                         
  -6   4   5          8.94         13.28         0.42 o                         
  -5   4   5          4.25          3.70         0.18 o                         
  -4   4   5        196.32        184.90         1.14 o                         
  -3   4   5         31.86         36.58         0.52 o                         
  -2   4   5        806.73        839.40        19.13 o                         
  -1   4   5        526.99        547.07         3.39 o                         
   0   4   5        569.19        674.06        12.85 o                         
   1   4   5        131.52        147.37         0.92 o                         
   2   4   5       3457.42       3491.22        14.05 o                         
   3   4   5         67.70         65.66         0.74 o                         
   4   4   5          0.13          0.56         0.14 o                         
   5   4   5        241.17        248.67         1.21 o                         
   6   4   5        109.50        112.75         1.28 o                         
   7   4   5         26.44         27.75         0.43 o                         
   8   4   5         86.30         88.22         0.69 o                         
   9   4   5          2.89          2.09         0.07 o                         
  -6   5   5        130.43        138.57         3.06 o                         
  -5   5   5          0.90          1.13         0.27 o                         
  -4   5   5        142.37        140.88         2.27 o                         
  -3   5   5         10.06         11.33         0.23 o                         
  -2   5   5        275.44        254.91         2.63 o                         
  -1   5   5        173.18        180.79         6.19 o                         
   0   5   5        988.39       1069.97        30.22 o                         
   1   5   5        955.40       1053.30         9.23 o                         
   2   5   5       1006.34       1051.29         6.92 o                         
   3   5   5         56.35         54.68         0.90 o                         
   4   5   5       2406.67       2306.16        18.21 o                         
   5   5   5         14.14         16.20         0.34 o                         
   6   5   5          1.07          2.32         0.15 o                         
   7   5   5         35.65         35.31         0.59 o                         
   8   5   5         35.59         35.59         0.40 o                         
   9   5   5          8.97          9.35         0.14 o                         
  -6   6   5          8.90          6.43         0.34 o                         
  -5   6   5         15.46         19.13         0.40 o                         
  -4   6   5        137.90        151.15         0.94 o                         
  -3   6   5         87.51         87.47         0.91 o                         
  -2   6   5         16.29         20.60         0.43 o                         
  -1   6   5        120.78        131.73         1.89 o                         
   0   6   5        655.90        660.50         4.80 o                         
   1   6   5        263.42        290.97         2.32 o                         
   2   6   5        190.77        188.93         2.36 o                         
   3   6   5        747.96        743.41         5.31 o                         
   4   6   5        614.42        653.45         4.95 o                         
   5   6   5        262.90        253.25         3.08 o                         
   6   6   5       1092.52       1060.56        14.41 o                         
   7   6   5          0.62          1.38         0.11 o                         
   8   6   5         69.16         65.42         0.79 o                         
   9   6   5         18.33         20.75         0.24 o                         
  -5   7   5         63.24         63.21         0.96 o                         
  -4   7   5        114.37        119.63         0.83 o                         
  -3   7   5        110.12        114.28         0.84 o                         
  -2   7   5        280.42        281.32         2.78 o                         
  -1   7   5        100.77        100.60         1.12 o                         
   0   7   5         16.99         14.96         0.21 o                         
   1   7   5         77.50         82.52         0.96 o                         
   2   7   5        120.08        121.31         2.63 o                         
   3   7   5         57.94         55.75         0.46 o                         
   4   7   5        663.98        681.55         5.48 o                         
   5   7   5        159.97        154.58         2.38 o                         
   6   7   5        153.66        160.61         1.77 o                         
   7   7   5        297.78        289.92         4.31 o                         
   8   7   5         83.26         91.22         0.63 o                         
  -5   8   5        266.17        297.78         2.25 o                         
  -4   8   5          8.36          8.06         0.25 o                         
  -3   8   5        178.98        181.37         1.20 o                         
  -2   8   5       1445.02       1418.80        11.40 o                         
  -1   8   5        294.44        292.65         1.74 o                         
   0   8   5        760.47        708.27         6.71 o                         
   1   8   5          0.46          1.64         0.16 o                         
   2   8   5        139.90        123.34         0.57 o                         
   3   8   5         32.36         37.59         0.38 o                         
   4   8   5         51.13         46.76         0.60 o                         
   5   8   5         55.97         55.55         1.28 o                         
   6   8   5        313.63        339.93         3.76 o                         
   7   8   5          7.50          9.92         0.21 o                         
   8   8   5        181.46        172.01         1.19 o                         
  -4   9   5         49.73         52.08         0.97 o                         
  -3   9   5        113.93        113.24         1.16 o                         
  -2   9   5         55.32         54.26         0.62 o                         
  -1   9   5        582.91        566.55         1.98 o                         
   0   9   5        417.86        401.14         1.76 o                         
   1   9   5        133.61        126.20         0.67 o                         
   2   9   5        500.12        487.79         2.09 o                         
   3   9   5         79.29         77.80         0.50 o                         
   4   9   5        850.97        883.58         5.10 o                         
   5   9   5        283.08        305.90         1.31 o                         
   6   9   5         79.73         79.92         1.31 o                         
   7   9   5          2.07          3.23         0.12 o                         
   8   9   5         51.95         46.15         0.39 o                         
  -3  10   5          1.73          1.69         0.14 o                         
  -2  10   5         49.68         47.95         0.62 o                         
  -1  10   5         14.28         15.77         0.38 o                         
   0  10   5         87.16         90.49         0.61 o                         
   1  10   5          0.53          0.64         0.06 o                         
   2  10   5       1020.81        975.84         2.41 o                         
   3  10   5         91.03         93.21         0.57 o                         
   4  10   5        164.33        178.63         0.89 o                         
   5  10   5        391.08        400.72        10.56 o                         
   6  10   5         12.27         13.25         0.34 o                         
   7  10   5         14.78         18.89         0.21 o                         
  -2  11   5        133.86        136.24         1.18 o                         
  -1  11   5        166.37        170.18         0.88 o                         
   0  11   5          8.24          8.71         0.22 o                         
   1  11   5         48.87         44.94         0.50 o                         
   2  11   5          8.74          5.60         0.14 o                         
   3  11   5        152.62        151.38         0.71 o                         
   4  11   5        698.97        715.79         1.80 o                         
   5  11   5          2.67          3.31         0.19 o                         
   6  11   5        435.10        456.58         1.79 o                         
   7  11   5         83.82         87.34         0.41 o                         
  -1  12   5          0.09          0.52         0.08 o                         
   0  12   5         10.85         13.82         0.26 o                         
   1  12   5         31.36         33.29         0.44 o                         
   2  12   5          1.63          2.21         0.13 o                         
   3  12   5          0.12          0.33         0.06 o                         
   4  12   5         24.77         25.69         0.26 o                         
   5  12   5          9.28          9.85         0.38 o                         
   6  12   5        458.86        468.12         1.08 o                         
   0  13   5          3.77          5.48         0.18 o                         
   1  13   5         81.57         81.48         0.65 o                         
   2  13   5          1.03          0.84         0.08 o                         
   3  13   5          1.75          3.13         0.18 o                         
   4  13   5          0.21          0.28         0.07 o                         
   5  13   5          7.70          7.52         0.36 o                         
  -2 -10   6         57.01         53.42         0.59 o                         
  -1 -10   6         69.21         77.39         4.46 o                         
   0 -10   6         31.50         35.13         1.05 o                         
   1 -10   6         11.82          9.87         0.30 o                         
  -4  -9   6         38.09         36.58         1.14 o                         
  -3  -9   6         64.55         64.81         0.62 o                         
  -2  -9   6         57.26         55.54         0.93 o                         
  -1  -9   6          0.02          0.47         0.09 o                         
   0  -9   6         21.00         22.80         0.44 o                         
   1  -9   6        387.16        405.11        10.05 o                         
   2  -9   6        206.91        212.72         1.45 o                         
   3  -9   6          6.38          7.80         0.24 o                         
  -4  -8   6          8.96          9.45         0.23 o                         
  -3  -8   6        273.47        282.15         1.49 o                         
  -2  -8   6         18.55         20.69         0.39 o                         
  -1  -8   6         21.92         23.67         0.83 o                         
   0  -8   6         36.90         34.63         1.51 o                         
   1  -8   6         73.04         78.96         0.90 o                         
   2  -8   6         27.18         29.05         0.48 o                         
   3  -8   6         87.74         92.91         1.22 o                         
   4  -8   6          0.08          0.21         0.06 o                         
  -5  -7   6         66.29         67.45         0.61 o                         
  -4  -7   6          1.43          1.66         0.15 o                         
  -3  -7   6        145.11        146.29         0.99 o                         
  -2  -7   6          4.98          4.18         0.19 o                         
  -1  -7   6        812.23        773.50        17.59 o                         
   0  -7   6         32.80         33.99         0.62 o                         
   1  -7   6         90.23        100.21         1.07 o                         
   2  -7   6        108.58        111.55         0.91 o                         
   3  -7   6         61.24         65.88         0.56 o                         
   4  -7   6         53.77         56.06         0.74 o                         
   5  -7   6        264.41        256.28         1.67 o                         
  -6  -6   6          0.11          0.15         0.05 o                         
  -5  -6   6          3.10          3.91         0.13 o                         
  -4  -6   6         10.35         11.24         0.25 o                         
  -3  -6   6         51.95         50.81         1.38 o                         
  -2  -6   6          2.03          2.21         0.16 o                         
  -1  -6   6        892.67        845.67        17.31 o                         
   0  -6   6        286.19        283.72         1.49 o                         
   1  -6   6        879.61        861.90         3.05 o                         
   2  -6   6         45.29         45.29         0.43 o                         
   3  -6   6         27.04         28.77         0.43 o                         
   4  -6   6        323.06        331.86         2.63 o                         
   5  -6   6         56.35         58.02         0.49 o                         
   6  -6   6         95.89         91.54         0.64 o                         
  -6  -5   6         87.84         81.95         0.68 o                         
  -5  -5   6          5.51          4.72         0.18 o                         
  -4  -5   6          4.05          5.19         0.16 o                         
  -3  -5   6         19.85         18.06         0.38 o                         
  -2  -5   6         92.78         90.00         2.23 o                         
  -1  -5   6        134.98        132.54         2.20 o                         
   0  -5   6        553.27        550.61         6.24 o                         
   1  -5   6        258.17        253.04         1.25 o                         
   2  -5   6        522.89        494.95         1.90 o                         
   3  -5   6       1141.32       1119.54         5.74 o                         
   4  -5   6          2.81          3.08         0.18 o                         
   5  -5   6        553.09        551.03         4.36 o                         
   6  -5   6         72.00         74.48         0.74 o                         
   7  -5   6          9.01          9.49         0.29 o                         
  -6  -4   6         56.38         53.15         1.80 o                         
  -5  -4   6          0.44          0.30         0.08 o                         
  -4  -4   6         18.90         18.36         0.29 o                         
  -3  -4   6         10.01         10.38         0.37 o                         
  -2  -4   6        328.33        326.36         3.36 o                         
  -1  -4   6        285.55        259.73         3.70 o                         
   0  -4   6        227.85        228.53         2.13 o                         
   1  -4   6          9.85         11.84         0.22 o                         
   2  -4   6        738.75        723.01        12.32 o                         
   3  -4   6        181.24        181.47         0.98 o                         
   4  -4   6       1850.12       1773.45         7.74 o                         
   5  -4   6        192.80        197.07         1.32 o                         
   6  -4   6        298.11        299.31         3.81 o                         
   7  -4   6        105.17        107.18         1.10 o                         
  -6  -3   6          7.96          7.94         0.18 o                         
  -5  -3   6         13.03         15.60         0.29 o                         
  -4  -3   6         22.15         22.80         0.36 o                         
  -3  -3   6         15.46         15.44         0.25 o                         
  -2  -3   6         74.36         75.07         0.84 o                         
  -1  -3   6        673.48        697.65         7.11 o                         
   0  -3   6         55.28         61.32         0.76 o                         
   1  -3   6        244.34        219.78         2.27 o                         
   2  -3   6         62.36         55.74         0.63 o                         
   3  -3   6          1.07          0.88         0.11 o                         
   4  -3   6         31.29         37.06         0.48 o                         
   5  -3   6        439.81        432.82         1.54 o                         
   6  -3   6        368.28        367.38         2.41 o                         
   7  -3   6        379.75        351.26         1.95 o                         
  -7  -2   6         14.21          9.79         0.76 o                         
  -6  -2   6         74.42         71.20         1.04 o                         
  -5  -2   6         81.98         75.34         0.78 o                         
  -4  -2   6          6.23          6.45         0.23 o                         
  -3  -2   6          2.71          3.48         0.21 o                         
  -2  -2   6        133.78        145.04         1.91 o                         
  -1  -2   6        137.58        133.04         1.15 o                         
   0  -2   6        293.01        312.78         2.04 o                         
   1  -2   6        114.64        126.89         1.37 o                         
   2  -2   6         84.81         94.76         3.06 o                         
   3  -2   6        164.28        159.57         3.28 o                         
   4  -2   6        139.95        144.16         2.32 o                         
   5  -2   6        346.56        338.16         1.45 o                         
   6  -2   6        145.52        147.99         0.91 o                         
   7  -2   6        175.71        171.21         1.16 o                         
   8  -2   6        330.97        317.60         3.77 o                         
  -7  -1   6         49.97         47.03         0.57 o                         
  -6  -1   6          2.92          2.54         0.12 o                         
  -5  -1   6        137.09        145.71         1.15 o                         
  -4  -1   6          9.20         10.89         0.32 o                         
  -3  -1   6        169.48        167.60         0.85 o                         
  -2  -1   6         38.24         35.61         0.59 o                         
  -1  -1   6        226.24        244.16         4.49 o                         
   0  -1   6        154.93        153.39         1.61 o                         
   1  -1   6        160.52        215.19         3.40 o                         
   2  -1   6        210.52        228.02         4.40 o                         
   3  -1   6          2.98          5.80         0.28 o                         
   4  -1   6        612.39        631.67        12.40 o                         
   5  -1   6        782.04        743.58         4.24 o                         
   6  -1   6         74.96         74.25         0.84 o                         
   7  -1   6          8.55          8.03         0.23 o                         
   8  -1   6         66.69         70.23         1.11 o                         
  -7   0   6         10.46         11.23         0.36 o                         
  -6   0   6         22.48         23.20         0.37 o                         
  -5   0   6         15.73         19.65         0.51 o                         
  -4   0   6         47.24         52.23         1.16 o                         
  -3   0   6        138.10        130.79         1.33 o                         
  -2   0   6         22.20         29.62         0.70 o                         
  -1   0   6         18.39         22.53         0.73 o                         
   0   0   6          5.75          6.98         0.19 o                         
   1   0   6       1541.28       1735.50        19.17 o                         
   2   0   6        199.54        235.53         1.26 o                         
   3   0   6       1015.28       1187.10         6.64 o                         
   4   0   6          4.10          1.40         0.20 o                         
   5   0   6        221.50        227.49         3.15 o                         
   6   0   6         11.45          9.94         0.40 o                         
   7   0   6        111.22        111.78         1.03 o                         
   8   0   6         28.68         30.79         0.39 o                         
  -6   1   6          1.15          1.26         0.14 o                         
  -5   1   6         79.51         80.49         0.61 o                         
  -4   1   6          1.22          2.23         0.15 o                         
  -3   1   6        182.29        180.80         2.35 o                         
  -2   1   6         39.07         32.99         0.66 o                         
  -1   1   6        115.65        123.20         1.18 o                         
   0   1   6         87.66         87.75         1.56 o                         
   1   1   6         88.43         99.25         0.75 o                         
   2   1   6         14.68         16.61         0.29 o                         
   3   1   6          0.03          0.70         0.13 o                         
   4   1   6        198.74        198.89         2.98 o                         
   5   1   6        227.69        233.19         2.76 o                         
   6   1   6          0.63          1.73         0.25 o                         
   7   1   6        555.19        576.20         3.13 o                         
   8   1   6          8.50          9.83         0.21 o                         
   9   1   6          1.71          1.64         0.13 o                         
  -6   2   6         57.63         57.79         1.40 o                         
  -5   2   6         15.98         16.83         0.30 o                         
  -4   2   6         18.39         17.28         0.32 o                         
  -3   2   6         34.11         33.19         0.37 o                         
  -2   2   6        565.79        594.79         7.50 o                         
  -1   2   6          0.40          2.96         0.20 o                         
   0   2   6         55.44         69.93         1.41 o                         
   1   2   6       1669.51       1769.48        16.56 o                         
   2   2   6        886.27        903.96         9.19 o                         
   3   2   6        114.70        121.92         0.89 o                         
   4   2   6          3.45          6.52         0.29 o                         
   5   2   6         30.76         29.47         0.89 o                         
   6   2   6        114.46        110.42         2.46 o                         
   7   2   6         41.76         46.40         0.74 o                         
   8   2   6         30.56         30.12         0.35 o                         
   9   2   6         37.60         34.65         0.56 o                         
  -6   3   6         61.43         61.64         0.85 o                         
  -5   3   6        147.40        150.59         1.07 o                         
  -4   3   6        104.00        108.38         0.89 o                         
  -3   3   6          4.02          5.15         0.23 o                         
  -2   3   6        299.49        302.10         3.66 o                         
  -1   3   6          0.27          0.51         0.11 o                         
   0   3   6        155.08        160.29         1.17 o                         
   1   3   6        724.19        700.61        10.94 o                         
   2   3   6         62.04         66.13         1.22 o                         
   3   3   6        278.48        293.66         1.63 o                         
   4   3   6         47.76         58.86         0.84 o                         
   5   3   6         61.92         61.55         0.85 o                         
   6   3   6         73.64         72.38         2.79 o                         
   7   3   6        224.51        235.71         1.34 o                         
   8   3   6          4.06          5.39         0.16 o                         
   9   3   6         83.57         85.77         0.51 o                         
  -6   4   6          0.15          0.36         0.10 o                         
  -5   4   6        114.65        109.22         0.78 o                         
  -4   4   6         71.56         77.28         0.80 o                         
  -3   4   6        256.34        260.61         3.01 o                         
  -2   4   6        628.80        646.09         7.41 o                         
  -1   4   6         45.52         58.84         1.71 o                         
   0   4   6        187.57        185.91         2.79 o                         
   1   4   6        275.36        261.50         6.32 o                         
   2   4   6        120.48        137.46         3.98 o                         
   3   4   6        230.58        233.87         1.38 o                         
   4   4   6         41.76         37.54         0.62 o                         
   5   4   6          0.09          0.75         0.11 o                         
   6   4   6         10.87         12.53         0.62 o                         
   7   4   6         75.92         73.73         0.64 o                         
   8   4   6         80.39         80.45         1.09 o                         
   9   4   6         20.42         19.55         0.19 o                         
  -6   5   6          0.04          0.05         0.06 o                         
  -5   5   6          3.33          3.63         0.25 o                         
  -4   5   6         16.15         14.07         0.31 o                         
  -3   5   6          8.37         11.43         0.22 o                         
  -2   5   6         30.50         33.51         0.54 o                         
  -1   5   6        534.99        555.08         5.62 o                         
   0   5   6        325.32        362.77        12.24 o                         
   1   5   6        321.75        378.19         5.55 o                         
   2   5   6          5.27          6.93         0.25 o                         
   3   5   6        111.90        101.41         0.97 o                         
   4   5   6          1.25          1.12         0.22 o                         
   5   5   6        154.50        172.56         0.80 o                         
   6   5   6          7.26          7.70         0.28 o                         
   7   5   6         26.83         29.23         0.50 o                         
   8   5   6         31.70         34.36         0.37 o                         
   9   5   6         21.63         19.39         0.23 o                         
  -5   6   6         55.85         52.50         1.28 o                         
  -4   6   6         74.60         68.29         0.76 o                         
  -3   6   6         76.33         75.26         0.66 o                         
  -2   6   6        111.19        116.48         0.90 o                         
  -1   6   6          5.40         12.05         0.22 o                         
   0   6   6        186.44        187.62         3.46 o                         
   1   6   6        100.86        121.44         1.72 o                         
   2   6   6         20.96         20.11         0.92 o                         
   3   6   6         18.68         15.13         0.37 o                         
   4   6   6         27.37         30.35         0.52 o                         
   5   6   6          6.80          7.36         0.20 o                         
   6   6   6         59.57         61.76         0.82 o                         
   7   6   6        400.62        403.55         6.01 o                         
   8   6   6         21.81         22.14         0.38 o                         
   9   6   6          7.17          9.73         0.12 o                         
  -5   7   6         14.54         15.39         0.48 o                         
  -4   7   6         16.38         15.30         0.38 o                         
  -3   7   6          2.34          3.45         0.39 o                         
  -2   7   6        280.13        296.76         2.86 o                         
  -1   7   6          0.01          0.44         0.09 o                         
   0   7   6          9.68          9.74         0.19 o                         
   1   7   6          4.53          3.95         0.14 o                         
   2   7   6        630.33        689.05         2.80 o                         
   3   7   6        162.17        177.55         0.73 o                         
   4   7   6        194.93        199.15         1.57 o                         
   5   7   6         59.90         54.36         0.78 o                         
   6   7   6          0.03          0.11         0.07 o                         
   7   7   6         11.55         10.29         0.22 o                         
   8   7   6         52.64         49.82         0.43 o                         
  -4   8   6         85.02         93.84         0.98 o                         
  -3   8   6        118.59        122.15         1.06 o                         
  -2   8   6        123.72        128.25         1.30 o                         
  -1   8   6          1.22          1.87         0.14 o                         
   0   8   6         71.38         71.45         0.57 o                         
   1   8   6         45.18         51.10         0.47 o                         
   2   8   6          0.56          1.37         0.11 o                         
   3   8   6         12.85         13.47         0.89 o                         
   4   8   6        155.98        162.26         2.23 o                         
   5   8   6          0.38          1.77         0.34 o                         
   6   8   6         16.36         16.57         0.30 o                         
   7   8   6         50.33         48.04         0.54 o                         
   8   8   6          2.15          1.84         0.13 o                         
  -4   9   6        150.85        137.70         1.48 o                         
  -3   9   6         75.71         75.19         0.74 o                         
  -2   9   6        206.41        205.86         1.09 o                         
  -1   9   6        448.08        440.40         2.77 o                         
   0   9   6          2.57          3.26         0.15 o                         
   1   9   6        321.25        307.15         1.19 o                         
   2   9   6        250.01        274.71         1.59 o                         
   3   9   6        305.04        321.14         2.11 o                         
   4   9   6        273.04        283.92         2.28 o                         
   5   9   6        204.40        206.13         1.72 o                         
   6   9   6         51.05         52.70         0.70 o                         
   7   9   6         30.22         28.41         0.32 o                         
   8   9   6         23.37         23.43         0.29 o                         
  -3  10   6        132.77        129.31         1.51 o                         
  -2  10   6         13.88         13.96         0.32 o                         
  -1  10   6         53.52         52.39         0.59 o                         
   0  10   6        324.94        325.79         2.22 o                         
   1  10   6          1.73          1.15         0.18 o                         
   2  10   6          0.04          0.24         0.07 o                         
   3  10   6          8.71         10.24         0.19 o                         
   4  10   6        251.32        273.82         1.53 o                         
   5  10   6        738.92        757.23         7.33 o                         
   6  10   6         74.20         79.01         0.83 o                         
   7  10   6          4.61          5.68         0.17 o                         
  -2  11   6         67.72         65.87         0.72 o                         
  -1  11   6        251.13        244.14         2.15 o                         
   0  11   6         72.28         73.41         0.71 o                         
   1  11   6         24.16         26.59         0.34 o                         
   2  11   6         20.51         26.28         0.31 o                         
   3  11   6         42.26         44.84         0.33 o                         
   4  11   6         67.27         68.14         0.52 o                         
   5  11   6          9.61         11.02         0.29 o                         
   6  11   6         55.92         55.83         0.46 o                         
   7  11   6         11.98         10.34         0.15 o                         
  -1  12   6         11.06          9.57         0.26 o                         
   0  12   6         12.99         14.82         0.31 o                         
   1  12   6         89.24         93.89         0.71 o                         
   2  12   6        306.37        291.08         1.05 o                         
   3  12   6         78.81         82.68         0.50 o                         
   4  12   6        103.86         98.98         0.52 o                         
   5  12   6         12.42         12.15         0.16 o                         
   6  12   6          6.83          8.11         0.13 o                         
   1  13   6         24.87         25.48         0.72 o                         
   2  13   6         11.36         14.32         0.23 o                         
   3  13   6         32.56         32.62         0.40 o                         
   4  13   6         42.25         46.02         0.34 o                         
   5  13   6         18.47         17.75         0.52 o                         
  -2  -9   7         16.19         16.17         0.32 o                         
  -1  -9   7         85.26         90.78         0.75 o                         
   0  -9   7         42.65         42.07         0.58 o                         
   1  -9   7          0.00          0.23         0.07 o                         
   2  -9   7         41.88         42.89         0.80 o                         
  -4  -8   7          5.95          6.08         0.27 o                         
  -3  -8   7          4.38          4.57         0.19 o                         
  -2  -8   7        214.35        213.63         3.38 o                         
  -1  -8   7         47.82         53.92         1.25 o                         
   0  -8   7          2.51          2.52         0.14 o                         
   1  -8   7         90.11         90.71         0.97 o                         
   2  -8   7         32.93         35.50         0.42 o                         
   3  -8   7          9.28          8.42         0.17 o                         
   4  -8   7          4.37          3.80         0.15 o                         
  -4  -7   7          4.17          3.78         0.16 o                         
  -3  -7   7         90.95         91.60         0.88 o                         
  -2  -7   7        166.48        168.97         2.85 o                         
  -1  -7   7        135.04        138.97         2.06 o                         
   0  -7   7        157.33        159.59         1.72 o                         
   1  -7   7        119.88        124.89         1.55 o                         
   2  -7   7         40.30         39.89         0.64 o                         
   3  -7   7        229.56        231.32         1.11 o                         
   4  -7   7         73.28         77.91         0.86 o                         
   5  -7   7         17.24         14.18         0.23 o                         
  -5  -6   7          0.14          0.68         0.09 o                         
  -4  -6   7        372.56        362.59         1.61 o                         
  -3  -6   7        169.91        170.13         4.82 o                         
  -2  -6   7        708.13        695.33         6.48 o                         
  -1  -6   7          4.59          5.33         0.19 o                         
   0  -6   7          0.54          1.09         0.11 o                         
   1  -6   7          8.95         10.56         0.34 o                         
   2  -6   7        594.69        587.93         4.08 o                         
   3  -6   7        264.55        273.95         2.10 o                         
   4  -6   7        121.96        125.11         1.25 o                         
   5  -6   7          4.08          4.78         0.14 o                         
  -5  -5   7          6.94          7.14         0.25 o                         
  -4  -5   7          1.65          2.30         0.12 o                         
  -3  -5   7         50.14         47.11         1.01 o                         
  -2  -5   7         15.22         16.62         0.31 o                         
  -1  -5   7        143.55        164.52         3.61 o                         
   0  -5   7        123.89        125.84         2.98 o                         
   1  -5   7        135.57        151.11         1.04 o                         
   2  -5   7        162.83        160.69         0.95 o                         
   3  -5   7          2.67          2.74         0.15 o                         
   4  -5   7          2.09          5.06         0.85 o                         
   5  -5   7        347.84        332.08         2.12 o                         
   6  -5   7          2.95          3.66         0.12 o                         
  -6  -4   7         35.41         34.61         1.70 o                         
  -5  -4   7          3.63          4.31         0.17 o                         
  -4  -4   7         24.06         25.40         0.55 o                         
  -3  -4   7         25.81         29.76         0.70 o                         
  -2  -4   7        193.88        204.11         1.73 o                         
  -1  -4   7         84.19         84.18         0.59 o                         
   0  -4   7          0.53          0.65         0.09 o                         
   1  -4   7        440.61        493.96         8.93 o                         
   2  -4   7          3.83          6.21         0.21 o                         
   3  -4   7         11.70         13.17         0.29 o                         
   4  -4   7          5.37          5.93         0.23 o                         
   5  -4   7         47.39         49.33         0.51 o                         
   6  -4   7         42.37         40.31         0.43 o                         
   7  -4   7        119.69        112.02         1.48 o                         
  -6  -3   7          8.58          8.45         0.23 o                         
  -5  -3   7         10.85         10.73         0.27 o                         
  -4  -3   7          0.62          0.99         0.11 o                         
  -3  -3   7         61.86         59.01         1.26 o                         
  -2  -3   7        419.66        416.53         4.86 o                         
  -1  -3   7         96.69        104.80         1.07 o                         
   0  -3   7         45.26         46.66         0.50 o                         
   1  -3   7        130.90        132.15         1.65 o                         
   2  -3   7         20.87         21.69         0.33 o                         
   3  -3   7        133.05        146.95         1.16 o                         
   4  -3   7        148.22        147.93         0.96 o                         
   5  -3   7         15.86         16.97         0.54 o                         
   6  -3   7         14.88         18.09         0.37 o                         
   7  -3   7          0.00          0.14         0.07 o                         
  -6  -2   7          4.22          3.41         0.10 o                         
  -5  -2   7         97.61        101.72         0.90 o                         
  -4  -2   7         36.28         33.31         0.45 o                         
  -3  -2   7         63.85         69.61         1.70 o                         
  -2  -2   7        356.26        346.99         6.13 o                         
  -1  -2   7        454.61        474.38         3.87 o                         
   0  -2   7         78.79         83.12         0.69 o                         
   1  -2   7        232.29        263.83         3.20 o                         
   2  -2   7        278.04        297.43         1.85 o                         
   3  -2   7         13.76         21.16         0.29 o                         
   4  -2   7        328.07        325.24         1.48 o                         
   5  -2   7         26.50         25.58         0.43 o                         
   6  -2   7          4.98          4.88         0.21 o                         
   7  -2   7        106.69        101.22         0.93 o                         
   8  -2   7          5.18          5.67         0.24 o                         
  -6  -1   7         18.87         19.18         0.26 o                         
  -5  -1   7          0.58          0.48         0.10 o                         
  -4  -1   7        145.15        140.77         1.68 o                         
  -3  -1   7         39.53         42.02         0.97 o                         
  -2  -1   7          1.74          2.54         0.14 o                         
  -1  -1   7        315.87        349.52         3.76 o                         
   0  -1   7       1151.53       1182.45        12.10 o                         
   1  -1   7         10.24         10.16         0.29 o                         
   2  -1   7         98.25         98.03         1.44 o                         
   3  -1   7        171.68        200.90         2.76 o                         
   4  -1   7          9.92          9.14         0.23 o                         
   5  -1   7        314.96        335.65         1.63 o                         
   6  -1   7        138.93        131.00         1.10 o                         
   7  -1   7         27.75         27.22         0.46 o                         
   8  -1   7        157.30        155.35         1.08 o                         
  -6   0   7         13.05         12.04         0.31 o                         
  -5   0   7        537.77        531.35         2.64 o                         
  -4   0   7        273.78        278.32         1.26 o                         
  -3   0   7         17.68         18.90         0.34 o                         
  -2   0   7          0.32          0.64         0.07 o                         
  -1   0   7         28.84         47.48         5.09 o                         
   0   0   7          4.22          4.58         0.20 o                         
   1   0   7        368.92        413.91         5.79 o                         
   2   0   7         77.03         79.03         1.25 o                         
   3   0   7        110.67        118.31         1.78 o                         
   4   0   7          7.54          5.99         0.21 o                         
   5   0   7         53.20         53.88         0.69 o                         
   6   0   7        202.01        209.77         1.76 o                         
   7   0   7          9.70          9.75         0.29 o                         
   8   0   7         15.55         13.54         0.24 o                         
  -6   1   7         20.35         19.14         0.60 o                         
  -5   1   7         19.78         17.68         0.29 o                         
  -4   1   7         91.05         90.74         0.91 o                         
  -3   1   7        201.35        204.40         1.10 o                         
  -2   1   7         29.37         33.18         0.44 o                         
  -1   1   7         55.15         55.13         0.72 o                         
   0   1   7        169.92        172.36         1.36 o                         
   1   1   7       1126.08       1148.68        10.55 o                         
   2   1   7       1590.82       1650.12        19.61 o                         
   3   1   7        358.94        382.40         4.69 o                         
   4   1   7        755.97        742.70         4.64 o                         
   5   1   7          2.61          2.45         0.14 o                         
   6   1   7          5.85          5.97         0.29 o                         
   7   1   7          0.36          0.67         0.11 o                         
   8   1   7          0.87          1.53         0.20 o                         
  -6   2   7          7.38          9.11         0.19 o                         
  -5   2   7         84.40         83.75         1.13 o                         
  -4   2   7         13.03         13.12         0.27 o                         
  -3   2   7         14.85         12.59         0.25 o                         
  -2   2   7          0.01          0.20         0.06 o                         
  -1   2   7        110.56        111.64         2.39 o                         
   0   2   7         45.92         55.79         1.12 o                         
   1   2   7          3.14          9.11         0.30 o                         
   2   2   7        947.73        909.23         4.30 o                         
   3   2   7        294.57        274.36         3.62 o                         
   4   2   7        131.21        135.66         0.70 o                         
   5   2   7          0.18          0.21         0.06 o                         
   6   2   7         26.85         26.88         0.60 o                         
   7   2   7        293.73        298.37         2.88 o                         
   8   2   7        288.97        293.05         4.80 o                         
   9   2   7          9.11          9.30         0.22 o                         
  -6   3   7         28.03         27.06         0.69 o                         
  -5   3   7          0.12          0.33         0.09 o                         
  -4   3   7         21.90         22.55         0.35 o                         
  -3   3   7         29.88         29.69         0.59 o                         
  -2   3   7        231.87        258.04         2.59 o                         
  -1   3   7        259.97        267.15         1.19 o                         
   0   3   7          2.81          3.84         0.22 o                         
   1   3   7          0.85          5.44         0.19 o                         
   2   3   7        183.48        190.69         1.68 o                         
   3   3   7          3.76          5.26         0.20 o                         
   4   3   7         45.58         50.74         0.55 o                         
   5   3   7         67.10         68.34         1.05 o                         
   6   3   7         19.10         24.41         0.59 o                         
   7   3   7          5.44          5.32         0.32 o                         
   8   3   7          8.35         10.01         0.30 o                         
   9   3   7         15.98         16.13         0.25 o                         
  -6   4   7         15.92         16.64         0.48 o                         
  -5   4   7         11.81         13.09         0.35 o                         
  -4   4   7          1.17          1.81         0.15 o                         
  -3   4   7         13.57         12.40         0.26 o                         
  -2   4   7         52.56         50.87         0.54 o                         
  -1   4   7        346.57        331.80         2.20 o                         
   0   4   7        177.59        186.77         2.21 o                         
   1   4   7        340.11        349.41         1.88 o                         
   2   4   7          7.34          6.44         0.41 o                         
   3   4   7        127.54        123.36         1.52 o                         
   4   4   7        354.16        384.61         3.38 o                         
   5   4   7          1.23          1.96         0.11 o                         
   6   4   7         23.16         24.37         0.42 o                         
   7   4   7         11.53         10.18         0.38 o                         
   8   4   7         23.09         22.07         0.47 o                         
   9   4   7          1.00          1.09         0.15 o                         
  -5   5   7         42.56         37.62         0.65 o                         
  -4   5   7        206.67        200.83         1.53 o                         
  -3   5   7          1.61          1.53         0.11 o                         
  -2   5   7          2.34          4.14         0.29 o                         
  -1   5   7        404.93        399.27         3.80 o                         
   0   5   7        157.89        157.68         1.42 o                         
   1   5   7        487.04        473.54         2.87 o                         
   2   5   7         16.50         12.07         0.32 o                         
   3   5   7        389.73        394.42         7.24 o                         
   4   5   7         21.80         25.37         0.35 o                         
   5   5   7         63.10         58.26         0.90 o                         
   6   5   7         80.82         80.91         0.72 o                         
   7   5   7          0.08          0.30         0.08 o                         
   8   5   7         41.81         47.78         1.38 o                         
   9   5   7        103.09         98.30         0.88 o                         
  -5   6   7         28.29         26.20         1.29 o                         
  -4   6   7         52.83         50.26         0.89 o                         
  -3   6   7          0.98          1.26         0.17 o                         
  -2   6   7         36.65         33.44         0.71 o                         
  -1   6   7          0.55          1.31         0.15 o                         
   0   6   7         40.62         37.94         0.42 o                         
   1   6   7        683.51        706.49         7.23 o                         
   2   6   7         25.45         33.98         0.67 o                         
   3   6   7         89.84         94.76         0.59 o                         
   4   6   7         40.77         43.63         1.20 o                         
   5   6   7         21.48         23.71         0.52 o                         
   6   6   7          2.86          5.40         0.28 o                         
   7   6   7         14.46         13.77         0.28 o                         
   8   6   7          0.38          0.43         0.08 o                         
  -4   7   7          0.74          1.28         0.14 o                         
  -3   7   7         34.84         35.13         0.60 o                         
  -2   7   7        119.25        114.63         1.15 o                         
  -1   7   7        293.74        286.30         2.55 o                         
   0   7   7         20.85         15.87         0.24 o                         
   1   7   7         63.45         57.11         0.83 o                         
   2   7   7         19.72         23.42         0.32 o                         
   3   7   7         30.01         29.49         0.36 o                         
   4   7   7          9.56         11.92         0.34 o                         
   5   7   7        303.74        328.72         3.91 o                         
   6   7   7        121.36        131.76         1.03 o                         
   7   7   7         15.11         16.29         0.30 o                         
   8   7   7         34.17         34.75         0.68 o                         
  -4   8   7        105.33        103.96         1.35 o                         
  -3   8   7        135.36        135.49         1.32 o                         
  -2   8   7         90.95         93.10         0.82 o                         
  -1   8   7        868.24        846.49         4.63 o                         
   0   8   7          0.84          0.99         0.12 o                         
   1   8   7          2.37          3.55         0.15 o                         
   2   8   7        113.70        100.47         0.65 o                         
   3   8   7        186.14        177.24         0.78 o                         
   4   8   7        162.22        177.40         0.87 o                         
   5   8   7        662.37        650.66         6.94 o                         
   6   8   7          0.09          0.30         0.09 o                         
   7   8   7         35.38         38.66         0.52 o                         
   8   8   7        113.75        111.03         1.44 o                         
  -3   9   7          4.55          5.16         0.23 o                         
  -2   9   7         34.96         34.96         0.49 o                         
  -1   9   7        181.74        188.32         1.41 o                         
   0   9   7        194.34        190.03         1.14 o                         
   1   9   7        250.28        267.03         1.92 o                         
   2   9   7        140.76        141.69         0.91 o                         
   3   9   7         33.84         38.27         0.43 o                         
   4   9   7        445.93        450.19         2.83 o                         
   5   9   7        175.27        181.14         3.07 o                         
   6   9   7          0.28          0.29         0.05 o                         
   7   9   7         15.31         14.89         0.24 o                         
   8   9   7          0.09          0.45         0.07 o                         
  -3  10   7         14.11         15.92         0.46 o                         
  -2  10   7          6.32          5.26         0.19 o                         
  -1  10   7         58.08         60.82         0.92 o                         
   0  10   7          0.16          0.16         0.07 o                         
   1  10   7         32.20         32.75         0.41 o                         
   2  10   7          0.11          0.83         0.18 o                         
   3  10   7         23.02         29.50         0.36 o                         
   4  10   7         28.43         32.37         0.45 o                         
   5  10   7         16.89         21.51         0.57 o                         
   6  10   7          1.15          1.07         0.07 o                         
   7  10   7          3.43          3.23         0.13 o                         
  -2  11   7          0.49          0.92         0.14 o                         
  -1  11   7         10.20         11.18         0.35 o                         
   0  11   7          0.27          0.47         0.11 o                         
   1  11   7          0.05          0.40         0.13 o                         
   2  11   7        249.86        240.64         1.45 o                         
   3  11   7        129.62        117.64         0.77 o                         
   4  11   7        177.01        175.63         0.92 o                         
   5  11   7          8.08          9.04         0.17 o                         
   6  11   7         33.53         37.91         0.34 o                         
   7  11   7          1.56          2.18         0.13 o                         
  -1  12   7         77.73         80.95         1.02 o                         
   0  12   7        101.14         95.99         1.26 o                         
   1  12   7         41.16         40.17         2.24 o                         
   2  12   7         27.03         33.17         0.49 o                         
   3  12   7         75.62         77.89         0.71 o                         
   4  12   7         61.61         56.72         0.57 o                         
   5  12   7          6.59          6.95         0.13 o                         
   6  12   7        122.11        115.97         1.14 o                         
   1  13   7         37.80         35.21         0.71 o                         
   2  13   7         18.83         14.03         0.32 o                         
   3  13   7         54.69         48.19         0.78 o                         
   4  13   7          3.76          3.27         0.10 o                         
  -2  -8   8        154.82        149.71         1.13 o                         
  -1  -8   8         89.12         92.49         0.69 o                         
   0  -8   8         57.76         60.25         0.57 o                         
   1  -8   8         51.85         58.07         0.76 o                         
   2  -8   8         17.11         16.52         0.33 o                         
   3  -8   8         33.97         38.68         1.07 o                         
  -3  -7   8         33.31         35.34         0.49 o                         
  -2  -7   8         47.25         45.37         0.58 o                         
  -1  -7   8         33.83         34.75         0.46 o                         
   0  -7   8         32.53         33.95         0.49 o                         
   1  -7   8         24.11         22.87         0.36 o                         
   2  -7   8        289.38        300.19         1.57 o                         
   3  -7   8          0.38          1.21         0.09 o                         
   4  -7   8         80.55         74.13         0.85 o                         
  -4  -6   8         37.47         35.44         0.41 o                         
  -3  -6   8          1.50          2.05         0.19 o                         
  -2  -6   8        145.75        144.12         2.14 o                         
  -1  -6   8        297.07        317.21         4.22 o                         
   0  -6   8         27.99         29.30         0.35 o                         
   1  -6   8         16.76         14.97         0.30 o                         
   2  -6   8          4.74          4.65         0.19 o                         
   3  -6   8          7.57          8.83         0.17 o                         
   4  -6   8         98.53         97.48         0.76 o                         
   5  -6   8          9.16         10.78         0.22 o                         
  -5  -5   8         28.19         31.92         1.46 o                         
  -4  -5   8          1.26          1.49         0.08 o                         
  -3  -5   8         18.19         18.61         0.67 o                         
  -2  -5   8          9.77         10.08         0.25 o                         
  -1  -5   8          3.92          4.30         0.18 o                         
   0  -5   8          0.80          1.78         0.11 o                         
   1  -5   8        157.57        163.80         1.07 o                         
   2  -5   8         55.06         53.90         0.48 o                         
   3  -5   8          3.65          3.29         0.12 o                         
   4  -5   8         99.43        101.84         0.68 o                         
   5  -5   8         78.38         77.36         0.59 o                         
   6  -5   8        114.37        102.78         0.83 o                         
  -5  -4   8          0.50          0.47         0.05 o                         
  -4  -4   8        139.38        141.27         0.82 o                         
  -3  -4   8         79.91         81.04         1.33 o                         
  -2  -4   8         90.45         88.56         0.74 o                         
  -1  -4   8         43.13         41.86         0.70 o                         
   0  -4   8        105.44        116.89         1.27 o                         
   1  -4   8          0.82          2.60         0.29 o                         
   2  -4   8         75.00         70.77         0.70 o                         
   3  -4   8        119.07        117.12         0.82 o                         
   4  -4   8         18.17         15.61         0.30 o                         
   5  -4   8         58.18         59.35         0.50 o                         
   6  -4   8         12.34         12.55         0.20 o                         
  -5  -3   8         18.71         18.57         0.25 o                         
  -4  -3   8          0.28          0.53         0.09 o                         
  -3  -3   8        111.43        108.34         2.18 o                         
  -2  -3   8         34.81         36.19         0.44 o                         
  -1  -3   8        243.04        253.82         3.41 o                         
   0  -3   8        416.25        424.58         3.04 o                         
   1  -3   8         94.98        108.96         0.92 o                         
   2  -3   8        206.86        192.47         1.06 o                         
   3  -3   8         70.50         71.97         0.56 o                         
   4  -3   8         39.70         37.96         0.54 o                         
   5  -3   8        162.60        156.61         1.07 o                         
   6  -3   8        235.62        219.59         1.55 o                         
   7  -3   8         71.58         70.80         0.54 o                         
  -5  -2   8         70.99         72.77         0.60 o                         
  -4  -2   8         41.90         44.23         0.49 o                         
  -3  -2   8         43.74         46.04         0.57 o                         
  -2  -2   8         12.75         13.78         0.28 o                         
  -1  -2   8        321.68        326.98         3.33 o                         
   0  -2   8        283.34        287.75         2.29 o                         
   1  -2   8        623.09        624.40         4.71 o                         
   2  -2   8         51.57         59.88         1.15 o                         
   3  -2   8         61.06         56.92         0.44 o                         
   4  -2   8        146.38        145.82         1.07 o                         
   5  -2   8          2.51          2.44         0.16 o                         
   6  -2   8          6.44          6.26         0.24 o                         
   7  -2   8        347.13        332.36         2.33 o                         
  -5  -1   8         41.53         43.48         0.52 o                         
  -4  -1   8        339.82        347.71         4.25 o                         
  -3  -1   8          9.05          9.40         0.22 o                         
  -2  -1   8          2.22          3.09         0.15 o                         
  -1  -1   8        521.20        540.04         1.99 o                         
   0  -1   8        219.64        232.66         2.72 o                         
   1  -1   8          5.07          4.01         0.12 o                         
   2  -1   8          1.63          2.45         0.56 o                         
   3  -1   8         71.03         68.77         1.05 o                         
   4  -1   8         52.65         53.66         0.80 o                         
   5  -1   8        190.36        187.86         1.57 o                         
   6  -1   8         41.93         37.95         0.44 o                         
   7  -1   8          4.29          4.25         0.19 o                         
   8  -1   8          0.60          0.81         0.16 o                         
  -6   0   8          2.91          4.06         0.22 o                         
  -5   0   8         22.03         22.53         0.52 o                         
  -4   0   8          0.00          0.51         0.09 o                         
  -3   0   8          4.12          3.89         0.17 o                         
  -2   0   8         12.46         12.99         0.26 o                         
  -1   0   8        147.19        161.74         1.40 o                         
   0   0   8         45.85         54.69         0.62 o                         
   1   0   8         41.64         53.09         1.04 o                         
   2   0   8        281.68        293.91         2.46 o                         
   3   0   8          0.49          1.80         0.09 o                         
   4   0   8        191.69        186.03         1.65 o                         
   5   0   8         54.03         57.16         0.57 o                         
   6   0   8        115.62        114.55         1.02 o                         
   7   0   8          0.07          1.91         1.06 o                         
   8   0   8          1.90          2.99         0.11 o                         
  -6   1   8         14.72         16.87         0.45 o                         
  -5   1   8        110.85        114.76         0.78 o                         
  -4   1   8          0.04          0.40         0.13 o                         
  -3   1   8          3.25          3.88         0.25 o                         
  -2   1   8          0.36          0.59         0.13 o                         
  -1   1   8         34.55         40.92         1.24 o                         
   0   1   8        108.16        113.83         1.00 o                         
   1   1   8        316.92        323.38         6.47 o                         
   2   1   8        542.53        526.36         5.49 o                         
   3   1   8        208.18        212.15         1.40 o                         
   4   1   8         62.52         60.85         0.64 o                         
   5   1   8          0.41          0.26         0.08 o                         
   6   1   8         94.77         93.78         0.96 o                         
   7   1   8         59.53         60.27         0.66 o                         
   8   1   8         70.00         68.10         0.53 o                         
  -5   2   8         69.43         67.50         0.65 o                         
  -4   2   8         59.94         59.75         0.75 o                         
  -3   2   8         21.58         22.64         0.33 o                         
  -2   2   8        244.16        249.50         3.60 o                         
  -1   2   8         30.23         34.63         0.48 o                         
   0   2   8         55.50         58.78         0.48 o                         
   1   2   8          0.05          0.80         0.13 o                         
   2   2   8        189.58        218.53         1.90 o                         
   3   2   8        651.66        649.11         3.68 o                         
   4   2   8        832.36        831.37         2.57 o                         
   5   2   8         98.07         92.34         0.68 o                         
   6   2   8        323.60        329.95         2.12 o                         
   7   2   8          0.74          0.87         0.11 o                         
   8   2   8         35.63         35.02         0.35 o                         
  -5   3   8          5.00          5.02         0.23 o                         
  -4   3   8          1.08          1.81         0.27 o                         
  -3   3   8        100.90        100.04         0.77 o                         
  -2   3   8          2.95          3.53         0.14 o                         
  -1   3   8        227.38        238.17         2.47 o                         
   0   3   8        111.04        122.57         0.70 o                         
   1   3   8         12.81         10.91         0.27 o                         
   2   3   8         61.09         64.83         1.41 o                         
   3   3   8        384.46        384.73         3.57 o                         
   4   3   8         30.19         33.04         0.46 o                         
   5   3   8        352.99        360.36         1.66 o                         
   6   3   8        207.02        204.96         1.38 o                         
   7   3   8        188.65        196.04         1.30 o                         
   8   3   8        346.22        334.66         3.75 o                         
  -5   4   8         13.03         12.10         0.28 o                         
  -4   4   8          4.60          5.89         0.18 o                         
  -3   4   8          4.45          5.36         0.18 o                         
  -2   4   8         75.54         81.03         0.61 o                         
  -1   4   8          0.46          0.81         0.08 o                         
   0   4   8         20.27         22.42         0.35 o                         
   1   4   8        144.79        158.02         1.44 o                         
   2   4   8        454.85        458.44         5.43 o                         
   3   4   8         47.02         43.31         0.59 o                         
   4   4   8         96.68         97.16         0.93 o                         
   5   4   8         13.88         13.22         0.23 o                         
   6   4   8          1.67          1.17         0.12 o                         
   7   4   8        211.09        211.30         1.91 o                         
   8   4   8        283.66        277.82         2.85 o                         
  -5   5   8         31.04         31.22         0.48 o                         
  -4   5   8          7.54          8.03         0.21 o                         
  -3   5   8         71.93         75.91         0.80 o                         
  -2   5   8        162.33        158.24         1.67 o                         
  -1   5   8          6.45          8.98         0.30 o                         
   0   5   8         49.37         45.67         0.66 o                         
   1   5   8          0.94          3.49         0.16 o                         
   2   5   8         53.03         46.31         0.61 o                         
   3   5   8         10.76          7.52         0.20 o                         
   4   5   8         81.10         77.36         1.03 o                         
   5   5   8         70.84         78.09         1.30 o                         
   6   5   8          8.59         11.08         0.25 o                         
   7   5   8         16.81         19.96         0.38 o                         
   8   5   8         48.33         49.71         0.89 o                         
  -4   6   8          0.77          1.30         0.14 o                         
  -3   6   8         63.04         62.47         0.75 o                         
  -2   6   8        210.80        209.33         2.04 o                         
  -1   6   8         19.24         22.51         0.47 o                         
   0   6   8        198.57        174.89         1.46 o                         
   1   6   8         20.65         25.86         0.71 o                         
   2   6   8        842.14        817.04        10.18 o                         
   3   6   8        253.02        279.32         1.39 o                         
   4   6   8         24.26         25.03         0.42 o                         
   5   6   8         36.79         37.81         0.65 o                         
   6   6   8         19.91         20.27         0.34 o                         
   7   6   8         50.54         52.28         0.51 o                         
   8   6   8         70.80         71.30         0.89 o                         
  -4   7   8          3.23          3.35         0.24 o                         
  -3   7   8         12.79         10.25         0.37 o                         
  -2   7   8        305.77        295.47         2.82 o                         
  -1   7   8          1.41          0.94         0.14 o                         
   0   7   8         36.84         42.82         0.57 o                         
   1   7   8         38.26         42.70         0.57 o                         
   2   7   8          5.72          2.02         0.10 o                         
   3   7   8         11.76          9.79         0.26 o                         
   4   7   8          0.60          1.42         0.31 o                         
   5   7   8          0.68          1.37         0.11 o                         
   6   7   8          4.13          4.19         0.18 o                         
   7   7   8         31.40         36.60         0.52 o                         
   8   7   8         63.56         67.21         0.67 o                         
  -3   8   8         14.87         15.86         0.33 o                         
  -2   8   8          3.95          3.86         0.26 o                         
  -1   8   8        148.49        173.27         1.67 o                         
   0   8   8          2.40          1.37         0.09 o                         
   1   8   8         90.24         92.62         1.04 o                         
   2   8   8          4.23          1.64         0.10 o                         
   3   8   8        255.90        243.56         1.08 o                         
   4   8   8        723.20        697.90         2.17 o                         
   5   8   8         33.89         34.39         0.61 o                         
   6   8   8         45.93         43.92         0.65 o                         
   7   8   8          1.00          1.07         0.10 o                         
   8   8   8         60.80         60.43         0.55 o                         
  -3   9   8          0.01          0.32         0.11 o                         
  -2   9   8         32.32         33.24         0.63 o                         
  -1   9   8         35.83         33.46         0.70 o                         
   0   9   8          6.84          6.49         0.24 o                         
   1   9   8         79.82         67.98         0.76 o                         
   2   9   8         13.85         11.15         0.21 o                         
   3   9   8          1.69          1.49         0.12 o                         
   4   9   8         16.61         16.36         0.57 o                         
   5   9   8        737.69        758.09         4.32 o                         
   6   9   8        156.10        154.92         2.03 o                         
   7   9   8        133.49        137.86         1.10 o                         
   8   9   8         78.19         74.46         1.06 o                         
  -2  10   8        184.71        171.50         1.27 o                         
  -1  10   8         14.39         17.56         1.30 o                         
   0  10   8         26.96         28.58         0.46 o                         
   1  10   8         91.91         97.55         1.14 o                         
   2  10   8          1.80          1.17         0.16 o                         
   3  10   8          1.94          2.01         0.21 o                         
   4  10   8         14.87         12.65         0.28 o                         
   5  10   8         51.83         51.80         0.40 o                         
   6  10   8          3.61          4.74         0.15 o                         
   7  10   8          9.14          8.76         0.20 o                         
  -1  11   8        153.60        171.62         1.27 o                         
   0  11   8          9.44          7.57         0.25 o                         
   1  11   8         10.05         10.39         0.29 o                         
   2  11   8        240.62        222.08         1.78 o                         
   3  11   8          0.55          0.37         0.09 o                         
   4  11   8        113.65        113.14         5.46 o                         
   5  11   8         45.39         45.89         0.41 o                         
   6  11   8         56.09         55.11         0.47 o                         
   0  12   8          3.58          3.58         0.24 o                         
   1  12   8         81.88         94.59         0.96 o                         
   2  12   8         22.84         23.34         0.39 o                         
   3  12   8          4.66          5.13         0.21 o                         
   4  12   8          4.86          4.95         0.19 o                         
   5  12   8          0.26          0.65         0.09 o                         
   6  12   8         17.53         18.19         0.50 o                         
   2  13   8          5.48          7.69         0.22 o                         
   3  13   8         10.79         12.10         0.36 o                         
   4  13   8          5.06          6.46         0.20 o                         
  -2  -7   9         38.52         38.87         1.01 o                         
  -1  -7   9        231.97        238.58         4.37 o                         
   0  -7   9         36.16         31.26         0.41 o                         
   1  -7   9         29.18         26.29         0.32 o                         
   2  -7   9         22.16         25.74         0.50 o                         
   3  -7   9          6.94          8.31         0.27 o                         
  -3  -6   9         33.91         35.03         1.88 o                         
  -2  -6   9         47.05         49.63         1.27 o                         
  -1  -6   9          0.33          0.78         0.09 o                         
   0  -6   9         30.01         26.49         0.45 o                         
   1  -6   9         62.19         65.89         0.58 o                         
   2  -6   9          3.89          6.59         0.15 o                         
   3  -6   9         35.05         31.38         0.42 o                         
   4  -6   9         90.13         87.05         1.04 o                         
  -4  -5   9         14.12         14.77         0.27 o                         
  -3  -5   9          7.22          7.70         0.29 o                         
  -2  -5   9         19.47         17.77         0.34 o                         
  -1  -5   9         74.05         79.57         1.13 o                         
   0  -5   9          0.20          0.64         0.09 o                         
   1  -5   9        151.90        149.15         1.52 o                         
   2  -5   9         21.26         21.19         0.31 o                         
   3  -5   9         59.50         62.88         0.55 o                         
   4  -5   9         44.29         43.82         0.38 o                         
   5  -5   9          0.00          0.18         0.05 o                         
  -4  -4   9          2.72          2.20         0.09 o                         
  -3  -4   9         22.63         24.60         0.84 o                         
  -2  -4   9          9.38         11.99         0.31 o                         
  -1  -4   9        298.56        301.17         5.12 o                         
   0  -4   9         23.49         20.74         0.28 o                         
   1  -4   9        165.10        154.06         1.77 o                         
   2  -4   9         71.69         71.03         1.01 o                         
   3  -4   9        107.23        103.97         0.61 o                         
   4  -4   9         15.16         15.69         0.24 o                         
   5  -4   9         24.38         22.81         0.26 o                         
   6  -4   9          7.48          8.62         0.16 o                         
  -4  -3   9         69.73         67.98         1.13 o                         
  -3  -3   9          2.17          2.45         0.27 o                         
  -2  -3   9          0.08          0.15         0.06 o                         
  -1  -3   9        191.69        210.48         2.72 o                         
   0  -3   9          0.03          0.51         0.19 o                         
   1  -3   9         52.86         45.21         0.69 o                         
   2  -3   9          8.93         10.97         0.21 o                         
   3  -3   9         31.78         19.45         0.29 o                         
   4  -3   9         97.68         92.82         0.65 o                         
   5  -3   9          5.84          4.03         0.14 o                         
   6  -3   9          0.60          1.07         0.07 o                         
  -5  -2   9          3.95          5.27         0.10 o                         
  -4  -2   9         20.73         22.09         0.29 o                         
  -3  -2   9          8.73          8.26         0.19 o                         
  -2  -2   9        195.93        199.32         3.10 o                         
  -1  -2   9        470.22        464.74         5.59 o                         
   0  -2   9         11.48         14.87         0.23 o                         
   1  -2   9          3.15          7.29         0.16 o                         
   2  -2   9          5.80          6.59         0.19 o                         
   3  -2   9         75.84         68.82         0.50 o                         
   4  -2   9          1.41          1.27         0.12 o                         
   5  -2   9         69.98         75.27         0.64 o                         
   6  -2   9         30.08         29.07         0.39 o                         
   7  -2   9          0.19          0.59         0.08 o                         
  -5  -1   9        118.59        120.96         1.56 o                         
  -4  -1   9         54.48         53.79         0.41 o                         
  -3  -1   9         40.82         43.06         0.41 o                         
  -2  -1   9         17.38         18.36         0.29 o                         
  -1  -1   9         59.53         64.78         0.83 o                         
   0  -1   9        239.43        253.43         4.47 o                         
   1  -1   9         12.89          9.01         0.19 o                         
   2  -1   9          6.71          5.55         0.14 o                         
   3  -1   9          0.43          2.12         0.09 o                         
   4  -1   9          7.56          7.20         0.21 o                         
   5  -1   9        366.55        346.58         3.01 o                         
   6  -1   9         13.03          9.99         0.28 o                         
   7  -1   9          0.75          0.71         0.08 o                         
  -5   0   9        328.96        334.13         3.51 o                         
  -4   0   9        768.41        788.76         6.77 o                         
  -3   0   9        258.69        271.73         1.93 o                         
  -2   0   9        361.08        361.92         2.13 o                         
  -1   0   9        108.27        106.32         1.11 o                         
   0   0   9          1.85          3.05         0.37 o                         
   1   0   9         64.23         71.50         1.12 o                         
   2   0   9        797.30        819.44         8.58 o                         
   3   0   9         98.77         90.85         1.41 o                         
   4   0   9         81.63         81.22         0.70 o                         
   5   0   9         53.32         53.45         0.64 o                         
   6   0   9         40.60         39.00         0.44 o                         
   7   0   9          7.70          6.96         0.21 o                         
   8   0   9          8.30          7.64         0.14 o                         
  -5   1   9         67.81         71.72         0.64 o                         
  -4   1   9        175.30        183.81         1.63 o                         
  -3   1   9       1518.63       1508.41         4.16 o                         
  -2   1   9        411.89        409.76         2.47 o                         
  -1   1   9        726.69        733.14         6.10 o                         
   0   1   9        154.26        165.71         2.09 o                         
   1   1   9         89.87         98.19         0.84 o                         
   2   1   9        205.68        212.67         1.81 o                         
   3   1   9         19.73         20.90         0.27 o                         
   4   1   9         21.54         21.05         0.27 o                         
   5   1   9        110.76        105.00         1.55 o                         
   6   1   9          1.35          2.08         0.13 o                         
   7   1   9         74.50         71.54         0.59 o                         
   8   1   9         23.48         24.25         0.32 o                         
  -5   2   9         61.88         61.91         0.93 o                         
  -4   2   9        189.50        193.35         1.12 o                         
  -3   2   9         48.02         49.39         0.60 o                         
  -2   2   9          1.47          1.71         0.14 o                         
  -1   2   9        885.45        877.48         3.35 o                         
   0   2   9        613.65        628.75         4.62 o                         
   1   2   9        262.65        257.34         1.79 o                         
   2   2   9        721.13        740.01         3.76 o                         
   3   2   9        256.62        261.60         1.46 o                         
   4   2   9          4.34          5.10         0.19 o                         
   5   2   9         63.02         66.88         0.62 o                         
   6   2   9         22.07         17.99         0.28 o                         
   7   2   9        180.25        175.87         1.84 o                         
   8   2   9         69.13         70.50         0.94 o                         
  -5   3   9         41.93         44.28         0.47 o                         
  -4   3   9          0.01          0.16         0.07 o                         
  -3   3   9         54.81         55.86         0.61 o                         
  -2   3   9          0.11          0.17         0.07 o                         
  -1   3   9        380.16        391.11         1.56 o                         
   0   3   9         86.32         89.95         0.64 o                         
   1   3   9       2223.47       2172.86        13.00 o                         
   2   3   9         41.41         44.09         0.41 o                         
   3   3   9        232.17        220.41         1.76 o                         
   4   3   9          6.65          8.35         0.18 o                         
   5   3   9         19.93         19.40         0.33 o                         
   6   3   9         23.93         22.39         0.39 o                         
   7   3   9          0.21          0.28         0.09 o                         
   8   3   9        148.74        150.11         0.92 o                         
  -5   4   9          0.60          0.77         0.13 o                         
  -4   4   9        312.22        301.28         3.22 o                         
  -3   4   9        100.52        104.75         0.95 o                         
  -2   4   9          1.76          1.85         0.11 o                         
  -1   4   9        255.97        257.17         3.23 o                         
   0   4   9         10.51         10.99         0.34 o                         
   1   4   9        111.95        112.10         1.05 o                         
   2   4   9         94.53         94.88         1.42 o                         
   3   4   9       1379.35       1365.16        18.67 o                         
   4   4   9          9.52         11.05         0.18 o                         
   5   4   9        482.57        471.80         3.60 o                         
   6   4   9        246.12        252.53         1.57 o                         
   7   4   9        275.87        280.75         1.52 o                         
   8   4   9        144.10        139.88         1.20 o                         
  -4   5   9         37.78         35.16         0.43 o                         
  -3   5   9         40.61         36.88         0.53 o                         
  -2   5   9        240.64        226.99         1.92 o                         
  -1   5   9        153.18        157.61         2.34 o                         
   0   5   9         88.32         90.58         1.20 o                         
   1   5   9        312.68        309.34         2.58 o                         
   2   5   9        246.36        263.98         3.28 o                         
   3   5   9          9.19         10.41         0.20 o                         
   4   5   9        114.61        125.33         1.44 o                         
   5   5   9       1092.12       1100.57        11.60 o                         
   6   5   9          6.28          7.12         0.21 o                         
   7   5   9        139.55        146.50         1.32 o                         
   8   5   9         68.97         75.08         0.79 o                         
  -4   6   9         32.58         31.71         0.40 o                         
  -3   6   9         35.68         29.08         0.54 o                         
  -2   6   9        236.97        217.58         1.59 o                         
  -1   6   9         50.88         41.77         0.49 o                         
   0   6   9         31.00         23.15         0.37 o                         
   1   6   9        106.20        110.45         0.93 o                         
   2   6   9         73.78         75.03         0.70 o                         
   3   6   9        144.70        143.59         0.89 o                         
   4   6   9          6.80          8.95         0.19 o                         
   5   6   9          7.76          8.45         0.26 o                         
   6   6   9          3.83          3.58         0.14 o                         
   7   6   9        517.16        517.39         4.45 o                         
   8   6   9        108.64        113.63         0.94 o                         
  -3   7   9        294.85        268.82         2.92 o                         
  -2   7   9        167.97        162.98         2.84 o                         
  -1   7   9        563.23        492.70         4.92 o                         
   0   7   9        474.47        414.85         2.50 o                         
   1   7   9        197.19        162.45         1.33 o                         
   2   7   9        279.27        242.60         1.74 o                         
   3   7   9          2.54          1.61         0.21 o                         
   4   7   9          2.13          3.27         0.17 o                         
   5   7   9        128.19        141.76         2.04 o                         
   6   7   9        115.42        124.55         2.29 o                         
   7   7   9         25.94         27.32         0.47 o                         
   8   7   9         35.32         38.46         0.37 o                         
  -3   8   9         16.52         20.79         0.57 o                         
  -2   8   9         53.62         55.31         1.15 o                         
  -1   8   9        179.67        149.08         1.47 o                         
   0   8   9          4.76          6.83         0.28 o                         
   1   8   9        143.74        106.82         2.05 o                         
   2   8   9        114.84         97.12         0.89 o                         
   3   8   9        278.55        250.42         1.89 o                         
   4   8   9        538.15        530.38         5.49 o                         
   5   8   9        323.78        353.64         6.36 o                         
   6   8   9         55.38         59.12         1.04 o                         
   7   8   9          7.94          6.80         0.18 o                         
   8   8   9          9.80          9.87         0.22 o                         
  -2   9   9        101.52         93.89         1.67 o                         
  -1   9   9        192.72        196.09         1.59 o                         
   0   9   9         87.83         85.55         1.81 o                         
   1   9   9        209.75        170.19         1.31 o                         
   2   9   9        177.88        161.82         0.83 o                         
   3   9   9         47.56         31.75         0.34 o                         
   4   9   9         51.56         47.66         0.90 o                         
   5   9   9        159.99        154.60         1.50 o                         
   6   9   9          0.41          0.43         0.07 o                         
   7   9   9         49.42         48.54         0.65 o                         
  -2  10   9         12.38         15.30         0.42 o                         
  -1  10   9         64.12         67.42         0.82 o                         
   0  10   9        181.90        163.59         2.35 o                         
   1  10   9          0.80          1.56         0.15 o                         
   2  10   9        232.53        223.37         1.96 o                         
   3  10   9        222.75        198.05         0.90 o                         
   4  10   9          5.62          6.65         0.19 o                         
   5  10   9         74.41         89.44         1.03 o                         
   6  10   9        430.12        437.23         4.00 o                         
   7  10   9         67.35         62.53         0.45 o                         
  -1  11   9        120.38        132.39         0.95 o                         
   0  11   9         66.98         72.31         0.81 o                         
   1  11   9         26.79         34.45         0.51 o                         
   2  11   9          4.64          3.75         0.18 o                         
   3  11   9         25.25         22.96         1.20 o                         
   4  11   9         57.49         54.36         0.55 o                         
   5  11   9        203.60        194.44         3.16 o                         
   6  11   9         53.35         48.33         0.55 o                         
   1  12   9         64.15         78.19         0.78 o                         
   2  12   9        140.89        148.55         1.97 o                         
   3  12   9         82.37         87.59         1.06 o                         
   4  12   9          0.40          0.60         0.07 o                         
   5  12   9          1.51          2.54         0.14 o                         
   1  -7  10         30.63         31.31         0.60 o                         
  -2  -6  10         14.09         14.22         1.16 o                         
  -1  -6  10        137.41        141.02         2.05 o                         
   0  -6  10         36.69         46.46         0.90 o                         
   1  -6  10         13.15         14.97         0.28 o                         
   2  -6  10         68.19         88.87         0.76 o                         
   3  -6  10          4.80          7.08         0.14 o                         
  -3  -5  10          8.16          7.08         0.53 o                         
  -2  -5  10         30.19         29.51         0.89 o                         
  -1  -5  10          7.49          5.96         0.14 o                         
   0  -5  10         69.44         68.45         0.64 o                         
   1  -5  10          0.02          0.39         0.11 o                         
   2  -5  10        111.56        124.32         1.62 o                         
   3  -5  10         43.09         41.72         0.92 o                         
   4  -5  10        240.19        257.66         2.83 o                         
  -3  -4  10         33.19         31.69         1.00 o                         
  -2  -4  10        110.10        103.43         2.08 o                         
  -1  -4  10          5.97          6.81         0.16 o                         
   0  -4  10        177.47        168.44         2.77 o                         
   1  -4  10         98.96         90.96         1.10 o                         
   2  -4  10          4.35          7.34         0.17 o                         
   3  -4  10         16.60         14.78         0.26 o                         
   4  -4  10         44.50         54.31         0.82 o                         
   5  -4  10         18.70         20.74         0.20 o                         
  -4  -3  10         16.71         14.81         0.30 o                         
  -3  -3  10          0.43          0.61         0.09 o                         
  -2  -3  10         33.02         30.87         0.67 o                         
  -1  -3  10         11.90         12.11         0.28 o                         
   0  -3  10         77.62         57.72         1.43 o                         
   1  -3  10        100.51        110.93         1.64 o                         
   2  -3  10         30.43         18.61         0.30 o                         
   3  -3  10         14.74         12.71         0.22 o                         
   4  -3  10          0.60          1.22         0.10 o                         
   5  -3  10         20.98         19.71         0.21 o                         
   6  -3  10        183.50        185.44         0.70 o                         
  -4  -2  10         33.24         31.03         0.48 o                         
  -3  -2  10         31.35         31.64         0.56 o                         
  -2  -2  10         83.83         83.05         1.16 o                         
  -1  -2  10         24.22         22.73         0.33 o                         
   0  -2  10        260.47        250.35         3.59 o                         
   1  -2  10         77.09         69.65         0.84 o                         
   2  -2  10         88.78         63.31         1.06 o                         
   3  -2  10          7.95          7.01         0.17 o                         
   4  -2  10         37.22         25.65         0.43 o                         
   5  -2  10         25.03         23.90         0.35 o                         
   6  -2  10         53.41         55.81         0.49 o                         
  -4  -1  10         46.33         43.67         0.40 o                         
  -3  -1  10          6.89          7.86         0.17 o                         
  -2  -1  10         36.88         36.80         0.41 o                         
  -1  -1  10          8.38          8.76         0.19 o                         
   0  -1  10        113.95        112.66         1.75 o                         
   1  -1  10        222.42        215.46         2.93 o                         
   2  -1  10         48.52         28.56         0.39 o                         
   3  -1  10        319.78        287.51         2.64 o                         
   4  -1  10        125.52        102.27         1.14 o                         
   5  -1  10         11.86         13.78         0.28 o                         
   6  -1  10        291.00        269.21         4.03 o                         
   7  -1  10         13.19         13.29         0.23 o                         
  -4   0  10         44.59         45.49         0.50 o                         
  -3   0  10        233.95        249.14         1.52 o                         
  -2   0  10         43.21         43.42         0.52 o                         
  -1   0  10         90.14         91.20         1.02 o                         
   0   0  10         33.46         32.63         0.74 o                         
   1   0  10          3.31          4.56         0.14 o                         
   2   0  10        313.42        308.79         5.53 o                         
   3   0  10         22.73         22.15         0.40 o                         
   4   0  10         44.34         29.50         0.38 o                         
   5   0  10        300.50        290.14         3.74 o                         
   6   0  10         35.49         30.35         0.34 o                         
   7   0  10         65.12         59.27         0.45 o                         
  -4   1  10        794.25        802.88         5.83 o                         
  -3   1  10         35.51         37.74         0.35 o                         
  -2   1  10       1039.23       1044.18         3.05 o                         
  -1   1  10          1.93          2.10         0.11 o                         
   0   1  10         32.34         34.21         0.45 o                         
   1   1  10          0.88          1.11         0.23 o                         
   2   1  10        434.10        446.79         4.69 o                         
   3   1  10        280.87        266.15         3.25 o                         
   4   1  10        518.30        499.51         7.08 o                         
   5   1  10         85.07         83.68         1.07 o                         
   6   1  10         17.98         15.91         0.30 o                         
   7   1  10         68.84         69.52         0.77 o                         
  -4   2  10         78.95         81.19         0.81 o                         
  -3   2  10          0.40          0.50         0.07 o                         
  -2   2  10       1002.00       1003.57         5.40 o                         
  -1   2  10          4.00          4.97         0.18 o                         
   0   2  10       2586.61       2517.20        14.40 o                         
   1   2  10        227.15        242.03         1.93 o                         
   2   2  10        529.63        531.99         3.25 o                         
   3   2  10          6.27          7.13         0.15 o                         
   4   2  10         18.71         18.41         0.43 o                         
   5   2  10          4.59          4.97         0.14 o                         
   6   2  10        496.08        460.18         4.89 o                         
   7   2  10         28.50         26.11         0.39 o                         
   8   2  10        282.96        267.25         1.36 o                         
  -4   3  10          3.17          3.19         0.11 o                         
  -3   3  10          0.16          0.24         0.08 o                         
  -2   3  10          5.83          5.97         0.19 o                         
  -1   3  10          5.69          5.07         0.43 o                         
   0   3  10       1474.07       1454.29        13.42 o                         
   1   3  10         17.79         21.46         0.44 o                         
   2   3  10       3897.03       3674.62        25.56 o                         
   3   3  10         68.84         64.57         0.55 o                         
   4   3  10        413.99        406.99         3.13 o                         
   5   3  10        160.91        150.41         1.05 o                         
   6   3  10          0.18          0.61         0.08 o                         
   7   3  10         41.23         39.48         0.49 o                         
   8   3  10        175.02        179.25         1.69 o                         
  -4   4  10         78.45         78.74         0.69 o                         
  -3   4  10         45.22         40.96         0.60 o                         
  -2   4  10         14.96         16.96         0.34 o                         
  -1   4  10         10.09         12.86         0.28 o                         
   0   4  10         23.38         27.34         0.48 o                         
   1   4  10         61.07         56.51         0.78 o                         
   2   4  10       1534.72       1554.59        24.32 o                         
   3   4  10        165.79        172.02         1.75 o                         
   4   4  10       1595.48       1565.85        16.38 o                         
   5   4  10         96.48         97.27         0.90 o                         
   6   4  10        313.98        308.34         2.40 o                         
   7   4  10        111.44        112.82         1.07 o                         
   8   4  10         62.62         61.77         0.82 o                         
  -4   5  10         16.33         13.41         0.50 o                         
  -3   5  10          1.41          1.52         0.13 o                         
  -2   5  10        151.02        144.33         1.26 o                         
  -1   5  10         12.19         15.04         0.30 o                         
   0   5  10        120.67        115.47         1.47 o                         
   1   5  10          0.00          0.34         0.11 o                         
   2   5  10          5.01          4.25         0.16 o                         
   3   5  10         94.50        100.61         1.51 o                         
   4   5  10       1799.75       1805.14        18.50 o                         
   5   5  10         58.67         57.42         0.52 o                         
   6   5  10       1615.58       1579.47        12.11 o                         
   7   5  10         13.33         13.58         0.25 o                         
   8   5  10        159.84        164.26         2.97 o                         
  -3   6  10         91.49         89.96         0.97 o                         
  -2   6  10         40.79         45.23         0.66 o                         
  -1   6  10          1.33          1.95         0.13 o                         
   0   6  10         15.35         11.00         0.25 o                         
   1   6  10         25.64         27.41         0.42 o                         
   2   6  10         78.94         86.10         0.81 o                         
   3   6  10         33.30         38.39         0.70 o                         
   4   6  10         33.90         40.20         0.55 o                         
   5   6  10        364.64        366.86         4.24 o                         
   6   6  10        307.30        318.81         1.71 o                         
   7   6  10        128.52        122.97         0.93 o                         
   8   6  10        782.04        755.64         7.94 o                         
  -3   7  10         66.42         59.86         0.98 o                         
  -2   7  10         78.23         68.69         1.40 o                         
  -1   7  10        544.68        532.21         2.48 o                         
   0   7  10         96.19         75.70         0.87 o                         
   1   7  10        132.37        137.70         1.23 o                         
   2   7  10         40.23         30.21         0.50 o                         
   3   7  10         45.25         50.56         0.93 o                         
   4   7  10        183.59        192.40         2.15 o                         
   5   7  10         97.58         99.27         1.18 o                         
   6   7  10         21.61         21.55         0.26 o                         
   7   7  10         42.13         43.88         0.54 o                         
   8   7  10         80.23         75.78         0.70 o                         
  -2   8  10         16.02         13.48         0.52 o                         
  -1   8  10        222.29        223.64         2.53 o                         
   0   8  10         48.04         61.11         0.79 o                         
   1   8  10         78.04         86.49         0.94 o                         
   2   8  10          0.33          1.78         0.16 o                         
   3   8  10        264.04        274.81         3.35 o                         
   4   8  10        161.31        152.26         0.97 o                         
   5   8  10        168.91        172.40         1.64 o                         
   6   8  10          0.73          1.34         0.13 o                         
   7   8  10          0.59          0.68         0.09 o                         
  -2   9  10         14.39         15.15         0.46 o                         
  -1   9  10         19.46         17.27         0.62 o                         
   0   9  10         49.81         44.24         0.79 o                         
   1   9  10         12.48         12.71         0.31 o                         
   2   9  10         32.05         24.36         0.46 o                         
   3   9  10         18.60         21.43         0.30 o                         
   4   9  10         19.20         13.33         0.29 o                         
   5   9  10        105.50        107.90         1.28 o                         
   6   9  10         24.38         26.25         0.40 o                         
   7   9  10          0.50          0.62         0.06 o                         
  -1  10  10         14.71         13.67         0.46 o                         
   0  10  10          7.00          9.32         0.25 o                         
   1  10  10          0.00          0.27         0.09 o                         
   2  10  10         95.05         89.47         0.60 o                         
   3  10  10          4.84          5.45         0.14 o                         
   4  10  10        176.55        156.32         1.03 o                         
   5  10  10         25.74         24.77         0.25 o                         
   6  10  10         42.48         36.99         0.29 o                         
   0  11  10        240.26        247.52         2.76 o                         
   1  11  10          0.03          0.28         0.07 o                         
   2  11  10         28.28         23.40         0.50 o                         
   3  11  10          5.25          6.58         0.19 o                         
   4  11  10         12.94         11.23         0.20 o                         
   5  11  10         34.47         35.17         0.34 o                         
   2  12  10        103.27        116.40         0.89 o                         
   3  12  10         46.49         42.76         0.63 o                         
   4  12  10          7.55          8.26         0.14 o                         
  -1  -5  11         91.90         89.60         1.48 o                         
   0  -5  11        100.12        103.82         1.52 o                         
   1  -5  11          2.26          1.43         0.07 o                         
   2  -5  11          1.13          2.21         0.09 o                         
   3  -5  11         29.69         36.56         0.30 o                         
  -2  -4  11         12.00         11.81         0.21 o                         
  -1  -4  11         61.34         61.56         0.68 o                         
   0  -4  11          0.20          0.27         0.05 o                         
   1  -4  11          4.25          4.16         0.11 o                         
   2  -4  11         82.92         81.03         0.88 o                         
   3  -4  11          8.00          8.11         0.14 o                         
   4  -4  11          1.87          0.95         0.07 o                         
  -2  -3  11          0.26          0.38         0.05 o                         
  -1  -3  11        131.95        141.72         1.67 o                         
   0  -3  11          6.92          5.98         0.17 o                         
   1  -3  11         80.82         75.55         1.39 o                         
   2  -3  11        121.61        110.73         1.95 o                         
   3  -3  11          3.60          2.71         0.10 o                         
   4  -3  11         28.52         26.03         0.32 o                         
   5  -3  11         41.35         45.86         0.42 o                         
  -3  -2  11         44.84         44.20         0.78 o                         
  -2  -2  11          1.44          1.89         0.10 o                         
  -1  -2  11        104.09        102.40         1.27 o                         
   0  -2  11          4.06          4.43         0.14 o                         
   1  -2  11          7.97         13.09         0.30 o                         
   2  -2  11          0.42          0.88         0.16 o                         
   3  -2  11         62.64         49.21         0.88 o                         
   4  -2  11          3.36          2.17         0.09 o                         
   5  -2  11         93.19         91.44         1.62 o                         
   6  -2  11         81.57         77.08         0.45 o                         
  -3  -1  11         26.09         29.68         0.50 o                         
  -2  -1  11         59.02         61.75         0.64 o                         
  -1  -1  11        141.76        139.28         1.55 o                         
   0  -1  11         72.51         71.39         1.01 o                         
   1  -1  11         25.44         22.41         0.29 o                         
   2  -1  11         34.66         29.17         0.56 o                         
   3  -1  11          2.44          1.36         0.10 o                         
   4  -1  11         79.59         76.10         1.19 o                         
   5  -1  11        152.65        139.65         3.10 o                         
   6  -1  11          0.08          0.49         0.06 o                         
  -3   0  11          2.52          2.91         0.09 o                         
  -2   0  11        121.99        129.92         1.21 o                         
  -1   0  11         26.47         27.33         0.32 o                         
   0   0  11        195.95        198.07         2.24 o                         
   1   0  11         13.97         13.93         0.23 o                         
   2   0  11         85.37         83.24         1.41 o                         
   3   0  11         99.06         84.64         1.55 o                         
   4   0  11          1.28          0.53         0.07 o                         
   5   0  11         21.05         15.92         0.26 o                         
   6   0  11        151.33        136.32         2.13 o                         
   7   0  11         66.66         60.92         0.46 o                         
  -3   1  11         44.10         45.90         0.42 o                         
  -2   1  11         56.29         58.95         0.46 o                         
  -1   1  11         27.87         30.35         0.34 o                         
   0   1  11        165.32        178.82         1.11 o                         
   1   1  11         71.97         71.01         0.93 o                         
   2   1  11        160.42        166.61         2.29 o                         
   3   1  11         49.48         56.42         0.57 o                         
   4   1  11         18.24         19.85         0.26 o                         
   5   1  11          9.74          8.84         0.20 o                         
   6   1  11         22.49         24.06         0.37 o                         
   7   1  11          6.66          8.46         0.19 o                         
  -3   2  11         12.31         13.80         0.23 o                         
  -2   2  11         74.91         76.42         0.55 o                         
  -1   2  11          0.84          0.74         0.09 o                         
   0   2  11         37.17         38.12         0.43 o                         
   1   2  11        297.91        298.37         1.24 o                         
   2   2  11          5.32          5.31         0.16 o                         
   3   2  11        290.71        290.66         3.71 o                         
   4   2  11        132.07        133.07         1.22 o                         
   5   2  11          1.60          1.53         0.09 o                         
   6   2  11          0.86          1.05         0.10 o                         
   7   2  11          0.22          0.30         0.18 o                         
  -3   3  11         20.91         21.82         0.24 o                         
  -2   3  11        409.01        412.92         2.54 o                         
  -1   3  11         13.48         14.41         0.25 o                         
   0   3  11        148.32        146.61         1.29 o                         
   1   3  11         24.82         29.05         0.40 o                         
   2   3  11        106.42        115.35         1.20 o                         
   3   3  11         44.52         43.19         0.46 o                         
   4   3  11        166.65        167.75         1.33 o                         
   5   3  11         10.94         11.30         0.21 o                         
   6   3  11         13.19         14.71         0.27 o                         
   7   3  11         78.66         76.30         0.99 o                         
  -3   4  11        119.56        114.45         0.75 o                         
  -2   4  11         32.32         32.19         0.38 o                         
  -1   4  11        490.74        486.26         3.24 o                         
   0   4  11        109.59        114.72         2.09 o                         
   1   4  11          6.23          5.53         0.22 o                         
   2   4  11         10.99         11.49         0.27 o                         
   3   4  11         18.55         16.81         0.57 o                         
   4   4  11         66.65         68.51         0.53 o                         
   5   4  11        145.79        143.83         1.30 o                         
   6   4  11         86.46         88.45         1.09 o                         
   7   4  11         23.45         22.41         0.39 o                         
  -3   5  11        162.87        163.05         1.21 o                         
  -2   5  11         36.01         32.26         0.52 o                         
  -1   5  11          1.18          1.21         0.11 o                         
   0   5  11         16.00         14.12         0.28 o                         
   1   5  11        152.83        157.81         1.85 o                         
   2   5  11         42.66         45.30         1.02 o                         
   3   5  11         64.58         72.61         0.66 o                         
   4   5  11          0.06          0.60         0.18 o                         
   5   5  11        340.03        342.44         1.94 o                         
   6   5  11        117.02        113.24         0.85 o                         
   7   5  11         13.50         12.48         0.23 o                         
  -3   6  11        249.50        236.55         1.88 o                         
  -2   6  11          9.26          7.28         0.29 o                         
  -1   6  11          1.23          1.50         0.14 o                         
   0   6  11        101.39         90.77         0.89 o                         
   1   6  11          8.57          8.26         0.32 o                         
   2   6  11         27.40         24.22         0.53 o                         
   3   6  11        177.63        190.49         2.73 o                         
   4   6  11         84.69         87.03         0.52 o                         
   5   6  11         15.64         15.95         0.25 o                         
   6   6  11        121.78        121.86         0.77 o                         
   7   6  11        118.67        110.98         0.76 o                         
  -2   7  11          0.03          0.19         0.13 o                         
  -1   7  11          0.58          0.97         0.26 o                         
   0   7  11         93.17         94.24         0.90 o                         
   1   7  11          2.20          2.21         0.16 o                         
   2   7  11        255.20        246.35         1.56 o                         
   3   7  11        501.82        510.43         8.93 o                         
   4   7  11         57.72         59.05         0.56 o                         
   5   7  11          1.34          1.66         0.12 o                         
   6   7  11         54.46         55.21         0.40 o                         
   7   7  11         13.05         11.76         0.27 o                         
  -1   8  11          2.59          3.47         0.23 o                         
   0   8  11         66.56         70.55         0.77 o                         
   1   8  11         34.26         36.70         1.57 o                         
   2   8  11        156.71        150.95         1.51 o                         
   3   8  11         75.30         76.12         1.06 o                         
   4   8  11        144.58        142.56         1.24 o                         
   5   8  11          2.89          3.72         0.12 o                         
   6   8  11         87.53         90.43         0.55 o                         
   7   8  11          2.84          3.20         0.11 o                         
  -1   9  11         43.15         42.46         0.80 o                         
   0   9  11        147.45        130.42         2.09 o                         
   1   9  11         10.83         11.39         0.40 o                         
   2   9  11         28.94         26.94         0.41 o                         
   3   9  11        189.88        190.15         2.12 o                         
   4   9  11          4.94          4.64         0.13 o                         
   5   9  11         35.14         37.91         0.34 o                         
   6   9  11        364.93        356.52         2.86 o                         
   0  10  11        155.39        162.54        17.84 o                         
   1  10  11         24.34         23.57         1.37 o                         
   2  10  11          0.72          0.67         0.07 o                         
   3  10  11         61.79         60.41         0.41 o                         
   4  10  11          9.83          9.21         0.15 o                         
   5  10  11        169.35        169.44         1.48 o                         
   6  10  11         22.56         22.87         0.26 o                         
   2  11  11         13.98         11.65         0.31 o                         
   3  11  11         59.11         53.08         0.94 o                         
   4  11  11          1.11          1.17         0.08 o                         
   5  11  11          7.41          6.40         0.13 o                         
   0  -4  12         48.02         47.45         0.69 o                         
   1  -4  12          9.80          7.98         0.14 o                         
   2  -4  12          0.46          0.65         0.05 o                         
  -1  -3  12         35.86         36.59         0.47 o                         
   0  -3  12          3.67          3.07         0.10 o                         
   1  -3  12         40.28         42.81         0.44 o                         
   2  -3  12         67.19         63.76         0.69 o                         
   3  -3  12         47.99         50.64         0.39 o                         
   4  -3  12         10.26         10.43         0.16 o                         
  -2  -2  12         90.00         87.34         0.80 o                         
  -1  -2  12        135.97        128.28         1.27 o                         
   0  -2  12         50.97         46.37         0.53 o                         
   1  -2  12         62.67         63.50         0.62 o                         
   2  -2  12         22.78         18.93         0.24 o                         
   3  -2  12         41.09         40.96         0.58 o                         
   4  -2  12         41.84         35.50         0.77 o                         
   5  -2  12          8.72          6.82         0.11 o                         
  -2  -1  12          0.52          0.57         0.05 o                         
  -1  -1  12          9.28         10.15         0.18 o                         
   0  -1  12        103.87        105.57         0.88 o                         
   1  -1  12         22.13         22.62         0.36 o                         
   2  -1  12          0.77          1.24         0.11 o                         
   3  -1  12          7.93          5.41         0.17 o                         
   4  -1  12          1.70          1.28         0.07 o                         
   5  -1  12          3.02          2.22         0.09 o                         
  -2   0  12         10.76         11.98         0.17 o                         
  -1   0  12          5.05          6.72         0.23 o                         
   0   0  12          3.39          4.88         0.17 o                         
   1   0  12          4.26          5.52         0.15 o                         
   2   0  12          7.95          7.09         0.19 o                         
   3   0  12        253.13        256.28         3.68 o                         
   4   0  12         11.20         11.76         0.21 o                         
   5   0  12         28.63         25.98         0.41 o                         
   6   0  12          9.68         10.73         0.17 o                         
  -2   1  12          1.97          2.38         0.08 o                         
  -1   1  12          0.27          0.58         0.06 o                         
   0   1  12          2.79          2.97         0.16 o                         
   1   1  12        120.58        119.17         0.81 o                         
   2   1  12        127.41        121.63         0.97 o                         
   3   1  12         87.04         83.64         1.16 o                         
   4   1  12         10.11          8.43         0.21 o                         
   5   1  12         16.88         18.41         0.25 o                         
   6   1  12        125.36        123.54         0.98 o                         
  -2   2  12         20.41         22.46         0.32 o                         
  -1   2  12         17.38         16.59         0.27 o                         
   0   2  12        138.79        136.45         1.67 o                         
   1   2  12          1.67          1.75         0.15 o                         
   2   2  12         59.57         56.56         0.48 o                         
   3   2  12         13.35         15.32         0.29 o                         
   4   2  12          0.02          0.18         0.06 o                         
   5   2  12          9.63          8.95         0.23 o                         
   6   2  12         17.19         17.32         0.35 o                         
   7   2  12         75.82         67.42         0.81 o                         
  -2   3  12         21.53         21.14         0.27 o                         
  -1   3  12         97.56         98.80         0.78 o                         
   0   3  12          4.96          3.89         0.15 o                         
   1   3  12         10.97         11.01         0.24 o                         
   2   3  12          4.99          6.30         0.17 o                         
   3   3  12        238.70        226.11         1.37 o                         
   4   3  12          2.79          2.34         0.11 o                         
   5   3  12        183.45        179.89         1.15 o                         
   6   3  12          0.49          1.71         0.31 o                         
   7   3  12         23.79         23.91         0.31 o                         
  -2   4  12         12.25         13.13         0.28 o                         
  -1   4  12         82.25         77.24         0.70 o                         
   0   4  12          6.13          5.54         0.18 o                         
   1   4  12        197.41        204.25         3.94 o                         
   2   4  12         20.28         22.82         0.51 o                         
   3   4  12         25.73         27.55         0.36 o                         
   4   4  12        440.77        450.94         3.65 o                         
   5   4  12         11.75         12.13         0.25 o                         
   6   4  12          1.25          1.78         0.13 o                         
   7   4  12        144.72        134.48         2.26 o                         
  -2   5  12          2.47          2.55         0.15 o                         
  -1   5  12        250.06        254.79         1.91 o                         
   0   5  12          5.21          6.08         0.17 o                         
   1   5  12          2.19          2.85         0.14 o                         
   2   5  12         75.44         73.77         0.82 o                         
   3   5  12         12.11         13.57         0.52 o                         
   4   5  12          3.05          2.87         0.12 o                         
   5   5  12        205.97        200.28         1.85 o                         
   6   5  12        135.50        139.85         0.88 o                         
   7   5  12          0.04          0.31         0.05 o                         
  -2   6  12          8.54         10.03         0.38 o                         
  -1   6  12         56.34         50.57         0.60 o                         
   0   6  12         53.58         52.79         0.53 o                         
   1   6  12         12.27         13.85         0.37 o                         
   2   6  12          5.75          6.67         0.18 o                         
   3   6  12         27.72         27.99         0.40 o                         
   4   6  12          0.69          0.63         0.09 o                         
   5   6  12          5.37          4.88         0.14 o                         
   6   6  12         43.39         42.05         0.46 o                         
   7   6  12         33.79         35.76         0.55 o                         
  -1   7  12          0.61          0.81         0.09 o                         
   0   7  12         62.75         65.23         2.24 o                         
   1   7  12          5.14          5.80         0.17 o                         
   2   7  12         45.25         43.84         0.73 o                         
   3   7  12         34.97         34.41         0.31 o                         
   4   7  12         47.31         50.97         0.39 o                         
   5   7  12          9.39          9.94         0.18 o                         
   6   7  12          1.13          1.27         0.08 o                         
   0   8  12         82.57         75.66         0.85 o                         
   1   8  12        243.31        238.31         2.23 o                         
   2   8  12          7.53          8.65         0.21 o                         
   3   8  12        114.36        122.46         1.01 o                         
   4   8  12         24.61         24.33         0.34 o                         
   5   8  12        238.89        236.30         2.27 o                         
   6   8  12          8.57          7.77         0.14 o                         
   0   9  12        165.49        163.09         1.58 o                         
   1   9  12        102.76         96.05         0.77 o                         
   2   9  12        269.45        262.15         3.15 o                         
   3   9  12         26.98         28.11         0.25 o                         
   4   9  12          2.78          2.43         0.08 o                         
   5   9  12        294.14        292.07         3.08 o                         
   6   9  12          1.12          1.02         0.06 o                         
   1  10  12          0.73          0.77         0.13 o                         
   2  10  12         27.68         29.67         0.30 o                         
   3  10  12          3.23          3.15         0.09 o                         
   4  10  12        110.87        106.77         0.94 o                         
   5  10  12        213.98        202.07         4.68 o                         
   0  -2  13         53.43         49.19         0.61 o                         
   1  -2  13        132.37        137.25         0.64 o                         
   2  -2  13          2.27          2.93         0.09 o                         
   3  -2  13         16.51         13.80         0.21 o                         
   0  -1  13        215.30        216.51         0.81 o                         
   1  -1  13          1.34          1.15         0.08 o                         
   2  -1  13         15.78         17.37         0.23 o                         
   3  -1  13         93.58         89.66         1.16 o                         
   4  -1  13          5.13          4.40         0.15 o                         
  -1   0  13         34.39         35.80         0.33 o                         
   0   0  13          1.00          0.99         0.10 o                         
   1   0  13          7.59          6.39         0.15 o                         
   2   0  13         65.46         70.69         0.79 o                         
   3   0  13         26.86         30.77         0.38 o                         
   4   0  13         42.60         48.98         0.85 o                         
   5   0  13        167.52        159.33         1.08 o                         
  -1   1  13          6.97          6.71         0.15 o                         
   0   1  13         62.87         61.41         0.51 o                         
   1   1  13        144.80        152.92         0.86 o                         
   2   1  13         45.78         37.83         0.42 o                         
   3   1  13         24.88         17.93         0.32 o                         
   4   1  13        125.08        115.77         1.13 o                         
   5   1  13          7.04          7.47         0.14 o                         
  -1   2  13         14.28         15.57         0.23 o                         
   0   2  13         39.19         42.09         0.48 o                         
   1   2  13          8.83         10.28         0.23 o                         
   2   2  13         14.17         13.99         0.26 o                         
   3   2  13        284.03        270.70         1.37 o                         
   4   2  13          8.30         14.08         0.31 o                         
   5   2  13         24.89         26.42         0.30 o                         
   6   2  13         20.66         24.80         0.31 o                         
  -1   3  13         39.23         39.00         0.49 o                         
   0   3  13          6.80          6.96         0.18 o                         
   1   3  13         10.68         12.43         0.39 o                         
   2   3  13         60.09         60.89         0.72 o                         
   3   3  13        303.10        310.59         1.27 o                         
   4   3  13         56.97         58.22         0.57 o                         
   5   3  13        161.50        163.94         1.55 o                         
   6   3  13         35.13         34.26         0.49 o                         
  -1   4  13         16.15         17.13         0.33 o                         
   0   4  13          0.16          0.35         0.09 o                         
   1   4  13          6.67          8.36         0.19 o                         
   2   4  13         22.73         21.64         0.33 o                         
   3   4  13         57.83         60.88         0.54 o                         
   4   4  13         29.52         33.79         0.41 o                         
   5   4  13          2.36          1.60         0.15 o                         
   6   4  13          0.46          0.27         0.07 o                         
  -1   5  13         26.01         30.13         1.14 o                         
   0   5  13        106.75        100.68         1.18 o                         
   1   5  13        110.71        114.07         2.54 o                         
   2   5  13          7.30          7.21         0.18 o                         
   3   5  13         18.39         18.96         0.28 o                         
   4   5  13          4.48          5.75         0.18 o                         
   5   5  13          8.75          7.02         0.17 o                         
   6   5  13         32.14         31.74         0.57 o                         
   0   6  13          9.78         10.19         0.22 o                         
   1   6  13          1.39          2.53         0.13 o                         
   2   6  13         17.67         15.96         0.24 o                         
   3   6  13        262.38        269.21         1.67 o                         
   4   6  13          4.69          5.30         0.17 o                         
   5   6  13          4.86          4.18         0.13 o                         
   6   6  13         83.53         77.43         1.69 o                         
   0   7  13         14.33         11.55         0.21 o                         
   1   7  13         35.72         39.26         0.72 o                         
   2   7  13         28.13         27.73         0.43 o                         
   3   7  13         16.02         16.34         0.24 o                         
   4   7  13          1.20          2.10         0.12 o                         
   5   7  13          1.08          1.40         0.07 o                         
   6   7  13         32.38         30.47         0.42 o                         
   1   8  13          7.81          9.10         0.33 o                         
   2   8  13         64.86         70.12         1.03 o                         
   3   8  13         13.12         13.29         0.24 o                         
   4   8  13        103.23         93.92         0.54 o                         
   5   8  13          0.10          0.66         0.05 o                         
   2   9  13          0.17          0.58         0.11 o                         
   3   9  13         30.20         30.94         0.40 o                         
   4   9  13         80.62         82.15         0.99 o                         
   2   0  14          3.40          1.90         0.12 o                         
   3   0  14         56.35         47.76         0.74 o                         
   1   1  14         23.13         28.61         0.55 o                         
   2   1  14         53.82         61.64         0.57 o                         
   3   1  14         50.83         57.74         0.54 o                         
   4   1  14          8.44         11.03         0.26 o                         
   1   2  14        234.70        266.05         2.00 o                         
   2   2  14        156.03        150.62         0.92 o                         
   3   2  14        599.54        602.02         3.29 o                         
   4   2  14         24.13         20.72         0.39 o                         
   0   3  14         16.61         21.26         0.53 o                         
   1   3  14         34.88         34.22         0.37 o                         
   2   3  14         19.75         19.17         0.44 o                         
   3   3  14         15.36         21.45         0.34 o                         
   4   3  14         15.21         16.57         0.44 o                         
   5   3  14        106.27        112.19         1.19 o                         
   1   4  14         37.12         36.37         0.66 o                         
   2   4  14         24.07         25.59         0.30 o                         
   3   4  14         24.58         30.53         0.33 o                         
   4   4  14         12.01         10.60         0.21 o                         
   5   4  14          4.38          5.19         0.12 o                         
   1   5  14          5.34          5.77         0.14 o                         
   2   5  14         25.57         24.46         0.31 o                         
   3   5  14         89.59         97.12         0.63 o                         
   4   5  14         25.79         25.36         0.34 o                         
   5   5  14        236.23        222.04         4.51 o                         
   1   6  14        246.62        268.31         4.08 o                         
   2   6  14         47.14         49.06         0.38 o                         
   3   6  14         23.51         27.55         0.24 o                         
   4   6  14         21.44         20.83         0.31 o                         
   5   6  14        111.75        119.88         1.19 o                         
   2   7  14          1.25          1.03         0.06 o                         
   3   7  14        336.10        345.00         1.19 o                         
   4   7  14         14.66         10.85         0.21 o                         
                                                                                
