# Supplementary material for: Exploring the thermal behaviour of the solvated structures of nifedipine
Source: Acta Crystallogr B Struct Sci Cryst Eng Mater. 2023 Mar 9;79(Pt 2):164–75. doi: 10.1107/S2052520623001282 (PMC10088478; doi:10.1107/S2052520623001282)
Supplement: Supplementary file 4 [file b-79-00164-nif_dma_173ksup4.hkl]

data_nif_dma_173k                                                               
_shelx_title ' nif_dma_173k_a.res in P-1'                                       
_shelx_refln_list_code          4                                               
_shelx_F_calc_maximum      110.51                                               
_exptl_crystal_F_000       460.00                                               
_reflns_d_resolution_high  0.6990                                               
                                                                                
loop_                                                                           
 _space_group_symop_operation_xyz                                               
 'x, y, z'                                                                      
 '-x, -y, -z'                                                                   
                                                                                
_cell_length_a     7.6638                                                       
_cell_length_b    11.6006                                                       
_cell_length_c    13.9001                                                       
_cell_angle_alpha  65.688                                                       
_cell_angle_beta   76.979                                                       
_cell_angle_gamma  92.932                                                       
                                                                                
_shelx_F_squared_multiplier     1.000                                           
                                                                                
loop_                                                                           
 _refln_index_h                                                                 
 _refln_index_k                                                                 
 _refln_index_l                                                                 
 _refln_F_squared_calc                                                          
 _refln_F_squared_meas                                                          
 _refln_F_squared_sigma                                                         
 _refln_observed_status                                                         
   1   0   0         34.55         38.15         1.13 o                         
   2   0   0       1374.22       1450.30        29.78 o                         
   3   0   0        388.00        459.49         8.34 o                         
   4   0   0        786.20        755.27        14.58 o                         
   5   0   0          3.29          6.81         0.83 o                         
   6   0   0        233.47        258.93         5.05 o                         
   7   0   0         21.41         24.01         1.49 o                         
   8   0   0          1.03          0.80         0.72 o                         
   9   0   0         39.43         40.72         2.95 o                         
  10   0   0          0.17          0.41         1.05 o                         
 -10   1   0         20.61         23.38         1.70 o                         
  -9   1   0          0.34         -0.31         0.76 o                         
  -8   1   0          0.06          0.39         0.70 o                         
  -7   1   0         14.10         13.55         0.87 o                         
  -6   1   0        253.47        252.76         5.33 o                         
  -5   1   0          0.01          0.48         0.57 o                         
  -4   1   0          4.05          6.90         0.60 o                         
  -3   1   0       1173.33       1178.96        24.39 o                         
  -2   1   0        547.70        541.17        10.41 o                         
  -1   1   0       4325.88       4308.40       104.90 o                         
   0   1   0        978.62        981.82        18.73 o                         
   1   1   0        597.69        573.90        10.96 o                         
   2   1   0       3361.11       3266.74        58.14 o                         
   3   1   0        149.10        170.72         3.46 o                         
   4   1   0        134.10        175.29         3.43 o                         
   5   1   0          9.27         13.27         1.00 o                         
   6   1   0        101.69        117.37         2.82 o                         
   7   1   0         12.74         15.60         1.05 o                         
   8   1   0         13.98         15.84         1.40 o                         
   9   1   0         27.80         29.38         1.72 o                         
  10   1   0          2.75          1.13         1.12 o                         
 -10   2   0          3.75          4.14         1.03 o                         
  -9   2   0          2.32          3.44         1.36 o                         
  -8   2   0          3.06          1.94         0.81 o                         
  -7   2   0        150.87        145.51         3.42 o                         
  -6   2   0         94.14        101.36         3.86 o                         
  -5   2   0        250.95        221.11         4.67 o                         
  -4   2   0         88.78         89.15         2.27 o                         
  -3   2   0        570.32        568.81        11.93 o                         
  -2   2   0       1860.22       1943.80        37.01 o                         
  -1   2   0       1662.94       1719.86        28.87 o                         
   0   2   0       1669.42       1679.41        34.55 o                         
   1   2   0       1190.94       1108.53        18.59 o                         
   2   2   0       1430.28       1490.99        30.71 o                         
   3   2   0        523.65        579.24        12.17 o                         
   4   2   0          7.22         13.63         0.76 o                         
   5   2   0         21.51         29.44         2.02 o                         
   6   2   0          0.24          0.39         0.62 o                         
   7   2   0        185.19        181.31         4.38 o                         
   8   2   0          2.33          2.89         0.77 o                         
   9   2   0          0.86         -0.40         0.94 o                         
  10   2   0         12.93         12.24         1.49 o                         
 -10   3   0         19.69         19.22         1.54 o                         
  -9   3   0         21.60         24.23         1.56 o                         
  -8   3   0          1.55          1.30         0.76 o                         
  -7   3   0        257.80        259.85         5.59 o                         
  -6   3   0        241.01        239.13         5.12 o                         
  -5   3   0         36.74         43.62         1.49 o                         
  -4   3   0        579.78        595.69        12.59 o                         
  -3   3   0         88.43        103.85         2.08 o                         
  -2   3   0          9.66          8.71         0.37 o                         
  -1   3   0        144.88        148.63         3.53 o                         
   0   3   0         29.74         23.12         0.74 o                         
   1   3   0       2062.24       2092.12        39.80 o                         
   2   3   0        598.34        581.00        10.50 o                         
   3   3   0       1035.93       1057.46        20.32 o                         
   4   3   0         47.42         47.30         1.78 o                         
   5   3   0         38.66         44.25         1.63 o                         
   6   3   0         14.04         19.24         1.18 o                         
   7   3   0         69.40         70.55         2.37 o                         
   8   3   0         15.79         15.42         1.55 o                         
   9   3   0          4.23          3.26         0.95 o                         
 -10   4   0          0.03          0.24         0.79 o                         
  -9   4   0          8.50          9.07         1.08 o                         
  -8   4   0          7.37          7.77         1.14 o                         
  -7   4   0          9.90         10.34         1.15 o                         
  -6   4   0          2.27          2.30         0.85 o                         
  -5   4   0        398.95        421.19         8.46 o                         
  -4   4   0          3.28          6.19         0.50 o                         
  -3   4   0         13.92         16.84         0.76 o                         
  -2   4   0         41.44         25.65         0.74 o                         
  -1   4   0        202.97        227.75         4.52 o                         
   0   4   0        251.42        273.00         5.84 o                         
   1   4   0        996.17       1017.80        19.49 o                         
   2   4   0       2509.33       2589.13        49.28 o                         
   3   4   0         36.69         44.22         1.22 o                         
   4   4   0         20.82         25.39         0.99 o                         
   5   4   0         21.66         20.03         1.01 o                         
   6   4   0         24.33         23.18         1.18 o                         
   7   4   0         39.57         41.54         1.67 o                         
   8   4   0         73.11         73.00         2.34 o                         
   9   4   0          5.29          4.15         0.89 o                         
 -10   5   0          0.05         -1.03         1.03 o                         
  -9   5   0          5.09          2.87         0.90 o                         
  -8   5   0          7.82          9.02         0.91 o                         
  -7   5   0        264.32        271.71         5.85 o                         
  -6   5   0         18.13         17.74         1.00 o                         
  -5   5   0         70.46         67.18         1.66 o                         
  -4   5   0        629.04        626.37        11.45 o                         
  -3   5   0        113.00        109.32         2.38 o                         
  -2   5   0        299.93        306.62         5.72 o                         
  -1   5   0       1242.25       1362.57        24.35 o                         
   0   5   0       1488.08       1679.39        32.08 o                         
   1   5   0        788.16        788.72        15.23 o                         
   2   5   0        166.59        167.98         3.81 o                         
   3   5   0          0.06          0.16         0.36 o                         
   4   5   0        119.86        115.85         2.67 o                         
   5   5   0        314.32        306.40         6.82 o                         
   6   5   0         10.58          9.36         0.86 o                         
   7   5   0        253.12        265.61         6.18 o                         
   8   5   0          1.01         -0.70         0.70 o                         
   9   5   0          5.79          5.10         1.05 o                         
 -10   6   0          0.62          0.03         0.87 o                         
  -9   6   0          0.09         -0.01         0.77 o                         
  -8   6   0          3.17          2.30         0.77 o                         
  -7   6   0          0.35          1.91         0.70 o                         
  -6   6   0          6.95          6.70         0.72 o                         
  -5   6   0          6.54          4.89         0.56 o                         
  -4   6   0          1.95          3.09         0.48 o                         
  -3   6   0          1.01          2.52         0.46 o                         
  -2   6   0          3.77          2.91         0.39 o                         
  -1   6   0        129.18        150.85         3.45 o                         
   0   6   0        526.94        591.88        10.76 o                         
   1   6   0          4.86          9.84         0.54 o                         
   2   6   0          5.14          6.41         0.52 o                         
   3   6   0        101.47        103.58         2.61 o                         
   4   6   0          0.92          0.74         0.54 o                         
   5   6   0          2.76          1.79         0.66 o                         
   6   6   0        461.33        432.04         9.50 o                         
   7   6   0         47.94         48.42         1.89 o                         
   8   6   0         51.18         55.42         2.26 o                         
 -10   7   0          0.70         -0.03         1.02 o                         
  -9   7   0          6.47          6.81         0.96 o                         
  -8   7   0          0.86          0.12         0.88 o                         
  -7   7   0          9.49         10.98         0.97 o                         
  -6   7   0          1.03          1.15         0.58 o                         
  -5   7   0        125.82        129.08         3.05 o                         
  -4   7   0          3.04          2.94         0.62 o                         
  -3   7   0          0.01         -0.10         0.43 o                         
  -2   7   0        358.67        370.50         8.02 o                         
  -1   7   0          6.97          5.43         0.50 o                         
   0   7   0         37.26         44.83         1.21 o                         
   1   7   0         47.12         59.42         1.55 o                         
   2   7   0         58.54         64.83         1.62 o                         
   3   7   0         60.83         59.60         1.77 o                         
   4   7   0         25.00         24.08         1.87 o                         
   5   7   0          0.06         -0.71         0.71 o                         
   6   7   0         43.57         50.30         2.00 o                         
   7   7   0         19.58         17.13         1.53 o                         
   8   7   0          8.73          6.17         1.16 o                         
  -9   8   0          0.08          0.76         1.08 o                         
  -8   8   0          7.77          6.91         1.12 o                         
  -7   8   0        132.31        137.55         3.86 o                         
  -6   8   0        158.84        165.17         4.99 o                         
  -5   8   0         38.20         36.14         1.88 o                         
  -4   8   0        102.46         98.59         3.20 o                         
  -3   8   0         65.65         64.17         1.79 o                         
  -2   8   0        205.54        223.82         5.10 o                         
  -1   8   0        234.41        238.54         4.64 o                         
   0   8   0        115.68        125.91         2.68 o                         
   1   8   0          1.37          0.15         0.38 o                         
   2   8   0          1.79          1.75         0.52 o                         
   3   8   0          1.72          3.13         0.73 o                         
   4   8   0         87.88         76.09         3.29 o                         
   5   8   0         22.49         20.98         3.09 o                         
   6   8   0          1.28          1.61         1.00 o                         
   7   8   0          0.11         -0.20         1.02 o                         
   8   8   0          0.12          0.29         1.06 o                         
  -9   9   0          9.29         10.60         1.61 o                         
  -8   9   0          2.74          0.89         1.06 o                         
  -7   9   0         50.66         53.06         2.50 o                         
  -6   9   0        406.83        424.37        10.59 o                         
  -5   9   0          2.48          2.99         0.88 o                         
  -4   9   0         62.31         68.00         2.09 o                         
  -3   9   0        212.34        214.40         4.69 o                         
  -2   9   0          1.15          0.86         0.52 o                         
  -1   9   0          3.81          2.62         0.51 o                         
   0   9   0        160.78        130.05         2.98 o                         
   1   9   0         37.97         30.73         1.34 o                         
   2   9   0        237.90        205.35         6.59 o                         
   3   9   0          0.05          1.26         0.89 o                         
   4   9   0          0.01         -0.44         0.86 o                         
   5   9   0          9.69          8.06         1.29 o                         
   6   9   0         13.16         14.76         1.59 o                         
   7   9   0         36.32         35.13         2.32 o                         
  -9  10   0          0.05         -0.70         1.08 o                         
  -8  10   0          0.09         -1.24         1.24 o                         
  -7  10   0         18.32         19.18         1.74 o                         
  -6  10   0          5.15          5.78         1.08 o                         
  -5  10   0        163.77        155.78         6.96 o                         
  -4  10   0         11.22         13.56         1.00 o                         
  -3  10   0          0.33          0.51         0.59 o                         
  -2  10   0        145.72        147.83         3.67 o                         
  -1  10   0         35.24         24.64         1.09 o                         
   0  10   0        115.49         98.74         2.44 o                         
   1  10   0         27.75         15.35         1.30 o                         
   2  10   0         54.86         53.00         2.18 o                         
   3  10   0         12.37          9.17         1.31 o                         
   4  10   0          0.86          1.42         0.99 o                         
   5  10   0          4.65          5.11         1.24 o                         
   6  10   0         28.71         30.38         2.99 o                         
  -8  11   0          0.01         -1.10         1.10 o                         
  -7  11   0         11.59         13.91         1.62 o                         
  -6  11   0          0.33          0.34         1.21 o                         
  -5  11   0          0.47          0.12         0.89 o                         
  -4  11   0         90.51         96.32         2.92 o                         
  -3  11   0         23.77         25.40         1.25 o                         
  -2  11   0          4.40          2.53         0.99 o                         
  -1  11   0          0.36          0.72         0.66 o                         
   0  11   0          3.88          6.48         0.84 o                         
   1  11   0        137.06        128.02         3.36 o                         
   2  11   0         94.91         89.20         2.95 o                         
   3  11   0         25.97         24.69         1.89 o                         
   4  11   0          5.80          4.13         1.59 o                         
   5  11   0          2.45          0.49         1.06 o                         
  -7  12   0         64.15         57.67         3.79 o                         
  -6  12   0         13.47         16.55         1.61 o                         
  -5  12   0          1.09          1.67         1.22 o                         
  -4  12   0         31.26         33.45         1.79 o                         
  -3  12   0         23.32         26.61         1.54 o                         
  -2  12   0         97.58         94.31         2.72 o                         
  -1  12   0          0.18          0.53         0.59 o                         
   0  12   0         15.42         16.16         1.30 o                         
   1  12   0          6.74          8.23         1.30 o                         
   2  12   0         36.03         34.86         2.66 o                         
   3  12   0         11.40          7.15         2.46 o                         
   4  12   0          1.26          1.30         1.10 o                         
   5  12   0          1.26          3.13         1.20 o                         
  -6  13   0          8.44         11.20         1.86 o                         
  -5  13   0         59.55         55.77         4.10 o                         
  -4  13   0         21.32         21.27         2.88 o                         
  -3  13   0          5.30          7.73         1.35 o                         
  -2  13   0         12.65         14.16         1.32 o                         
  -1  13   0          6.62          8.64         1.57 o                         
   0  13   0          2.21          3.32         1.05 o                         
   1  13   0         49.86         52.84         3.83 o                         
   2  13   0          3.32          2.21         1.42 o                         
   3  13   0         13.00         13.27         1.97 o                         
  -5  14   0          6.28          6.55         1.64 o                         
  -4  14   0         32.57         32.58         2.63 o                         
  -3  14   0          4.70          4.36         1.24 o                         
  -2  14   0          3.74          5.19         1.00 o                         
  -1  14   0          4.72          7.63         1.61 o                         
   0  14   0          7.50         10.57         1.47 o                         
   1  14   0        100.20        105.36         4.63 o                         
   2  14   0          2.91          3.62         1.99 o                         
  -2  15   0         40.16         47.64         3.45 o                         
  -1  15   0         15.89         17.06         1.80 o                         
  -1 -14   1         49.71         50.87         3.24 o                         
   0 -14   1          8.39         11.91         1.75 o                         
   1 -14   1         92.48        105.35         4.01 o                         
   2 -14   1          0.14          0.79         1.55 o                         
   3 -14   1          0.15          0.28         1.31 o                         
   4 -14   1         13.55         16.19         1.76 o                         
   5 -14   1          1.30         -0.54         1.68 o                         
  -3 -13   1         29.97         31.51         3.54 o                         
  -2 -13   1          0.53          3.87         1.78 o                         
  -1 -13   1          0.04          0.11         1.00 o                         
   0 -13   1          2.56          2.74         1.03 o                         
   1 -13   1          2.73          5.13         1.18 o                         
   2 -13   1         15.36         18.29         1.45 o                         
   3 -13   1         41.48         42.48         3.48 o                         
   4 -13   1         41.12         40.93         2.47 o                         
   5 -13   1          4.33          3.23         2.37 o                         
   6 -13   1          1.27          0.87         1.51 o                         
  -4 -12   1          0.00         -1.21         1.21 o                         
  -3 -12   1          0.75         -0.24         1.89 o                         
  -2 -12   1         48.42         43.01         3.03 o                         
  -1 -12   1          1.70          4.71         1.42 o                         
   0 -12   1          0.73          0.83         0.93 o                         
   1 -12   1          1.31          0.72         0.75 o                         
   2 -12   1         47.89         52.03         2.32 o                         
   3 -12   1          0.11          1.55         1.19 o                         
   4 -12   1        173.37        173.17         5.22 o                         
   5 -12   1         60.75         51.46         3.73 o                         
   6 -12   1          1.73          2.42         1.52 o                         
   7 -12   1          0.79          0.97         1.57 o                         
  -5 -11   1          2.90          1.65         1.18 o                         
  -4 -11   1          9.16          9.46         1.41 o                         
  -3 -11   1          0.12         -0.27         0.95 o                         
  -2 -11   1          3.72          4.66         1.11 o                         
  -1 -11   1          0.12          0.45         0.91 o                         
   0 -11   1         26.20         22.86         1.41 o                         
   1 -11   1         42.39         38.56         1.53 o                         
   2 -11   1         16.48         20.68         1.28 o                         
   3 -11   1         29.25         33.02         1.45 o                         
   4 -11   1         97.24        102.10         2.90 o                         
   5 -11   1         82.49         86.44         3.06 o                         
   6 -11   1          2.46          3.64         1.02 o                         
   7 -11   1          3.88          2.93         1.22 o                         
   8 -11   1          0.32         -0.84         1.36 o                         
  -6 -10   1          1.70          0.02         1.16 o                         
  -5 -10   1         17.98         21.89         1.84 o                         
  -4 -10   1          8.22          8.93         1.31 o                         
  -3 -10   1          0.25         -0.65         1.19 o                         
  -2 -10   1         31.28         34.88         2.51 o                         
  -1 -10   1         22.84         16.12         1.09 o                         
   0 -10   1         38.55         31.24         1.50 o                         
   1 -10   1          4.83          1.29         0.53 o                         
   2 -10   1         50.27         52.14         1.76 o                         
   3 -10   1          7.28          7.22         0.77 o                         
   4 -10   1          2.36          2.11         0.76 o                         
   5 -10   1          4.82          4.18         1.01 o                         
   6 -10   1         20.55         24.59         2.53 o                         
   7 -10   1         40.95         36.09         2.18 o                         
   8 -10   1          0.19         -1.11         1.37 o                         
  -7  -9   1         14.47         12.94         1.61 o                         
  -6  -9   1          3.54          1.51         1.12 o                         
  -5  -9   1         11.68         10.34         1.82 o                         
  -4  -9   1          4.89          5.43         1.30 o                         
  -3  -9   1        104.14        100.44         3.52 o                         
  -2  -9   1        119.93        120.88         3.51 o                         
  -1  -9   1          9.12          6.61         0.69 o                         
   0  -9   1          9.04          6.83         0.86 o                         
   1  -9   1          0.42          1.29         0.46 o                         
   2  -9   1         94.88         79.80         2.23 o                         
   3  -9   1        110.20        106.23         2.65 o                         
   4  -9   1          6.71          7.64         0.76 o                         
   5  -9   1         36.97         37.40         1.85 o                         
   6  -9   1         28.50         29.37         1.83 o                         
   7  -9   1         27.87         26.26         2.08 o                         
   8  -9   1         18.97         20.98         1.76 o                         
   9  -9   1          0.35          0.60         1.15 o                         
  -7  -8   1          0.46          0.33         1.00 o                         
  -6  -8   1          5.83          4.84         1.14 o                         
  -5  -8   1          0.46          0.47         0.87 o                         
  -4  -8   1         36.61         30.84         1.85 o                         
  -3  -8   1          0.91          1.19         0.83 o                         
  -2  -8   1         85.78         80.95         2.72 o                         
  -1  -8   1          1.42          1.12         0.66 o                         
   0  -8   1        335.23        300.04         6.11 o                         
   1  -8   1         28.95         20.56         0.90 o                         
   2  -8   1         53.05         47.38         1.51 o                         
   3  -8   1         47.42         50.90         1.56 o                         
   4  -8   1          1.71          3.46         0.79 o                         
   5  -8   1         17.88         16.45         1.24 o                         
   6  -8   1         98.53         94.97         2.81 o                         
   7  -8   1          0.06         -0.04         0.78 o                         
   8  -8   1          1.76          1.05         0.90 o                         
   9  -8   1          6.36          4.26         1.22 o                         
  -8  -7   1          4.64          4.61         1.07 o                         
  -7  -7   1         30.73         24.74         1.64 o                         
  -6  -7   1          5.92          6.32         1.01 o                         
  -5  -7   1         24.42         24.90         1.51 o                         
  -4  -7   1         13.62         16.71         1.71 o                         
  -3  -7   1        109.03        103.08         2.62 o                         
  -2  -7   1         87.03         88.58         2.51 o                         
  -1  -7   1          8.11         11.27         0.62 o                         
   0  -7   1          0.78          0.29         0.36 o                         
   1  -7   1          2.16          4.72         0.84 o                         
   2  -7   1        281.66        290.47         6.40 o                         
   3  -7   1        198.55        221.36         4.72 o                         
   4  -7   1         78.84         89.79         2.69 o                         
   5  -7   1         10.85         12.25         0.89 o                         
   6  -7   1          4.12          4.40         0.68 o                         
   7  -7   1         97.15        110.21         2.91 o                         
   8  -7   1         10.40         11.29         1.18 o                         
   9  -7   1          8.15          9.64         1.26 o                         
  10  -7   1         31.59         32.27         2.46 o                         
  -8  -6   1          0.63          1.76         0.91 o                         
  -7  -6   1          0.58         -0.07         0.79 o                         
  -6  -6   1         33.34         33.21         1.52 o                         
  -5  -6   1         12.55         12.97         0.98 o                         
  -4  -6   1          0.91          1.49         0.61 o                         
  -3  -6   1         72.70         70.39         2.05 o                         
  -2  -6   1         10.14         15.40         0.80 o                         
  -1  -6   1        185.16        166.65         3.48 o                         
   0  -6   1         75.00         69.12         1.65 o                         
   1  -6   1        753.20        806.01        15.58 o                         
   2  -6   1         19.55         23.23         1.15 o                         
   3  -6   1         65.60         63.22         1.67 o                         
   4  -6   1        185.33        180.31         3.92 o                         
   5  -6   1          0.61          1.24         0.48 o                         
   6  -6   1          0.13          0.12         0.54 o                         
   7  -6   1         33.33         38.75         1.52 o                         
   8  -6   1          0.15          0.25         0.69 o                         
   9  -6   1          1.42          0.14         0.85 o                         
  10  -6   1         20.26         19.80         2.81 o                         
  -9  -5   1          5.10          8.87         1.20 o                         
  -8  -5   1          0.00          0.87         0.69 o                         
  -7  -5   1          1.54          1.52         0.66 o                         
  -6  -5   1          6.16          6.87         0.82 o                         
  -5  -5   1        375.20        387.19         8.49 o                         
  -4  -5   1          3.29          2.14         0.56 o                         
  -3  -5   1         65.77         70.98         1.84 o                         
  -2  -5   1          0.34          0.57         0.42 o                         
  -1  -5   1          4.18          2.42         0.30 o                         
   0  -5   1       2503.90       2648.43        50.34 o                         
   1  -5   1        560.64        596.31        12.49 o                         
   2  -5   1        313.92        330.73         7.11 o                         
   3  -5   1         97.29        106.94         2.25 o                         
   4  -5   1         42.67         42.52         1.19 o                         
   5  -5   1          4.00          2.67         0.52 o                         
   6  -5   1         54.95         52.77         1.65 o                         
   7  -5   1         31.13         30.84         2.03 o                         
   8  -5   1         29.22         27.45         1.38 o                         
   9  -5   1          0.07         -0.23         0.73 o                         
  10  -5   1          6.09          7.77         1.09 o                         
  -9  -4   1         22.43         24.23         1.49 o                         
  -8  -4   1         23.40         24.54         1.32 o                         
  -7  -4   1         80.15         81.14         2.42 o                         
  -6  -4   1        215.91        189.93         4.50 o                         
  -5  -4   1         52.31         53.54         1.75 o                         
  -4  -4   1          0.55         -0.15         0.47 o                         
  -3  -4   1        109.36        110.57         2.41 o                         
  -2  -4   1        121.73        128.95         2.93 o                         
  -1  -4   1        351.66        343.87         6.74 o                         
   0  -4   1        168.95        155.33         4.85 o                         
   1  -4   1          0.32          0.00         0.22 o                         
   2  -4   1        144.27        141.29         2.75 o                         
   3  -4   1         75.77         75.33         1.70 o                         
   4  -4   1         31.28         37.23         1.18 o                         
   5  -4   1         16.64         19.73         0.97 o                         
   6  -4   1         19.41         17.69         1.38 o                         
   7  -4   1         12.20         11.83         1.41 o                         
   8  -4   1          7.68          5.43         0.91 o                         
   9  -4   1          0.10          0.68         0.91 o                         
  10  -4   1          1.37          1.45         0.87 o                         
  -9  -3   1          0.05          0.61         1.19 o                         
  -8  -3   1         26.48         26.69         1.41 o                         
  -7  -3   1         76.31         83.08         2.70 o                         
  -6  -3   1         13.67          7.82         0.93 o                         
  -5  -3   1         15.88         18.37         1.07 o                         
  -4  -3   1          0.13          0.37         0.44 o                         
  -3  -3   1         30.88         38.84         1.22 o                         
  -2  -3   1         51.43         64.49         1.94 o                         
  -1  -3   1        145.64        149.56         2.99 o                         
   0  -3   1       1958.01       1993.63        37.81 o                         
   1  -3   1        342.44        345.27         6.27 o                         
   2  -3   1          0.02          0.27         0.18 o                         
   3  -3   1        198.31        220.30         4.18 o                         
   4  -3   1         47.18         53.13         1.35 o                         
   5  -3   1          0.40          0.85         0.62 o                         
   6  -3   1          1.31          0.74         0.58 o                         
   7  -3   1         47.58         49.68         2.80 o                         
   8  -3   1          1.93          0.53         0.71 o                         
   9  -3   1          0.32         -0.35         1.23 o                         
  10  -3   1          1.93          0.81         0.97 o                         
  -9  -2   1          0.40         -0.83         0.93 o                         
  -8  -2   1          4.72          3.43         0.98 o                         
  -7  -2   1          2.93          4.71         0.75 o                         
  -6  -2   1         26.20         28.28         1.22 o                         
  -5  -2   1         14.11         12.25         0.93 o                         
  -4  -2   1        147.65        150.30         3.81 o                         
  -3  -2   1          7.12          3.96         1.22 o                         
  -2  -2   1        789.70        839.98        16.07 o                         
  -1  -2   1        756.51        737.66        15.21 o                         
   0  -2   1       1359.99       1223.65        21.72 o                         
   1  -2   1       3835.03       3752.90        66.82 o                         
   2  -2   1       1954.22       1843.68        32.82 o                         
   3  -2   1         60.20         61.58         1.38 o                         
   4  -2   1        401.28        398.00         7.37 o                         
   5  -2   1        106.20        118.81         2.98 o                         
   6  -2   1        376.75        360.92         7.41 o                         
   7  -2   1        243.93        240.32         5.67 o                         
   8  -2   1         41.97         40.84         1.79 o                         
   9  -2   1          3.78          2.72         0.87 o                         
  10  -2   1          0.08         -0.53         0.85 o                         
 -10  -1   1         15.58         14.29         1.61 o                         
  -9  -1   1          2.18          1.37         1.01 o                         
  -8  -1   1         17.52         17.54         1.56 o                         
  -7  -1   1         28.72         24.84         1.27 o                         
  -6  -1   1          3.74          3.57         0.66 o                         
  -5  -1   1          9.69         16.17         0.89 o                         
  -4  -1   1        372.30        422.54         9.89 o                         
  -3  -1   1         92.19         71.93         3.20 o                         
  -2  -1   1        121.29        114.37         2.52 o                         
  -1  -1   1        650.40        685.24        15.45 o                         
   0  -1   1       1435.53       1314.93        23.40 o                         
   1  -1   1        153.76        138.74         2.55 o                         
   2  -1   1       3843.46       3805.63        67.72 o                         
   3  -1   1        335.38        297.67         5.50 o                         
   4  -1   1        389.31        397.06         7.83 o                         
   5  -1   1         14.63         13.05         0.82 o                         
   6  -1   1        292.22        308.77         6.42 o                         
   7  -1   1        251.97        243.81         5.26 o                         
   8  -1   1         10.95         11.24         0.99 o                         
   9  -1   1          3.64          2.40         0.86 o                         
  10  -1   1          3.15          4.93         1.04 o                         
 -10   0   1          3.05          3.44         1.24 o                         
  -9   0   1         13.35         14.68         1.33 o                         
  -8   0   1          3.87          4.28         0.91 o                         
  -7   0   1         61.14         58.75         1.90 o                         
  -6   0   1          1.94          2.87         0.62 o                         
  -5   0   1        109.41        129.76         2.69 o                         
  -4   0   1         99.45        112.30         2.31 o                         
  -3   0   1        206.52        214.34         4.01 o                         
  -2   0   1        866.71        798.53        14.26 o                         
  -1   0   1       2482.44       2458.72        55.37 o                         
   0   0   1        977.98        994.02        16.65 o                         
   1   0   1       3002.98       3049.52        58.07 o                         
   2   0   1       8489.92       8925.98       169.81 o                         
   3   0   1       2004.81       2120.83        37.77 o                         
   4   0   1         89.73         85.22         1.91 o                         
   5   0   1         81.43         84.36         1.98 o                         
   6   0   1        274.81        287.79         5.99 o                         
   7   0   1        152.59        156.39         3.65 o                         
   8   0   1          9.40          8.90         0.93 o                         
   9   0   1         14.19         16.92         1.31 o                         
  10   0   1         20.00         21.54         1.57 o                         
 -10   1   1         14.93         15.32         1.66 o                         
  -9   1   1         33.56         45.56         2.50 o                         
  -8   1   1         20.40         18.57         1.27 o                         
  -7   1   1          2.54          3.49         0.69 o                         
  -6   1   1         49.78         50.22         1.57 o                         
  -5   1   1          5.72          9.41         0.67 o                         
  -4   1   1         42.18         50.16         1.55 o                         
  -3   1   1        195.80        222.83         4.83 o                         
  -2   1   1        331.87        375.89         7.27 o                         
  -1   1   1        285.89        276.89         5.32 o                         
   0   1   1        189.96        181.95         3.08 o                         
   1   1   1       2786.79       2799.34        49.82 o                         
   2   1   1       3157.42       3080.01        58.54 o                         
   3   1   1         89.46         82.58         1.62 o                         
   4   1   1        231.97        255.56         4.54 o                         
   5   1   1          2.34          1.44         0.41 o                         
   6   1   1         47.38         50.35         1.52 o                         
   7   1   1          0.22          0.06         0.71 o                         
   8   1   1          3.35          3.61         1.03 o                         
   9   1   1          0.23          0.20         0.92 o                         
  10   1   1         19.14         19.60         1.75 o                         
 -10   2   1          0.98          1.49         1.05 o                         
  -9   2   1         58.69         66.92         3.43 o                         
  -8   2   1         20.74         22.29         1.39 o                         
  -7   2   1          4.15          3.29         0.62 o                         
  -6   2   1         98.21         80.14         2.23 o                         
  -5   2   1         19.88         20.07         0.93 o                         
  -4   2   1        189.10        188.12         3.92 o                         
  -3   2   1        416.65        454.64         9.58 o                         
  -2   2   1        138.40        144.32         3.14 o                         
  -1   2   1       9546.85       9733.00       244.50 o                         
   0   2   1        910.72        921.12        18.96 o                         
   1   2   1       1304.91       1321.64        22.23 o                         
   2   2   1        397.29        429.08         7.33 o                         
   3   2   1       1026.39       1046.31        20.10 o                         
   4   2   1        129.18        125.71         2.62 o                         
   5   2   1          2.03          1.16         0.49 o                         
   6   2   1          6.15          5.53         0.91 o                         
   7   2   1         15.55         16.29         1.22 o                         
   8   2   1         10.90         11.39         1.03 o                         
   9   2   1         39.66         38.91         1.93 o                         
  10   2   1         25.61         18.79         3.26 o                         
 -10   3   1          0.00         -0.77         0.77 o                         
  -9   3   1          0.09          0.07         0.85 o                         
  -8   3   1         11.91         14.94         1.22 o                         
  -7   3   1         14.79         13.78         1.07 o                         
  -6   3   1        494.82        508.10        10.17 o                         
  -5   3   1         22.70         25.23         1.23 o                         
  -4   3   1          4.83          6.48         0.76 o                         
  -3   3   1         47.69         57.85         1.49 o                         
  -2   3   1          0.51          2.73         0.23 o                         
  -1   3   1       1075.84       1045.33        18.68 o                         
   0   3   1       2591.05       2645.47        54.43 o                         
   1   3   1        272.02        263.74         5.17 o                         
   2   3   1        643.42        693.57        11.74 o                         
   3   3   1        947.08       1007.59        18.10 o                         
   4   3   1        323.60        330.39         6.61 o                         
   5   3   1         59.73         52.25         1.86 o                         
   6   3   1          9.34          9.35         0.92 o                         
   7   3   1         10.49          9.28         1.41 o                         
   8   3   1          1.15          1.97         0.76 o                         
   9   3   1         83.05         97.98         3.57 o                         
  10   3   1          8.74          6.71         1.26 o                         
 -10   4   1          0.04         -0.38         0.86 o                         
  -9   4   1          1.62         -0.17         1.04 o                         
  -8   4   1          7.86         10.31         0.94 o                         
  -7   4   1         54.86         58.19         1.82 o                         
  -6   4   1          0.35          1.00         0.53 o                         
  -5   4   1          3.57          4.98         0.73 o                         
  -4   4   1        140.10        151.59         3.29 o                         
  -3   4   1        348.93        388.29         6.70 o                         
  -2   4   1        889.68        937.70        17.97 o                         
  -1   4   1         75.74         94.02         2.01 o                         
   0   4   1        226.00        241.82         5.20 o                         
   1   4   1        279.00        295.07         5.43 o                         
   2   4   1        130.83        173.99         4.03 o                         
   3   4   1        948.85       1001.19        18.02 o                         
   4   4   1         69.54         57.42         1.37 o                         
   5   4   1        148.09        133.71         3.03 o                         
   6   4   1          0.62          2.88         0.72 o                         
   7   4   1          3.91          4.53         0.76 o                         
   8   4   1         19.90         19.18         1.24 o                         
   9   4   1         41.02         39.85         1.91 o                         
 -10   5   1         34.36         32.41         1.79 o                         
  -9   5   1          7.15          5.13         0.97 o                         
  -8   5   1          8.79          9.53         0.94 o                         
  -7   5   1        175.65        172.67         4.00 o                         
  -6   5   1         42.68         44.29         1.55 o                         
  -5   5   1        141.01        148.85         3.37 o                         
  -4   5   1        649.69        711.05        13.90 o                         
  -3   5   1        127.73        133.45         2.62 o                         
  -2   5   1        137.26        104.78         2.15 o                         
  -1   5   1        785.90        890.68        22.67 o                         
   0   5   1        423.47        485.86        10.25 o                         
   2   5   1       1495.37       1632.10        31.21 o                         
   3   5   1          0.30          2.83         0.40 o                         
   4   5   1         14.43         11.04         0.94 o                         
   5   5   1         59.64         62.15         1.74 o                         
   6   5   1         17.19         19.28         1.10 o                         
   7   5   1         36.26         43.83         1.70 o                         
   8   5   1         45.08         43.15         1.84 o                         
   9   5   1          0.81         -0.01         0.91 o                         
 -10   6   1          4.27          4.53         1.76 o                         
  -9   6   1          1.13         -0.47         0.73 o                         
  -8   6   1          0.24          0.83         0.72 o                         
  -7   6   1         71.74         66.24         2.22 o                         
  -6   6   1         27.41         29.92         1.31 o                         
  -5   6   1         74.23         82.46         2.14 o                         
  -4   6   1         36.35         39.44         1.20 o                         
  -3   6   1          4.14          6.77         0.51 o                         
  -2   6   1        183.19        200.38         3.89 o                         
  -1   6   1        247.83        273.57         5.48 o                         
   0   6   1        218.61        214.35         4.77 o                         
   1   6   1          4.18          5.89         0.80 o                         
   2   6   1        449.66        495.71         9.72 o                         
   3   6   1         73.55         71.92         1.96 o                         
   4   6   1         31.28         34.43         1.49 o                         
   5   6   1          4.96          4.39         0.63 o                         
   6   6   1         14.83         16.99         1.09 o                         
   7   6   1         38.65         39.26         1.76 o                         
   8   6   1         54.09         54.13         2.05 o                         
   9   6   1         10.06         11.47         1.30 o                         
 -10   7   1          0.08         -0.81         1.21 o                         
  -9   7   1         10.21         11.99         1.17 o                         
  -8   7   1          5.62          5.02         0.89 o                         
  -7   7   1          0.07          0.57         0.64 o                         
  -6   7   1         31.70         35.81         1.43 o                         
  -5   7   1         97.62        108.96         2.91 o                         
  -4   7   1         11.17         17.02         0.97 o                         
  -3   7   1        208.54        213.99         4.22 o                         
  -2   7   1          7.89         13.23         0.68 o                         
  -1   7   1         44.49         41.59         1.70 o                         
   0   7   1        873.18        907.30        19.01 o                         
   1   7   1        509.91        549.17        10.80 o                         
   2   7   1         83.13         94.39         2.18 o                         
   3   7   1         14.79         12.23         1.09 o                         
   4   7   1          0.29         -0.03         0.58 o                         
   5   7   1         15.54         14.83         1.11 o                         
   6   7   1          0.01          0.15         0.67 o                         
   7   7   1          1.40          2.39         0.83 o                         
   8   7   1          2.55          2.83         1.35 o                         
  -9   8   1          5.44          4.12         1.37 o                         
  -8   8   1          0.05         -0.75         0.75 o                         
  -7   8   1          4.92          3.84         0.89 o                         
  -6   8   1         42.29         41.71         1.74 o                         
  -5   8   1         99.23         99.04         3.71 o                         
  -4   8   1        260.85        263.58         6.51 o                         
  -3   8   1          3.16          4.54         0.65 o                         
  -2   8   1         16.10         17.78         0.96 o                         
  -1   8   1        215.62        226.55         4.76 o                         
   0   8   1         93.76         73.77         1.96 o                         
   1   8   1        155.77        139.85         3.10 o                         
   2   8   1        378.56        344.58         6.96 o                         
   3   8   1         78.56         72.86         2.28 o                         
   4   8   1         23.42         20.04         1.26 o                         
   5   8   1         48.77         39.20         1.95 o                         
   6   8   1         11.94         11.58         1.57 o                         
   7   8   1          4.29          4.05         1.32 o                         
   8   8   1         36.98         39.24         2.47 o                         
  -9   9   1          0.83         -1.17         2.30 o                         
  -8   9   1          0.03         -1.03         1.03 o                         
  -7   9   1          1.15          2.21         1.09 o                         
  -6   9   1        157.87        159.91         5.81 o                         
  -5   9   1         35.15         38.68         1.90 o                         
  -4   9   1         69.62         69.44         2.56 o                         
  -3   9   1         63.18         62.62         1.81 o                         
  -2   9   1         11.67         13.35         0.82 o                         
  -1   9   1         16.85         24.24         1.22 o                         
   0   9   1          3.08          4.13         0.54 o                         
   1   9   1         11.25          5.72         0.58 o                         
   2   9   1         33.59         30.75         1.31 o                         
   3   9   1        287.99        250.16         5.76 o                         
   4   9   1         24.82         25.58         2.09 o                         
   5   9   1          2.49          0.70         1.12 o                         
   6   9   1          6.00          5.79         1.35 o                         
   7   9   1          5.01          6.26         1.91 o                         
  -9  10   1          0.43          0.45         1.20 o                         
  -8  10   1         36.33         42.71         2.78 o                         
  -7  10   1         12.16         10.09         1.38 o                         
  -6  10   1          0.27          1.48         0.96 o                         
  -5  10   1        192.30        192.44         6.58 o                         
  -4  10   1          0.02          0.32         0.87 o                         
  -3  10   1        227.76        225.82         4.95 o                         
  -2  10   1          8.07          7.83         0.76 o                         
  -1  10   1          9.57         10.96         1.14 o                         
   0  10   1        221.60        178.46         3.71 o                         
   1  10   1         63.01         41.12         1.32 o                         
   2  10   1         33.05         30.08         1.64 o                         
   3  10   1        184.96        171.59         5.40 o                         
   4  10   1         57.09         56.59         3.99 o                         
   5  10   1          2.46          2.01         1.23 o                         
   6  10   1         11.16         14.08         1.65 o                         
   7  10   1          3.00          3.28         1.28 o                         
  -8  11   1          4.31          5.15         1.43 o                         
  -7  11   1        107.07        116.89         5.56 o                         
  -6  11   1          0.88          0.24         0.92 o                         
  -5  11   1          2.30          3.43         0.99 o                         
  -4  11   1         49.99         52.00         2.19 o                         
  -3  11   1          4.86          6.41         0.78 o                         
  -2  11   1         27.42         26.12         1.28 o                         
  -1  11   1         92.97         88.90         2.30 o                         
   0  11   1          1.12         -0.26         0.47 o                         
   1  11   1          6.80          7.22         0.83 o                         
   2  11   1         22.73         20.66         1.47 o                         
   3  11   1         14.51         14.92         1.54 o                         
   4  11   1          7.03          6.45         1.48 o                         
   5  11   1          6.32          6.03         1.31 o                         
   6  11   1         12.79         12.01         1.57 o                         
  -7  12   1         55.34         57.66         3.36 o                         
  -6  12   1          7.68          9.17         1.37 o                         
  -5  12   1         37.57         41.55         2.21 o                         
  -4  12   1         17.80         16.81         1.38 o                         
  -3  12   1          0.81          1.37         0.71 o                         
  -2  12   1          9.98          9.73         0.92 o                         
  -1  12   1          4.32          3.67         0.74 o                         
   0  12   1        107.46        100.00         3.18 o                         
   1  12   1         89.06         82.42         2.50 o                         
   2  12   1         10.19         11.79         1.57 o                         
   3  12   1          5.37          6.99         1.32 o                         
   4  12   1         16.06         15.78         1.69 o                         
   5  12   1         14.45         14.93         1.74 o                         
  -7  13   1          8.89          6.15         1.50 o                         
  -6  13   1          8.87          8.86         1.43 o                         
  -5  13   1         17.92         18.59         1.62 o                         
  -4  13   1         19.19         20.21         1.57 o                         
  -3  13   1         11.20         12.59         1.04 o                         
  -2  13   1          0.03          1.12         0.63 o                         
  -1  13   1         13.26         15.42         1.14 o                         
   0  13   1          0.92         -0.66         0.66 o                         
   1  13   1         46.20         46.19         3.89 o                         
   2  13   1          6.77          5.99         1.52 o                         
   3  13   1         18.81         15.57         2.44 o                         
   4  13   1          1.01          0.16         1.10 o                         
  -5  14   1         16.78         16.97         2.03 o                         
  -4  14   1         35.30         39.12         3.46 o                         
  -3  14   1         10.99         13.02         1.52 o                         
  -2  14   1          2.30          1.65         0.81 o                         
  -1  14   1         13.63         14.92         1.33 o                         
   0  14   1          7.89          8.04         1.31 o                         
   1  14   1         29.95         35.83         3.63 o                         
   2  14   1         16.17         18.54         2.23 o                         
   3  14   1         93.04         89.10         4.61 o                         
  -4  15   1         30.96         31.75         3.43 o                         
  -3  15   1          9.65          9.41         1.50 o                         
  -2  15   1          0.91          1.84         0.84 o                         
  -1  15   1          0.11          2.17         1.11 o                         
   0  15   1         96.24         98.44         3.90 o                         
   0 -14   2          3.31          4.24         1.27 o                         
   1 -14   2        120.30        122.89         4.57 o                         
   2 -14   2         42.61         51.61         3.73 o                         
   3 -14   2         22.60         29.57         2.09 o                         
   4 -14   2         11.77          8.12         1.58 o                         
  -2 -13   2         45.72         51.50         6.98 o                         
  -1 -13   2          0.62          0.54         0.98 o                         
   0 -13   2          7.35          9.31         1.41 o                         
   1 -13   2         61.87         65.22         3.01 o                         
   2 -13   2         11.05         11.40         2.60 o                         
   3 -13   2          6.73          9.98         1.27 o                         
   4 -13   2          1.12          2.39         1.19 o                         
   5 -13   2          2.39          2.80         1.43 o                         
   6 -13   2          0.08         -0.09         1.39 o                         
  -3 -12   2          7.27          7.30         1.93 o                         
  -2 -12   2          2.60          2.73         1.63 o                         
  -1 -12   2          0.09          0.89         0.91 o                         
   0 -12   2         15.19         14.64         1.55 o                         
   1 -12   2          9.60          8.30         1.31 o                         
   2 -12   2          7.72         10.43         1.17 o                         
   3 -12   2          4.11          3.14         1.60 o                         
   4 -12   2         51.24         55.50         4.38 o                         
   5 -12   2          7.08          6.97         1.61 o                         
   6 -12   2         10.69         11.89         1.97 o                         
   7 -12   2         12.97         11.38         2.05 o                         
  -5 -11   2         48.86         45.72         5.56 o                         
  -4 -11   2         38.05         38.71         2.38 o                         
  -3 -11   2          0.19          0.60         1.24 o                         
  -2 -11   2         46.65         42.12         3.57 o                         
  -1 -11   2          0.56          0.27         1.13 o                         
   0 -11   2          2.98          2.37         0.96 o                         
   1 -11   2          0.03         -0.64         0.64 o                         
   2 -11   2         23.00         21.97         1.79 o                         
   3 -11   2          9.86         11.03         1.10 o                         
   4 -11   2         64.74         69.67         4.10 o                         
   5 -11   2         16.17         14.76         1.82 o                         
   6 -11   2          0.01         -0.07         1.32 o                         
   7 -11   2          0.50         -1.62         1.62 o                         
   8 -11   2          2.03          2.21         2.44 o                         
  -5 -10   2         37.40         37.78         2.33 o                         
  -4 -10   2         27.30         28.64         2.01 o                         
  -3 -10   2          0.36         -0.03         0.86 o                         
  -2 -10   2         24.85         29.58         1.76 o                         
  -1 -10   2         18.73         19.78         1.75 o                         
   0 -10   2          0.08         -0.22         0.58 o                         
   1 -10   2        322.22        285.93         7.21 o                         
   2 -10   2        198.17        182.73         4.44 o                         
   3 -10   2         56.78         57.11         1.85 o                         
   4 -10   2         84.08         84.50         2.64 o                         
   5 -10   2         18.48         22.54         1.57 o                         
   6 -10   2          4.50          8.25         1.24 o                         
   7 -10   2         55.08         48.88         3.93 o                         
   8 -10   2          4.52          1.75         1.61 o                         
  -6  -9   2          0.35          0.23         1.04 o                         
  -5  -9   2          3.41          3.85         1.16 o                         
  -4  -9   2          3.75          3.33         1.05 o                         
  -3  -9   2          8.87          8.83         1.21 o                         
  -2  -9   2         16.64         21.90         1.61 o                         
  -1  -9   2         47.79         39.05         1.73 o                         
   0  -9   2         38.37         27.34         1.32 o                         
   1  -9   2         37.99         39.54         1.40 o                         
   2  -9   2         21.22         14.40         0.90 o                         
   3  -9   2         14.39         15.89         1.12 o                         
   4  -9   2        379.10        395.56         8.22 o                         
   5  -9   2         72.71         78.38         2.47 o                         
   6  -9   2          7.01          5.54         1.07 o                         
   7  -9   2          0.29          1.55         1.13 o                         
   8  -9   2        155.62        162.55         7.39 o                         
   9  -9   2         19.98         19.10         1.85 o                         
  -7  -8   2          2.17          1.57         1.27 o                         
  -6  -8   2         37.70         38.94         2.64 o                         
  -5  -8   2          3.49          4.92         1.05 o                         
  -4  -8   2          8.67          9.20         1.19 o                         
  -3  -8   2          4.86          4.27         0.95 o                         
  -2  -8   2         92.54         80.11         2.81 o                         
  -1  -8   2        126.05        123.78         3.07 o                         
   0  -8   2         84.49         73.52         2.56 o                         
   1  -8   2         45.30         38.77         1.17 o                         
   2  -8   2        218.93        202.03         4.67 o                         
   3  -8   2        240.12        240.60         5.15 o                         
   4  -8   2         59.43         61.97         1.87 o                         
   5  -8   2        153.42        150.81         5.21 o                         
   6  -8   2         12.40         15.23         1.17 o                         
   7  -8   2          0.03         -1.20         1.20 o                         
   8  -8   2         24.15         25.14         1.63 o                         
   9  -8   2         20.30         19.99         1.55 o                         
  -7  -7   2          6.12          5.61         1.09 o                         
  -6  -7   2         45.22         46.59         2.25 o                         
  -5  -7   2         53.03         49.87         2.03 o                         
  -4  -7   2         43.69         41.69         2.04 o                         
  -3  -7   2        333.05        305.04         7.48 o                         
  -2  -7   2         34.86         34.59         1.57 o                         
  -1  -7   2         51.91         51.58         1.38 o                         
   0  -7   2        101.29        109.55         2.64 o                         
   1  -7   2        164.85        187.74         3.96 o                         
   2  -7   2         14.54         15.17         1.30 o                         
   3  -7   2          1.57          1.14         0.63 o                         
   4  -7   2        350.53        347.70         6.66 o                         
   5  -7   2         56.29         58.61         1.75 o                         
   6  -7   2         74.35         74.78         2.37 o                         
   7  -7   2        122.14        122.84         3.48 o                         
   8  -7   2         30.75         30.56         2.25 o                         
   9  -7   2          8.05          8.19         1.34 o                         
  10  -7   2          6.19          5.79         1.18 o                         
  -8  -6   2         13.07         12.47         1.45 o                         
  -7  -6   2         41.60         45.02         2.12 o                         
  -6  -6   2         51.13         52.35         2.12 o                         
  -5  -6   2          2.23          2.31         0.75 o                         
  -4  -6   2        704.69        637.61        13.58 o                         
  -3  -6   2        126.60        119.38         2.93 o                         
  -2  -6   2         10.87          9.90         0.64 o                         
  -1  -6   2        191.94        192.64         4.34 o                         
   0  -6   2         77.14         94.42         2.12 o                         
   1  -6   2         60.18         64.08         1.54 o                         
   2  -6   2          0.56         -0.11         0.33 o                         
   3  -6   2         91.45        100.30         2.20 o                         
   4  -6   2         20.22         22.01         1.11 o                         
   5  -6   2         97.86         97.56         2.24 o                         
   6  -6   2         81.48         73.05         2.03 o                         
   7  -6   2         11.76         13.11         0.97 o                         
   8  -6   2          2.12          2.34         0.73 o                         
   9  -6   2          3.10          3.07         0.97 o                         
  10  -6   2          1.00          1.44         1.28 o                         
  -8  -5   2          0.26         -0.72         0.80 o                         
  -7  -5   2         37.36         38.78         1.78 o                         
  -6  -5   2         39.27         43.51         1.53 o                         
  -5  -5   2        535.17        532.52        11.42 o                         
  -4  -5   2        161.57        149.83         3.59 o                         
  -3  -5   2        201.55        181.45         3.83 o                         
  -2  -5   2        126.19        131.04         2.82 o                         
  -1  -5   2        134.58        133.57         3.09 o                         
   0  -5   2        540.25        570.80        12.00 o                         
   1  -5   2         16.49         15.53         0.61 o                         
   2  -5   2       1498.27       1659.79        29.63 o                         
   3  -5   2        502.45        549.47         9.51 o                         
   4  -5   2        341.09        373.19         7.44 o                         
   5  -5   2          0.63         -0.07         0.44 o                         
   6  -5   2        104.41        100.45         2.87 o                         
   7  -5   2          0.03         -0.69         0.69 o                         
   8  -5   2         54.07         54.48         1.91 o                         
   9  -5   2          6.67          5.97         1.07 o                         
  10  -5   2          0.59          0.75         0.84 o                         
  -9  -4   2          7.11         10.40         2.32 o                         
  -8  -4   2         42.97         45.23         2.53 o                         
  -7  -4   2          2.49          0.60         0.61 o                         
  -6  -4   2        136.27        137.15         3.21 o                         
  -5  -4   2          0.73          2.33         0.64 o                         
  -4  -4   2         45.09         39.75         1.23 o                         
  -3  -4   2          0.00         -0.03         0.33 o                         
  -2  -4   2         80.15         85.65         1.91 o                         
  -1  -4   2          9.81         11.96         1.03 o                         
   0  -4   2       1970.26       2071.15        39.37 o                         
   1  -4   2       1343.53       1448.66        25.85 o                         
   2  -4   2          9.23          9.22         0.45 o                         
   3  -4   2          1.83          7.33         0.87 o                         
   4  -4   2        111.86        134.84         2.62 o                         
   5  -4   2          0.16          0.10         0.46 o                         
   6  -4   2          4.68          3.45         0.62 o                         
   7  -4   2        167.02        168.22         4.54 o                         
   8  -4   2          3.10          2.21         0.95 o                         
   9  -4   2         61.25         67.47         3.78 o                         
  10  -4   2          7.88          8.16         1.09 o                         
  -9  -3   2         48.00         56.13         2.60 o                         
  -8  -3   2          4.34          2.71         0.80 o                         
  -7  -3   2          0.43          1.45         0.65 o                         
  -6  -3   2          1.49          3.24         0.61 o                         
  -5  -3   2         80.75         89.84         2.13 o                         
  -4  -3   2        170.59        153.94         3.27 o                         
  -3  -3   2         71.40         71.34         1.64 o                         
  -2  -3   2        206.92        203.21         4.08 o                         
  -1  -3   2        503.35        498.44         8.46 o                         
   0  -3   2          0.54          0.25         0.21 o                         
   1  -3   2       1435.54       1469.13        26.18 o                         
   2  -3   2         79.40         94.55         1.80 o                         
   3  -3   2         13.34         18.15         0.69 o                         
   4  -3   2        111.47        113.66         2.23 o                         
   5  -3   2         12.89         18.10         0.88 o                         
   6  -3   2         37.68         35.11         1.46 o                         
   7  -3   2         69.67         70.13         2.23 o                         
   8  -3   2         42.94         39.57         1.67 o                         
   9  -3   2          1.18         -0.25         0.85 o                         
  10  -3   2          3.14          2.01         0.97 o                         
  -9  -2   2          4.90          3.86         1.11 o                         
  -8  -2   2         31.52         29.67         1.73 o                         
  -7  -2   2          0.00          0.38         0.64 o                         
  -6  -2   2         11.21          5.71         0.68 o                         
  -5  -2   2        315.58        304.32         6.67 o                         
  -4  -2   2          1.99          2.14         0.44 o                         
  -3  -2   2         33.35         34.83         1.02 o                         
  -2  -2   2         29.07         27.43         0.67 o                         
  -1  -2   2        172.80        186.88         3.69 o                         
   0  -2   2        398.94        439.12         9.95 o                         
   1  -2   2         86.36         83.50         1.61 o                         
   2  -2   2         25.50         14.83         0.76 o                         
   3  -2   2         76.06         67.40         1.69 o                         
   4  -2   2        413.81        393.96         7.30 o                         
   5  -2   2         46.96         53.82         1.71 o                         
   6  -2   2          6.10          4.99         0.70 o                         
   7  -2   2        184.35        171.87         3.96 o                         
   8  -2   2         35.71         35.92         1.56 o                         
   9  -2   2          7.16          6.24         1.11 o                         
  10  -2   2          3.92          2.64         1.47 o                         
  -9  -1   2          7.45          6.31         1.46 o                         
  -8  -1   2          3.79          4.49         1.06 o                         
  -7  -1   2          1.60          1.54         0.58 o                         
  -6  -1   2          6.94          1.91         0.67 o                         
  -5  -1   2        122.92        131.47         3.17 o                         
  -4  -1   2        284.89        327.73         7.05 o                         
  -3  -1   2       1559.79       1735.56        35.72 o                         
  -2  -1   2        199.22        192.08         3.80 o                         
  -1  -1   2        312.28        280.67         5.08 o                         
   0  -1   2        841.35        736.39        16.59 o                         
   1  -1   2       1839.30       1826.55        41.10 o                         
   2  -1   2         40.94         42.86         1.05 o                         
   3  -1   2       3414.60       3557.96        63.27 o                         
   4  -1   2        324.86        342.00         6.83 o                         
   5  -1   2        104.92        119.15         2.72 o                         
   6  -1   2        229.12        231.60         4.99 o                         
   7  -1   2          8.89         12.47         1.26 o                         
   8  -1   2          7.46          9.54         1.12 o                         
   9  -1   2         12.43         10.82         1.15 o                         
  10  -1   2          1.40          0.27         0.88 o                         
 -10   0   2          8.00          7.62         1.72 o                         
  -9   0   2          0.01         -0.95         0.95 o                         
  -8   0   2         10.15         11.81         1.29 o                         
  -7   0   2         12.69         12.78         1.11 o                         
  -6   0   2        151.54        160.27         4.18 o                         
  -5   0   2          2.40          3.67         0.62 o                         
  -4   0   2        312.72        372.21         8.69 o                         
  -3   0   2       1668.43       1724.30        35.53 o                         
  -2   0   2       1399.70       1312.76        24.96 o                         
  -1   0   2         60.38         42.67         1.63 o                         
   0   0   2        707.98        677.96        12.06 o                         
   1   0   2         31.05         40.26         0.95 o                         
   3   0   2        214.66        241.96         4.55 o                         
   4   0   2        647.01        751.86        13.64 o                         
   5   0   2         25.85         38.39         1.19 o                         
   6   0   2        107.75         99.09         2.29 o                         
   7   0   2          7.73          5.65         0.80 o                         
   8   0   2         10.40         11.44         1.01 o                         
   9   0   2         10.43         11.16         1.66 o                         
  10   0   2          0.03          0.26         0.87 o                         
 -10   1   2          0.60         -1.09         1.09 o                         
  -9   1   2          9.04          6.71         1.12 o                         
  -8   1   2          1.11         -0.58         1.07 o                         
  -7   1   2         58.23         60.80         2.49 o                         
  -6   1   2         85.68         92.52         2.34 o                         
  -5   1   2         40.88         43.38         1.33 o                         
  -4   1   2         36.08         40.45         2.04 o                         
  -3   1   2         72.00         71.96         1.90 o                         
  -2   1   2        348.60        314.04         5.70 o                         
  -1   1   2       2338.98       2316.14        52.47 o                         
   0   1   2       1009.17        979.58        20.85 o                         
   1   1   2        305.18        316.32         6.59 o                         
   2   1   2      12212.50      12015.15       228.49 o                         
   3   1   2        646.08        622.54        11.28 o                         
   4   1   2        494.73        505.93         8.71 o                         
   5   1   2        263.17        263.39         4.78 o                         
   6   1   2        222.39        188.99         3.62 o                         
   7   1   2         16.56         15.69         1.14 o                         
   8   1   2         42.09         46.16         1.70 o                         
   9   1   2         10.74         13.79         1.13 o                         
  10   1   2          0.15         -0.13         0.94 o                         
 -10   2   2         42.01         40.66         2.51 o                         
  -9   2   2          3.69          5.42         1.11 o                         
  -8   2   2          2.32          1.77         0.81 o                         
  -7   2   2         15.64         16.51         1.07 o                         
  -6   2   2        101.30        103.11         2.17 o                         
  -5   2   2         91.77         83.66         1.97 o                         
  -4   2   2         36.83         22.98         1.19 o                         
  -3   2   2        110.37         94.16         1.89 o                         
  -2   2   2          0.10          2.05         0.30 o                         
  -1   2   2         89.93         74.45         1.30 o                         
   0   2   2         89.41         80.30         1.79 o                         
   1   2   2       3720.18       3671.58        61.72 o                         
   2   2   2        157.68        190.39         3.81 o                         
   3   2   2        164.04        194.58         3.73 o                         
   4   2   2          4.25          5.64         0.44 o                         
   5   2   2         36.78         31.97         1.02 o                         
   6   2   2         27.44         27.65         1.14 o                         
   7   2   2         55.26         54.71         1.98 o                         
   8   2   2          6.41          5.33         0.89 o                         
   9   2   2        110.53        127.50         3.51 o                         
  10   2   2          3.02          2.32         1.36 o                         
 -10   3   2         10.75          8.50         1.17 o                         
  -9   3   2          4.71          6.51         0.96 o                         
  -8   3   2          8.29          7.68         1.03 o                         
  -7   3   2          0.13         -0.31         0.64 o                         
  -6   3   2         85.85         92.17         2.32 o                         
  -5   3   2        226.62        222.22         4.32 o                         
  -4   3   2        674.44        663.60        12.06 o                         
  -3   3   2        827.04        830.43        14.96 o                         
  -2   3   2        152.57        131.72         2.53 o                         
  -1   3   2       1058.49       1098.05        20.95 o                         
   0   3   2          7.48         10.33         0.49 o                         
   1   3   2       1122.24       1061.28        20.20 o                         
   2   3   2          4.68          4.97         0.47 o                         
   3   3   2         24.54         28.00         0.79 o                         
   4   3   2          6.83          7.82         0.54 o                         
   5   3   2          2.75          2.12         0.51 o                         
   6   3   2         14.91         13.97         1.04 o                         
   7   3   2          4.71          5.83         1.13 o                         
   8   3   2          1.34          1.80         0.85 o                         
   9   3   2         21.99         24.50         1.98 o                         
  10   3   2          0.69          0.59         1.04 o                         
 -10   4   2          6.85          8.45         1.18 o                         
  -9   4   2          5.30          4.61         1.28 o                         
  -8   4   2         30.58         33.78         1.63 o                         
  -7   4   2        213.66        218.26         6.16 o                         
  -6   4   2        123.01        124.31         2.74 o                         
  -5   4   2        178.34        183.55         4.00 o                         
  -4   4   2        247.87        250.86         5.16 o                         
  -3   4   2          0.35          1.47         0.37 o                         
  -2   4   2       2627.23       2799.09        49.76 o                         
  -1   4   2        784.99        814.40        14.64 o                         
   0   4   2       3073.19       3074.53        63.27 o                         
   1   4   2         52.63         67.64         1.51 o                         
   2   4   2        195.73        183.65         3.48 o                         
   3   4   2        438.41        437.79         8.02 o                         
   4   4   2        394.96        398.36         7.40 o                         
   5   4   2         53.57         62.76         1.55 o                         
   6   4   2         85.37         87.00         2.21 o                         
   7   4   2         28.27         31.52         1.32 o                         
   8   4   2         10.36         10.94         1.23 o                         
   9   4   2          6.73          8.10         1.15 o                         
  10   4   2          1.13          0.79         0.97 o                         
 -10   5   2          7.25          6.69         1.13 o                         
  -9   5   2          3.58          2.58         1.02 o                         
  -8   5   2          2.78          1.50         0.83 o                         
  -7   5   2         57.22         55.76         1.98 o                         
  -6   5   2        149.24        153.66         3.28 o                         
  -5   5   2        404.27        419.47         8.45 o                         
  -4   5   2         16.96         21.30         1.00 o                         
  -3   5   2       1403.15       1468.48        28.14 o                         
  -2   5   2         69.69         84.07         1.87 o                         
  -1   5   2          4.74          3.20         0.42 o                         
   0   5   2        835.13        878.94        18.29 o                         
   1   5   2       2017.76       2126.35        40.53 o                         
   2   5   2        542.86        563.70        10.98 o                         
   3   5   2        187.30        190.11         3.68 o                         
   4   5   2          0.98          2.01         0.42 o                         
   5   5   2          2.47          2.74         0.53 o                         
   6   5   2         63.43         56.77         1.69 o                         
   7   5   2         87.43         91.16         3.19 o                         
   8   5   2         20.90         23.37         1.52 o                         
   9   5   2         20.88         19.47         1.53 o                         
 -10   6   2          3.18          2.06         0.96 o                         
  -9   6   2          4.68          4.16         0.99 o                         
  -8   6   2          0.17          1.29         0.72 o                         
  -7   6   2         65.89         68.13         2.08 o                         
  -6   6   2         80.75         76.55         2.12 o                         
  -5   6   2         20.30         18.06         0.96 o                         
  -4   6   2         29.05         24.73         1.10 o                         
  -3   6   2          2.45          0.78         0.34 o                         
  -2   6   2        343.95        382.86         7.10 o                         
  -1   6   2          2.93          2.24         0.45 o                         
   0   6   2        292.81        278.32         6.70 o                         
   1   6   2        318.78        348.49         6.46 o                         
   2   6   2        179.00        190.79         3.98 o                         
   3   6   2        607.90        650.64        13.77 o                         
   4   6   2         18.43         20.62         1.22 o                         
   5   6   2         35.27         41.27         1.40 o                         
   6   6   2         18.76         15.99         0.99 o                         
   7   6   2          2.91          6.30         0.86 o                         
   8   6   2         88.06         85.56         4.66 o                         
   9   6   2         58.72         57.49         3.20 o                         
  -9   7   2          9.80          8.52         1.71 o                         
  -8   7   2          4.17          4.09         0.87 o                         
  -7   7   2        167.74        182.22         4.23 o                         
  -6   7   2          7.03          9.98         1.49 o                         
  -5   7   2          0.10          0.55         0.62 o                         
  -4   7   2          0.26          0.23         0.61 o                         
  -3   7   2        103.09         85.88         2.06 o                         
  -2   7   2        100.83         85.25         1.92 o                         
  -1   7   2         17.27         21.80         1.00 o                         
   0   7   2        323.87        340.33         7.41 o                         
   1   7   2        107.36         98.50         2.12 o                         
   2   7   2        282.54        257.47         5.27 o                         
   3   7   2        491.08        505.64        10.01 o                         
   4   7   2         51.21         42.79         1.73 o                         
   5   7   2         18.83         18.10         1.22 o                         
   6   7   2          9.69          7.10         0.85 o                         
   7   7   2          0.13          1.17         0.72 o                         
   8   7   2         46.88         51.30         2.33 o                         
   9   7   2          2.01          2.18         1.63 o                         
  -9   8   2          1.00          0.75         0.99 o                         
  -8   8   2         10.30         12.46         1.31 o                         
  -7   8   2         83.44         78.86         2.93 o                         
  -6   8   2          2.55          2.73         0.82 o                         
  -5   8   2        149.87        146.55         5.39 o                         
  -4   8   2          5.40          4.24         0.97 o                         
  -3   8   2        140.70        134.58         3.05 o                         
  -2   8   2         27.96         22.85         0.90 o                         
  -1   8   2        162.03        144.30         3.50 o                         
   0   8   2        167.71        183.30         4.27 o                         
   1   8   2         47.19         48.10         1.29 o                         
   2   8   2          9.36         10.44         0.70 o                         
   3   8   2         59.81         53.09         1.77 o                         
   4   8   2         61.24         64.06         2.21 o                         
   5   8   2         68.18         70.91         2.46 o                         
   6   8   2         21.83         22.84         2.35 o                         
   7   8   2          1.27          0.63         0.87 o                         
   8   8   2          1.95          0.79         1.21 o                         
  -9   9   2          0.08         -0.92         1.11 o                         
  -8   9   2          2.11          2.32         1.00 o                         
  -7   9   2         56.40         54.17         3.62 o                         
  -6   9   2          3.41          5.12         1.14 o                         
  -5   9   2         27.04         28.17         1.64 o                         
  -4   9   2       1753.14       1705.99        38.95 o                         
  -3   9   2         90.52         88.69         2.12 o                         
  -2   9   2         79.41         69.10         1.77 o                         
  -1   9   2         43.98         35.58         1.28 o                         
   0   9   2         36.22         38.81         1.66 o                         
   1   9   2         34.70         36.10         1.15 o                         
   2   9   2         58.05         52.58         1.50 o                         
   3   9   2         18.87         12.44         0.91 o                         
   4   9   2         15.65         16.54         1.90 o                         
   5   9   2         25.42         22.42         1.45 o                         
   6   9   2          7.05          7.78         1.60 o                         
   7   9   2          6.11          5.75         1.71 o                         
   8   9   2          1.18          1.30         1.38 o                         
  -9  10   2          1.17          0.80         1.26 o                         
  -8  10   2          6.53          6.60         1.44 o                         
  -7  10   2          7.59          8.38         1.42 o                         
  -6  10   2          7.84          4.60         1.09 o                         
  -5  10   2        221.28        225.67         6.05 o                         
  -4  10   2         28.84         34.89         2.95 o                         
  -3  10   2        271.46        263.45         5.26 o                         
  -2  10   2        101.63        101.60         2.40 o                         
  -1  10   2        280.00        277.30         5.44 o                         
   0  10   2        109.65        106.02         2.65 o                         
   1  10   2          5.53          3.10         0.56 o                         
   2  10   2        502.35        449.92        10.80 o                         
   3  10   2          0.04          0.88         0.66 o                         
   4  10   2         84.29         75.88         3.11 o                         
   5  10   2          6.28          4.98         1.28 o                         
   6  10   2         14.75         11.57         1.74 o                         
   7  10   2          3.22          3.40         1.44 o                         
  -8  11   2         12.95         15.33         2.48 o                         
  -7  11   2         50.68         54.75         2.96 o                         
  -6  11   2         14.69         14.14         1.49 o                         
  -5  11   2         50.35         52.84         2.94 o                         
  -4  11   2         23.37         21.66         1.47 o                         
  -3  11   2         33.94         37.85         1.46 o                         
  -2  11   2          0.71          0.05         0.51 o                         
  -1  11   2         79.22         74.89         1.94 o                         
   0  11   2          8.32          4.51         0.63 o                         
   1  11   2          6.41          8.17         0.70 o                         
   2  11   2         71.26         65.70         2.46 o                         
   3  11   2        114.61        100.20         3.75 o                         
   4  11   2          0.85         -0.32         0.95 o                         
   5  11   2          5.44          6.01         1.82 o                         
   6  11   2          6.05          3.51         1.43 o                         
  -7  12   2          9.15          9.29         2.39 o                         
  -6  12   2         21.31         18.47         1.67 o                         
  -5  12   2         68.14         65.17         4.20 o                         
  -4  12   2          7.40          7.86         1.13 o                         
  -3  12   2         59.92         67.92         2.15 o                         
  -2  12   2          0.19          0.98         0.59 o                         
  -1  12   2         66.84         61.84         1.78 o                         
   0  12   2        110.23        100.82         2.29 o                         
   1  12   2          1.93          2.01         0.68 o                         
   2  12   2         39.28         40.30         2.45 o                         
   3  12   2          3.26          3.14         1.11 o                         
   4  12   2         14.09         10.80         1.51 o                         
   5  12   2          1.00          1.45         1.12 o                         
  -7  13   2          0.33         -0.28         1.20 o                         
  -6  13   2          0.15         -0.62         1.14 o                         
  -5  13   2         10.12         11.14         1.36 o                         
  -4  13   2          5.58          5.85         1.07 o                         
  -3  13   2          0.01          0.42         0.73 o                         
  -2  13   2          7.27          7.94         0.86 o                         
  -1  13   2          7.55          8.35         0.91 o                         
   0  13   2          7.36          6.49         1.02 o                         
   1  13   2          0.58         -0.01         0.66 o                         
   2  13   2          3.39          4.31         1.21 o                         
   3  13   2          0.62          1.88         1.13 o                         
   4  13   2          6.46          9.19         1.53 o                         
  -6  14   2          4.00          3.80         1.38 o                         
  -5  14   2         46.48         49.97         2.51 o                         
  -4  14   2          0.00          2.14         1.08 o                         
  -3  14   2         32.28         41.94         2.01 o                         
  -2  14   2          4.53          4.54         0.79 o                         
  -1  14   2          1.78          3.82         0.81 o                         
   0  14   2         19.98         23.67         1.87 o                         
   1  14   2         38.02         41.05         2.88 o                         
   2  14   2        128.07        118.94         5.18 o                         
   3  14   2        103.09        106.14         6.53 o                         
  -4  15   2        158.71        168.27         5.85 o                         
  -3  15   2          5.90          6.40         2.05 o                         
  -2  15   2         12.77         14.24         1.50 o                         
  -1  15   2          2.04          2.97         0.91 o                         
   0  15   2         37.07         39.83         3.34 o                         
   1  15   2          0.01          1.58         1.09 o                         
  -1 -13   3         14.83         18.95         2.49 o                         
   0 -13   3         13.93         17.89         1.77 o                         
   1 -13   3         27.08         23.62         1.98 o                         
   2 -13   3          3.51          4.80         1.83 o                         
   3 -13   3         25.37         34.32         2.83 o                         
   4 -13   3          5.82          5.35         1.37 o                         
   5 -13   3          7.55          9.93         2.30 o                         
  -3 -12   3          7.58          8.17         2.05 o                         
  -2 -12   3          0.17          4.23         1.72 o                         
  -1 -12   3          9.40          7.52         1.61 o                         
   0 -12   3          0.08         -0.16         0.91 o                         
   1 -12   3          3.03          4.26         1.07 o                         
   2 -12   3         32.62         32.53         2.37 o                         
   3 -12   3          0.97          0.65         0.89 o                         
   4 -12   3          4.98          6.69         1.30 o                         
   5 -12   3          0.50          1.60         1.33 o                         
   6 -12   3         19.06         18.51         2.15 o                         
  -4 -11   3          0.91          2.64         1.70 o                         
  -3 -11   3          0.12          1.18         2.04 o                         
  -2 -11   3         47.58         54.22         3.88 o                         
  -1 -11   3          0.94          1.63         0.98 o                         
   0 -11   3         36.47         43.80         2.45 o                         
   1 -11   3          0.01          1.22         0.87 o                         
   2 -11   3          5.62          6.43         0.99 o                         
   3 -11   3          1.04          2.26         0.85 o                         
   4 -11   3         47.18         55.21         2.95 o                         
   5 -11   3          3.45          4.61         1.45 o                         
   6 -11   3          1.04         -1.30         1.40 o                         
   7 -11   3          0.41          0.14         1.59 o                         
  -5 -10   3         21.94         20.73         2.52 o                         
  -4 -10   3         12.28         13.64         1.49 o                         
  -3 -10   3         77.20         76.49         3.47 o                         
  -2 -10   3         47.76         51.80         3.66 o                         
  -1 -10   3          8.09          9.62         3.29 o                         
   0 -10   3        109.91        103.20         3.65 o                         
   1 -10   3          0.52         -0.65         0.65 o                         
   2 -10   3         24.80         25.92         1.56 o                         
   3 -10   3         74.39         64.94         2.28 o                         
   4 -10   3         55.06         64.09         2.34 o                         
   5 -10   3         37.92         38.97         2.25 o                         
   6 -10   3          0.23          2.09         1.44 o                         
   7 -10   3         24.68         24.54         2.41 o                         
   8 -10   3         12.36          8.46         1.92 o                         
  -6  -9   3          5.66          3.88         1.19 o                         
  -5  -9   3        155.23        148.20         4.87 o                         
  -4  -9   3          3.94          6.44         1.66 o                         
  -3  -9   3         42.25         37.51         2.41 o                         
  -2  -9   3          0.03          0.14         0.76 o                         
  -1  -9   3         54.70         53.75         2.29 o                         
   0  -9   3          2.63          2.56         0.66 o                         
   1  -9   3          1.11          1.02         0.68 o                         
   2  -9   3         45.27         37.33         1.79 o                         
   3  -9   3          8.41          9.73         0.89 o                         
   4  -9   3         28.22         34.61         1.44 o                         
   5  -9   3          4.64          2.99         1.19 o                         
   6  -9   3          0.30         -0.75         0.75 o                         
   7  -9   3         10.53          7.41         1.29 o                         
   8  -9   3          5.90          3.22         0.97 o                         
   9  -9   3         34.08         32.73         1.95 o                         
  -6  -8   3          4.89          4.66         1.19 o                         
  -5  -8   3         62.57         63.50         2.81 o                         
  -4  -8   3        105.77         98.75         3.46 o                         
  -3  -8   3          4.16          3.29         0.90 o                         
  -2  -8   3        354.90        322.44         7.93 o                         
  -1  -8   3          5.59          9.06         1.03 o                         
   0  -8   3        155.05        149.98         3.94 o                         
   1  -8   3          0.01          0.00         0.57 o                         
   2  -8   3        124.65        113.19         2.86 o                         
   3  -8   3        132.46        125.26         2.99 o                         
   4  -8   3        300.13        317.99         6.72 o                         
   5  -8   3          8.02          6.98         0.87 o                         
   6  -8   3         17.88         20.16         1.83 o                         
   7  -8   3          7.25          6.37         0.99 o                         
   8  -8   3         20.53         26.65         2.11 o                         
   9  -8   3          0.98          1.35         1.06 o                         
  -7  -7   3          9.85          8.39         1.39 o                         
  -6  -7   3          0.49          0.84         0.84 o                         
  -5  -7   3        114.20        114.16         3.44 o                         
  -4  -7   3          3.59          2.92         0.95 o                         
  -3  -7   3          0.36         -0.73         0.73 o                         
  -2  -7   3        160.29        155.10         4.13 o                         
  -1  -7   3        177.49        164.10         3.85 o                         
   0  -7   3         20.05         17.20         0.94 o                         
   1  -7   3          7.17         12.14         0.76 o                         
   2  -7   3          0.01         -0.58         0.58 o                         
   3  -7   3         53.45         56.26         1.73 o                         
   4  -7   3         57.89         60.76         1.66 o                         
   5  -7   3         13.91         16.13         1.12 o                         
   6  -7   3          0.10          0.14         0.76 o                         
   7  -7   3        104.88         98.90         3.00 o                         
   8  -7   3         12.44         11.92         1.19 o                         
   9  -7   3         24.25         23.23         1.61 o                         
  10  -7   3          0.01         -0.89         0.89 o                         
  -7  -6   3          1.60          2.22         0.89 o                         
  -6  -6   3          0.14          1.89         0.81 o                         
  -5  -6   3          2.17          2.52         0.77 o                         
  -4  -6   3          0.77          1.33         0.68 o                         
  -3  -6   3        178.37        166.58         5.28 o                         
  -2  -6   3        438.62        408.81         9.71 o                         
  -1  -6   3          3.63          1.21         0.63 o                         
   0  -6   3          3.11          7.15         0.63 o                         
   1  -6   3        145.08        154.00         3.55 o                         
   2  -6   3         58.49         60.73         1.57 o                         
   3  -6   3         78.52         80.47         1.78 o                         
   4  -6   3          3.11          4.79         0.56 o                         
   5  -6   3          5.05          3.87         0.67 o                         
   6  -6   3          1.14          2.71         0.59 o                         
   7  -6   3        132.17        134.39         4.77 o                         
   8  -6   3          0.61          0.45         0.88 o                         
   9  -6   3          1.46          1.97         0.94 o                         
  10  -6   3         10.21         10.60         3.04 o                         
  -8  -5   3          0.53          0.73         0.95 o                         
  -7  -5   3         33.85         34.46         1.82 o                         
  -6  -5   3          0.00         -0.02         0.70 o                         
  -5  -5   3          0.02          0.07         0.66 o                         
  -4  -5   3         16.15         18.08         0.95 o                         
  -3  -5   3       2042.29       1867.72        35.72 o                         
  -2  -5   3         17.47         16.76         0.91 o                         
  -1  -5   3          0.24         -0.29         0.29 o                         
   0  -5   3        238.33        231.54         5.05 o                         
   1  -5   3         21.03         27.04         1.84 o                         
   2  -5   3        977.86        967.91        17.42 o                         
   3  -5   3         29.17         27.82         0.87 o                         
   4  -5   3        210.93        213.29         4.20 o                         
   5  -5   3          0.16          0.04         0.64 o                         
   6  -5   3         31.51         36.42         2.08 o                         
   7  -5   3         18.81         18.75         1.05 o                         
   8  -5   3         21.85         20.90         1.18 o                         
   9  -5   3         13.73         13.26         1.08 o                         
  10  -5   3          1.29         -0.87         0.87 o                         
  -8  -4   3          2.21          4.10         0.96 o                         
  -7  -4   3          0.48          0.58         0.66 o                         
  -6  -4   3         48.12         48.02         1.56 o                         
  -5  -4   3        171.67        165.52         3.64 o                         
  -4  -4   3        106.17         97.93         2.48 o                         
  -3  -4   3        368.19        336.37         6.70 o                         
  -2  -4   3          0.07          0.14         0.27 o                         
  -1  -4   3         11.40          4.79         0.32 o                         
   0  -4   3         96.99        101.46         2.34 o                         
   1  -4   3         13.58         12.06         0.83 o                         
   2  -4   3         19.74         25.94         0.75 o                         
   3  -4   3         33.35         29.52         0.86 o                         
   4  -4   3         37.93         39.85         1.05 o                         
   5  -4   3          1.68          0.89         0.43 o                         
   6  -4   3          3.62          3.76         0.65 o                         
   7  -4   3          0.16          0.64         0.64 o                         
   8  -4   3         25.86         24.47         1.62 o                         
   9  -4   3         36.64         38.68         1.87 o                         
  10  -4   3          0.04          0.09         1.04 o                         
  -9  -3   3         34.72         34.83         3.29 o                         
  -8  -3   3         14.10         12.30         1.07 o                         
  -7  -3   3         22.70         19.17         1.07 o                         
  -6  -3   3         31.34         36.44         1.38 o                         
  -5  -3   3         43.26         42.07         1.33 o                         
  -4  -3   3         15.44         16.03         0.80 o                         
  -3  -3   3        179.52        158.50         3.10 o                         
  -2  -3   3         51.35         42.22         1.14 o                         
  -1  -3   3        124.40        106.11         2.25 o                         
   0  -3   3       1100.56       1230.00        25.34 o                         
   1  -3   3        163.59        150.38         2.84 o                         
   2  -3   3       1656.22       1774.32        29.82 o                         
   3  -3   3          1.89          6.76         0.63 o                         
   4  -3   3        490.72        554.14        10.18 o                         
   5  -3   3         41.31         40.49         1.16 o                         
   6  -3   3          0.10          2.03         0.57 o                         
   7  -3   3          2.52          2.68         0.70 o                         
   8  -3   3          4.75          4.62         0.78 o                         
   9  -3   3          1.32          0.67         0.84 o                         
  10  -3   3          4.48          3.19         1.06 o                         
  -9  -2   3          1.06          0.55         0.92 o                         
  -8  -2   3          7.36          7.68         1.06 o                         
  -7  -2   3          0.14          0.23         0.69 o                         
  -6  -2   3          0.01          0.38         0.54 o                         
  -5  -2   3          3.92          1.73         0.46 o                         
  -4  -2   3         57.51         63.49         1.88 o                         
  -3  -2   3          7.43          5.57         0.36 o                         
  -2  -2   3        862.85        840.80        16.13 o                         
  -1  -2   3        446.35        413.44         8.63 o                         
   0  -2   3        541.07        539.50        11.17 o                         
   1  -2   3         91.73         83.54         1.73 o                         
   2  -2   3       1077.39       1076.58        20.58 o                         
   3  -2   3        232.44        220.51         4.81 o                         
   4  -2   3       2022.10       1945.28        34.77 o                         
   5  -2   3        209.38        210.55         4.17 o                         
   6  -2   3        250.05        248.18         5.75 o                         
   7  -2   3          0.64         -0.43         0.58 o                         
   8  -2   3          6.76          6.87         0.88 o                         
   9  -2   3          4.16          3.03         0.89 o                         
  10  -2   3         40.83         39.10         2.40 o                         
  -9  -1   3          0.36         -0.85         0.93 o                         
  -8  -1   3         20.28         20.98         1.59 o                         
  -7  -1   3          8.72          4.36         0.81 o                         
  -6  -1   3         28.24         30.73         1.17 o                         
  -5  -1   3          2.38          3.84         0.51 o                         
  -4  -1   3          7.82          6.67         0.54 o                         
  -3  -1   3          6.98          5.86         0.52 o                         
  -2  -1   3         98.63        122.25         2.33 o                         
  -1  -1   3          3.11          2.22         0.39 o                         
   0  -1   3        911.83        932.96        16.58 o                         
   1  -1   3        408.69        381.75         8.70 o                         
   2  -1   3        610.84        592.11        12.32 o                         
   3  -1   3        637.08        677.13        12.24 o                         
   4  -1   3       2164.25       2245.68        40.11 o                         
   5  -1   3         57.06         55.88         1.66 o                         
   6  -1   3        136.42        149.87         3.20 o                         
   7  -1   3        134.80        139.25         3.38 o                         
   8  -1   3          1.40          3.35         0.86 o                         
   9  -1   3          0.53         -0.40         0.77 o                         
  10  -1   3          6.44          4.85         1.03 o                         
  -9   0   3         15.90         12.13         1.44 o                         
  -8   0   3          5.61          8.62         1.23 o                         
  -7   0   3         17.28         12.32         1.14 o                         
  -6   0   3         43.57         39.52         1.29 o                         
  -5   0   3          0.96          1.44         0.47 o                         
  -4   0   3        169.05        187.59         3.88 o                         
  -3   0   3          2.30          9.73         0.66 o                         
  -2   0   3       2912.97       2896.29        55.08 o                         
  -1   0   3       1305.74       1229.35        25.24 o                         
   0   0   3        346.57        337.66         6.45 o                         
   1   0   3       2277.69       2364.37        48.68 o                         
   2   0   3       1628.22       1696.50        32.31 o                         
   3   0   3        637.70        676.95        13.12 o                         
   4   0   3       1372.99       1597.34        28.59 o                         
   5   0   3        500.09        487.94         9.07 o                         
   6   0   3         17.28         21.50         1.00 o                         
   7   0   3        158.17        151.14         4.48 o                         
   8   0   3          2.28          0.63         0.82 o                         
   9   0   3          0.66          1.03         0.79 o                         
  10   0   3          0.91         -0.90         0.90 o                         
 -10   1   3          0.32         -1.09         1.09 o                         
  -9   1   3          0.00         -1.02         1.02 o                         
  -8   1   3          9.61          9.85         1.10 o                         
  -7   1   3         14.80         16.05         1.40 o                         
  -6   1   3          0.18         -0.40         0.44 o                         
  -5   1   3         10.95         12.01         0.74 o                         
  -4   1   3        264.57        286.66         5.75 o                         
  -3   1   3        423.65        479.47         9.33 o                         
  -2   1   3          1.56          5.01         0.45 o                         
  -1   1   3        839.48        744.27        15.30 o                         
   0   1   3       4246.42       3978.51        89.44 o                         
   1   1   3         97.09        107.34         2.18 o                         
   2   1   3        939.77        968.23        18.54 o                         
   3   1   3        464.74        557.69        10.15 o                         
   4   1   3         21.40         27.34         0.93 o                         
   5   1   3         79.33         95.88         2.18 o                         
   6   1   3        152.63        161.43         3.20 o                         
   7   1   3         99.81        100.63         2.59 o                         
   8   1   3         35.37         39.31         1.84 o                         
   9   1   3          3.39          2.91         0.86 o                         
  10   1   3          0.45          0.48         1.17 o                         
 -10   2   3          0.11         -1.07         1.23 o                         
  -9   2   3         32.29         34.37         2.57 o                         
  -8   2   3         11.37         10.06         1.15 o                         
  -7   2   3         66.68         66.58         2.35 o                         
  -6   2   3          0.04          0.76         0.50 o                         
  -5   2   3          0.32          0.32         0.57 o                         
  -4   2   3        396.03        445.75         8.16 o                         
  -3   2   3        151.02        179.07         3.65 o                         
  -2   2   3        617.44        639.29        12.27 o                         
  -1   2   3        125.86        148.59         3.16 o                         
   0   2   3       3974.22       3773.63        67.09 o                         
   1   2   3       2334.98       2443.18        40.98 o                         
   2   2   3        256.38        239.06         4.43 o                         
   3   2   3        600.24        572.48        10.41 o                         
   4   2   3        694.53        748.37        13.60 o                         
   5   2   3          3.68          3.57         0.49 o                         
   6   2   3        403.33        373.36         6.71 o                         
   7   2   3          6.25          5.88         0.72 o                         
   8   2   3          5.09          4.49         0.94 o                         
   9   2   3          0.57         -0.07         0.73 o                         
  10   2   3          0.17          0.19         1.04 o                         
 -10   3   3         12.86         11.64         1.35 o                         
  -9   3   3         11.90         14.00         1.32 o                         
  -8   3   3          2.68          3.15         1.11 o                         
  -7   3   3         11.45         10.45         0.91 o                         
  -6   3   3         14.32         14.92         0.99 o                         
  -5   3   3         14.61         13.09         0.59 o                         
  -4   3   3         42.26         51.55         1.38 o                         
  -3   3   3         27.83         31.21         0.93 o                         
  -2   3   3        407.69        432.00         8.76 o                         
  -1   3   3       1229.43       1215.23        20.38 o                         
   0   3   3       3719.86       3639.54        74.97 o                         
   1   3   3         18.09         14.03         0.46 o                         
   2   3   3          1.69          3.22         0.26 o                         
   3   3   3        128.88        142.00         2.63 o                         
   4   3   3        113.24        104.18         2.23 o                         
   5   3   3         30.19         28.17         1.16 o                         
   6   3   3        376.13        385.60         7.38 o                         
   7   3   3          5.45          5.31         0.69 o                         
   8   3   3          0.35         -0.35         0.74 o                         
   9   3   3          4.94          4.90         1.27 o                         
  10   3   3          0.25          1.88         1.39 o                         
 -10   4   3          9.08          8.98         1.21 o                         
  -9   4   3         98.70        111.66         3.65 o                         
  -8   4   3          2.27          3.89         0.80 o                         
  -7   4   3         30.40         28.74         1.31 o                         
  -6   4   3         24.12         28.06         1.30 o                         
  -5   4   3          9.91          7.30         0.82 o                         
  -4   4   3        250.40        270.63         5.13 o                         
  -3   4   3         35.97         36.33         1.07 o                         
  -2   4   3        120.90        131.88         3.43 o                         
  -1   4   3         76.33         81.41         2.44 o                         
   0   4   3       2158.60       2140.80        44.07 o                         
   1   4   3        185.32        178.85         3.62 o                         
   2   4   3          2.53          4.61         0.53 o                         
   3   4   3         45.63         42.84         1.77 o                         
   4   4   3        109.39        137.71         2.80 o                         
   5   4   3          6.72          8.59         0.59 o                         
   6   4   3         44.81         41.72         1.87 o                         
   7   4   3          2.41          3.49         0.66 o                         
   8   4   3          0.03         -0.31         0.68 o                         
   9   4   3          0.93          1.73         0.97 o                         
  10   4   3          6.83          6.23         1.28 o                         
 -10   5   3          4.05          4.86         1.20 o                         
  -9   5   3          0.48         -1.12         1.19 o                         
  -8   5   3         24.39         28.50         1.53 o                         
  -7   5   3          6.60          5.72         0.78 o                         
  -6   5   3          7.94          9.58         0.81 o                         
  -5   5   3          4.66          3.77         0.84 o                         
  -4   5   3          1.19          1.08         0.42 o                         
  -3   5   3        136.63        171.20         3.60 o                         
  -2   5   3        411.60        465.77         9.11 o                         
  -1   5   3        198.74        193.13         4.09 o                         
   0   5   3        113.33        125.76         2.90 o                         
   1   5   3        116.31        130.50         3.45 o                         
   2   5   3          9.09         12.28         0.56 o                         
   3   5   3        176.12        194.80         4.05 o                         
   4   5   3        544.28        548.85        10.10 o                         
   5   5   3          6.88          6.70         0.65 o                         
   6   5   3         19.27         15.36         0.90 o                         
   7   5   3         18.29         20.95         1.12 o                         
   8   5   3          9.02         13.20         1.25 o                         
   9   5   3          1.89          0.39         0.94 o                         
 -10   6   3          0.10          0.16         1.34 o                         
  -9   6   3          0.35         -0.18         0.87 o                         
  -8   6   3          9.01          8.46         0.98 o                         
  -7   6   3        152.45        157.51         3.76 o                         
  -6   6   3         54.14         48.58         1.62 o                         
  -5   6   3         98.62        106.28         4.20 o                         
  -4   6   3          9.08          5.05         0.86 o                         
  -3   6   3         82.47         82.23         3.87 o                         
  -2   6   3        327.50        370.57         7.36 o                         
  -1   6   3        156.87        169.07         3.85 o                         
   0   6   3         26.40         35.26         1.46 o                         
   1   6   3          0.13          0.13         0.35 o                         
   2   6   3         18.00         23.62         1.76 o                         
   3   6   3         89.01         89.01         3.10 o                         
   4   6   3         67.35         75.86         2.20 o                         
   5   6   3         40.93         41.62         1.40 o                         
   6   6   3         36.63         37.97         1.42 o                         
   7   6   3          6.54          4.79         0.76 o                         
   8   6   3          0.00         -0.79         0.79 o                         
   9   6   3         15.26         19.18         1.55 o                         
  -9   7   3          2.42          2.36         1.13 o                         
  -8   7   3         16.35         19.06         1.93 o                         
  -7   7   3         86.03         96.09         2.92 o                         
  -6   7   3         72.25         78.31         2.38 o                         
  -5   7   3        233.83        221.05         5.22 o                         
  -4   7   3         14.19         17.47         0.90 o                         
  -3   7   3        212.62        227.78         4.74 o                         
  -2   7   3         34.52         36.09         1.08 o                         
  -1   7   3         54.14         50.99         1.54 o                         
   0   7   3         17.38         27.05         1.07 o                         
   1   7   3          0.13          0.86         0.44 o                         
   2   7   3        208.06        207.36         4.34 o                         
   3   7   3          0.10          0.69         0.42 o                         
   4   7   3         17.99         17.66         0.91 o                         
   5   7   3         12.24         15.29         1.14 o                         
   6   7   3          1.68          1.89         0.71 o                         
   7   7   3          2.95          2.52         0.85 o                         
   8   7   3          1.17          1.37         0.91 o                         
   9   7   3          0.72          1.09         1.24 o                         
  -9   8   3          0.41          0.57         0.93 o                         
  -8   8   3         18.21         19.83         1.54 o                         
  -7   8   3         11.99         12.51         1.40 o                         
  -6   8   3         63.56         64.09         2.90 o                         
  -5   8   3         61.51         60.71         2.28 o                         
  -4   8   3         26.47         23.62         1.18 o                         
  -3   8   3         36.61         36.02         1.19 o                         
  -2   8   3         82.46         88.06         1.89 o                         
  -1   8   3        312.02        316.20         6.99 o                         
   0   8   3         33.41         35.95         1.56 o                         
   1   8   3         60.21         70.90         1.79 o                         
   2   8   3          7.59          3.70         0.52 o                         
   3   8   3         96.10        101.23         2.45 o                         
   4   8   3         33.58         31.68         1.52 o                         
   5   8   3         30.09         33.92         1.65 o                         
   6   8   3         13.89          9.40         1.10 o                         
   7   8   3         13.24         11.59         1.33 o                         
   8   8   3          7.08          7.62         1.26 o                         
  -9   9   3          0.88          1.21         1.17 o                         
  -8   9   3          0.01         -0.96         0.96 o                         
  -7   9   3          5.70          6.43         1.06 o                         
  -6   9   3          1.01          1.91         1.06 o                         
  -5   9   3         10.53          7.82         1.10 o                         
  -4   9   3          3.36          4.04         1.21 o                         
  -3   9   3        332.59        317.63         6.55 o                         
  -2   9   3        408.05        380.39         6.81 o                         
  -1   9   3         33.17         32.93         1.35 o                         
   0   9   3        356.69        366.02         8.07 o                         
   1   9   3         43.38         38.26         1.28 o                         
   2   9   3          1.74          1.23         0.58 o                         
   3   9   3        107.63         94.66         2.62 o                         
   4   9   3         28.34         27.79         1.55 o                         
   5   9   3          0.45          0.63         0.76 o                         
   6   9   3          8.37         11.81         1.22 o                         
   7   9   3          2.11          1.58         0.98 o                         
   8   9   3          3.00          4.34         1.63 o                         
  -8  10   3          7.31          5.15         1.43 o                         
  -7  10   3          1.35          1.85         1.34 o                         
  -6  10   3          8.31          7.35         1.23 o                         
  -5  10   3         13.10         11.80         1.22 o                         
  -4  10   3        257.74        250.87         6.50 o                         
  -3  10   3       1085.32       1073.29        20.93 o                         
  -2  10   3         49.24         52.71         1.62 o                         
  -1  10   3        299.18        266.80         5.60 o                         
   0  10   3          7.02          7.35         0.78 o                         
   1  10   3         11.88         14.11         0.78 o                         
   2  10   3         55.00         45.37         1.49 o                         
   3  10   3          0.18          0.05         0.59 o                         
   4  10   3         34.02         34.69         1.74 o                         
   5  10   3          0.08         -0.48         0.73 o                         
   6  10   3          0.10          0.48         1.11 o                         
   7  10   3          9.01          7.75         1.59 o                         
  -8  11   3          8.36          9.16         1.66 o                         
  -7  11   3          0.00         -0.42         1.11 o                         
  -6  11   3         25.77         26.57         2.06 o                         
  -5  11   3        217.16        230.86         6.25 o                         
  -4  11   3         50.19         50.88         2.91 o                         
  -3  11   3         19.11         21.78         1.07 o                         
  -2  11   3         48.63         51.38         1.58 o                         
  -1  11   3         80.03         78.58         2.24 o                         
   0  11   3         12.00         12.39         0.90 o                         
   1  11   3         57.16         54.02         1.71 o                         
   2  11   3         20.52         21.24         1.23 o                         
   3  11   3         53.68         47.01         1.99 o                         
   4  11   3          0.47         -0.98         0.98 o                         
   5  11   3          0.44          0.14         1.05 o                         
   6  11   3         14.77         14.54         2.31 o                         
  -7  12   3          7.18          7.45         1.49 o                         
  -6  12   3         10.42         10.95         1.56 o                         
  -5  12   3         50.85         53.52         2.40 o                         
  -4  12   3         27.94         23.91         1.57 o                         
  -3  12   3         27.80         30.34         1.46 o                         
  -2  12   3        118.05        112.14         2.68 o                         
  -1  12   3          0.03         -0.16         0.50 o                         
   0  12   3         31.48         30.88         1.31 o                         
   1  12   3         49.87         49.59         1.70 o                         
   2  12   3          5.53          4.38         1.01 o                         
   3  12   3          5.87          4.43         1.22 o                         
   4  12   3          8.95          8.00         1.43 o                         
   5  12   3          0.17          1.82         1.34 o                         
   6  12   3         10.31          9.21         1.77 o                         
  -7  13   3          4.97          7.29         1.51 o                         
  -6  13   3          0.29          0.93         1.10 o                         
  -5  13   3          5.13          4.67         1.17 o                         
  -4  13   3          0.01          0.25         0.85 o                         
  -3  13   3          0.02          0.07         0.72 o                         
  -2  13   3         25.60         27.21         1.30 o                         
  -1  13   3         14.58         15.69         1.03 o                         
   0  13   3         19.33         17.14         1.06 o                         
   1  13   3         89.64         80.27         2.39 o                         
   2  13   3         64.15         63.01         2.50 o                         
   3  13   3         16.19         15.64         2.22 o                         
   4  13   3         14.72         14.35         1.72 o                         
   5  13   3          1.55          3.85         1.32 o                         
  -6  14   3          1.59          3.30         1.33 o                         
  -5  14   3          9.86         10.97         1.66 o                         
  -4  14   3          1.69          4.15         1.81 o                         
  -3  14   3         22.76         25.15         1.59 o                         
  -2  14   3          4.25          7.41         0.90 o                         
  -1  14   3         12.33         14.10         1.13 o                         
   0  14   3          0.19         -0.05         0.66 o                         
   1  14   3          3.15          4.62         1.01 o                         
   2  14   3         91.53         84.44         3.49 o                         
   3  14   3          0.03          0.75         1.14 o                         
   4  14   3         78.25         70.93         3.42 o                         
  -4  15   3         23.75         22.70         2.64 o                         
  -3  15   3          3.76          4.58         1.04 o                         
  -2  15   3         47.82         53.97         2.83 o                         
  -1  15   3         15.52         16.48         1.25 o                         
   0  15   3          6.38          8.67         1.37 o                         
   1  15   3          1.08          1.82         1.28 o                         
   2  15   3         98.91         93.37         4.58 o                         
   0 -13   4         50.15         65.77         7.23 o                         
   1 -13   4          6.12          8.24         1.70 o                         
   2 -13   4          0.20          2.38         1.16 o                         
   3 -13   4         80.69         91.80         4.87 o                         
   4 -13   4          0.31          2.38         1.41 o                         
  -2 -12   4          1.50          0.70         1.06 o                         
  -1 -12   4         11.59         14.43         1.86 o                         
   0 -12   4         10.24         10.56         1.42 o                         
   1 -12   4          0.92          2.27         1.32 o                         
   2 -12   4         12.47         11.74         1.61 o                         
   3 -12   4          7.86         13.31         1.81 o                         
   4 -12   4         19.96         21.65         1.69 o                         
   5 -12   4          0.27         -0.39         1.31 o                         
   6 -12   4         12.74         14.09         2.87 o                         
  -3 -11   4         16.72         11.24         2.59 o                         
  -2 -11   4         69.58         67.66         4.47 o                         
  -1 -11   4         16.71         17.40         1.75 o                         
   0 -11   4         29.94         32.48         2.16 o                         
   1 -11   4         23.19         20.78         2.44 o                         
   2 -11   4         15.28         20.12         2.93 o                         
   3 -11   4         16.92         17.35         1.39 o                         
   4 -11   4         20.76         24.12         1.66 o                         
   5 -11   4          1.54          0.13         2.12 o                         
   6 -11   4          8.33          6.73         1.69 o                         
   7 -11   4         18.91         22.53         2.46 o                         
  -4 -10   4          0.40          0.52         2.59 o                         
  -3 -10   4        170.53        165.37         7.69 o                         
  -2 -10   4          5.69          7.77         1.86 o                         
  -1 -10   4         54.43         56.55         2.67 o                         
   0 -10   4          0.95          1.97         0.93 o                         
   1 -10   4         15.77         12.58         1.38 o                         
   2 -10   4          0.76          0.87         0.78 o                         
   3 -10   4         15.53         18.61         1.44 o                         
   4 -10   4         71.71         73.15         3.54 o                         
   5 -10   4         90.74         94.41         3.36 o                         
   6 -10   4          0.77          1.76         1.39 o                         
   7 -10   4          0.63          0.11         1.47 o                         
   8 -10   4          0.04          0.73         1.59 o                         
  -5  -9   4         14.76         12.82         1.65 o                         
  -4  -9   4         73.41         72.82         3.36 o                         
  -3  -9   4         34.96         34.52         2.58 o                         
  -2  -9   4          1.51          1.45         1.35 o                         
  -1  -9   4         25.10         27.66         2.47 o                         
   0  -9   4         13.66         16.15         1.44 o                         
   1  -9   4         29.64         31.41         1.57 o                         
   2  -9   4         41.81         42.25         1.85 o                         
   3  -9   4         63.02         63.43         2.26 o                         
   4  -9   4          0.30          1.86         0.91 o                         
   5  -9   4         27.48         29.30         1.98 o                         
   6  -9   4          2.92          4.86         1.43 o                         
   7  -9   4          0.24         -0.15         1.37 o                         
   8  -9   4          2.42          2.43         1.23 o                         
   9  -9   4         18.35         17.50         1.86 o                         
  -6  -8   4         17.29         16.20         1.59 o                         
  -5  -8   4          3.29          3.14         1.07 o                         
  -4  -8   4          1.43          1.28         0.90 o                         
  -3  -8   4         50.51         49.24         2.53 o                         
  -2  -8   4         11.59         11.34         1.57 o                         
  -1  -8   4         41.24         41.38         1.85 o                         
   0  -8   4         45.42         48.93         1.83 o                         
   1  -8   4          9.90          8.07         0.84 o                         
   2  -8   4          2.05          1.06         0.65 o                         
   3  -8   4         34.04         36.55         1.76 o                         
   4  -8   4        195.90        188.92         4.30 o                         
   5  -8   4         26.62         29.55         1.43 o                         
   6  -8   4         27.62         25.78         1.44 o                         
   7  -8   4         69.06         74.75         2.60 o                         
   8  -8   4         15.38         12.28         1.27 o                         
   9  -8   4          0.71          0.65         1.02 o                         
  -7  -7   4          2.44          1.69         0.99 o                         
  -6  -7   4         24.54         25.62         1.66 o                         
  -5  -7   4          2.00          2.08         1.18 o                         
  -4  -7   4          3.77          4.10         0.95 o                         
  -3  -7   4        138.40        139.37         4.33 o                         
  -2  -7   4        358.79        335.15         9.12 o                         
  -1  -7   4         12.23         15.04         1.81 o                         
   0  -7   4          2.09          5.01         0.81 o                         
   1  -7   4        203.17        206.58         5.24 o                         
   2  -7   4          7.55          7.06         0.59 o                         
   3  -7   4         43.97         44.28         1.44 o                         
   4  -7   4         50.27         53.61         1.52 o                         
   5  -7   4        154.61        163.55         3.75 o                         
   6  -7   4          7.80          5.66         1.02 o                         
   7  -7   4          0.12         -0.71         0.71 o                         
   8  -7   4          0.78          1.36         1.01 o                         
   9  -7   4         19.87         22.78         2.82 o                         
  -7  -6   4          2.09          1.51         0.96 o                         
  -6  -6   4          5.53          9.61         1.11 o                         
  -5  -6   4         53.52         47.06         1.94 o                         
  -4  -6   4        101.22         95.40         2.91 o                         
  -3  -6   4        143.75        126.28         3.47 o                         
  -2  -6   4         36.75         30.05         1.44 o                         
  -1  -6   4        570.18        510.67        11.85 o                         
   0  -6   4         37.39         34.66         1.83 o                         
   1  -6   4         54.28         44.79         1.44 o                         
   2  -6   4         58.41         57.03         1.54 o                         
   3  -6   4        336.03        354.54         6.35 o                         
   4  -6   4         67.82         61.87         1.56 o                         
   5  -6   4         56.69         53.97         1.58 o                         
   6  -6   4          0.44         -0.83         0.83 o                         
   7  -6   4          0.00         -0.35         0.77 o                         
   8  -6   4          2.54          2.08         0.86 o                         
   9  -6   4         27.75         29.13         2.30 o                         
  10  -6   4          0.05         -0.84         1.35 o                         
  -8  -5   4         13.48         16.08         2.03 o                         
  -7  -5   4          4.43          3.37         1.04 o                         
  -6  -5   4         19.11         18.14         1.30 o                         
  -5  -5   4         15.07         15.95         1.18 o                         
  -4  -5   4        246.00        226.71         5.72 o                         
  -3  -5   4       1111.83       1022.06        21.39 o                         
  -2  -5   4       2353.89       2103.91        43.40 o                         
  -1  -5   4       1410.91       1342.98        34.00 o                         
   0  -5   4          3.66          6.33         0.50 o                         
   1  -5   4        131.96        138.63         3.25 o                         
   2  -5   4          0.32          0.00         0.27 o                         
   3  -5   4        144.05        143.29         2.79 o                         
   4  -5   4        720.31        761.34        13.16 o                         
   5  -5   4         15.92         20.49         0.82 o                         
   6  -5   4         98.80         94.82         2.15 o                         
   7  -5   4         90.56         81.35         3.08 o                         
   8  -5   4          0.84          0.12         0.79 o                         
   9  -5   4          0.31          0.99         0.89 o                         
  10  -5   4         24.05         23.48         2.29 o                         
  -8  -4   4          7.52          7.82         1.09 o                         
  -7  -4   4         18.90         18.03         1.40 o                         
  -6  -4   4        130.94        135.44         3.52 o                         
  -5  -4   4         60.25         58.89         1.83 o                         
  -4  -4   4        262.70        238.49         5.36 o                         
  -3  -4   4          3.42          2.12         0.47 o                         
  -2  -4   4        138.63        119.89         2.86 o                         
  -1  -4   4         24.78         20.18         1.26 o                         
   0  -4   4        382.53        361.61         7.66 o                         
   1  -4   4        706.95        758.69        15.86 o                         
   2  -4   4          3.34          6.43         0.42 o                         
   3  -4   4        295.48        327.41         5.80 o                         
   4  -4   4          0.97          0.71         0.33 o                         
   5  -4   4         22.85         28.06         1.27 o                         
   6  -4   4          2.59          1.50         0.55 o                         
   7  -4   4         76.34         66.22         1.95 o                         
   8  -4   4          2.30          3.68         0.84 o                         
   9  -4   4          1.93          0.70         0.83 o                         
  10  -4   4          2.94          5.47         1.50 o                         
  -8  -3   4          7.74          6.61         1.04 o                         
  -7  -3   4         53.34         57.68         2.22 o                         
  -6  -3   4         30.41         25.85         1.16 o                         
  -5  -3   4         26.99         27.55         1.12 o                         
  -4  -3   4         37.27         31.83         1.04 o                         
  -3  -3   4        100.22        100.18         2.24 o                         
  -2  -3   4        318.38        283.13         6.07 o                         
  -1  -3   4         23.37         22.74         0.96 o                         
   0  -3   4         88.83         90.55         1.94 o                         
   1  -3   4          3.91          6.73         0.39 o                         
   2  -3   4        322.58        343.04         6.74 o                         
   3  -3   4        134.48        130.77         2.88 o                         
   4  -3   4          3.67          2.18         0.46 o                         
   5  -3   4         84.88         81.16         1.94 o                         
   6  -3   4         44.94         49.91         1.55 o                         
   7  -3   4         87.32         80.88         2.25 o                         
   8  -3   4         45.22         43.29         2.91 o                         
   9  -3   4          5.62          4.99         1.07 o                         
  10  -3   4          1.10          1.65         0.92 o                         
  -9  -2   4         51.49         56.63         2.77 o                         
  -8  -2   4         25.74         26.75         1.59 o                         
  -7  -2   4          0.06         -0.08         0.68 o                         
  -6  -2   4        148.13        135.65         3.46 o                         
  -5  -2   4         34.08         37.00         1.30 o                         
  -4  -2   4          0.13          0.14         0.32 o                         
  -3  -2   4         20.19         24.25         0.84 o                         
  -2  -2   4         69.32         77.52         1.84 o                         
  -1  -2   4          4.12          9.30         0.50 o                         
   0  -2   4        343.29        341.91         7.59 o                         
   1  -2   4        688.34        681.73        15.45 o                         
   2  -2   4         81.78         74.27         1.70 o                         
   3  -2   4         90.66         98.96         2.09 o                         
   4  -2   4        184.84        157.99         3.19 o                         
   5  -2   4        180.20        169.47         3.49 o                         
   6  -2   4        584.64        559.14        10.41 o                         
   7  -2   4         58.83         61.14         2.06 o                         
   8  -2   4          0.29          0.00         0.63 o                         
   9  -2   4          3.07          2.51         0.84 o                         
  10  -2   4         27.84         25.65         1.58 o                         
  -9  -1   4          4.41          2.05         1.09 o                         
  -8  -1   4          3.18          2.56         1.12 o                         
  -7  -1   4         18.20         18.78         1.26 o                         
  -6  -1   4          4.29          4.90         0.66 o                         
  -5  -1   4          9.17         11.52         0.70 o                         
  -4  -1   4         18.73         15.44         0.62 o                         
  -3  -1   4       1388.41       1439.76        25.71 o                         
  -2  -1   4        467.11        469.79        13.39 o                         
  -1  -1   4        954.66       1135.69        23.89 o                         
   0  -1   4       1184.50       1138.13        20.22 o                         
   1  -1   4          2.72          0.89         0.18 o                         
   2  -1   4          1.68          0.90         0.34 o                         
   3  -1   4         75.36         81.95         1.89 o                         
   4  -1   4         24.21         20.75         0.86 o                         
   5  -1   4         84.45         85.06         2.02 o                         
   6  -1   4        379.46        388.54         7.92 o                         
   7  -1   4         87.74         88.43         2.48 o                         
   8  -1   4          1.77          1.07         0.74 o                         
   9  -1   4          0.39         -0.43         0.82 o                         
  10  -1   4          1.55          1.97         0.95 o                         
  -9   0   4          0.98          2.39         1.13 o                         
  -8   0   4         38.07         36.98         2.12 o                         
  -7   0   4          0.45          0.55         0.90 o                         
  -6   0   4         33.36         29.11         1.42 o                         
  -5   0   4         37.94         40.13         1.65 o                         
  -4   0   4        418.78        486.03        10.29 o                         
  -3   0   4          5.40          7.45         0.47 o                         
  -2   0   4        214.06        235.77         7.01 o                         
  -1   0   4          5.97          4.30         0.52 o                         
   0   0   4       4184.97       4037.93        76.87 o                         
   1   0   4        241.65        244.06         5.64 o                         
   2   0   4        986.59        955.54        21.68 o                         
   3   0   4       3203.32       3445.03        65.52 o                         
   4   0   4       3130.51       3078.05        54.85 o                         
   5   0   4        855.79        883.11        16.08 o                         
   6   0   4         60.41         67.28         1.81 o                         
   7   0   4         16.10         14.70         1.06 o                         
   8   0   4         44.92         42.68         1.75 o                         
   9   0   4          2.61          1.37         0.81 o                         
  10   0   4          2.21          2.89         1.01 o                         
  -9   1   4          0.16          0.39         1.03 o                         
  -8   1   4          8.05         10.13         1.36 o                         
  -7   1   4          0.27          0.20         0.70 o                         
  -6   1   4          5.41          6.76         0.71 o                         
  -5   1   4          1.58          5.76         0.54 o                         
  -4   1   4          8.10          7.65         0.69 o                         
  -3   1   4         61.41         56.80         1.48 o                         
  -2   1   4        666.48        699.05        15.76 o                         
  -1   1   4       1572.57       1502.20        28.52 o                         
   0   1   4         43.27         43.92         1.04 o                         
   1   1   4       1575.10       1573.63        27.99 o                         
   2   1   4        105.94         89.79         2.12 o                         
   3   1   4       1669.07       1690.54        32.31 o                         
   4   1   4       2912.27       2883.92        54.94 o                         
   5   1   4        187.65        167.68         3.43 o                         
   6   1   4        770.72        784.61        14.41 o                         
   7   1   4        479.89        471.12         8.42 o                         
   8   1   4         31.24         36.49         1.64 o                         
   9   1   4          0.20         -0.17         0.93 o                         
  10   1   4         25.79         26.43         1.83 o                         
  -9   2   4         12.71         11.28         1.55 o                         
  -8   2   4          6.29          5.05         0.86 o                         
  -7   2   4         46.51         39.10         1.83 o                         
  -6   2   4          0.01         -0.48         0.61 o                         
  -5   2   4          7.18          9.85         0.71 o                         
  -4   2   4         10.62         12.40         1.06 o                         
  -3   2   4         96.70         87.70         2.08 o                         
  -2   2   4        433.63        432.64         9.05 o                         
  -1   2   4          3.45          5.97         0.36 o                         
   0   2   4       1395.28       1338.53        25.43 o                         
   1   2   4        348.45        314.39         5.81 o                         
   2   2   4        800.03        849.12        16.33 o                         
   3   2   4        450.21        450.34         8.72 o                         
   4   2   4        850.78        840.75        15.22 o                         
   5   2   4        150.00        160.16         3.09 o                         
   6   2   4        127.47        126.93         2.63 o                         
   7   2   4        153.10        147.24         3.24 o                         
   8   2   4         48.69         44.32         1.70 o                         
   9   2   4          5.61          5.67         1.24 o                         
  10   2   4          0.07          0.11         0.92 o                         
  -9   3   4         17.88         20.17         1.42 o                         
  -8   3   4        158.57        163.98         4.68 o                         
  -7   3   4          4.39          3.15         0.76 o                         
  -6   3   4         10.59          9.94         0.87 o                         
  -5   3   4         23.04         27.75         1.32 o                         
  -4   3   4        209.56        221.07         4.24 o                         
  -3   3   4        703.05        787.37        15.16 o                         
  -2   3   4        383.80        399.93         8.43 o                         
  -1   3   4        594.52        621.74        11.94 o                         
   0   3   4       1285.48       1242.85        27.63 o                         
   1   3   4        221.13        225.89         4.20 o                         
   2   3   4         63.35         57.60         1.73 o                         
   3   3   4        311.24        308.01         5.40 o                         
   4   3   4          2.06          1.79         0.39 o                         
   5   3   4         42.68         34.00         1.18 o                         
   6   3   4        104.45        114.93         3.85 o                         
   7   3   4         47.78         46.18         1.52 o                         
   8   3   4         37.63         36.57         1.51 o                         
   9   3   4          4.83          5.99         1.56 o                         
  10   3   4          6.32          5.84         1.47 o                         
  -9   4   4        125.40        130.43         3.69 o                         
  -8   4   4         31.99         33.33         1.68 o                         
  -7   4   4         14.05         15.13         1.26 o                         
  -6   4   4        151.47        158.03         3.55 o                         
  -5   4   4         36.08         36.03         1.14 o                         
  -4   4   4        195.17        204.15         4.26 o                         
  -3   4   4         47.76         56.01         2.36 o                         
  -2   4   4       1785.03       1858.04        33.13 o                         
  -1   4   4        941.31       1019.01        19.52 o                         
   0   4   4       8357.38       8520.34       175.29 o                         
   1   4   4         89.34         89.19         2.09 o                         
   2   4   4        715.88        674.61        13.05 o                         
   3   4   4        547.18        536.41         9.84 o                         
   4   4   4        335.30        327.77         5.84 o                         
   5   4   4         60.31         65.86         1.54 o                         
   6   4   4         34.17         33.36         1.12 o                         
   7   4   4          5.58          4.98         0.69 o                         
   8   4   4          9.57          7.50         0.94 o                         
   9   4   4         19.99         19.67         1.51 o                         
  10   4   4         13.20         16.98         1.92 o                         
  -9   5   4          0.26          0.50         1.04 o                         
  -8   5   4         16.31         18.92         1.45 o                         
  -7   5   4          6.90          7.03         0.89 o                         
  -6   5   4         33.28         37.47         1.40 o                         
  -5   5   4          2.36          2.92         0.73 o                         
  -4   5   4          0.82          0.50         0.48 o                         
  -3   5   4        991.75       1021.86        19.70 o                         
  -2   5   4         37.67         34.96         0.99 o                         
  -1   5   4         73.94         86.97         2.85 o                         
   0   5   4        194.39        177.04         4.80 o                         
   1   5   4        226.49        175.59         3.60 o                         
   2   5   4         65.55         57.52         1.67 o                         
   3   5   4       1174.85       1307.56        25.10 o                         
   4   5   4        171.76        152.44         3.09 o                         
   5   5   4        522.93        538.07         9.97 o                         
   6   5   4        101.78        101.10         3.65 o                         
   7   5   4          0.71          0.22         0.56 o                         
   8   5   4         42.51         43.74         1.83 o                         
   9   5   4         36.78         40.50         2.83 o                         
  10   5   4          6.80          6.18         1.21 o                         
  -9   6   4          2.20          2.03         1.46 o                         
  -8   6   4          3.20          3.45         0.98 o                         
  -7   6   4         11.04         11.78         1.29 o                         
  -6   6   4         61.74         63.82         2.48 o                         
  -5   6   4        189.20        198.69         4.69 o                         
  -4   6   4         19.87         22.62         1.00 o                         
  -3   6   4         17.96         15.66         0.83 o                         
  -2   6   4         55.46         50.61         1.33 o                         
  -1   6   4        686.86        738.09        14.34 o                         
   0   6   4       1696.55       1810.97        37.42 o                         
   1   6   4          7.22         10.25         0.58 o                         
   2   6   4          3.43          6.65         0.56 o                         
   3   6   4        110.93        117.35         2.87 o                         
   4   6   4         78.94         83.41         2.08 o                         
   5   6   4         86.60         94.50         2.16 o                         
   6   6   4         33.41         37.23         1.50 o                         
   7   6   4         25.69         28.69         1.50 o                         
   8   6   4          0.85          1.18         0.79 o                         
   9   6   4          0.71          0.25         0.93 o                         
  -9   7   4          3.62          3.15         1.18 o                         
  -8   7   4         70.33         72.77         4.18 o                         
  -7   7   4          2.29         -0.11         0.80 o                         
  -6   7   4          0.64         -0.06         0.67 o                         
  -5   7   4          2.89          3.25         0.94 o                         
  -4   7   4          0.81          0.57         0.52 o                         
  -3   7   4        188.78        175.98         3.74 o                         
  -2   7   4        114.40        128.32         2.85 o                         
  -1   7   4          5.75          2.45         0.49 o                         
   0   7   4        108.16         84.28         2.20 o                         
   1   7   4          1.99          1.61         0.48 o                         
   2   7   4         91.18         92.12         2.17 o                         
   3   7   4         41.18         46.89         1.48 o                         
   4   7   4         33.02         31.22         1.35 o                         
   5   7   4         19.38         18.26         1.13 o                         
   6   7   4          3.23          3.84         0.77 o                         
   7   7   4         26.80         29.12         1.56 o                         
   8   7   4          0.59          0.70         0.82 o                         
   9   7   4          4.43          3.23         1.03 o                         
  -9   8   4         10.34          9.50         1.40 o                         
  -8   8   4         60.83         55.34         2.98 o                         
  -7   8   4        150.58        147.41         4.33 o                         
  -6   8   4         39.84         43.26         2.00 o                         
  -5   8   4          1.22          1.48         0.68 o                         
  -4   8   4          0.17          0.58         0.62 o                         
  -3   8   4        425.50        398.58         8.00 o                         
  -2   8   4        181.21        176.60         3.82 o                         
  -1   8   4        384.99        394.73         8.59 o                         
   0   8   4          3.44          4.61         0.63 o                         
   1   8   4         18.15         21.91         1.08 o                         
   2   8   4        415.91        401.70         8.10 o                         
   3   8   4          2.80          4.06         0.72 o                         
   4   8   4         58.62         57.06         1.76 o                         
   5   8   4         15.15         14.12         1.18 o                         
   6   8   4          4.31          2.35         0.86 o                         
   7   8   4         20.17         19.16         1.51 o                         
   8   8   4         26.19         24.97         1.68 o                         
  -9   9   4          3.39          4.12         1.24 o                         
  -8   9   4          0.02          0.03         0.97 o                         
  -7   9   4         67.94         71.64         3.91 o                         
  -6   9   4         19.97         19.80         3.34 o                         
  -5   9   4         18.15         19.62         1.48 o                         
  -4   9   4          0.26          0.72         0.89 o                         
  -3   9   4         56.91         51.79         1.54 o                         
  -2   9   4        641.43        601.04        11.14 o                         
  -1   9   4        665.91        623.84        13.34 o                         
   0   9   4        212.96        193.75         4.56 o                         
   1   9   4        367.42        325.32         6.66 o                         
   2   9   4         48.46         47.97         1.46 o                         
   3   9   4         40.71         41.27         1.47 o                         
   4   9   4          0.82         -0.26         1.21 o                         
   5   9   4        112.95        102.64         3.25 o                         
   6   9   4          0.35          0.32         0.86 o                         
   7   9   4          2.02          1.90         0.95 o                         
   8   9   4          0.79          0.62         1.21 o                         
  -8  10   4          0.10          0.90         1.17 o                         
  -7  10   4          0.42          0.92         1.09 o                         
  -6  10   4          2.09          2.09         1.05 o                         
  -5  10   4          5.76          5.37         1.01 o                         
  -4  10   4         53.38         55.95         2.15 o                         
  -3  10   4         94.71         99.94         2.48 o                         
  -2  10   4       1019.30        953.87        16.38 o                         
  -1  10   4        878.44        846.50        17.96 o                         
   0  10   4         48.82         48.54         2.15 o                         
   1  10   4        181.15        173.36         3.60 o                         
   2  10   4        250.01        237.51         5.07 o                         
   3  10   4          6.76          4.70         0.85 o                         
   4  10   4        120.93        110.42         3.41 o                         
   5  10   4         15.57         12.85         1.22 o                         
   6  10   4         31.69         27.10         1.72 o                         
   7  10   4          1.26          2.58         1.24 o                         
  -8  11   4          9.14          7.67         1.61 o                         
  -7  11   4         12.16         15.37         2.33 o                         
  -6  11   4         24.63         25.80         3.25 o                         
  -5  11   4         28.94         28.08         2.01 o                         
  -4  11   4         74.06         76.70         3.52 o                         
  -3  11   4          5.88          5.89         1.01 o                         
  -2  11   4          8.25          8.06         0.69 o                         
  -1  11   4         22.02         20.72         1.08 o                         
   0  11   4         63.88         51.36         1.84 o                         
   1  11   4         24.93         21.58         1.01 o                         
   2  11   4          2.39          1.57         0.52 o                         
   3  11   4          1.62          1.51         0.71 o                         
   4  11   4         25.27         27.98         1.66 o                         
   5  11   4          2.92          2.11         0.91 o                         
   6  11   4          0.67          0.40         1.15 o                         
   7  11   4          0.01          0.33         1.32 o                         
  -7  12   4         13.78         10.51         1.67 o                         
  -6  12   4          0.24          0.53         2.19 o                         
  -5  12   4          1.46          2.21         1.07 o                         
  -4  12   4         39.44         41.80         2.11 o                         
  -3  12   4         80.45         86.85         2.61 o                         
  -2  12   4          3.30          2.30         0.69 o                         
  -1  12   4          1.15          0.98         0.54 o                         
   0  12   4          2.77          2.83         0.65 o                         
   1  12   4          4.56          4.48         0.65 o                         
   2  12   4          3.11          2.26         0.73 o                         
   3  12   4          8.32          7.11         1.00 o                         
   4  12   4          0.02          0.14         1.43 o                         
   5  12   4         22.27         20.26         1.95 o                         
   6  12   4          6.81          7.27         1.54 o                         
  -7  13   4          9.31         10.40         1.70 o                         
  -6  13   4         31.26         36.59         2.53 o                         
  -5  13   4          0.39          0.79         1.53 o                         
  -4  13   4          1.00          1.86         1.30 o                         
  -3  13   4          0.53          1.38         0.75 o                         
  -2  13   4          8.89          9.45         0.93 o                         
  -1  13   4          1.31          1.70         0.78 o                         
   0  13   4          0.17          0.31         0.51 o                         
   1  13   4         58.78         56.59         1.86 o                         
   2  13   4         47.70         47.46         2.38 o                         
   3  13   4         10.42          9.86         1.53 o                         
   4  13   4          0.00          0.45         1.15 o                         
   5  13   4          0.63          1.97         1.26 o                         
  -6  14   4          0.87          0.82         1.69 o                         
  -5  14   4          0.07          0.27         1.13 o                         
  -4  14   4          2.06          1.20         1.12 o                         
  -3  14   4          1.44          2.90         1.37 o                         
  -2  14   4         29.31         32.29         1.49 o                         
  -1  14   4        149.83        155.96         3.53 o                         
   0  14   4         25.53         23.11         1.25 o                         
   1  14   4         90.95         85.88         2.54 o                         
   2  14   4         20.12         17.54         1.62 o                         
   3  14   4          1.58          1.65         1.09 o                         
   4  14   4         61.74         59.30         3.52 o                         
  -5  15   4          3.42          4.04         1.32 o                         
  -4  15   4          0.71          1.37         1.09 o                         
  -3  15   4         13.70         15.22         1.49 o                         
  -2  15   4         95.02        103.66         3.23 o                         
  -1  15   4         28.75         28.59         1.51 o                         
   0  15   4          8.46          9.96         1.02 o                         
   1  15   4         14.37         12.73         1.50 o                         
   2  15   4          2.26          2.97         1.26 o                         
  -2  16   4          0.02          0.11         1.51 o                         
  -1  16   4          0.88          1.08         1.14 o                         
   0  16   4         13.00         18.24         1.80 o                         
  -1 -12   5          0.06          2.59         1.12 o                         
   0 -12   5          0.72          1.98         1.09 o                         
   1 -12   5          8.36         12.15         1.57 o                         
   2 -12   5          9.85         14.15         1.67 o                         
   3 -12   5          4.10          6.60         1.36 o                         
   4 -12   5         24.30         28.88         2.04 o                         
   5 -12   5          7.08          9.77         1.64 o                         
  -2 -11   5          1.22          3.28         1.27 o                         
  -1 -11   5         20.09         20.08         2.06 o                         
   0 -11   5         33.44         36.08         3.09 o                         
   1 -11   5          0.77          3.30         1.16 o                         
   2 -11   5         67.23         74.50         4.67 o                         
   3 -11   5          1.00          2.90         1.10 o                         
   4 -11   5          3.30          1.46         1.02 o                         
   5 -11   5          0.02         -0.78         1.11 o                         
   6 -11   5          0.00          0.04         1.44 o                         
   7 -11   5          3.35          4.47         2.10 o                         
  -4 -10   5          3.61          4.88         5.07 o                         
  -3 -10   5         25.01         27.77         3.65 o                         
  -2 -10   5          0.27          2.97         1.51 o                         
  -1 -10   5         86.78         96.17         3.61 o                         
   0 -10   5         26.06         27.24         1.95 o                         
   1 -10   5         49.09         46.80         2.37 o                         
   2 -10   5         17.98         20.89         1.74 o                         
   3 -10   5          0.80          1.61         0.85 o                         
   4 -10   5          3.32          5.04         1.08 o                         
   5 -10   5         29.34         28.84         2.46 o                         
   6 -10   5          8.82          8.74         1.83 o                         
   7 -10   5          0.20          1.24         1.49 o                         
   8 -10   5          3.58          6.60         1.97 o                         
  -5  -9   5          2.89          0.67         1.30 o                         
  -4  -9   5         14.37         13.89         2.25 o                         
  -3  -9   5         76.30         63.18        10.44 o                         
  -2  -9   5         18.38         24.13         2.62 o                         
  -1  -9   5         12.33         14.02         1.38 o                         
   0  -9   5          2.81          1.38         0.91 o                         
   1  -9   5         23.57         26.46         1.86 o                         
   2  -9   5         19.64         22.36         1.45 o                         
   3  -9   5          0.14         -0.05         0.77 o                         
   4  -9   5         24.92         25.88         1.63 o                         
   5  -9   5         22.05         18.92         1.69 o                         
   6  -9   5         12.12         17.02         2.75 o                         
   7  -9   5          0.70          0.56         1.49 o                         
   8  -9   5          0.68          0.40         1.46 o                         
  -5  -8   5         23.71         22.16         1.93 o                         
  -4  -8   5          6.02          8.08         1.29 o                         
  -3  -8   5          0.11          0.54         1.04 o                         
  -2  -8   5         18.28         17.93         1.41 o                         
  -1  -8   5          5.66          5.29         1.77 o                         
   0  -8   5         35.10         33.53         1.87 o                         
   1  -8   5        121.06        120.05         3.44 o                         
   2  -8   5         11.46         16.04         1.34 o                         
   3  -8   5          0.56          0.51         0.69 o                         
   4  -8   5         36.06         39.84         2.19 o                         
   5  -8   5         57.90         58.18         2.51 o                         
   6  -8   5          0.54          0.96         0.98 o                         
   7  -8   5          0.22         -0.94         0.94 o                         
   8  -8   5          0.99         -0.01         1.10 o                         
   9  -8   5          0.25         -0.89         1.14 o                         
  -6  -7   5          0.00          1.15         1.07 o                         
  -5  -7   5          8.86          9.92         2.02 o                         
  -4  -7   5          0.02         -0.75         0.82 o                         
  -3  -7   5         32.35         30.91         3.91 o                         
  -2  -7   5         12.54         11.06         1.05 o                         
  -1  -7   5         66.56         67.87         2.41 o                         
   0  -7   5         65.01         61.08         2.62 o                         
   1  -7   5        161.82        182.14         4.74 o                         
   2  -7   5         20.37         22.15         1.35 o                         
   3  -7   5          5.75          7.96         0.83 o                         
   4  -7   5        442.33        438.72         8.42 o                         
   5  -7   5          6.71          8.15         0.88 o                         
   6  -7   5         42.92         42.49         2.35 o                         
   7  -7   5         14.00         13.97         1.17 o                         
   8  -7   5          4.24          2.72         1.60 o                         
   9  -7   5          0.35         -0.81         0.81 o                         
  -7  -6   5         10.08         10.65         1.29 o                         
  -6  -6   5         18.67         19.25         1.57 o                         
  -5  -6   5          1.77          2.64         0.89 o                         
  -4  -6   5          0.09         -0.69         0.69 o                         
  -3  -6   5          1.40          2.29         0.84 o                         
  -2  -6   5         10.52         11.75         1.57 o                         
  -1  -6   5          9.19         11.10         0.95 o                         
   0  -6   5          0.59         -0.32         0.37 o                         
   1  -6   5        118.42        112.47         2.82 o                         
   2  -6   5          3.74          5.18         0.71 o                         
   3  -6   5         55.49         52.96         1.36 o                         
   4  -6   5        271.61        254.90         5.49 o                         
   5  -6   5         14.54         14.62         0.86 o                         
   6  -6   5         47.83         45.20         1.69 o                         
   7  -6   5          0.00          0.23         0.67 o                         
   8  -6   5          2.29         -0.22         0.82 o                         
   9  -6   5          1.96          1.20         0.89 o                         
  10  -6   5          1.06          0.79         1.16 o                         
  -7  -5   5          0.03          0.18         0.83 o                         
  -6  -5   5          3.73          5.44         1.01 o                         
  -5  -5   5         62.82         63.81         2.23 o                         
  -4  -5   5          1.56          0.79         0.64 o                         
  -3  -5   5        225.43        205.62         5.17 o                         
  -2  -5   5         90.74         86.52         2.50 o                         
  -1  -5   5        838.53        761.34        17.45 o                         
   0  -5   5        191.81        187.81         4.20 o                         
   1  -5   5        369.29        361.52         7.83 o                         
   2  -5   5          0.29          0.05         0.36 o                         
   3  -5   5          8.74         10.35         0.58 o                         
   4  -5   5        441.37        443.81         7.88 o                         
   5  -5   5          2.32          3.16         0.62 o                         
   6  -5   5         78.15         78.17         2.13 o                         
   7  -5   5         16.04         14.21         1.08 o                         
   8  -5   5          0.44         -0.56         1.34 o                         
   9  -5   5          7.41          7.05         1.08 o                         
  10  -5   5          9.33          9.42         1.22 o                         
  -8  -4   5          0.09          1.34         1.22 o                         
  -7  -4   5          0.10         -0.23         0.95 o                         
  -6  -4   5          0.04         -0.13         0.66 o                         
  -5  -4   5          1.35          1.63         0.68 o                         
  -4  -4   5        259.09        225.64         5.72 o                         
  -3  -4   5          4.43          2.86         0.68 o                         
  -2  -4   5         83.31         84.82         2.39 o                         
  -1  -4   5          5.39          3.81         0.52 o                         
   0  -4   5         20.01         17.68         0.69 o                         
   1  -4   5        134.95        152.47         3.51 o                         
   2  -4   5        155.78        146.46         3.13 o                         
   3  -4   5          1.91          0.84         0.37 o                         
   4  -4   5         58.43         55.32         1.39 o                         
   5  -4   5         36.76         34.53         1.18 o                         
   6  -4   5          1.38         -0.33         0.49 o                         
   7  -4   5          9.32          7.43         0.78 o                         
   8  -4   5         21.25         14.76         1.31 o                         
   9  -4   5          9.13          4.45         1.51 o                         
  10  -4   5          5.90          2.53         1.73 o                         
  -8  -3   5          2.17          3.37         1.27 o                         
  -7  -3   5          0.16          0.29         0.77 o                         
  -6  -3   5         14.61         14.66         1.77 o                         
  -5  -3   5        149.10        140.42         3.45 o                         
  -4  -3   5        189.07        184.20         4.62 o                         
  -3  -3   5        133.42        121.55         3.58 o                         
  -2  -3   5        235.02        230.50         5.52 o                         
  -1  -3   5         43.80         31.00         1.07 o                         
   0  -3   5         55.43         68.76         1.65 o                         
   1  -3   5          4.87          4.85         0.37 o                         
   2  -3   5         17.09         17.04         0.61 o                         
   3  -3   5         25.67         22.03         0.95 o                         
   4  -3   5         57.05         57.43         1.57 o                         
   5  -3   5          0.16         -0.05         0.44 o                         
   6  -3   5        152.10        144.44         3.41 o                         
   7  -3   5          0.25          1.36         0.59 o                         
   8  -3   5         27.00         24.96         1.33 o                         
   9  -3   5         26.42         28.86         2.92 o                         
  10  -3   5          4.60          3.02         1.01 o                         
  -8  -2   5         21.42         20.12         1.66 o                         
  -7  -2   5          0.50          1.69         0.70 o                         
  -6  -2   5          1.66          2.49         0.63 o                         
  -5  -2   5          2.22          1.58         0.50 o                         
  -4  -2   5         13.90         16.81         0.80 o                         
  -3  -2   5         17.77         17.06         1.54 o                         
  -2  -2   5         48.58         42.48         1.27 o                         
  -1  -2   5         89.67         81.54         2.11 o                         
   0  -2   5       1414.83       1475.82        28.09 o                         
   1  -2   5         44.37         47.23         1.34 o                         
   2  -2   5         15.64         17.09         0.82 o                         
   3  -2   5        210.86        193.97         3.76 o                         
   4  -2   5         41.40         41.98         1.30 o                         
   5  -2   5          1.71          3.37         0.72 o                         
   6  -2   5        181.86        141.83         3.09 o                         
   7  -2   5         31.24         25.81         1.35 o                         
   8  -2   5         88.34         77.63         2.19 o                         
   9  -2   5         36.40         30.81         1.69 o                         
  10  -2   5          9.64          9.59         1.15 o                         
  -9  -1   5         12.92         12.78         1.59 o                         
  -8  -1   5         17.16         15.27         1.47 o                         
  -7  -1   5         11.16          9.63         0.98 o                         
  -6  -1   5          3.81          4.42         0.74 o                         
  -5  -1   5          5.62          4.64         0.59 o                         
  -4  -1   5         29.95         33.68         0.92 o                         
  -3  -1   5        169.11        163.57         3.64 o                         
  -2  -1   5        294.72        287.90         6.15 o                         
  -1  -1   5        288.25        279.19         5.89 o                         
   0  -1   5        760.45        699.56        12.50 o                         
   1  -1   5         87.26         87.62         1.97 o                         
   2  -1   5        327.47        322.23         6.88 o                         
   3  -1   5         98.21         97.96         2.38 o                         
   4  -1   5        102.48         90.07         2.03 o                         
   5  -1   5        105.54        102.46         2.35 o                         
   6  -1   5        113.80        122.09         3.39 o                         
   7  -1   5         40.94         40.37         2.44 o                         
   8  -1   5         30.56         32.70         1.53 o                         
   9  -1   5         11.69         14.81         1.20 o                         
  10  -1   5          8.98          8.03         1.16 o                         
  -9   0   5         59.38         71.45         2.66 o                         
  -8   0   5         12.29         13.23         1.40 o                         
  -7   0   5         47.52         43.80         2.19 o                         
  -6   0   5         71.52         65.43         2.15 o                         
  -5   0   5          0.54          1.56         0.44 o                         
  -4   0   5         45.75         47.85         1.78 o                         
  -3   0   5        117.05        110.22         2.97 o                         
  -2   0   5        699.58        757.58        14.52 o                         
  -1   0   5       1339.85       1474.50        33.16 o                         
   0   0   5        348.43        374.18         7.21 o                         
   1   0   5         29.63         35.72         1.31 o                         
   2   0   5         76.62         83.47         2.01 o                         
   3   0   5        150.28        182.65         3.80 o                         
   4   0   5          1.00          3.22         0.55 o                         
   5   0   5        495.62        515.62         9.60 o                         
   6   0   5         37.76         47.79         1.58 o                         
   7   0   5          3.51          3.63         0.71 o                         
   8   0   5          0.05          0.69         0.71 o                         
   9   0   5          8.18          8.46         1.08 o                         
  10   0   5          0.35          0.52         0.89 o                         
  -9   1   5         13.23         16.29         1.50 o                         
  -8   1   5          2.08          1.38         1.20 o                         
  -7   1   5          9.26         13.22         1.34 o                         
  -6   1   5         62.57         55.78         2.16 o                         
  -5   1   5          5.47          8.16         0.69 o                         
  -4   1   5        100.50        102.79         2.53 o                         
  -3   1   5          2.69         11.86         1.85 o                         
  -2   1   5        313.13        352.22         7.41 o                         
  -1   1   5        223.13        190.14         3.50 o                         
   0   1   5       3380.85       3419.44        70.37 o                         
   1   1   5        399.19        377.52         6.82 o                         
   2   1   5          2.72          7.12         0.52 o                         
   3   1   5        540.58        542.96        10.61 o                         
   4   1   5          1.40          3.71         0.57 o                         
   5   1   5        115.16        123.41         2.56 o                         
   6   1   5         43.92         50.14         1.55 o                         
   7   1   5         50.96         49.49         1.47 o                         
   8   1   5          1.55          0.80         0.75 o                         
   9   1   5          5.48          4.95         1.05 o                         
  10   1   5          2.66          3.35         1.01 o                         
  -9   2   5         17.97         18.58         1.72 o                         
  -8   2   5          0.25          0.83         0.85 o                         
  -7   2   5          9.28          8.09         0.91 o                         
  -6   2   5          5.94          2.68         0.65 o                         
  -5   2   5        180.76        182.39         3.88 o                         
  -4   2   5          0.39          1.05         0.45 o                         
  -3   2   5        443.60        462.45         9.77 o                         
  -2   2   5        154.64        129.35         3.63 o                         
  -1   2   5        242.45        249.81         4.56 o                         
   0   2   5        250.17        230.46         5.35 o                         
   1   2   5       1616.13       1630.90        29.02 o                         
   2   2   5       2234.95       2203.32        45.29 o                         
   3   2   5        261.56        263.96         5.36 o                         
   4   2   5         33.30         41.34         2.87 o                         
   5   2   5        211.82        210.98         4.19 o                         
   6   2   5         12.23         12.54         0.94 o                         
   7   2   5          3.14          3.54         0.62 o                         
   8   2   5         13.67         13.74         1.07 o                         
   9   2   5         27.11         26.97         1.65 o                         
  10   2   5         34.92         34.57         2.26 o                         
  -9   3   5          1.97         -0.78         1.11 o                         
  -8   3   5          4.90          3.90         0.87 o                         
  -7   3   5         38.55         40.86         1.75 o                         
  -6   3   5        154.71        158.53         3.88 o                         
  -5   3   5        105.20         97.04         3.47 o                         
  -4   3   5          0.02          1.03         0.46 o                         
  -3   3   5        637.20        606.82        13.97 o                         
  -2   3   5        507.03        451.26        10.39 o                         
  -1   3   5        356.97        398.75         8.37 o                         
   0   3   5       1075.76        970.16        20.01 o                         
   1   3   5       2187.57       2175.42        41.44 o                         
   2   3   5       1715.60       1788.33        34.02 o                         
   3   3   5          3.10          8.64         0.78 o                         
   4   3   5         72.75         80.96         1.82 o                         
   5   3   5         11.25         14.36         0.77 o                         
   6   3   5        397.17        404.79         7.25 o                         
   7   3   5          9.59          8.52         0.95 o                         
   8   3   5          3.72          3.94         1.02 o                         
   9   3   5          1.85          0.68         0.99 o                         
  10   3   5          8.54          9.55         1.42 o                         
  -9   4   5          5.59          6.11         1.29 o                         
  -8   4   5          2.94          3.72         1.04 o                         
  -7   4   5        388.80        397.74         9.78 o                         
  -6   4   5         19.73         22.97         1.79 o                         
  -5   4   5          4.12          5.74         0.75 o                         
  -4   4   5        186.62        187.78         5.05 o                         
  -3   4   5          0.58          1.38         0.39 o                         
  -2   4   5        261.74        289.45         5.78 o                         
  -1   4   5        315.12        284.76         6.09 o                         
   0   4   5       1454.13       1554.24        40.64 o                         
   1   4   5        358.12        369.51         7.27 o                         
   2   4   5        452.40        457.95         8.91 o                         
   3   4   5        668.33        669.36        12.19 o                         
   4   4   5         12.45         13.32         0.58 o                         
   5   4   5        401.51        384.62         6.85 o                         
   6   4   5         59.02         55.05         1.45 o                         
   7   4   5          3.14          2.48         0.64 o                         
   8   4   5          1.00          1.51         0.71 o                         
   9   4   5          6.57          8.38         1.14 o                         
  10   4   5          2.07          2.02         1.01 o                         
  -9   5   5          0.22         -0.15         0.94 o                         
  -8   5   5         58.20         59.74         2.44 o                         
  -7   5   5         16.82         19.75         1.43 o                         
  -6   5   5         72.13         75.70         2.49 o                         
  -5   5   5        289.66        296.40         6.05 o                         
  -4   5   5         12.35         16.64         0.93 o                         
  -3   5   5         27.77         32.07         1.47 o                         
  -2   5   5         89.79         98.16         2.45 o                         
  -1   5   5       2194.97       2500.07        51.45 o                         
   0   5   5        584.03        645.36        13.54 o                         
   1   5   5         49.98         52.85         1.42 o                         
   2   5   5        393.75        396.44         8.44 o                         
   3   5   5        110.76        100.92         3.51 o                         
   4   5   5        111.51        125.95         2.69 o                         
   5   5   5        259.38        283.68         5.19 o                         
   6   5   5          7.05          8.75         0.85 o                         
   7   5   5          7.75          9.46         0.85 o                         
   8   5   5         18.49         18.39         1.26 o                         
   9   5   5         12.65         15.45         1.63 o                         
  10   5   5         18.98         22.31         2.05 o                         
  -9   6   5         27.57         27.43         2.16 o                         
  -8   6   5          9.72          8.65         1.09 o                         
  -7   6   5         11.20          9.61         1.13 o                         
  -6   6   5         11.28         12.57         1.10 o                         
  -5   6   5          3.31          2.01         0.66 o                         
  -4   6   5         13.05         14.74         0.85 o                         
  -3   6   5        901.29        943.30        18.27 o                         
  -2   6   5        424.17        412.08         8.15 o                         
  -1   6   5       1619.83       1642.32        33.98 o                         
   0   6   5       1205.79       1257.52        26.11 o                         
   1   6   5          0.00          0.34         0.33 o                         
   2   6   5         27.23         20.02         0.98 o                         
   3   6   5         60.70         65.61         1.82 o                         
   4   6   5         62.03         58.50         1.63 o                         
   5   6   5          1.04          1.98         0.53 o                         
   6   6   5          2.63          3.36         0.59 o                         
   7   6   5         16.02         16.33         1.17 o                         
   8   6   5          6.27          6.91         0.98 o                         
   9   6   5          0.17          0.46         0.84 o                         
  -9   7   5         21.01         20.72         2.57 o                         
  -8   7   5         51.75         52.93         2.37 o                         
  -7   7   5         14.76         15.00         1.30 o                         
  -6   7   5         63.50         67.32         3.26 o                         
  -5   7   5         11.91         12.82         1.07 o                         
  -4   7   5          8.47          9.12         0.73 o                         
  -3   7   5        417.34        415.36         8.24 o                         
  -2   7   5        226.52        256.78         5.27 o                         
  -1   7   5        188.59        226.74         5.12 o                         
   0   7   5        350.17        355.40         7.72 o                         
   1   7   5         23.53         20.55         1.03 o                         
   2   7   5         55.27         58.33         2.83 o                         
   3   7   5         57.66         53.67         1.65 o                         
   4   7   5          1.29          2.52         0.66 o                         
   5   7   5         21.90         25.56         1.11 o                         
   6   7   5         41.59         41.68         1.70 o                         
   7   7   5          0.39         -0.20         0.70 o                         
   8   7   5         10.17         10.72         1.34 o                         
   9   7   5         11.16         11.37         1.21 o                         
  -9   8   5          9.13          7.52         1.43 o                         
  -8   8   5          2.84          1.44         0.99 o                         
  -7   8   5         11.82         10.62         1.51 o                         
  -6   8   5          1.89          1.92         0.85 o                         
  -5   8   5          3.29          4.75         0.88 o                         
  -4   8   5         10.39          9.60         1.03 o                         
  -3   8   5         13.73         13.53         0.72 o                         
  -2   8   5          0.06          0.24         0.40 o                         
  -1   8   5        615.60        584.48        11.55 o                         
   0   8   5         54.13         49.30         1.59 o                         
   1   8   5        169.74        170.45         3.69 o                         
   2   8   5         95.76        102.44         2.40 o                         
   3   8   5        143.88        166.29         3.99 o                         
   4   8   5         18.37         16.62         0.95 o                         
   5   8   5         20.00         17.75         1.28 o                         
   6   8   5         21.61         20.87         1.44 o                         
   7   8   5          0.42         -0.80         0.82 o                         
   8   8   5          6.80          9.88         1.12 o                         
   9   8   5         18.94         20.19         1.98 o                         
  -9   9   5          1.02         -1.00         1.00 o                         
  -8   9   5         28.06         27.94         2.53 o                         
  -7   9   5          5.04          4.22         1.06 o                         
  -6   9   5         85.13         85.24         3.36 o                         
  -5   9   5          0.33          1.06         1.27 o                         
  -4   9   5         13.44         11.81         1.10 o                         
  -3   9   5          2.60          2.44         0.55 o                         
  -2   9   5          0.44          0.21         0.46 o                         
  -1   9   5        624.25        586.21        11.66 o                         
   0   9   5        431.29        407.54         8.93 o                         
   1   9   5          0.89          0.40         0.49 o                         
   2   9   5        211.66        199.23         4.02 o                         
   3   9   5         30.56         31.14         1.31 o                         
   4   9   5         22.27         23.82         2.09 o                         
   5   9   5         59.78         55.47         2.23 o                         
   6   9   5         15.17         15.05         1.33 o                         
   7   9   5          4.50          6.33         1.13 o                         
   8   9   5          0.31         -0.30         0.92 o                         
  -8  10   5         48.45         54.09         5.03 o                         
  -7  10   5        107.29        100.40         4.35 o                         
  -6  10   5          2.61          2.23         1.05 o                         
  -5  10   5         16.30         16.16         1.59 o                         
  -4  10   5         39.24         41.03         1.87 o                         
  -3  10   5          9.37          9.02         0.85 o                         
  -2  10   5        132.29        131.32         3.08 o                         
  -1  10   5        939.59        908.37        17.80 o                         
   0  10   5         53.90         51.34         2.13 o                         
   1  10   5        361.38        326.57         6.26 o                         
   2  10   5         24.32         28.99         1.80 o                         
   3  10   5         14.73         18.75         1.17 o                         
   4  10   5         26.96         25.50         1.56 o                         
   5  10   5          0.49          0.38         0.80 o                         
   6  10   5         82.58         77.43         2.85 o                         
   7  10   5          0.28          0.27         1.10 o                         
   8  10   5          3.66          3.62         1.21 o                         
  -8  11   5         10.35         11.32         1.66 o                         
  -7  11   5         95.73         99.38         4.00 o                         
  -6  11   5         13.25         13.54         1.59 o                         
  -5  11   5          5.34          4.64         1.19 o                         
  -4  11   5          9.51          8.89         1.15 o                         
  -3  11   5        241.53        236.41         7.04 o                         
  -2  11   5          0.00          0.08         0.47 o                         
  -1  11   5         13.14         14.42         1.00 o                         
   0  11   5          8.19          6.84         1.02 o                         
   1  11   5        100.39         96.98         2.37 o                         
   2  11   5          0.01         -0.17         0.52 o                         
   3  11   5         17.47         18.12         1.34 o                         
   4  11   5          1.46          0.97         0.84 o                         
   5  11   5         18.54         13.84         1.35 o                         
   6  11   5          0.06         -0.35         0.85 o                         
   7  11   5          0.48          0.11         1.23 o                         
  -7  12   5          8.96          6.80         1.53 o                         
  -6  12   5          0.67          0.26         1.08 o                         
  -5  12   5          3.39          3.56         1.12 o                         
  -4  12   5          4.48          3.87         1.07 o                         
  -3  12   5         14.88         13.54         1.08 o                         
  -2  12   5         38.35         40.47         1.40 o                         
  -1  12   5          2.45          2.32         0.56 o                         
   0  12   5         27.87         23.10         1.33 o                         
   1  12   5          1.36          1.67         0.49 o                         
   2  12   5         14.72         17.78         1.07 o                         
   3  12   5          8.89          9.34         1.09 o                         
   4  12   5         50.10         48.19         2.78 o                         
   5  12   5          0.46          0.34         1.14 o                         
   6  12   5         23.17         22.42         2.10 o                         
  -7  13   5         19.41         19.97         2.06 o                         
  -6  13   5         11.82         10.85         1.56 o                         
  -5  13   5         19.16         19.82         1.86 o                         
  -4  13   5          7.91          7.35         1.28 o                         
  -3  13   5          6.10          6.21         0.92 o                         
  -2  13   5         10.16         11.40         1.14 o                         
  -1  13   5         67.88         70.29         1.88 o                         
   0  13   5          9.31         10.04         1.02 o                         
   1  13   5         26.89         28.65         1.30 o                         
   2  13   5          8.97          7.99         0.98 o                         
   3  13   5          2.56          0.43         0.93 o                         
   4  13   5          1.02          1.54         1.22 o                         
   5  13   5          1.24          2.31         1.33 o                         
  -6  14   5          2.04          1.92         1.25 o                         
  -5  14   5          4.35          7.98         1.48 o                         
  -4  14   5          3.23          3.89         1.22 o                         
  -3  14   5         17.70         17.45         1.45 o                         
  -2  14   5          0.74          1.64         0.98 o                         
  -1  14   5         69.71         67.63         1.90 o                         
   0  14   5          3.26          3.49         0.65 o                         
   1  14   5         26.29         29.55         1.44 o                         
   2  14   5         35.68         34.71         2.13 o                         
   3  14   5          8.54          8.63         1.53 o                         
   4  14   5         23.54         21.97         2.14 o                         
  -5  15   5          1.34          3.05         1.27 o                         
  -4  15   5          0.80          2.17         1.75 o                         
  -3  15   5          0.99          0.39         1.19 o                         
  -2  15   5         77.97         73.55         2.52 o                         
  -1  15   5          1.82          2.74         0.75 o                         
   0  15   5         86.97         92.17         2.54 o                         
   1  15   5          3.78          3.54         1.05 o                         
   2  15   5          0.40          0.69         1.09 o                         
   3  15   5         12.57          9.97         1.51 o                         
  -3  16   5          0.49          2.58         1.52 o                         
  -2  16   5         22.44         26.22         1.65 o                         
  -1  16   5          0.15         -0.52         1.11 o                         
   0  16   5          6.49          6.57         1.25 o                         
   1  16   5          9.66          9.04         1.84 o                         
   1 -12   6         10.43         13.97         1.66 o                         
   2 -12   6          2.78          6.08         1.34 o                         
   3 -12   6          0.04          4.15         1.33 o                         
   4 -12   6          2.57          4.57         1.50 o                         
  -1 -11   6          0.17          2.44         1.21 o                         
   0 -11   6         38.29         39.26         3.20 o                         
   1 -11   6         24.13         26.06         2.08 o                         
   2 -11   6         42.45         52.97         2.78 o                         
   3 -11   6          0.49         -0.04         1.09 o                         
   4 -11   6         52.37         55.03         2.53 o                         
   5 -11   6          0.01          0.27         1.16 o                         
   6 -11   6          1.43          2.39         1.50 o                         
  -3 -10   6          0.21          3.10         1.54 o                         
  -2 -10   6         17.30         16.50         1.88 o                         
  -1 -10   6        148.34        157.75         9.75 o                         
   0 -10   6          3.34          5.93         1.24 o                         
   1 -10   6         86.81         94.73         3.61 o                         
   2 -10   6         12.93         14.29         1.57 o                         
   3 -10   6          2.93          5.80         1.11 o                         
   4 -10   6          1.41         -0.13         1.01 o                         
   5 -10   6         16.42         13.82         1.49 o                         
   6 -10   6          4.83          6.51         1.59 o                         
   7 -10   6          0.26          0.99         1.58 o                         
  -4  -9   6         52.21         53.90         6.30 o                         
  -3  -9   6          1.80          4.98         1.61 o                         
  -2  -9   6         76.41         80.80         3.68 o                         
  -1  -9   6          0.21          0.56         1.11 o                         
   0  -9   6          7.24          3.96         1.09 o                         
   1  -9   6         15.82         16.37         1.58 o                         
   2  -9   6         23.78         21.26         2.07 o                         
   3  -9   6          4.57          5.42         0.99 o                         
   4  -9   6         31.38         33.25         1.83 o                         
   5  -9   6         39.76         44.66         2.23 o                         
   6  -9   6         24.83         24.08         1.97 o                         
   7  -9   6         23.45         21.43         2.38 o                         
   8  -9   6          0.30          1.59         1.11 o                         
  -5  -8   6          3.15          6.26         1.36 o                         
  -4  -8   6          0.49          2.24         1.00 o                         
  -3  -8   6         24.25         21.19         2.36 o                         
  -2  -8   6         37.71         43.97         3.22 o                         
  -1  -8   6         50.38         47.93         2.31 o                         
   0  -8   6          0.86          1.06         0.82 o                         
   1  -8   6         49.45         53.50         2.43 o                         
   2  -8   6        195.11        197.71         5.26 o                         
   3  -8   6          3.17          1.40         0.81 o                         
   4  -8   6          2.36          1.57         0.90 o                         
   5  -8   6         49.25         48.43         2.25 o                         
   6  -8   6         27.89         28.92         1.69 o                         
   7  -8   6          1.27         -0.02         1.01 o                         
   8  -8   6          3.34          2.10         1.16 o                         
   9  -8   6          2.16          1.15         1.53 o                         
  -6  -7   6          0.19          0.64         1.49 o                         
  -5  -7   6          4.91          5.81         1.20 o                         
  -4  -7   6          0.05         -0.28         0.90 o                         
  -3  -7   6          5.05          5.28         1.05 o                         
  -2  -7   6          1.35          1.54         0.69 o                         
  -1  -7   6        108.50        102.67         3.47 o                         
   0  -7   6          2.05          2.76         0.87 o                         
   1  -7   6         42.69         41.15         1.83 o                         
   2  -7   6         24.44         22.77         1.42 o                         
   3  -7   6         95.67        105.24         3.04 o                         
   4  -7   6         21.03         20.55         1.09 o                         
   5  -7   6          6.49          5.06         0.80 o                         
   6  -7   6         59.52         56.71         2.09 o                         
   7  -7   6         19.85         23.47         1.77 o                         
   8  -7   6         15.89         13.20         1.54 o                         
   9  -7   6          0.08         -1.39         1.39 o                         
  -6  -6   6         22.36         22.96         1.76 o                         
  -5  -6   6         17.43         17.28         2.39 o                         
  -4  -6   6         19.95         18.20         1.41 o                         
  -3  -6   6         53.82         48.25         2.55 o                         
  -2  -6   6         35.99         34.26         1.65 o                         
  -1  -6   6        185.72        180.40         4.64 o                         
   0  -6   6        384.58        340.49         9.55 o                         
   1  -6   6        508.97        473.23        10.20 o                         
   2  -6   6         21.21         20.53         1.24 o                         
   3  -6   6        222.44        211.47         4.30 o                         
   4  -6   6        172.66        183.68         3.90 o                         
   5  -6   6          0.22          0.44         0.53 o                         
   6  -6   6         32.02         26.49         1.22 o                         
   7  -6   6          8.92          8.59         0.95 o                         
   8  -6   6          7.71         10.48         1.09 o                         
   9  -6   6         11.34         10.27         1.21 o                         
  -7  -5   6         13.01         15.97         1.50 o                         
  -6  -5   6          4.11          5.71         1.09 o                         
  -5  -5   6         70.10         70.63         2.69 o                         
  -4  -5   6          0.26          1.13         0.86 o                         
  -3  -5   6          3.15          2.53         0.66 o                         
  -2  -5   6        138.53        118.43         3.59 o                         
  -1  -5   6        321.16        287.80         7.63 o                         
   0  -5   6       1102.44       1066.36        20.53 o                         
   1  -5   6        394.28        366.81         7.98 o                         
   2  -5   6         14.48         16.28         0.76 o                         
   3  -5   6         47.08         46.06         1.22 o                         
   4  -5   6        440.84        421.32         7.53 o                         
   5  -5   6          5.75          4.53         0.58 o                         
   6  -5   6        115.00        115.17         3.03 o                         
   7  -5   6         12.69         13.56         1.20 o                         
   8  -5   6         21.89         21.04         1.30 o                         
   9  -5   6          3.97          0.39         1.06 o                         
  10  -5   6          8.76          7.96         1.17 o                         
  -7  -4   6          2.24          3.70         1.00 o                         
  -6  -4   6          3.69          4.76         0.98 o                         
  -5  -4   6         15.89         16.88         1.30 o                         
  -4  -4   6        190.11        185.27         6.28 o                         
  -3  -4   6         78.50         75.79         2.27 o                         
  -2  -4   6          2.05          3.51         0.63 o                         
  -1  -4   6        139.78        129.29         3.32 o                         
   0  -4   6        124.69        115.16         2.83 o                         
   1  -4   6         77.80         81.99         2.11 o                         
   2  -4   6         51.36         44.42         1.28 o                         
   3  -4   6         21.16         21.23         0.77 o                         
   4  -4   6        180.72        180.70         3.48 o                         
   5  -4   6         72.65         72.08         2.06 o                         
   6  -4   6         22.20         18.82         1.18 o                         
   7  -4   6         10.45          9.17         1.04 o                         
   8  -4   6          1.10          1.00         0.88 o                         
   9  -4   6          5.18          5.78         1.24 o                         
  10  -4   6          5.33          1.72         1.78 o                         
  -8  -3   6          1.77          0.41         1.18 o                         
  -7  -3   6          2.95          3.84         1.00 o                         
  -6  -3   6          4.86          4.78         0.94 o                         
  -5  -3   6         25.64         26.89         1.57 o                         
  -4  -3   6         31.31         36.39         1.67 o                         
  -3  -3   6        184.89        186.08         5.22 o                         
  -2  -3   6          2.46          1.84         0.47 o                         
  -1  -3   6        382.84        369.40        11.38 o                         
   0  -3   6        182.36        178.62         3.92 o                         
   1  -3   6          5.92          8.00         0.52 o                         
   2  -3   6        158.20        161.18         3.68 o                         
   3  -3   6         15.44          8.52         0.54 o                         
   4  -3   6         93.68         83.21         2.37 o                         
   5  -3   6        119.71        117.52         2.83 o                         
   6  -3   6          0.17          0.31         0.55 o                         
   7  -3   6        105.35         97.28         2.45 o                         
   8  -3   6         13.20         14.50         1.20 o                         
   9  -3   6         14.46         18.30         1.51 o                         
  10  -3   6         34.87         27.37         2.08 o                         
  -8  -2   6          0.09          0.49         1.05 o                         
  -7  -2   6          0.54          1.13         0.91 o                         
  -6  -2   6         43.61         40.52         2.24 o                         
  -5  -2   6          2.70          2.01         0.67 o                         
  -4  -2   6          0.20         -0.02         0.54 o                         
  -3  -2   6        181.18        170.27         4.20 o                         
  -2  -2   6         49.26         51.42         1.52 o                         
  -1  -2   6         70.07         69.66         1.68 o                         
   0  -2   6        303.59        306.39         6.52 o                         
   1  -2   6         20.73         25.68         1.06 o                         
   2  -2   6         94.09        110.85         3.66 o                         
   3  -2   6        568.31        551.61        10.10 o                         
   4  -2   6         89.87         73.37         1.89 o                         
   5  -2   6         14.17         14.76         0.83 o                         
   6  -2   6         24.29         23.22         1.08 o                         
   7  -2   6         33.75         28.58         1.37 o                         
   8  -2   6         73.83         72.53         2.42 o                         
   9  -2   6          1.20          2.70         0.80 o                         
  10  -2   6         14.11         12.86         1.26 o                         
  -8  -1   6          2.37          1.33         1.04 o                         
  -7  -1   6         88.14         83.29         3.68 o                         
  -6  -1   6          9.22         12.48         1.19 o                         
  -5  -1   6         59.89         57.08         2.21 o                         
  -4  -1   6        198.09        181.04         4.52 o                         
  -3  -1   6        226.67        249.05         5.44 o                         
  -2  -1   6         34.80         23.24         0.76 o                         
  -1  -1   6        332.64        370.69         7.78 o                         
   0  -1   6         16.66         21.01         0.56 o                         
   1  -1   6       1170.70       1301.67        29.36 o                         
   2  -1   6        138.98        171.92         3.85 o                         
   3  -1   6         14.13         16.17         1.23 o                         
   4  -1   6         15.34         17.15         1.07 o                         
   5  -1   6          7.22          8.95         0.86 o                         
   6  -1   6         63.71         67.69         1.84 o                         
   7  -1   6         12.12         12.60         1.02 o                         
   8  -1   6         40.54         41.86         1.74 o                         
   9  -1   6          6.99          7.11         1.15 o                         
  10  -1   6          2.95          2.72         0.99 o                         
  -8   0   6         31.67         29.21         1.96 o                         
  -7   0   6          1.49          2.10         1.81 o                         
  -6   0   6         64.50         62.70         2.42 o                         
  -5   0   6          0.14          0.86         0.54 o                         
  -4   0   6         37.31         39.58         1.47 o                         
  -3   0   6        288.41        301.63         5.99 o                         
  -2   0   6         84.52        121.83         3.72 o                         
  -1   0   6       1087.05       1207.34        23.03 o                         
   0   0   6        798.39        783.66        14.99 o                         
   1   0   6        229.63        230.28         4.54 o                         
   2   0   6        137.47        153.61         3.45 o                         
   3   0   6        183.00        208.93         4.67 o                         
   4   0   6        376.72        383.38         7.72 o                         
   5   0   6        257.21        271.57         5.32 o                         
   6   0   6        185.05        202.98         5.22 o                         
   7   0   6        202.89        214.08         4.45 o                         
   8   0   6          2.31          2.44         0.80 o                         
   9   0   6         79.98         85.36         3.11 o                         
  10   0   6         21.92         15.22         1.70 o                         
  -9   1   6          7.54          9.02         1.68 o                         
  -8   1   6          5.88          6.48         1.22 o                         
  -7   1   6         25.11         31.03         1.85 o                         
  -6   1   6          1.47          1.98         0.95 o                         
  -5   1   6          8.10          7.77         0.95 o                         
  -4   1   6          2.93          3.30         0.46 o                         
  -3   1   6         26.18         33.00         0.96 o                         
  -2   1   6          3.56          7.80         0.47 o                         
  -1   1   6         28.30         37.51         0.99 o                         
   0   1   6        270.19        292.23         6.13 o                         
   1   1   6        433.47        433.23         8.37 o                         
   2   1   6        896.85        831.67        17.26 o                         
   3   1   6         72.61         65.20         2.57 o                         
   4   1   6         54.43         52.46         1.53 o                         
   5   1   6          0.25          1.15         0.70 o                         
   6   1   6        797.20        770.21        15.15 o                         
   7   1   6          6.41          9.15         0.86 o                         
   8   1   6         98.89         96.03         2.66 o                         
   9   1   6          0.19         -0.90         0.90 o                         
  10   1   6         13.43         12.34         1.47 o                         
  -9   2   6         10.45         12.62         1.55 o                         
  -8   2   6         45.99         43.47         2.40 o                         
  -7   2   6         42.03         45.23         2.23 o                         
  -6   2   6         53.99         57.06         2.03 o                         
  -5   2   6          6.91          7.90         0.71 o                         
  -4   2   6          0.73          1.03         0.57 o                         
  -3   2   6         72.70         79.13         2.00 o                         
  -2   2   6        233.40        238.08         5.22 o                         
  -1   2   6        376.26        374.25         6.80 o                         
   0   2   6          0.21          1.19         0.54 o                         
   1   2   6       1452.91       1422.16        25.32 o                         
   2   2   6         30.84         30.95         1.21 o                         
   3   2   6        538.35        583.66        12.34 o                         
   4   2   6         16.55         25.41         1.07 o                         
   5   2   6        165.08        166.51         3.75 o                         
   6   2   6        419.42        387.75         6.96 o                         
   7   2   6          0.78          0.88         0.58 o                         
   8   2   6         11.44         14.33         1.26 o                         
   9   2   6          3.58          1.89         0.94 o                         
  10   2   6          5.97          4.97         1.53 o                         
  -9   3   6          1.61          0.55         1.09 o                         
  -8   3   6         59.10         59.02         2.70 o                         
  -7   3   6         42.10         35.14         1.78 o                         
  -6   3   6         61.68         65.29         2.25 o                         
  -5   3   6        145.32        139.76         3.39 o                         
  -4   3   6        101.87         99.84         2.51 o                         
  -3   3   6         85.95         98.87         2.42 o                         
  -2   3   6          0.31          0.28         0.27 o                         
  -1   3   6       1535.87       1530.98        29.14 o                         
   0   3   6         65.72         51.71         1.24 o                         
   1   3   6        220.80        212.57         4.62 o                         
   2   3   6        531.59        520.42         9.47 o                         
   3   3   6        169.13        148.38         2.99 o                         
   4   3   6        265.84        290.20         6.49 o                         
   5   3   6        374.03        399.51         7.55 o                         
   6   3   6          5.83          9.66         1.08 o                         
   7   3   6         41.29         43.43         1.74 o                         
   8   3   6          4.21          6.28         0.92 o                         
   9   3   6          1.71          1.16         0.93 o                         
  10   3   6          0.41          0.96         1.14 o                         
  -9   4   6          4.74          4.19         1.52 o                         
  -8   4   6          0.27          0.31         0.88 o                         
  -7   4   6         69.18         66.63         3.92 o                         
  -6   4   6        663.93        681.56        16.02 o                         
  -5   4   6        106.41        104.75         3.04 o                         
  -4   4   6          1.93          3.87         0.62 o                         
  -3   4   6         87.78         88.12         2.40 o                         
  -2   4   6        117.10        118.41         2.77 o                         
  -1   4   6         40.19         51.99         2.52 o                         
   0   4   6        656.11        710.12        12.79 o                         
   1   4   6         39.96         38.60         1.92 o                         
   2   4   6        149.95        172.88         3.16 o                         
   3   4   6          2.28          3.96         0.41 o                         
   4   4   6         82.51         87.86         1.99 o                         
   5   4   6         18.43         20.70         1.06 o                         
   6   4   6        164.82        157.89         3.19 o                         
   7   4   6         24.28         25.16         1.35 o                         
   8   4   6          7.05          6.95         0.95 o                         
   9   4   6          1.75          2.51         0.90 o                         
  10   4   6          0.29         -0.11         0.98 o                         
  -9   5   6          1.30          0.09         1.17 o                         
  -8   5   6          4.37          3.08         0.99 o                         
  -7   5   6         81.37         86.83         2.93 o                         
  -6   5   6        102.24        102.11         3.15 o                         
  -5   5   6          1.38          1.55         0.64 o                         
  -4   5   6        197.89        196.74         4.54 o                         
  -3   5   6          0.07          0.68         0.42 o                         
  -2   5   6         27.83         23.70         0.83 o                         
  -1   5   6       1975.11       2130.23        40.53 o                         
   0   5   6       1012.52       1070.75        22.47 o                         
   1   5   6       1443.09       1504.96        34.06 o                         
   2   5   6        425.74        438.31         8.63 o                         
   3   5   6         50.97         47.70         2.08 o                         
   4   5   6         17.04         16.37         1.01 o                         
   5   5   6        114.84        111.36         2.52 o                         
   6   5   6         76.59         67.29         1.82 o                         
   7   5   6        201.98        205.74         4.87 o                         
   8   5   6         10.57          9.96         1.04 o                         
   9   5   6          2.19          1.12         0.94 o                         
  10   5   6          6.87          5.54         1.38 o                         
  -9   6   6          9.34          8.32         1.33 o                         
  -8   6   6         11.48         15.10         1.69 o                         
  -7   6   6         16.10         14.67         1.30 o                         
  -6   6   6         24.55         28.30         1.55 o                         
  -5   6   6          5.53          6.81         0.88 o                         
  -4   6   6          1.80          2.11         0.58 o                         
  -3   6   6         91.30        108.01         2.76 o                         
  -2   6   6         38.30         46.47         1.44 o                         
  -1   6   6        102.71        106.41         4.52 o                         
   0   6   6        164.11        180.19         6.50 o                         
   1   6   6        180.47        206.55         4.60 o                         
   2   6   6        223.38        203.60         4.55 o                         
   3   6   6          2.47          5.09         0.55 o                         
   4   6   6          2.26          2.04         0.49 o                         
   5   6   6        223.24        231.71         4.95 o                         
   6   6   6         11.38         10.89         0.84 o                         
   7   6   6          4.54          4.87         0.83 o                         
   8   6   6          4.74          5.41         1.13 o                         
   9   6   6          0.25         -0.78         0.78 o                         
  -9   7   6          3.29          2.41         1.20 o                         
  -8   7   6          7.82          8.81         1.66 o                         
  -7   7   6          6.74          7.97         1.65 o                         
  -6   7   6         71.29         68.66         2.45 o                         
  -5   7   6         85.33         88.43         2.78 o                         
  -4   7   6          0.02          0.55         0.57 o                         
  -3   7   6        204.03        217.58         4.98 o                         
  -2   7   6        278.09        289.94         5.90 o                         
  -1   7   6        584.18        587.88        12.49 o                         
   0   7   6        184.08        189.99         4.36 o                         
   1   7   6         10.87          9.47         0.70 o                         
   2   7   6        274.59        249.70         6.11 o                         
   3   7   6         19.54         21.86         1.00 o                         
   4   7   6          1.34          1.37         0.67 o                         
   5   7   6         12.42         11.48         1.02 o                         
   6   7   6         27.29         28.89         1.35 o                         
   7   7   6         21.43         21.30         1.40 o                         
   8   7   6         20.90         26.25         1.67 o                         
   9   7   6         35.47         39.39         1.99 o                         
  -9   8   6          0.06         -0.47         1.02 o                         
  -8   8   6          2.79          3.92         1.11 o                         
  -7   8   6          1.11          0.42         0.88 o                         
  -6   8   6         22.54         22.75         1.53 o                         
  -5   8   6          4.27          2.47         0.79 o                         
  -4   8   6          8.92          9.00         0.96 o                         
  -3   8   6          3.01          3.89         0.69 o                         
  -2   8   6        112.22        110.20         2.57 o                         
  -1   8   6         18.88         17.14         1.22 o                         
   0   8   6        257.84        248.00         5.62 o                         
   1   8   6         40.93         35.47         2.09 o                         
   2   8   6          3.95          3.30         0.56 o                         
   3   8   6         38.53         39.04         1.84 o                         
   4   8   6         96.51         94.81         2.58 o                         
   5   8   6          6.79          5.54         0.74 o                         
   6   8   6         52.01         54.49         2.30 o                         
   7   8   6         16.33         13.44         1.17 o                         
   8   8   6          0.11         -0.14         0.83 o                         
   9   8   6          8.63         12.73         2.45 o                         
  -8   9   6         16.31         16.56         1.58 o                         
  -7   9   6         22.07         22.18         1.62 o                         
  -6   9   6          1.44          0.82         1.01 o                         
  -5   9   6         24.49         21.33         1.69 o                         
  -4   9   6          0.14          0.64         0.70 o                         
  -3   9   6         53.60         44.91         1.70 o                         
  -2   9   6         45.25         45.14         1.41 o                         
  -1   9   6       1156.39       1122.71        21.81 o                         
   0   9   6         26.42         22.75         1.25 o                         
   1   9   6       1894.39       1859.16        35.68 o                         
   2   9   6        140.63        144.51         3.53 o                         
   3   9   6         86.47         78.94         2.63 o                         
   4   9   6          6.28          5.70         0.71 o                         
   5   9   6         32.26         35.28         2.47 o                         
   6   9   6          5.52          5.47         1.02 o                         
   7   9   6         13.16         15.41         1.45 o                         
   8   9   6         10.49         10.63         1.34 o                         
  -8  10   6          4.57          3.86         1.38 o                         
  -7  10   6         34.53         31.38         2.25 o                         
  -6  10   6         28.57         22.94         1.88 o                         
  -5  10   6        113.04        114.46         4.06 o                         
  -4  10   6          0.43         -0.18         0.80 o                         
  -3  10   6          0.28          0.28         0.57 o                         
  -2  10   6         13.10         11.67         0.87 o                         
  -1  10   6        517.85        511.58        10.29 o                         
   0  10   6       1608.54       1552.70        32.37 o                         
   1  10   6        522.33        496.99         9.95 o                         
   2  10   6         71.12         73.02         1.99 o                         
   3  10   6        463.41        458.27        10.11 o                         
   4  10   6          7.04          7.72         1.01 o                         
   5  10   6          1.19          0.87         0.85 o                         
   6  10   6         35.96         36.12         2.03 o                         
   7  10   6          4.12          3.38         1.08 o                         
   8  10   6         27.18         28.35         1.97 o                         
  -8  11   6         20.07         21.14         2.03 o                         
  -7  11   6          6.40          5.85         1.46 o                         
  -6  11   6          1.34          2.32         1.48 o                         
  -5  11   6         28.17         32.51         2.19 o                         
  -4  11   6        107.46        104.94         3.75 o                         
  -3  11   6        104.77        101.72         2.84 o                         
  -2  11   6         78.70         83.39         2.24 o                         
  -1  11   6         63.56         56.48         1.79 o                         
   0  11   6        174.74        171.92         4.25 o                         
   1  11   6         22.15         22.02         1.01 o                         
   2  11   6         39.30         39.20         1.47 o                         
   3  11   6         85.15         85.33         2.53 o                         
   4  11   6          8.76          7.65         1.17 o                         
   5  11   6         64.75         67.01         2.70 o                         
   6  11   6         37.48         38.78         2.14 o                         
   7  11   6          4.38          4.26         1.16 o                         
  -7  12   6          9.97          8.86         1.65 o                         
  -6  12   6         10.41         10.53         1.91 o                         
  -5  12   6          3.22          3.78         1.17 o                         
  -4  12   6          8.56          6.17         1.16 o                         
  -3  12   6          9.56         12.39         1.24 o                         
  -2  12   6         20.81         20.81         1.03 o                         
  -1  12   6         51.89         55.47         1.68 o                         
   0  12   6         11.29         15.28         1.11 o                         
   1  12   6         18.76         19.46         0.99 o                         
   2  12   6          2.92          2.66         0.66 o                         
   3  12   6         14.53         18.90         1.47 o                         
   4  12   6          0.33          1.09         0.87 o                         
   5  12   6          7.91          8.23         1.56 o                         
   6  12   6          0.43          1.62         1.03 o                         
  -7  13   6          4.81          2.94         1.40 o                         
  -6  13   6         64.59         75.48         3.49 o                         
  -5  13   6         38.96         43.42         4.28 o                         
  -4  13   6         90.39         91.90         3.61 o                         
  -3  13   6         21.97         25.71         1.68 o                         
  -2  13   6         15.99         14.87         1.01 o                         
  -1  13   6         14.05         16.52         1.21 o                         
   0  13   6          3.09          1.90         0.75 o                         
   1  13   6         35.33         34.55         1.29 o                         
   2  13   6          0.82          1.00         0.75 o                         
   3  13   6         33.46         37.86         2.05 o                         
   4  13   6         29.66         26.12         1.77 o                         
   5  13   6          0.05          0.26         1.34 o                         
   6  13   6          1.57          4.24         1.72 o                         
  -6  14   6          5.57          6.18         1.51 o                         
  -5  14   6          3.28          4.68         2.39 o                         
  -4  14   6          0.99          1.12         1.11 o                         
  -3  14   6          0.15          0.84         1.03 o                         
  -2  14   6         14.14         13.70         1.14 o                         
  -1  14   6          1.82          1.74         0.84 o                         
   0  14   6          0.01         -0.67         0.72 o                         
   1  14   6        123.63        131.73         2.87 o                         
   2  14   6         25.86         27.55         1.62 o                         
   3  14   6          8.56          7.64         1.52 o                         
   4  14   6          0.01         -1.13         1.13 o                         
  -5  15   6          4.25          5.43         1.61 o                         
  -4  15   6         14.76         14.82         2.51 o                         
  -3  15   6          0.07          0.58         0.99 o                         
  -2  15   6         36.64         37.31         2.58 o                         
  -1  15   6          0.93          0.93         0.92 o                         
   0  15   6        116.98        123.68         2.83 o                         
   1  15   6          0.00         -0.09         1.06 o                         
   2  15   6          2.88          0.99         1.22 o                         
   3  15   6          4.96          4.80         1.46 o                         
  -3  16   6          3.28          5.18         1.32 o                         
  -2  16   6         10.01          8.52         1.26 o                         
  -1  16   6          1.44          0.41         0.96 o                         
   0  16   6          5.97          8.90         1.27 o                         
   1  16   6          3.02          1.09         1.05 o                         
   0 -11   7          1.31          2.44         1.13 o                         
   1 -11   7         28.33         30.48         2.26 o                         
   2 -11   7         17.93         25.19         2.11 o                         
   3 -11   7         11.21         13.38         1.65 o                         
   4 -11   7         29.01         27.46         2.25 o                         
   5 -11   7         13.09         12.23         1.63 o                         
  -2 -10   7          0.18          0.73         1.80 o                         
  -1 -10   7          0.10          1.15         1.11 o                         
   0 -10   7          8.82         11.98         1.53 o                         
   1 -10   7        107.87        121.05         4.35 o                         
   2 -10   7          5.31          6.28         1.39 o                         
   3 -10   7         30.40         34.15         2.86 o                         
   4 -10   7         26.13         25.06         1.78 o                         
   5 -10   7          4.90          4.10         1.29 o                         
   6 -10   7          8.40          6.57         1.73 o                         
   7 -10   7          2.99          0.75         1.98 o                         
  -3  -9   7         11.86         12.17         1.68 o                         
  -2  -9   7          6.88          7.21         1.43 o                         
  -1  -9   7         21.89         24.33         1.86 o                         
   0  -9   7         40.80         47.94         2.53 o                         
   1  -9   7          6.36          7.10         1.55 o                         
   2  -9   7          3.18          3.41         1.14 o                         
   3  -9   7          0.59         -0.68         0.84 o                         
   4  -9   7          4.54          6.73         1.16 o                         
   5  -9   7          3.76          2.23         1.11 o                         
   6  -9   7          0.42          0.98         1.26 o                         
   7  -9   7          3.10         -0.39         1.55 o                         
   8  -9   7          3.49          7.04         2.97 o                         
  -4  -8   7          1.02          2.61         1.61 o                         
  -3  -8   7         24.57         25.95         2.75 o                         
  -2  -8   7          0.25          1.42         1.00 o                         
  -1  -8   7          1.15          1.26         0.94 o                         
   0  -8   7          3.63          7.11         1.16 o                         
   1  -8   7          3.08          2.65         1.00 o                         
   2  -8   7          2.83          5.00         1.16 o                         
   3  -8   7         28.32         27.25         1.59 o                         
   4  -8   7         58.60         65.66         2.31 o                         
   5  -8   7          0.45          1.33         1.18 o                         
   6  -8   7          4.12          3.84         1.31 o                         
   7  -8   7          2.84          3.05         1.09 o                         
   8  -8   7          0.30         -1.02         1.07 o                         
  -5  -7   7          5.13         10.80         1.48 o                         
  -4  -7   7          6.72          7.58         1.24 o                         
  -3  -7   7          4.51          4.47         1.10 o                         
  -2  -7   7          8.27          9.01         1.32 o                         
  -1  -7   7        114.04        116.25         3.88 o                         
   0  -7   7         12.10         11.49         1.24 o                         
   1  -7   7          1.42          0.71         0.71 o                         
   2  -7   7        133.62        125.79         3.29 o                         
   3  -7   7        549.59        563.26        11.43 o                         
   4  -7   7          0.53          0.00         0.80 o                         
   5  -7   7          2.09          0.40         0.68 o                         
   6  -7   7          0.62          0.16         0.77 o                         
   7  -7   7         18.53         23.58         1.68 o                         
   8  -7   7         15.31         15.49         1.68 o                         
   9  -7   7         38.57         40.31         2.50 o                         
  -6  -6   7          2.22          3.72         1.06 o                         
  -5  -6   7         10.06         10.62         1.59 o                         
  -4  -6   7          0.85          1.08         0.80 o                         
  -3  -6   7         53.33         61.05         2.71 o                         
  -2  -6   7          5.43          6.76         0.92 o                         
  -1  -6   7          1.53          1.25         0.78 o                         
   0  -6   7        122.05        112.94         4.47 o                         
   1  -6   7        259.50        240.61         5.51 o                         
   2  -6   7          0.16          1.09         0.64 o                         
   3  -6   7        221.70        215.87         4.79 o                         
   4  -6   7          3.12          4.39         0.67 o                         
   5  -6   7         26.22         28.39         1.39 o                         
   6  -6   7         12.55         12.26         1.11 o                         
   7  -6   7          3.04          1.61         0.90 o                         
   8  -6   7         15.45         11.36         1.34 o                         
   9  -6   7          8.68         10.31         1.54 o                         
  -6  -5   7          3.49          5.29         1.08 o                         
  -5  -5   7          0.72          1.00         0.80 o                         
  -4  -5   7         32.52         32.26         2.00 o                         
  -3  -5   7        201.03        195.90         7.38 o                         
  -2  -5   7         44.91         38.85         1.72 o                         
  -1  -5   7         23.15         22.03         1.76 o                         
   0  -5   7        318.18        292.51         6.45 o                         
   1  -5   7        592.59        577.79        12.33 o                         
   2  -5   7        109.74        110.74         3.33 o                         
   3  -5   7         38.21         42.35         1.35 o                         
   4  -5   7          0.76         -0.11         0.54 o                         
   5  -5   7        101.32         98.06         2.70 o                         
   6  -5   7          3.90          4.64         0.67 o                         
   7  -5   7          5.03          6.44         0.82 o                         
   8  -5   7         22.62         17.92         1.44 o                         
   9  -5   7          0.84          0.59         0.84 o                         
  10  -5   7         13.07         15.45         1.40 o                         
  -7  -4   7          0.67          2.21         1.66 o                         
  -6  -4   7         42.79         44.09         2.23 o                         
  -5  -4   7          1.81          1.73         0.80 o                         
  -4  -4   7         22.62         25.22         1.55 o                         
  -3  -4   7          1.07          1.64         0.62 o                         
  -2  -4   7        639.92        589.51        16.53 o                         
  -1  -4   7        281.17        268.37         8.10 o                         
   0  -4   7        107.98         92.96         2.12 o                         
   1  -4   7         90.45         80.07         2.13 o                         
   2  -4   7         13.07         13.73         0.90 o                         
   3  -4   7        255.29        254.36         4.99 o                         
   4  -4   7        112.52        109.64         2.32 o                         
   5  -4   7         51.99         58.09         2.04 o                         
   6  -4   7         80.85         81.13         2.24 o                         
   7  -4   7         62.13         62.94         2.18 o                         
   8  -4   7          0.19          0.90         0.85 o                         
   9  -4   7          2.59          1.64         0.96 o                         
  10  -4   7         11.86          9.61         1.42 o                         
  -7  -3   7          7.05          6.71         1.27 o                         
  -6  -3   7          6.16          5.82         1.02 o                         
  -5  -3   7          3.34          4.06         0.88 o                         
  -4  -3   7          0.52          1.56         0.69 o                         
  -3  -3   7         78.18         74.44         2.98 o                         
  -2  -3   7        350.23        335.28         7.19 o                         
  -1  -3   7         11.40         13.64         0.65 o                         
   0  -3   7        193.43        204.17         4.48 o                         
   1  -3   7         11.49         11.68         1.00 o                         
   2  -3   7         17.11         20.55         1.18 o                         
   3  -3   7        724.98        709.16        12.94 o                         
   4  -3   7         71.85         74.43         2.19 o                         
   5  -3   7         18.86         18.03         1.20 o                         
   6  -3   7         17.11         12.95         1.04 o                         
   7  -3   7          6.25          5.44         1.06 o                         
   8  -3   7         11.30         10.60         1.12 o                         
   9  -3   7          0.70          0.79         0.98 o                         
  10  -3   7         28.07         22.11         1.93 o                         
  -7  -2   7          0.57          1.36         0.73 o                         
  -6  -2   7         36.09         34.79         1.70 o                         
  -5  -2   7          0.21          0.43         0.68 o                         
  -4  -2   7          4.50          6.92         0.85 o                         
  -3  -2   7         57.63         54.90         1.98 o                         
  -2  -2   7        111.87        113.35         2.64 o                         
  -1  -2   7        291.60        311.57         5.72 o                         
   0  -2   7          1.54          0.10         0.25 o                         
   1  -2   7         62.47         71.62         1.96 o                         
   2  -2   7         35.05         42.53         1.42 o                         
   3  -2   7        252.60        260.37         5.79 o                         
   4  -2   7        317.83        291.33         5.99 o                         
   5  -2   7         61.81         56.42         1.62 o                         
   6  -2   7         50.21         34.76         1.38 o                         
   7  -2   7         38.28         30.86         1.42 o                         
   8  -2   7         18.81         19.68         1.27 o                         
   9  -2   7         22.73         17.87         1.20 o                         
  10  -2   7         19.43         13.57         1.50 o                         
  -8  -1   7          2.33          2.11         1.01 o                         
  -7  -1   7          0.11         -0.01         1.11 o                         
  -6  -1   7          7.25          7.78         0.84 o                         
  -5  -1   7         23.97         18.37         1.52 o                         
  -4  -1   7         42.01         39.14         1.32 o                         
  -3  -1   7         72.42         60.27         1.60 o                         
  -2  -1   7          5.73          9.71         0.61 o                         
  -1  -1   7        121.37        117.09         2.46 o                         
   0  -1   7        126.00        127.04         2.44 o                         
   1  -1   7        162.02        191.56         4.57 o                         
   2  -1   7        296.87        256.91         6.11 o                         
   3  -1   7          0.93          2.05         0.46 o                         
   4  -1   7        215.37        212.69         4.89 o                         
   5  -1   7         24.36         29.22         1.20 o                         
   6  -1   7         34.59         42.56         1.47 o                         
   7  -1   7         91.80         79.97         2.31 o                         
   8  -1   7         52.56         50.57         2.04 o                         
   9  -1   7         34.72         33.27         1.74 o                         
  10  -1   7          0.73          1.15         1.16 o                         
  -8   0   7          0.51          0.26         1.01 o                         
  -7   0   7          4.13          3.53         0.99 o                         
  -6   0   7         43.18         44.83         1.78 o                         
  -5   0   7         28.52         27.30         1.31 o                         
  -4   0   7         22.82         17.68         0.87 o                         
  -3   0   7        130.51        128.84         3.34 o                         
  -2   0   7        120.48        134.23         3.01 o                         
  -1   0   7         10.26          8.74         0.46 o                         
   0   0   7        329.93        385.48         7.48 o                         
   1   0   7        228.02        222.79         4.43 o                         
   2   0   7        457.76        506.50        10.66 o                         
   3   0   7          5.41          1.36         0.84 o                         
   4   0   7          5.04         11.04         0.86 o                         
   5   0   7         45.18         43.62         1.52 o                         
   6   0   7          5.56          7.46         0.78 o                         
   7   0   7         38.47         41.15         1.90 o                         
   8   0   7          8.67          7.52         0.95 o                         
   9   0   7         31.34         35.20         1.92 o                         
  10   0   7         17.92         19.14         1.78 o                         
  -8   1   7          5.19          4.05         1.12 o                         
  -7   1   7         14.25         12.53         1.33 o                         
  -6   1   7          1.48          1.58         0.83 o                         
  -5   1   7         41.90         45.11         1.62 o                         
  -4   1   7          3.85          5.37         0.66 o                         
  -3   1   7        146.42        145.82         3.08 o                         
  -2   1   7         92.69         99.36         2.18 o                         
  -1   1   7         10.73         13.16         0.95 o                         
   0   1   7        286.74        341.81         7.19 o                         
   1   1   7         71.43         90.01         2.05 o                         
   2   1   7        418.84        456.59         9.62 o                         
   3   1   7          2.21          2.26         0.57 o                         
   4   1   7         10.78         12.54         0.83 o                         
   5   1   7         16.67         18.95         1.09 o                         
   6   1   7         15.72         12.55         0.90 o                         
   7   1   7          7.43          6.73         0.82 o                         
   8   1   7         57.30         57.79         2.00 o                         
   9   1   7          2.24          3.07         0.99 o                         
  10   1   7          9.30          8.94         1.22 o                         
  -8   2   7          2.96          2.53         1.09 o                         
  -7   2   7          0.34          1.24         0.93 o                         
  -6   2   7         48.30         49.18         2.18 o                         
  -5   2   7        107.86        109.67         2.79 o                         
  -4   2   7         71.32         75.69         1.99 o                         
  -3   2   7        106.80         99.71         2.23 o                         
  -2   2   7        153.13        154.35         2.97 o                         
  -1   2   7        103.00        118.28         2.30 o                         
   0   2   7        358.25        320.02         7.43 o                         
   1   2   7         20.79         23.95         0.63 o                         
   2   2   7          1.20          1.79         0.65 o                         
   3   2   7        150.90        147.75         3.48 o                         
   4   2   7        303.32        287.00         6.44 o                         
   5   2   7         78.65         79.86         2.06 o                         
   6   2   7         21.51         18.04         1.32 o                         
   7   2   7         76.44         75.79         2.07 o                         
   8   2   7          5.69          9.63         1.25 o                         
   9   2   7         39.66         34.98         1.92 o                         
  10   2   7          0.01          0.47         0.97 o                         
  -9   3   7          1.48          0.10         1.11 o                         
  -8   3   7          1.52          0.25         1.12 o                         
  -7   3   7         21.81         21.72         1.65 o                         
  -6   3   7         39.58         45.16         1.81 o                         
  -5   3   7          3.74          3.93         0.72 o                         
  -4   3   7         22.76         22.07         1.34 o                         
  -3   3   7         89.00         77.10         2.01 o                         
  -2   3   7         43.47         48.05         1.12 o                         
  -1   3   7         35.42         33.84         0.85 o                         
   0   3   7          9.79         21.39         0.93 o                         
   1   3   7         33.29         24.05         0.75 o                         
   2   3   7        209.98        213.49         4.35 o                         
   3   3   7         42.93         54.91         1.71 o                         
   4   3   7         44.22         64.87         1.86 o                         
   5   3   7          0.01          0.23         0.45 o                         
   6   3   7         13.47         13.51         0.84 o                         
   7   3   7          0.02          0.59         0.60 o                         
   8   3   7          0.70          0.03         0.77 o                         
   9   3   7          6.80          6.78         1.28 o                         
  10   3   7          2.96          3.46         1.45 o                         
  -9   4   7          1.89          2.36         1.25 o                         
  -8   4   7          7.43          8.37         1.36 o                         
  -7   4   7          0.83          1.10         1.16 o                         
  -6   4   7          4.01          2.88         0.84 o                         
  -5   4   7        100.55         98.82         2.94 o                         
  -4   4   7        276.34        269.93         7.11 o                         
  -3   4   7        219.15        207.33         4.64 o                         
  -2   4   7        416.70        413.10         8.11 o                         
  -1   4   7        121.69        120.65         2.41 o                         
   0   4   7        827.76        790.72        14.24 o                         
   1   4   7        472.33        439.10         8.62 o                         
   2   4   7        561.34        593.46        10.83 o                         
   3   4   7         85.38         91.71         2.00 o                         
   4   4   7          1.95          4.34         0.59 o                         
   5   4   7         70.54         71.09         1.80 o                         
   6   4   7        155.47        164.92         3.52 o                         
   7   4   7        152.32        135.53         4.24 o                         
   8   4   7         37.13         34.75         1.48 o                         
   9   4   7         13.58         11.35         1.22 o                         
  10   4   7          0.87          0.91         1.14 o                         
  -9   5   7          1.04          0.22         1.08 o                         
  -8   5   7         10.74          9.97         1.24 o                         
  -7   5   7         18.43         17.60         1.36 o                         
  -6   5   7         54.96         58.78         2.21 o                         
  -5   5   7        358.37        329.17         7.33 o                         
  -4   5   7        978.35        964.00        22.10 o                         
  -3   5   7         73.69         70.65         1.94 o                         
  -2   5   7        121.74        126.92         2.97 o                         
  -1   5   7          6.00          7.75         0.55 o                         
   0   5   7        122.62        118.30         2.57 o                         
   1   5   7        624.65        679.69        14.31 o                         
   2   5   7         30.79         35.57         1.89 o                         
   3   5   7         60.98         67.83         1.97 o                         
   4   5   7          7.15          6.45         0.55 o                         
   5   5   7          2.68          2.13         0.47 o                         
   6   5   7         18.38         20.77         1.09 o                         
   7   5   7         72.82         76.00         3.36 o                         
   8   5   7          1.12          0.99         0.70 o                         
   9   5   7          3.29          3.47         1.20 o                         
  10   5   7          4.03          3.81         1.36 o                         
  -9   6   7          5.70          3.45         1.32 o                         
  -8   6   7          1.08          0.77         0.93 o                         
  -7   6   7        104.82        113.32         3.92 o                         
  -6   6   7          0.06         -0.76         0.76 o                         
  -5   6   7          0.02          0.43         0.61 o                         
  -4   6   7        154.25        153.55         4.08 o                         
  -3   6   7         13.51         14.85         1.00 o                         
  -2   6   7          0.36          3.95         0.56 o                         
  -1   6   7        109.91        129.27         3.37 o                         
   0   6   7        303.78        285.71         6.22 o                         
   1   6   7         68.37         78.39         2.25 o                         
   2   6   7         87.69         86.26         2.19 o                         
   3   6   7         13.28         16.78         0.96 o                         
   4   6   7         23.86         23.32         0.92 o                         
   5   6   7         34.52         32.87         1.29 o                         
   6   6   7         19.24         19.58         1.02 o                         
   7   6   7          1.33          0.35         0.60 o                         
   8   6   7          5.46          5.07         0.93 o                         
   9   6   7          0.28          0.12         1.01 o                         
  10   6   7          0.40          7.17         4.20 o                         
  -8   7   7          0.08          0.35         0.92 o                         
  -7   7   7         16.57         18.12         1.91 o                         
  -6   7   7         51.74         50.91         2.60 o                         
  -5   7   7          0.03          0.05         0.69 o                         
  -4   7   7         15.82         17.95         1.09 o                         
  -3   7   7         33.72         29.58         1.44 o                         
  -2   7   7         12.15         14.40         1.62 o                         
  -1   7   7        125.39        128.88         3.13 o                         
   0   7   7         58.18         76.42         2.86 o                         
   1   7   7          9.41          9.58         0.79 o                         
   2   7   7        184.69        202.76         4.63 o                         
   3   7   7         60.35         63.13         2.26 o                         
   4   7   7          0.68          1.95         0.57 o                         
   5   7   7         35.96         36.52         1.31 o                         
   6   7   7         91.66         98.00         2.55 o                         
   7   7   7          1.33          1.34         0.75 o                         
   8   7   7          0.09          0.36         0.85 o                         
   9   7   7          3.89          3.44         1.11 o                         
  -8   8   7          0.68          0.55         1.00 o                         
  -7   8   7          0.33         -0.36         0.90 o                         
  -6   8   7          0.05          0.29         0.79 o                         
  -5   8   7         16.28         10.72         1.48 o                         
  -4   8   7         89.29         83.72         2.70 o                         
  -3   8   7         15.26         18.66         1.45 o                         
  -2   8   7          0.54          0.82         0.44 o                         
  -1   8   7        193.77        209.15         5.31 o                         
   0   8   7         14.98         20.16         1.09 o                         
   1   8   7        306.51        294.23         6.54 o                         
   2   8   7        130.41        135.54         3.30 o                         
   3   8   7        302.29        295.41         6.68 o                         
   4   8   7         25.78         26.48         1.21 o                         
   5   8   7         24.29         27.20         1.30 o                         
   6   8   7        152.10        152.59         4.43 o                         
   7   8   7         11.55         14.73         1.23 o                         
   8   8   7         32.39         28.70         2.52 o                         
   9   8   7          0.00          0.27         1.00 o                         
  -8   9   7          1.23          0.81         1.11 o                         
  -7   9   7          1.36          1.75         0.97 o                         
  -6   9   7         16.84         15.51         1.57 o                         
  -5   9   7         15.38         17.62         1.70 o                         
  -4   9   7        159.06        135.11         3.89 o                         
  -3   9   7         30.81         25.99         1.54 o                         
  -2   9   7         63.81         55.31         1.59 o                         
  -1   9   7         12.47         14.46         1.00 o                         
   0   9   7        207.80        200.05         4.35 o                         
   1   9   7        750.29        688.49        14.62 o                         
   2   9   7          3.74          4.13         0.64 o                         
   3   9   7        234.36        239.52         5.57 o                         
   4   9   7        148.65        151.13         3.81 o                         
   5   9   7         17.86         21.70         1.25 o                         
   6   9   7         32.08         34.93         2.59 o                         
   7   9   7         13.31         14.18         1.73 o                         
   8   9   7         12.89         13.44         2.16 o                         
  -8  10   7         18.47         19.80         1.99 o                         
  -7  10   7          4.76          6.85         1.36 o                         
  -6  10   7         10.19         12.31         1.55 o                         
  -5  10   7          8.16          5.35         1.11 o                         
  -4  10   7         24.09         19.44         1.60 o                         
  -3  10   7         98.37         88.67         2.88 o                         
  -2  10   7         17.95         23.93         1.12 o                         
  -1  10   7         47.89         44.89         1.64 o                         
   0  10   7        314.79        309.25         6.99 o                         
   1  10   7        432.80        418.28         8.50 o                         
   2  10   7        171.92        178.24         4.28 o                         
   3  10   7        232.33        229.55         5.44 o                         
   4  10   7          6.24          6.27         0.78 o                         
   5  10   7         13.03         14.45         1.31 o                         
   6  10   7          5.07          3.92         1.06 o                         
   7  10   7          2.86          3.25         1.09 o                         
   8  10   7          8.87          9.35         1.58 o                         
  -7  11   7         18.23         16.03         1.83 o                         
  -6  11   7          1.71          1.41         1.09 o                         
  -5  11   7          2.26          2.71         1.00 o                         
  -4  11   7         16.81         16.04         1.56 o                         
  -3  11   7         27.16         29.63         1.74 o                         
  -2  11   7        399.01        382.95         7.88 o                         
  -1  11   7         20.33         19.98         1.20 o                         
   0  11   7          0.04          0.73         0.68 o                         
   1  11   7         18.25         18.47         0.94 o                         
   2  11   7         31.33         28.66         1.30 o                         
   3  11   7        122.68        125.50         3.44 o                         
   4  11   7         55.92         59.62         2.50 o                         
   5  11   7         57.21         63.34         2.61 o                         
   6  11   7         21.97         30.74         2.46 o                         
   7  11   7         10.01          8.65         1.53 o                         
  -7  12   7         19.70         19.50         1.96 o                         
  -6  12   7          7.09          6.16         1.64 o                         
  -5  12   7          4.69          5.38         1.46 o                         
  -4  12   7          8.77         10.81         2.26 o                         
  -3  12   7         14.13         16.36         1.39 o                         
  -2  12   7         70.47         65.74         1.97 o                         
  -1  12   7          6.17          8.22         0.77 o                         
   0  12   7         11.67         11.95         1.12 o                         
   1  12   7         12.08         11.31         0.82 o                         
   2  12   7        180.00        179.93         4.47 o                         
   3  12   7          0.13          0.22         0.71 o                         
   4  12   7          0.01          0.33         0.87 o                         
   5  12   7         13.73         13.87         1.40 o                         
   6  12   7          0.00          0.59         0.96 o                         
   7  12   7          0.02         -0.04         1.57 o                         
  -6  13   7         20.12         20.54         2.75 o                         
  -5  13   7          8.98          9.16         1.46 o                         
  -4  13   7         28.21         25.96         2.00 o                         
  -3  13   7          0.15          1.10         1.18 o                         
  -2  13   7         10.65         10.87         1.07 o                         
  -1  13   7         39.17         39.49         1.49 o                         
   0  13   7          0.06         -0.66         0.66 o                         
   1  13   7         21.47         21.84         1.10 o                         
   2  13   7         59.52         58.21         2.10 o                         
   3  13   7         30.23         32.64         1.91 o                         
   4  13   7          0.02          2.17         0.94 o                         
   5  13   7         36.93         40.62         2.71 o                         
   6  13   7          3.62          2.26         1.60 o                         
  -6  14   7          0.53          2.08         1.27 o                         
  -5  14   7         52.20         49.37         2.90 o                         
  -4  14   7          0.13         -0.63         1.03 o                         
  -3  14   7         53.40         54.81         4.83 o                         
  -2  14   7         17.07         19.86         1.36 o                         
  -1  14   7          6.47          7.59         0.85 o                         
   0  14   7         11.32         12.21         1.05 o                         
   1  14   7         23.47         23.17         1.11 o                         
   2  14   7         33.68         34.58         2.63 o                         
   3  14   7         31.04         33.02         2.00 o                         
   4  14   7          0.15         -0.43         0.92 o                         
   5  14   7         30.18         28.08         2.43 o                         
  -5  15   7          3.47          3.85         1.35 o                         
  -4  15   7         26.81         26.97         2.20 o                         
  -3  15   7          2.43          3.27         1.68 o                         
  -2  15   7          1.49          1.26         1.23 o                         
  -1  15   7         37.00         35.27         1.61 o                         
   0  15   7         66.26         61.95         1.81 o                         
   1  15   7          0.53         -0.32         1.02 o                         
   2  15   7         32.52         42.25         2.27 o                         
   3  15   7          6.88          7.58         1.62 o                         
  -3  16   7          6.69          4.68         1.25 o                         
  -2  16   7         12.20         11.61         1.73 o                         
  -1  16   7          7.10          7.05         1.30 o                         
   0  16   7          8.44         10.45         0.84 o                         
   1  16   7          8.13          7.14         1.46 o                         
   2  16   7         27.35         25.33         4.45 o                         
   2 -11   8          9.25         13.46         1.80 o                         
   3 -11   8         19.85         20.74         1.94 o                         
  -1 -10   8          0.33          0.94         1.20 o                         
   0 -10   8          0.44          0.49         0.96 o                         
   1 -10   8         81.42         92.64         3.94 o                         
   2 -10   8         11.80         17.79         1.83 o                         
   3 -10   8         57.52         67.24         3.29 o                         
   4 -10   8         36.37         37.29         2.50 o                         
   5 -10   8          0.04         -0.38         1.13 o                         
   6 -10   8          4.32          3.24         1.49 o                         
  -2  -9   8         25.39         29.23         2.87 o                         
  -1  -9   8          1.10          0.55         1.05 o                         
   0  -9   8         38.32         40.87         2.47 o                         
   1  -9   8         15.98         19.56         1.80 o                         
   2  -9   8          2.35          4.10         1.25 o                         
   3  -9   8          7.45          5.92         1.35 o                         
   4  -9   8          6.39          8.27         1.24 o                         
   5  -9   8         16.76         17.54         2.18 o                         
   6  -9   8          1.29          1.01         1.30 o                         
   7  -9   8          2.76          3.16         1.64 o                         
  -3  -8   8          4.14          7.13         1.41 o                         
  -2  -8   8         13.00         13.59         1.68 o                         
  -1  -8   8         28.29         26.00         1.90 o                         
   0  -8   8         20.48         23.38         1.78 o                         
   1  -8   8         50.22         54.51         2.66 o                         
   2  -8   8          2.79          3.53         1.19 o                         
   3  -8   8          7.01          6.22         0.96 o                         
   4  -8   8          6.89          7.58         1.09 o                         
   5  -8   8         54.69         54.14         2.25 o                         
   6  -8   8          0.03         -0.95         1.16 o                         
   7  -8   8          0.73          0.75         1.57 o                         
   8  -8   8          0.05         -0.34         1.56 o                         
  -4  -7   8         19.74         27.21         3.58 o                         
  -3  -7   8          0.06          1.04         0.96 o                         
  -2  -7   8         14.60         17.89         1.76 o                         
  -1  -7   8         11.34         13.91         1.37 o                         
   0  -7   8         11.05         13.28         1.40 o                         
   1  -7   8        144.71        135.97         4.75 o                         
   2  -7   8          8.06          8.28         1.12 o                         
   3  -7   8          8.77          9.44         1.01 o                         
   4  -7   8         45.52         47.76         1.97 o                         
   5  -7   8        163.46        168.86         4.23 o                         
   6  -7   8         13.90         15.61         1.55 o                         
   7  -7   8          0.11         -0.29         0.88 o                         
   8  -7   8         31.93         34.86         2.95 o                         
  -5  -6   8         13.05         13.94         1.61 o                         
  -4  -6   8         52.20         56.54         2.85 o                         
  -3  -6   8          3.16          2.21         0.98 o                         
  -2  -6   8         17.90         21.86         2.17 o                         
  -1  -6   8         43.49         44.21         2.43 o                         
   0  -6   8         21.60         19.49         1.49 o                         
   1  -6   8          1.84          3.71         0.84 o                         
   2  -6   8          1.23          0.74         0.68 o                         
   3  -6   8        176.99        174.82         4.06 o                         
   4  -6   8          3.30          3.70         0.88 o                         
   5  -6   8        158.49        159.75         3.61 o                         
   6  -6   8         11.73         11.15         1.10 o                         
   7  -6   8          0.21         -0.20         0.85 o                         
   8  -6   8          0.56         -0.28         0.99 o                         
   9  -6   8          6.29          5.69         2.31 o                         
  -6  -5   8          6.54          8.96         1.82 o                         
  -5  -5   8          0.49          1.48         1.59 o                         
  -4  -5   8          4.62          7.29         1.16 o                         
  -3  -5   8          0.24          2.38         0.81 o                         
  -2  -5   8        156.49        160.82         5.39 o                         
  -1  -5   8         31.40         30.87         1.38 o                         
   0  -5   8        431.48        397.05        12.30 o                         
   1  -5   8         15.26         14.32         1.06 o                         
   2  -5   8       1182.17       1185.74        24.83 o                         
   3  -5   8         17.82         20.04         1.16 o                         
   4  -5   8          8.23          7.77         0.79 o                         
   5  -5   8          6.66          8.40         0.92 o                         
   6  -5   8         10.53         10.54         1.05 o                         
   7  -5   8          2.06          1.68         0.82 o                         
   8  -5   8          1.78          1.60         0.90 o                         
   9  -5   8         31.24         33.52         2.82 o                         
  -6  -4   8          1.26          2.13         0.97 o                         
  -5  -4   8         18.55         19.45         1.80 o                         
  -4  -4   8          0.14          0.07         0.73 o                         
  -3  -4   8         31.62         30.33         2.48 o                         
  -2  -4   8         29.56         27.42         1.59 o                         
  -1  -4   8        451.72        433.27        10.53 o                         
   0  -4   8         71.25         66.75         1.85 o                         
   1  -4   8        109.25         89.02         2.98 o                         
   2  -4   8        159.66        147.64         3.58 o                         
   3  -4   8        161.87        149.03         3.17 o                         
   4  -4   8        292.79        259.55         6.00 o                         
   5  -4   8          9.04         10.45         1.04 o                         
   6  -4   8         36.13         32.14         1.30 o                         
   7  -4   8          0.13          0.59         0.78 o                         
   8  -4   8         31.11         28.31         1.64 o                         
   9  -4   8         37.09         37.59         2.11 o                         
  10  -4   8         56.67         59.41         3.95 o                         
  -7  -3   8          3.94          3.67         1.28 o                         
  -6  -3   8         18.64         24.02         1.68 o                         
  -5  -3   8          3.11          2.31         0.71 o                         
  -4  -3   8          2.18          1.68         0.63 o                         
  -3  -3   8         25.40         22.38         1.64 o                         
  -2  -3   8        163.13        163.59         4.18 o                         
  -1  -3   8         40.73         31.01         1.13 o                         
   0  -3   8        122.28        136.26         3.14 o                         
   1  -3   8        788.97        820.03        21.04 o                         
   2  -3   8        106.03         92.91         2.58 o                         
   3  -3   8         15.94         15.17         0.91 o                         
   4  -3   8         13.22         15.96         1.10 o                         
   5  -3   8          1.46          2.84         0.80 o                         
   6  -3   8         27.91         29.43         1.45 o                         
   7  -3   8         69.28         73.86         2.57 o                         
   8  -3   8          4.74          4.66         0.99 o                         
   9  -3   8          0.19          1.06         0.99 o                         
  10  -3   8         29.57         28.80         1.88 o                         
  -7  -2   8         13.87         13.02         1.34 o                         
  -6  -2   8         18.63         19.89         1.77 o                         
  -5  -2   8          0.07          1.07         0.63 o                         
  -4  -2   8        110.13        102.53         3.30 o                         
  -3  -2   8         46.00         42.01         1.47 o                         
  -2  -2   8          0.01          0.20         0.36 o                         
  -1  -2   8        128.33        112.86         2.79 o                         
   0  -2   8        146.53        145.68         4.73 o                         
   1  -2   8        113.76        110.11         2.85 o                         
   2  -2   8         11.66         12.05         0.82 o                         
   3  -2   8         17.17         16.23         1.24 o                         
   4  -2   8         35.47         42.28         1.29 o                         
   5  -2   8         47.03         44.14         1.48 o                         
   6  -2   8         81.46         72.33         1.94 o                         
   7  -2   8          5.66          3.69         1.00 o                         
   8  -2   8          0.93          0.82         0.93 o                         
   9  -2   8          0.03          0.46         1.11 o                         
  10  -2   8         10.16          6.70         1.28 o                         
  -7  -1   8          4.43          5.06         0.99 o                         
  -6  -1   8         18.08         20.13         1.38 o                         
  -5  -1   8        101.96         97.51         2.62 o                         
  -4  -1   8         14.50         13.21         0.93 o                         
  -3  -1   8        433.93        391.01         8.37 o                         
  -2  -1   8        470.50        410.96         8.08 o                         
  -1  -1   8          1.44          0.25         0.30 o                         
   0  -1   8          1.44          2.13         0.30 o                         
   1  -1   8          0.27          0.86         0.39 o                         
   2  -1   8        701.98        672.58        15.45 o                         
   3  -1   8         42.22         48.22         1.97 o                         
   4  -1   8         18.53         16.84         0.98 o                         
   5  -1   8         36.84         30.98         1.49 o                         
   6  -1   8          3.13          0.20         0.58 o                         
   7  -1   8         35.06         32.21         1.49 o                         
   8  -1   8         63.35         58.08         2.04 o                         
   9  -1   8          0.94          0.57         0.83 o                         
  10  -1   8          1.40         -0.23         1.04 o                         
  -8   0   8          4.84          7.42         1.32 o                         
  -7   0   8          1.36          1.51         1.09 o                         
  -6   0   8         52.57         54.87         2.25 o                         
  -5   0   8         24.21         23.64         1.29 o                         
  -4   0   8         34.03         25.58         1.07 o                         
  -3   0   8         46.04         53.24         1.48 o                         
  -2   0   8          0.24          0.65         0.37 o                         
  -1   0   8          1.13          1.79         0.33 o                         
   0   0   8         81.74         90.99         1.82 o                         
   1   0   8        930.15       1016.53        19.43 o                         
   2   0   8        767.33        799.28        18.28 o                         
   3   0   8         69.42         75.77         2.06 o                         
   4   0   8         85.45         78.03         2.38 o                         
   5   0   8        173.84        163.60         3.73 o                         
   6   0   8         37.72         28.77         1.32 o                         
   7   0   8        204.93        189.63         4.07 o                         
   8   0   8          8.76          6.84         0.97 o                         
   9   0   8         21.91         16.78         1.52 o                         
  10   0   8          0.18          0.07         0.94 o                         
  -8   1   8          5.74          5.04         1.22 o                         
  -7   1   8         17.81         13.81         1.39 o                         
  -6   1   8          9.88          9.84         1.17 o                         
  -5   1   8         89.75         97.64         2.57 o                         
  -4   1   8          7.29          9.31         0.70 o                         
  -3   1   8         10.72         13.95         0.69 o                         
  -2   1   8        355.60        348.47         7.41 o                         
  -1   1   8         43.49         50.44         1.61 o                         
   0   1   8         30.75         26.29         0.82 o                         
   1   1   8         86.36         91.97         1.99 o                         
   2   1   8        166.26        189.09         4.21 o                         
   3   1   8         38.84         41.22         1.49 o                         
   4   1   8        287.12        259.90         5.44 o                         
   5   1   8         16.78         13.00         0.94 o                         
   6   1   8          4.83          8.69         0.82 o                         
   7   1   8         44.15         36.08         1.48 o                         
   8   1   8        154.83        155.10         3.82 o                         
   9   1   8         55.64         58.85         2.40 o                         
  10   1   8          4.61          2.25         1.09 o                         
  -8   2   8          0.74          0.10         0.98 o                         
  -7   2   8          1.10          1.50         0.95 o                         
  -6   2   8        101.65        104.64         3.56 o                         
  -5   2   8         30.37         29.07         1.25 o                         
  -4   2   8         44.50         42.10         1.40 o                         
  -3   2   8         96.61         95.11         2.26 o                         
  -2   2   8          9.35         13.23         0.57 o                         
  -1   2   8          3.41          7.24         0.52 o                         
   0   2   8          0.01          1.84         0.44 o                         
   1   2   8         33.64         38.71         0.98 o                         
   2   2   8          3.48          2.64         0.47 o                         
   3   2   8         42.56         38.31         1.35 o                         
   4   2   8         91.70         90.92         2.31 o                         
   5   2   8         74.83         75.10         2.11 o                         
   6   2   8          9.10          9.45         0.90 o                         
   7   2   8         28.08         28.70         1.32 o                         
   8   2   8        153.04        142.78         3.60 o                         
   9   2   8         44.65         52.48         2.61 o                         
  10   2   8         25.38         22.47         1.67 o                         
  -8   3   8          1.41          0.56         1.03 o                         
  -7   3   8          0.36         -0.86         0.86 o                         
  -6   3   8         31.28         29.48         1.56 o                         
  -5   3   8        101.58         97.58         2.56 o                         
  -4   3   8        467.75        457.40         9.06 o                         
  -3   3   8        289.13        271.57         5.11 o                         
  -2   3   8          0.17         -0.30         0.42 o                         
  -1   3   8          0.60          1.79         0.46 o                         
   0   3   8        757.30        752.05        17.13 o                         
   1   3   8         56.90         61.31         1.33 o                         
   2   3   8         28.40         31.43         1.45 o                         
   3   3   8        429.11        400.01         8.63 o                         
   4   3   8         11.35         10.78         1.10 o                         
   5   3   8          0.14          0.82         0.60 o                         
   6   3   8         99.59         99.87         2.65 o                         
   7   3   8        191.78        202.19         4.48 o                         
   8   3   8          2.10          0.18         0.80 o                         
   9   3   8          0.04         -0.89         0.89 o                         
  10   3   8          3.56          4.31         1.12 o                         
  -8   4   8          0.03         -1.03         1.03 o                         
  -7   4   8          4.22          4.26         1.12 o                         
  -6   4   8          0.00         -0.55         0.72 o                         
  -5   4   8          9.51          9.57         0.96 o                         
  -4   4   8        816.59        784.29        16.52 o                         
  -3   4   8          1.43          1.15         0.52 o                         
  -2   4   8        198.15        151.99         3.01 o                         
  -1   4   8        303.80        293.73         5.86 o                         
   0   4   8       1008.83       1054.51        21.90 o                         
   1   4   8        585.09        591.96        11.53 o                         
   2   4   8        967.97        973.09        16.53 o                         
   3   4   8        442.06        480.91         9.57 o                         
   4   4   8        170.10        187.38         3.93 o                         
   5   4   8          0.17         -0.40         0.40 o                         
   6   4   8          0.41          1.21         0.53 o                         
   7   4   8          4.99          5.45         0.66 o                         
   8   4   8          0.03         -0.26         0.76 o                         
   9   4   8         24.68         23.84         2.09 o                         
  10   4   8          6.87          4.88         1.60 o                         
  -8   5   8          2.43          2.48         1.23 o                         
  -7   5   8          0.70          0.06         0.94 o                         
  -6   5   8          7.48          8.34         1.04 o                         
  -5   5   8        207.47        210.28         5.03 o                         
  -4   5   8          1.33          3.30         0.67 o                         
  -3   5   8        308.12        299.43         6.30 o                         
  -2   5   8          0.54          1.35         0.41 o                         
  -1   5   8         41.56         38.77         1.29 o                         
   0   5   8        150.75        146.26         3.14 o                         
   1   5   8        892.36        870.89        16.87 o                         
   2   5   8          8.54          9.13         0.91 o                         
   3   5   8       1068.30       1069.57        20.69 o                         
   4   5   8         68.38         63.11         1.59 o                         
   5   5   8          0.38          0.08         0.46 o                         
   6   5   8        102.51        109.70         2.57 o                         
   7   5   8         10.21         11.08         1.25 o                         
   8   5   8         32.35         32.20         1.64 o                         
   9   5   8         11.24         10.63         1.42 o                         
  10   5   8          0.95          1.66         1.19 o                         
  -8   6   8         11.68         11.99         1.38 o                         
  -7   6   8          9.55         10.57         1.72 o                         
  -6   6   8          0.85          0.51         0.84 o                         
  -5   6   8         11.72         14.76         1.07 o                         
  -4   6   8         41.42         45.11         1.86 o                         
  -3   6   8         69.03         62.36         1.82 o                         
  -2   6   8        148.84        151.42         3.52 o                         
  -1   6   8        150.50        147.07         3.85 o                         
   0   6   8         12.27         14.94         0.72 o                         
   1   6   8          0.00          0.07         0.51 o                         
   2   6   8        124.85        135.51         2.74 o                         
   3   6   8         38.40         38.04         1.65 o                         
   4   6   8         59.50         56.56         1.50 o                         
   5   6   8         38.81         41.78         2.00 o                         
   6   6   8        174.27        177.28         3.82 o                         
   7   6   8         48.78         50.72         1.72 o                         
   8   6   8         20.16         19.81         1.52 o                         
   9   6   8         16.36         16.71         1.61 o                         
  -8   7   8          6.75          3.62         1.29 o                         
  -7   7   8          0.69          0.92         1.12 o                         
  -6   7   8          9.49          8.62         1.10 o                         
  -5   7   8         52.12         47.87         2.11 o                         
  -4   7   8         14.46         13.95         1.08 o                         
  -3   7   8         33.69         33.20         1.73 o                         
  -2   7   8          9.46          6.29         0.78 o                         
  -1   7   8        125.74        124.18         3.14 o                         
   0   7   8         16.83         17.31         1.55 o                         
   1   7   8        482.75        522.11        13.74 o                         
   2   7   8        111.95        122.12         2.98 o                         
   3   7   8          0.49          0.07         0.53 o                         
   4   7   8         65.13         58.03         3.04 o                         
   5   7   8         18.88         17.90         0.98 o                         
   6   7   8        171.13        189.60         4.31 o                         
   7   7   8         13.62         13.31         1.18 o                         
   8   7   8          8.19          9.77         1.30 o                         
   9   7   8          7.08          7.98         1.33 o                         
  -8   8   8          9.08          9.50         1.37 o                         
  -7   8   8          0.05          0.36         0.92 o                         
  -6   8   8          1.62         -0.33         0.89 o                         
  -5   8   8         57.15         51.74         2.25 o                         
  -4   8   8         69.03         59.59         2.17 o                         
  -3   8   8         10.94          5.75         0.83 o                         
  -2   8   8        100.92         88.01         3.78 o                         
  -1   8   8        343.62        360.55         8.65 o                         
   0   8   8          2.69          5.43         0.65 o                         
   1   8   8         42.03         39.96         1.41 o                         
   2   8   8          3.07          4.05         0.60 o                         
   3   8   8        123.32        124.64         3.72 o                         
   4   8   8          0.25          1.35         0.58 o                         
   5   8   8        197.64        205.84         4.97 o                         
   6   8   8         68.41         65.78         2.00 o                         
   7   8   8          0.26          0.55         0.89 o                         
   8   8   8         36.69         38.61         4.22 o                         
   9   8   8          1.74          3.44         1.21 o                         
  -8   9   8          2.19          1.58         1.10 o                         
  -7   9   8          0.61         -0.99         0.99 o                         
  -6   9   8          0.17         -0.81         1.61 o                         
  -5   9   8          3.99          4.22         1.04 o                         
  -4   9   8        207.73        180.05         4.91 o                         
  -3   9   8         70.43         53.08         2.14 o                         
  -2   9   8         30.45         31.59         2.08 o                         
  -1   9   8        558.51        529.83        11.44 o                         
   0   9   8         42.21         40.17         1.96 o                         
   1   9   8        252.02        235.68         5.41 o                         
   2   9   8         16.12         19.33         1.67 o                         
   3   9   8       1033.64       1075.46        24.80 o                         
   4   9   8         31.24         33.92         1.75 o                         
   5   9   8        373.46        381.43         8.64 o                         
   6   9   8         10.25          7.37         1.09 o                         
   7   9   8          3.89          6.12         1.37 o                         
   8   9   8          0.00         -0.13         1.14 o                         
  -8  10   8          0.63          1.02         1.40 o                         
  -7  10   8          1.90          1.19         1.31 o                         
  -6  10   8          1.00          0.32         1.03 o                         
  -5  10   8         22.81         23.05         1.82 o                         
  -4  10   8          0.72          0.33         0.86 o                         
  -3  10   8         56.72         55.98         2.26 o                         
  -2  10   8          4.98          2.91         0.69 o                         
  -1  10   8        207.81        213.35         5.03 o                         
   0  10   8         11.65         13.96         0.96 o                         
   1  10   8         15.38         11.44         0.87 o                         
   2  10   8        819.27        800.06        16.96 o                         
   3  10   8         76.75         77.21         2.33 o                         
   4  10   8         30.76         34.45         1.88 o                         
   5  10   8          8.35          9.55         1.32 o                         
   6  10   8          0.06          0.36         1.25 o                         
   7  10   8          1.96          1.42         1.21 o                         
   8  10   8          0.03         -0.73         1.25 o                         
  -7  11   8          1.03          1.86         2.12 o                         
  -6  11   8          1.80          2.16         1.16 o                         
  -5  11   8         21.83         21.95         3.00 o                         
  -4  11   8          7.26          7.50         1.17 o                         
  -3  11   8          2.54          2.56         0.87 o                         
  -2  11   8         26.62         25.84         1.40 o                         
  -1  11   8          0.11         -0.18         0.86 o                         
   0  11   8          8.59          9.36         0.78 o                         
   1  11   8          0.96          1.41         0.61 o                         
   2  11   8        199.88        205.11         4.90 o                         
   3  11   8          3.97          3.95         0.78 o                         
   4  11   8         56.75         61.28         2.90 o                         
   5  11   8          0.55          1.32         0.92 o                         
   6  11   8          0.47          1.73         1.15 o                         
   7  11   8          0.65         -1.10         1.10 o                         
  -7  12   8         23.95         21.38         2.14 o                         
  -6  12   8          1.44          0.15         1.08 o                         
  -5  12   8          0.11         -0.01         1.03 o                         
  -4  12   8          2.05          2.19         1.18 o                         
  -3  12   8          1.91          2.94         0.91 o                         
  -2  12   8        114.01        111.78         3.49 o                         
  -1  12   8          9.30          7.93         0.82 o                         
   0  12   8         10.21         10.32         0.84 o                         
   1  12   8         35.15         32.61         1.32 o                         
   2  12   8          8.76         10.28         0.94 o                         
   3  12   8         19.35         19.90         1.26 o                         
   4  12   8          0.21          1.10         0.95 o                         
   5  12   8         18.20         22.44         1.72 o                         
   6  12   8         14.55         11.65         1.66 o                         
   7  12   8         10.78          9.84         1.63 o                         
  -6  13   8          4.18          4.27         2.55 o                         
  -5  13   8          8.08          6.73         1.41 o                         
  -4  13   8         58.95         69.27         4.23 o                         
  -3  13   8         14.74         14.48         1.37 o                         
  -2  13   8          7.64          4.62         1.05 o                         
  -1  13   8         12.30         12.47         1.02 o                         
   0  13   8         11.08          8.96         0.84 o                         
   1  13   8          0.06         -0.53         0.53 o                         
   2  13   8          2.63          4.18         0.88 o                         
   3  13   8          1.07          1.03         0.90 o                         
   4  13   8         14.20         16.29         1.54 o                         
   5  13   8         42.51         42.67         2.76 o                         
   6  13   8          0.37          1.32         1.24 o                         
  -5  14   8         19.54         18.51         2.00 o                         
  -4  14   8         99.03         98.99         4.14 o                         
  -3  14   8         44.11         56.95         2.95 o                         
  -2  14   8         53.33         55.46         2.18 o                         
  -1  14   8          3.57          3.87         0.91 o                         
   0  14   8         14.98         14.48         1.03 o                         
   1  14   8         38.14         34.62         1.48 o                         
   2  14   8          2.09          3.26         0.80 o                         
   3  14   8         52.58         56.91         2.58 o                         
   4  14   8         64.90         69.56         3.27 o                         
   5  14   8          3.18          3.66         1.37 o                         
  -4  15   8         32.03         31.21         3.27 o                         
  -3  15   8          5.39          4.24         1.44 o                         
  -2  15   8         18.86         19.64         1.77 o                         
  -1  15   8          7.56          6.95         1.10 o                         
   0  15   8          1.04          0.32         0.64 o                         
   1  15   8          7.44          8.22         0.92 o                         
   2  15   8         77.29         80.06         3.05 o                         
   3  15   8          1.09          0.82         1.08 o                         
   4  15   8          1.72          0.97         1.58 o                         
  -3  16   8          0.48         -1.54         1.76 o                         
  -2  16   8          0.36         -0.86         1.00 o                         
  -1  16   8          2.77          2.04         0.84 o                         
   0  16   8          7.05          6.41         0.83 o                         
   1  16   8          0.16          0.98         0.95 o                         
   2  16   8          1.96          1.86         1.46 o                         
   1 -10   9          5.03          4.95         2.37 o                         
   2 -10   9         19.87         26.29         3.16 o                         
   3 -10   9         28.08         30.95         2.32 o                         
   4 -10   9          0.03         -0.51         1.33 o                         
  -1  -9   9          4.22          5.20         1.35 o                         
   0  -9   9         22.87         28.42         2.14 o                         
   1  -9   9          2.98          4.03         1.27 o                         
   2  -9   9          7.82          8.85         1.51 o                         
   3  -9   9          5.63          7.41         1.49 o                         
   4  -9   9          0.44          2.28         1.61 o                         
   5  -9   9          0.90         -0.04         1.09 o                         
   6  -9   9          3.40          3.87         1.46 o                         
  -2  -8   9          0.12          2.63         1.16 o                         
  -1  -8   9          9.98         12.85         1.66 o                         
   0  -8   9          7.91          8.14         1.24 o                         
   1  -8   9          7.34         10.53         1.56 o                         
   2  -8   9          7.08         11.66         1.31 o                         
   3  -8   9          2.30          0.45         1.12 o                         
   4  -8   9         11.65         13.13         1.28 o                         
   5  -8   9          2.28          2.41         1.05 o                         
   6  -8   9         19.27         18.31         1.72 o                         
   7  -8   9         40.05         40.11         4.50 o                         
  -3  -7   9          0.79          2.16         1.11 o                         
  -2  -7   9          0.40          1.57         1.17 o                         
  -1  -7   9          0.45          0.79         1.14 o                         
   0  -7   9         14.09         14.16         2.73 o                         
   1  -7   9         45.76         52.75         2.54 o                         
   2  -7   9         45.62         46.35         2.21 o                         
   3  -7   9          7.18          6.54         0.97 o                         
   4  -7   9         72.25         72.82         2.39 o                         
   5  -7   9         59.20         62.86         2.85 o                         
   6  -7   9          2.04          3.03         1.15 o                         
   7  -7   9         67.93         67.90         2.95 o                         
   8  -7   9          0.21          0.66         2.41 o                         
  -4  -6   9          0.02          2.45         1.11 o                         
  -3  -6   9          0.20          2.15         1.07 o                         
  -2  -6   9         22.09         22.68         2.40 o                         
  -1  -6   9          0.14         -0.48         1.11 o                         
   0  -6   9          3.16          5.71         1.03 o                         
   1  -6   9          0.50         -0.53         0.75 o                         
   2  -6   9          9.10          8.12         1.10 o                         
   3  -6   9         30.59         33.16         1.76 o                         
   4  -6   9          6.39          6.12         1.00 o                         
   5  -6   9          9.53          7.94         1.32 o                         
   6  -6   9         10.37         12.31         1.27 o                         
   7  -6   9         30.19         31.73         1.74 o                         
   8  -6   9          0.74          0.31         0.99 o                         
   9  -6   9         13.22         15.17         1.69 o                         
  -5  -5   9          9.32          9.23         1.26 o                         
  -4  -5   9          2.18          3.29         0.99 o                         
  -3  -5   9          0.17          1.77         0.78 o                         
  -2  -5   9          5.01          5.05         0.81 o                         
  -1  -5   9          8.46          8.95         1.08 o                         
   0  -5   9         38.61         36.02         1.66 o                         
   1  -5   9         41.96         42.92         1.85 o                         
   2  -5   9         46.53         47.82         1.75 o                         
   3  -5   9         10.56         12.28         1.02 o                         
   4  -5   9        161.52        174.40         4.09 o                         
   5  -5   9          7.44          9.01         0.90 o                         
   6  -5   9          9.22          9.02         1.04 o                         
   7  -5   9          0.01         -0.86         1.17 o                         
   8  -5   9          1.72         -0.07         0.84 o                         
   9  -5   9          2.28          1.61         1.18 o                         
  -6  -4   9          8.68         13.13         2.08 o                         
  -5  -4   9         10.34         14.53         2.11 o                         
  -4  -4   9          3.80          3.28         0.92 o                         
  -3  -4   9          9.15          9.72         1.32 o                         
  -2  -4   9         19.19         18.12         1.23 o                         
  -1  -4   9         22.22         25.78         1.43 o                         
   0  -4   9          2.65          0.93         0.64 o                         
   1  -4   9         24.91         24.01         1.28 o                         
   2  -4   9          1.00          0.80         0.65 o                         
   3  -4   9         59.31         60.15         2.07 o                         
   4  -4   9         67.07         67.83         2.02 o                         
   5  -4   9         26.39         29.24         1.51 o                         
   6  -4   9          1.19          0.78         0.75 o                         
   7  -4   9          3.22          3.93         0.94 o                         
   8  -4   9          0.15          1.93         0.89 o                         
   9  -4   9          1.88          2.25         1.13 o                         
  -6  -3   9          0.14          1.81         1.12 o                         
  -5  -3   9          0.09          0.75         0.83 o                         
  -4  -3   9         27.54         31.89         2.46 o                         
  -3  -3   9         24.17         25.94         1.61 o                         
  -2  -3   9          8.84          8.57         0.97 o                         
  -1  -3   9         57.19         46.48         1.46 o                         
   0  -3   9        178.44        154.80         3.95 o                         
   1  -3   9         94.40         92.47         2.99 o                         
   2  -3   9         42.68         36.63         1.47 o                         
   3  -3   9        408.10        417.97         8.47 o                         
   4  -3   9         23.73         24.58         1.22 o                         
   5  -3   9         23.47         20.27         1.34 o                         
   6  -3   9          0.19         -0.73         0.73 o                         
   7  -3   9         14.23         11.96         1.29 o                         
   8  -3   9         19.74         16.57         1.30 o                         
   9  -3   9         67.21         73.08         4.92 o                         
  10  -3   9          0.67         -0.39         1.05 o                         
  -6  -2   9          7.27          8.96         1.17 o                         
  -5  -2   9          3.02          3.86         0.83 o                         
  -4  -2   9        100.82         95.38         2.77 o                         
  -3  -2   9          3.66          3.32         0.59 o                         
  -2  -2   9         50.10         53.16         1.43 o                         
  -1  -2   9         39.77         41.21         1.31 o                         
   0  -2   9         68.38         53.78         1.54 o                         
   1  -2   9          4.67          1.56         0.47 o                         
   2  -2   9        108.73        109.77         2.97 o                         
   3  -2   9        302.97        261.00         5.88 o                         
   4  -2   9        111.23        102.84         2.58 o                         
   5  -2   9          3.51          7.60         1.13 o                         
   6  -2   9         10.94         10.65         1.03 o                         
   7  -2   9          8.62          9.01         1.17 o                         
   8  -2   9         17.81         12.37         1.35 o                         
   9  -2   9         18.68         19.26         1.76 o                         
  10  -2   9          4.67          4.48         1.41 o                         
  -7  -1   9          3.64          3.97         1.02 o                         
  -6  -1   9         17.17         19.75         1.28 o                         
  -5  -1   9          9.45         10.67         1.54 o                         
  -4  -1   9         42.41         39.66         1.52 o                         
  -3  -1   9         26.62         23.64         1.16 o                         
  -2  -1   9         18.26         19.79         0.79 o                         
  -1  -1   9         86.93         75.74         1.61 o                         
   0  -1   9         18.23         14.64         0.56 o                         
   1  -1   9         13.69         15.64         0.84 o                         
   2  -1   9          0.12         -0.45         0.45 o                         
   3  -1   9         57.30         56.32         1.76 o                         
   4  -1   9         40.52         28.31         1.25 o                         
   5  -1   9          9.67          8.42         0.74 o                         
   6  -1   9          6.38          5.16         0.71 o                         
   7  -1   9          5.43          6.13         0.80 o                         
   8  -1   9          7.22          9.40         1.26 o                         
   9  -1   9          6.15          5.13         1.19 o                         
  10  -1   9          2.72          1.77         1.94 o                         
  -7   0   9          3.52          3.81         0.95 o                         
  -6   0   9          0.02          1.16         0.75 o                         
  -5   0   9          3.71          4.73         0.80 o                         
  -4   0   9        364.59        343.23         8.21 o                         
  -3   0   9          1.18          1.91         0.47 o                         
  -2   0   9        163.01        127.35         2.73 o                         
  -1   0   9          4.88          4.46         0.43 o                         
   0   0   9         41.69         44.21         1.14 o                         
   1   0   9          1.41          2.73         0.37 o                         
   2   0   9          1.54          1.22         0.48 o                         
   3   0   9         14.22          9.81         1.33 o                         
   4   0   9        151.63        164.70         3.67 o                         
   5   0   9         47.83         36.52         1.42 o                         
   6   0   9         29.10         32.58         1.32 o                         
   7   0   9          1.00          0.45         0.66 o                         
   8   0   9         17.76         16.66         1.36 o                         
   9   0   9         47.27         36.74         1.75 o                         
  10   0   9          0.09         -1.35         1.35 o                         
  -7   1   9          4.02          3.75         1.06 o                         
  -6   1   9         11.41         13.78         1.28 o                         
  -5   1   9         48.41         48.53         1.82 o                         
  -4   1   9        178.47        181.41         4.21 o                         
  -3   1   9        225.76        224.53         4.96 o                         
  -2   1   9         75.14         77.70         1.80 o                         
  -1   1   9         99.62        103.40         2.25 o                         
   0   1   9         92.60         95.21         2.32 o                         
   1   1   9          1.19          1.49         0.31 o                         
   2   1   9         24.24         31.17         1.41 o                         
   3   1   9         34.16         34.20         1.46 o                         
   4   1   9         76.38         86.08         2.24 o                         
   5   1   9          8.42          6.30         0.84 o                         
   6   1   9         10.70         15.75         1.10 o                         
   7   1   9         29.80         30.56         1.38 o                         
   8   1   9         17.89         15.77         1.62 o                         
   9   1   9          0.25         -0.69         0.88 o                         
  10   1   9          4.33          1.48         1.03 o                         
  -8   2   9          3.10          3.33         1.10 o                         
  -7   2   9          0.10         -0.53         0.89 o                         
  -6   2   9          0.14         -0.77         0.77 o                         
  -5   2   9          1.39          1.67         0.65 o                         
  -4   2   9        301.59        301.70         6.15 o                         
  -3   2   9         35.13         34.06         0.97 o                         
  -2   2   9        337.46        319.39         6.87 o                         
  -1   2   9        864.46        874.07        18.16 o                         
   0   2   9         78.19         91.45         2.17 o                         
   1   2   9        183.37        212.68         4.29 o                         
   2   2   9         77.34         67.37         1.77 o                         
   3   2   9        219.55        219.38         5.02 o                         
   4   2   9          2.94          3.63         0.65 o                         
   5   2   9         11.90          8.24         0.85 o                         
   6   2   9        128.13        119.45         2.85 o                         
   7   2   9          9.19          9.27         0.92 o                         
   8   2   9          0.87         -0.50         0.76 o                         
   9   2   9         13.02         12.31         1.33 o                         
  10   2   9          4.80          3.75         1.13 o                         
  -8   3   9          0.22         -0.74         0.94 o                         
  -7   3   9          1.50          1.62         1.01 o                         
  -6   3   9          0.00          0.35         0.71 o                         
  -5   3   9         58.16         59.75         1.86 o                         
  -4   3   9          9.25         11.26         0.74 o                         
  -3   3   9        193.39        188.10         3.97 o                         
  -2   3   9          2.12          3.30         0.41 o                         
  -1   3   9         12.84         12.35         0.77 o                         
   0   3   9          8.22          7.03         0.60 o                         
   1   3   9        291.87        294.34         5.84 o                         
   2   3   9        111.48        106.44         2.57 o                         
   3   3   9         31.48         44.37         1.76 o                         
   4   3   9         24.72         29.65         1.75 o                         
   5   3   9         43.97         41.41         1.46 o                         
   6   3   9         59.38         62.75         1.99 o                         
   7   3   9         20.95         16.84         1.20 o                         
   8   3   9          4.21          1.65         0.91 o                         
   9   3   9        105.16        112.19         3.48 o                         
  10   3   9          0.00          0.26         0.98 o                         
  -8   4   9         10.91          8.33         1.39 o                         
  -7   4   9          7.18          9.00         1.36 o                         
  -6   4   9          4.41          3.98         0.87 o                         
  -5   4   9          0.03         -0.26         0.56 o                         
  -4   4   9        135.50        125.39         3.58 o                         
  -3   4   9         38.77         33.92         1.18 o                         
  -2   4   9        617.77        566.89        10.35 o                         
  -1   4   9        246.63        227.89         5.67 o                         
   0   4   9        122.46        120.51         2.87 o                         
   1   4   9        148.78        148.56         3.46 o                         
   2   4   9         12.82         12.71         0.68 o                         
   3   4   9        819.95        783.37        15.31 o                         
   4   4   9         83.95         96.66         2.30 o                         
   5   4   9         46.63         47.37         1.37 o                         
   6   4   9         30.45         32.66         1.53 o                         
   7   4   9          0.70          0.21         0.72 o                         
   8   4   9          3.87          1.48         0.86 o                         
   9   4   9          1.20          2.58         1.03 o                         
  10   4   9          5.51          5.79         2.14 o                         
  -8   5   9         11.02          8.89         1.41 o                         
  -7   5   9          0.75         -0.36         1.05 o                         
  -6   5   9         32.09         34.32         1.77 o                         
  -5   5   9          0.78          0.71         0.96 o                         
  -4   5   9        126.55        123.50         3.43 o                         
  -3   5   9        738.55        648.64        11.88 o                         
  -2   5   9        467.91        434.32         8.05 o                         
  -1   5   9        396.01        374.86         6.97 o                         
   0   5   9        273.48        263.88         5.39 o                         
   1   5   9        194.76        174.08         3.71 o                         
   2   5   9        818.73        819.85        14.90 o                         
   3   5   9        604.44        648.18        12.78 o                         
   4   5   9          5.03          6.25         0.66 o                         
   5   5   9         78.12         77.38         2.31 o                         
   6   5   9          0.02          0.64         0.68 o                         
   7   5   9          0.16          0.63         0.72 o                         
   8   5   9         11.21         10.11         1.10 o                         
   9   5   9          1.29          0.10         0.93 o                         
  10   5   9         13.58         12.34         1.56 o                         
  -8   6   9         20.91         18.66         1.82 o                         
  -7   6   9         17.76         20.74         2.15 o                         
  -6   6   9          3.83          4.91         0.94 o                         
  -5   6   9         86.41         84.80         2.49 o                         
  -4   6   9          8.34          7.42         0.83 o                         
  -3   6   9         35.51         34.99         1.41 o                         
  -2   6   9          9.03          6.26         0.60 o                         
  -1   6   9          6.39         10.70         0.80 o                         
   0   6   9          1.41          1.48         0.54 o                         
   1   6   9         78.83         83.59         2.06 o                         
   2   6   9        138.00        156.61         3.20 o                         
   3   6   9          8.97         13.91         0.97 o                         
   4   6   9          2.23          1.94         0.43 o                         
   5   6   9         27.67         31.83         1.77 o                         
   6   6   9          6.76          7.23         0.98 o                         
   7   6   9         12.68         10.97         1.14 o                         
   8   6   9         10.04         12.25         1.18 o                         
   9   6   9          5.29          5.28         1.16 o                         
  -8   7   9          9.62          9.25         1.35 o                         
  -7   7   9          1.57          1.89         0.99 o                         
  -6   7   9         11.46          9.71         1.16 o                         
  -5   7   9          0.03          0.16         0.76 o                         
  -4   7   9         13.12          8.67         0.91 o                         
  -3   7   9         12.07         13.74         1.18 o                         
  -2   7   9          3.58          2.15         0.56 o                         
  -1   7   9         52.07         47.64         1.49 o                         
   0   7   9         44.06         43.97         1.47 o                         
   1   7   9          0.49          0.53         0.65 o                         
   2   7   9        236.73        222.87         5.00 o                         
   3   7   9          1.52          0.13         0.58 o                         
   4   7   9        158.64        172.35         3.88 o                         
   5   7   9        382.29        406.92         8.44 o                         
   6   7   9         31.20         30.59         1.43 o                         
   7   7   9         16.90         16.56         1.29 o                         
   8   7   9          5.73          4.71         1.13 o                         
   9   7   9          1.66          0.34         1.05 o                         
  -8   8   9          0.90          0.85         1.04 o                         
  -7   8   9         12.97         11.56         1.40 o                         
  -6   8   9          9.56          9.99         1.87 o                         
  -5   8   9          0.54          1.01         0.93 o                         
  -4   8   9         32.48         27.95         1.74 o                         
  -3   8   9          0.00          1.14         0.87 o                         
  -2   8   9         30.51         27.69         2.10 o                         
  -1   8   9         51.06         54.81         1.91 o                         
   0   8   9          0.89          3.61         0.63 o                         
   1   8   9          1.35          1.93         0.59 o                         
   2   8   9         98.72        105.23         2.87 o                         
   3   8   9         13.45         20.47         1.52 o                         
   4   8   9          6.88          6.02         0.72 o                         
   5   8   9        558.79        576.08        13.86 o                         
   6   8   9         35.09         34.69         1.62 o                         
   7   8   9          1.06          1.46         0.98 o                         
   8   8   9          5.74          8.69         1.33 o                         
   9   8   9          7.75          9.96         1.46 o                         
  -7   9   9          0.82          0.27         1.05 o                         
  -6   9   9          1.12          0.34         1.32 o                         
  -5   9   9         37.98         40.09         4.76 o                         
  -4   9   9          2.75          3.40         1.30 o                         
  -3   9   9          2.55          1.65         0.80 o                         
  -2   9   9        213.52        171.75         4.51 o                         
  -1   9   9         48.81         37.96         1.75 o                         
   0   9   9          7.32          5.30         0.68 o                         
   1   9   9         41.03         39.30         1.42 o                         
   2   9   9         96.25         88.75         2.42 o                         
   3   9   9        494.66        515.20        12.26 o                         
   4   9   9          0.90          0.87         0.64 o                         
   5   9   9        362.19        397.22         9.93 o                         
   6   9   9         18.17         18.35         1.72 o                         
   7   9   9          0.61         -1.25         1.25 o                         
   8   9   9          0.79          2.42         1.28 o                         
  -7  10   9          0.39         -1.12         1.12 o                         
  -6  10   9          4.71          5.04         1.42 o                         
  -5  10   9         14.46          9.57         1.46 o                         
  -4  10   9         26.69         21.85         2.33 o                         
  -3  10   9         55.73         41.59         1.96 o                         
  -2  10   9        117.92         98.55         2.96 o                         
  -1  10   9          2.12          1.79         0.60 o                         
   0  10   9          3.99          4.29         0.67 o                         
   1  10   9         17.91         17.22         1.39 o                         
   2  10   9        118.31        114.08         2.99 o                         
   3  10   9         45.32         45.42         2.76 o                         
   4  10   9        203.80        216.11         5.23 o                         
   5  10   9         15.91         14.28         1.60 o                         
   6  10   9         25.64         24.80         2.03 o                         
   7  10   9          8.20          7.56         1.51 o                         
   8  10   9          6.75          5.39         1.48 o                         
  -7  11   9          3.88          3.50         1.40 o                         
  -6  11   9          9.40          6.29         1.47 o                         
  -5  11   9         15.97         18.09         1.66 o                         
  -4  11   9         19.86         16.61         1.55 o                         
  -3  11   9          6.97          7.87         1.13 o                         
  -2  11   9          1.27          1.20         0.67 o                         
  -1  11   9        159.82        135.83         3.84 o                         
   0  11   9        208.48        203.03         5.94 o                         
   1  11   9        110.13        108.62         2.95 o                         
   2  11   9          0.07          0.53         0.61 o                         
   3  11   9         54.74         50.91         1.89 o                         
   4  11   9          0.12         -0.36         0.64 o                         
   5  11   9        194.48        198.52         6.46 o                         
   6  11   9         27.66         31.32         2.36 o                         
   7  11   9         19.63         21.10         2.12 o                         
  -6  12   9          2.56         -0.08         1.59 o                         
  -5  12   9          3.97          1.16         1.01 o                         
  -4  12   9          9.61         10.33         1.39 o                         
  -3  12   9          2.49          2.81         1.00 o                         
  -2  12   9         55.83         51.26         1.91 o                         
  -1  12   9        198.92        178.76         4.53 o                         
   0  12   9          4.09          4.29         0.77 o                         
   1  12   9          0.66          0.61         0.66 o                         
   2  12   9         30.66         29.15         1.43 o                         
   3  12   9          6.23          7.28         0.93 o                         
   4  12   9          1.83          1.19         0.75 o                         
   5  12   9          2.98          3.15         1.52 o                         
   6  12   9          7.04          6.04         1.37 o                         
   7  12   9          2.47          2.93         1.39 o                         
  -6  13   9         22.08         22.80         2.26 o                         
  -5  13   9         19.91         19.23         3.27 o                         
  -4  13   9         29.15         33.21         2.47 o                         
  -3  13   9          2.37          2.36         1.08 o                         
  -2  13   9         16.83         18.52         1.39 o                         
  -1  13   9         68.88         68.60         2.91 o                         
   0  13   9          1.39          0.82         0.73 o                         
   1  13   9          3.24          4.12         0.88 o                         
   2  13   9         22.81         22.86         1.34 o                         
   3  13   9         34.13         34.77         1.67 o                         
   4  13   9          0.42         -0.70         1.04 o                         
   5  13   9         13.89         10.75         2.25 o                         
   6  13   9          3.37          1.29         1.20 o                         
  -5  14   9         12.39          9.69         1.69 o                         
  -4  14   9          2.94          3.22         1.32 o                         
  -3  14   9         19.01         18.17         1.93 o                         
  -2  14   9          7.12          5.62         1.16 o                         
  -1  14   9         45.47         44.79         1.89 o                         
   0  14   9          1.64          2.12         1.15 o                         
   1  14   9          7.20          7.09         0.94 o                         
   2  14   9          0.14         -0.55         0.68 o                         
   3  14   9         17.07         19.08         1.81 o                         
   4  14   9         38.14         36.72         2.53 o                         
   5  14   9          0.23          1.05         1.18 o                         
  -4  15   9          2.49          2.95         1.36 o                         
  -3  15   9         15.82         16.68         1.89 o                         
  -2  15   9         10.12         13.13         1.55 o                         
  -1  15   9          0.01          0.45         0.77 o                         
   0  15   9          2.15          2.24         1.01 o                         
   1  15   9          1.31          1.58         0.79 o                         
   2  15   9         17.63         21.08         1.97 o                         
   3  15   9          0.00         -0.17         1.00 o                         
   4  15   9         16.15         17.62         1.87 o                         
  -3  16   9          0.14         -1.07         1.07 o                         
  -2  16   9          2.35          1.80         1.12 o                         
  -1  16   9          0.10          0.10         0.77 o                         
   0  16   9          0.62          0.36         0.69 o                         
   1  16   9         21.46         19.70         1.29 o                         
   2  16   9          4.46          5.20         1.18 o                         
   0  -9  10          4.04          5.45         1.37 o                         
   1  -9  10          5.02          6.58         1.71 o                         
   2  -9  10          0.00          0.77         1.24 o                         
   3  -9  10         23.36         24.80         2.07 o                         
   4  -9  10          0.01         -1.05         1.31 o                         
   5  -9  10          2.75          2.35         1.51 o                         
  -1  -8  10         11.92         15.12         2.57 o                         
   0  -8  10         43.37         43.29         2.59 o                         
   1  -8  10          3.20          4.27         1.31 o                         
   2  -8  10         50.59         53.80         3.37 o                         
   3  -8  10         33.14         36.16         2.06 o                         
   4  -8  10          6.93          7.61         1.33 o                         
   5  -8  10          0.12         -0.97         0.97 o                         
   6  -8  10          0.41          0.27         1.17 o                         
  -3  -7  10         13.81         16.93         1.85 o                         
  -2  -7  10         18.18         19.43         1.97 o                         
  -1  -7  10          0.14          1.43         0.99 o                         
   0  -7  10          0.26         -0.10         1.03 o                         
   1  -7  10         61.47         66.54         2.90 o                         
   2  -7  10          0.30         -0.03         1.01 o                         
   3  -7  10         20.81         22.30         1.63 o                         
   4  -7  10          4.60          6.13         1.04 o                         
   5  -7  10          3.51          2.20         1.01 o                         
   6  -7  10         34.08         34.43         2.12 o                         
   7  -7  10         21.69         24.45         2.38 o                         
  -3  -6  10         19.66         24.63         2.08 o                         
  -2  -6  10          9.42         14.08         2.27 o                         
  -1  -6  10          3.04          5.33         1.49 o                         
   0  -6  10          0.01          0.15         0.94 o                         
   1  -6  10         14.14         14.98         1.31 o                         
   2  -6  10         55.69         49.55         2.72 o                         
   3  -6  10         30.19         26.65         1.47 o                         
   4  -6  10         10.63         11.50         1.15 o                         
   5  -6  10         51.96         53.75         2.21 o                         
   6  -6  10         36.78         32.04         2.21 o                         
   7  -6  10          0.17         -0.55         1.08 o                         
   8  -6  10          3.50          2.83         1.11 o                         
  -4  -5  10         30.66         37.29         2.13 o                         
  -3  -5  10          0.03          1.17         0.99 o                         
  -2  -5  10          8.93         12.00         1.27 o                         
  -1  -5  10         23.98         28.87         1.82 o                         
   0  -5  10         23.22         25.03         1.69 o                         
   1  -5  10          7.32          6.07         0.98 o                         
   2  -5  10        140.45        138.43         3.99 o                         
   3  -5  10          1.43          2.62         0.91 o                         
   4  -5  10        149.69        152.85         3.77 o                         
   5  -5  10          3.77          3.53         0.94 o                         
   6  -5  10         54.32         52.27         2.57 o                         
   7  -5  10         59.09         61.35         2.32 o                         
   8  -5  10          0.99          0.67         0.90 o                         
   9  -5  10         18.92         20.61         2.28 o                         
  -5  -4  10          0.03          0.51         1.23 o                         
  -4  -4  10          6.88         11.27         1.09 o                         
  -3  -4  10          0.21          1.37         0.73 o                         
  -2  -4  10         21.88         22.52         1.58 o                         
  -1  -4  10         10.06         10.30         1.13 o                         
   0  -4  10        135.51        126.70         5.22 o                         
   1  -4  10          9.90         12.71         1.19 o                         
   2  -4  10          1.28          1.93         0.84 o                         
   3  -4  10          2.86          3.31         0.75 o                         
   4  -4  10        252.14        261.13         6.42 o                         
   5  -4  10        102.11        100.48         3.00 o                         
   6  -4  10          0.06         -0.36         0.72 o                         
   7  -4  10         11.06         11.36         1.16 o                         
   8  -4  10          0.46          0.35         0.89 o                         
   9  -4  10         20.35         22.30         2.25 o                         
  -5  -3  10          0.13          0.28         0.87 o                         
  -4  -3  10          9.64         10.04         1.38 o                         
  -3  -3  10         20.97         30.14         1.48 o                         
  -2  -3  10         38.97         37.32         2.01 o                         
  -1  -3  10          7.82          9.48         1.08 o                         
   0  -3  10         11.64         13.53         1.14 o                         
   1  -3  10         33.69         37.48         1.82 o                         
   2  -3  10          0.33         -0.04         0.83 o                         
   3  -3  10        224.07        219.23         4.76 o                         
   4  -3  10          0.04         -0.60         0.60 o                         
   5  -3  10          3.64          4.43         0.91 o                         
   6  -3  10         26.12         22.21         1.38 o                         
   7  -3  10          6.17          8.34         1.19 o                         
   8  -3  10          3.62          3.18         1.15 o                         
   9  -3  10         44.16         46.17         2.16 o                         
  -6  -2  10         29.76         37.76         5.33 o                         
  -5  -2  10          3.74          2.97         0.94 o                         
  -4  -2  10          3.06          3.06         0.75 o                         
  -3  -2  10         14.62         15.96         1.09 o                         
  -2  -2  10         64.63         53.00         1.82 o                         
  -1  -2  10         18.39         18.39         0.95 o                         
   0  -2  10         60.45         50.15         1.92 o                         
   1  -2  10         41.24         32.35         1.65 o                         
   2  -2  10         14.14         13.42         0.90 o                         
   3  -2  10        195.42        189.30         4.46 o                         
   4  -2  10          6.96          6.66         0.85 o                         
   5  -2  10         10.67          9.47         1.00 o                         
   6  -2  10          4.41          4.96         1.00 o                         
   7  -2  10          0.08         -0.88         0.88 o                         
   8  -2  10         19.39         16.80         1.48 o                         
   9  -2  10          9.38          8.92         1.37 o                         
  10  -2  10          8.43          7.76         1.26 o                         
  -6  -1  10          0.00          2.42         2.19 o                         
  -5  -1  10          3.70          6.29         1.58 o                         
  -4  -1  10         18.96         19.51         1.09 o                         
  -3  -1  10          9.75          8.69         0.72 o                         
  -2  -1  10        101.87         83.81         2.02 o                         
  -1  -1  10         43.48         31.30         1.15 o                         
   0  -1  10        145.29        127.22         2.99 o                         
   1  -1  10          0.25          0.64         0.45 o                         
   2  -1  10          0.15          1.70         0.59 o                         
   3  -1  10        301.08        281.37         6.30 o                         
   4  -1  10        318.80        313.87         7.02 o                         
   5  -1  10         19.93         18.01         1.31 o                         
   6  -1  10          6.98          7.19         0.96 o                         
   7  -1  10         16.37         15.17         1.22 o                         
   8  -1  10          0.22          0.89         0.93 o                         
   9  -1  10          1.60         -0.85         1.10 o                         
  10  -1  10         17.64         18.09         1.88 o                         
  -7   0  10          6.20          7.64         1.19 o                         
  -6   0  10          3.95          4.24         0.99 o                         
  -5   0  10          0.31          0.04         0.73 o                         
  -4   0  10         39.11         38.48         1.56 o                         
  -3   0  10        272.47        256.25         5.24 o                         
  -2   0  10         56.54         46.93         1.29 o                         
  -1   0  10          0.19         -0.23         0.35 o                         
   0   0  10         70.28         70.83         1.67 o                         
   1   0  10          0.79          1.71         0.35 o                         
   2   0  10         27.21         24.15         1.06 o                         
   3   0  10          4.85          2.12         0.61 o                         
   4   0  10        233.18        231.64         5.37 o                         
   5   0  10         23.97         32.79         1.37 o                         
   6   0  10          9.36          7.24         0.80 o                         
   7   0  10         30.23         30.54         1.41 o                         
   8   0  10          1.29          1.03         0.79 o                         
   9   0  10          0.28         -0.98         0.98 o                         
  10   0  10          0.21         -0.68         1.24 o                         
  -7   1  10         25.99         26.99         2.01 o                         
  -6   1  10          9.28         11.03         1.25 o                         
  -5   1  10         53.33         54.13         2.02 o                         
  -4   1  10          4.18          5.55         0.72 o                         
  -3   1  10         31.87         30.38         1.03 o                         
  -2   1  10         24.66         25.94         0.96 o                         
  -1   1  10          8.44          5.98         0.51 o                         
   0   1  10         58.20         54.95         1.37 o                         
   1   1  10          8.30         11.25         0.59 o                         
   2   1  10         28.64         29.27         1.09 o                         
   3   1  10        312.90        301.60         7.55 o                         
   4   1  10          0.68          2.93         0.68 o                         
   5   1  10         60.43         56.42         1.81 o                         
   6   1  10          0.92          0.89         0.69 o                         
   7   1  10          0.25         -0.16         0.66 o                         
   8   1  10          1.21          1.51         0.89 o                         
   9   1  10          6.85          6.68         1.16 o                         
  10   1  10         28.11         27.69         1.82 o                         
  -7   2  10         26.38         27.07         1.88 o                         
  -6   2  10          3.97          3.70         1.00 o                         
  -5   2  10          0.94          2.52         0.88 o                         
  -4   2  10         15.94         19.62         1.08 o                         
  -3   2  10          7.27          8.96         1.24 o                         
  -2   2  10         57.37         54.07         1.53 o                         
  -1   2  10         16.51         14.96         0.75 o                         
   0   2  10        316.65        285.23         6.16 o                         
   1   2  10        286.31        280.85         5.60 o                         
   2   2  10         69.55         74.16         1.93 o                         
   3   2  10          7.79          9.85         0.84 o                         
   4   2  10         55.91         62.79         2.00 o                         
   5   2  10          5.11          5.89         0.79 o                         
   6   2  10         99.50         87.06         2.44 o                         
   7   2  10         56.13         48.73         1.67 o                         
   8   2  10          0.60         -0.05         0.73 o                         
   9   2  10          0.69         -0.45         1.02 o                         
  10   2  10          9.59          5.68         1.42 o                         
  -7   3  10          3.50          2.58         1.10 o                         
  -6   3  10          0.12         -0.29         0.80 o                         
  -5   3  10          0.10         -0.18         0.65 o                         
  -4   3  10         50.97         45.38         1.41 o                         
  -3   3  10          0.04          0.69         0.43 o                         
  -2   3  10        130.55        134.12         3.52 o                         
  -1   3  10          0.15          0.10         0.51 o                         
   0   3  10        244.91        245.11         5.34 o                         
   1   3  10        135.47        133.28         2.63 o                         
   2   3  10          2.01          2.84         0.40 o                         
   3   3  10          1.10          1.39         0.59 o                         
   4   3  10          4.99          4.67         0.76 o                         
   5   3  10        124.23        112.79         2.84 o                         
   6   3  10          0.02          0.00         0.61 o                         
   7   3  10         10.34          8.74         1.00 o                         
   8   3  10         13.85         14.28         1.10 o                         
   9   3  10         12.44         15.39         1.46 o                         
  10   3  10         32.06         27.48         1.83 o                         
  -7   4  10          2.76          2.07         1.08 o                         
  -6   4  10         31.09         32.80         1.71 o                         
  -5   4  10          0.09         -0.40         0.58 o                         
  -4   4  10         30.20         33.49         1.68 o                         
  -3   4  10        305.59        300.57         6.13 o                         
  -2   4  10       1494.41       1429.54        27.42 o                         
  -1   4  10        189.54        184.19         4.53 o                         
   0   4  10        296.53        267.25         5.89 o                         
   1   4  10          0.27          0.24         0.36 o                         
   2   4  10         21.55         19.23         0.81 o                         
   3   4  10         10.20         12.23         0.79 o                         
   4   4  10         23.19         23.81         1.45 o                         
   5   4  10        132.91        132.48         3.02 o                         
   6   4  10          1.21         -0.28         0.66 o                         
   7   4  10         12.45         13.97         1.50 o                         
   8   4  10          0.72          0.98         0.86 o                         
   9   4  10         47.17         43.35         2.19 o                         
  10   4  10          0.35          0.23         0.99 o                         
  -7   5  10         14.73         14.40         1.39 o                         
  -6   5  10         13.90         16.21         1.29 o                         
  -5   5  10         60.00         56.84         1.89 o                         
  -4   5  10          0.49          0.53         0.56 o                         
  -3   5  10        463.46        448.60         8.94 o                         
  -2   5  10         10.47         11.11         0.68 o                         
  -1   5  10        207.53        216.60         4.56 o                         
   0   5  10         22.34         25.60         0.99 o                         
   1   5  10        239.24        239.13         5.21 o                         
   2   5  10        118.92        112.15         2.43 o                         
   3   5  10         31.67         36.83         1.24 o                         
   4   5  10        177.39        163.68         3.73 o                         
   5   5  10        227.03        220.14         4.86 o                         
   6   5  10         62.55         58.03         1.95 o                         
   7   5  10          0.15          1.33         0.77 o                         
   8   5  10          0.01         -0.80         0.80 o                         
   9   5  10          6.71          6.95         1.23 o                         
  10   5  10         17.45         19.20         1.79 o                         
  -7   6  10          0.09          0.22         0.88 o                         
  -6   6  10         85.84         85.68         3.42 o                         
  -5   6  10        177.17        172.36         4.33 o                         
  -4   6  10         27.73         26.70         1.86 o                         
  -3   6  10          7.79          5.43         0.68 o                         
  -2   6  10        159.09        147.36         3.05 o                         
  -1   6  10          6.22         12.49         0.70 o                         
   0   6  10          1.00          1.41         0.61 o                         
   1   6  10         54.88         65.37         1.76 o                         
   2   6  10          8.86          7.96         0.53 o                         
   3   6  10        396.05        388.49         8.63 o                         
   4   6  10         12.76         16.37         1.37 o                         
   5   6  10         11.26          9.46         0.83 o                         
   6   6  10         21.57         21.72         1.65 o                         
   7   6  10          1.20          0.94         0.76 o                         
   8   6  10          0.00         -0.16         0.82 o                         
   9   6  10          0.04         -0.76         0.94 o                         
  -7   7  10          0.04          0.14         0.92 o                         
  -6   7  10         15.39         15.62         1.37 o                         
  -5   7  10         55.66         59.52         3.97 o                         
  -4   7  10         56.45         56.02         2.09 o                         
  -3   7  10          0.06          0.13         0.58 o                         
  -2   7  10         12.66         13.19         0.94 o                         
  -1   7  10        130.86        120.38         2.81 o                         
   0   7  10        184.26        150.28         3.66 o                         
   1   7  10        125.90        122.75         3.71 o                         
   2   7  10         10.63          8.88         0.84 o                         
   3   7  10         53.50         52.72         1.93 o                         
   4   7  10          0.73         -0.25         0.96 o                         
   5   7  10          1.99          1.11         0.60 o                         
   6   7  10          7.94          8.97         0.88 o                         
   7   7  10         50.40         51.74         1.99 o                         
   8   7  10          5.14          7.81         1.28 o                         
   9   7  10          0.19         -0.42         0.99 o                         
  -7   8  10         38.95         38.72         2.20 o                         
  -6   8  10         25.19         25.91         1.73 o                         
  -5   8  10          5.35          4.59         1.10 o                         
  -4   8  10         70.82         63.97         2.64 o                         
  -3   8  10          0.01         -0.24         0.68 o                         
  -2   8  10         89.58         65.29         2.13 o                         
  -1   8  10         10.62          9.03         1.04 o                         
   0   8  10         63.04         50.96         1.81 o                         
   1   8  10         72.06         65.75         2.46 o                         
   2   8  10         58.66         51.58         1.74 o                         
   3   8  10          0.00         -0.72         0.78 o                         
   4   8  10         12.25         11.47         1.32 o                         
   5   8  10         25.36         26.67         1.67 o                         
   6   8  10         32.00         37.51         1.72 o                         
   7   8  10         70.90         71.20         2.48 o                         
   8   8  10          4.58          3.63         1.11 o                         
   9   8  10          0.29          0.32         1.48 o                         
  -7   9  10          0.01         -0.74         1.15 o                         
  -6   9  10          1.11          0.62         1.00 o                         
  -5   9  10          0.30          0.30         0.95 o                         
  -4   9  10         77.28         75.75         2.90 o                         
  -3   9  10         31.62         20.55         1.51 o                         
  -2   9  10        111.02         94.96         3.35 o                         
  -1   9  10         41.77         23.98         1.31 o                         
   0   9  10          0.28          1.03         0.59 o                         
   1   9  10         48.45         43.93         1.99 o                         
   2   9  10         71.89         73.86         3.71 o                         
   3   9  10         46.50         43.84         2.41 o                         
   4   9  10         45.29         46.44         1.96 o                         
   5   9  10        104.56        111.21         3.53 o                         
   6   9  10          0.76          0.58         0.83 o                         
   7   9  10         47.03         41.07         2.68 o                         
   8   9  10          0.64          0.95         1.19 o                         
  -7  10  10          6.26          8.56         1.60 o                         
  -6  10  10         13.02         12.54         1.73 o                         
  -5  10  10          2.83          2.02         1.36 o                         
  -4  10  10         42.37         38.46         3.65 o                         
  -3  10  10          3.78          3.14         0.93 o                         
  -2  10  10         11.72          5.31         1.03 o                         
  -1  10  10          0.86          0.37         0.58 o                         
   0  10  10          7.46          8.93         0.91 o                         
   1  10  10          0.24          0.80         0.76 o                         
   2  10  10         70.44         69.01         2.10 o                         
   3  10  10          0.02         -0.12         0.72 o                         
   4  10  10        439.06        457.39        11.28 o                         
   5  10  10        133.40        149.19         4.44 o                         
   6  10  10          0.98          1.94         1.06 o                         
   7  10  10         35.03         34.24         2.49 o                         
   8  10  10          4.34          3.97         1.45 o                         
  -7  11  10          0.17          0.79         1.19 o                         
  -6  11  10         16.10         17.30         2.16 o                         
  -5  11  10          9.23          8.48         1.65 o                         
  -4  11  10          9.13          7.19         1.42 o                         
  -3  11  10          7.70          6.60         1.88 o                         
  -2  11  10         15.42         10.75         1.37 o                         
  -1  11  10         36.48         38.69         2.87 o                         
   0  11  10         93.89         92.03         3.51 o                         
   1  11  10          5.24          5.05         0.96 o                         
   2  11  10         51.48         55.76         1.91 o                         
   3  11  10          7.99          7.20         1.11 o                         
   4  11  10         91.89         98.74         3.24 o                         
   5  11  10         91.51         90.97         3.18 o                         
   6  11  10        120.91        125.38         4.75 o                         
   7  11  10          0.95          2.79         1.59 o                         
  -6  12  10          0.04          0.09         1.35 o                         
  -5  12  10          0.25          1.31         1.19 o                         
  -4  12  10         12.45         14.88         4.70 o                         
  -3  12  10          1.19          1.88         1.07 o                         
  -2  12  10         35.65         36.42         2.42 o                         
  -1  12  10          1.73          0.79         0.67 o                         
   0  12  10          7.99          6.62         0.92 o                         
   1  12  10         16.46         17.32         1.22 o                         
   2  12  10          3.93          3.97         0.79 o                         
   3  12  10         22.86         24.99         1.55 o                         
   4  12  10          4.08          4.88         0.94 o                         
   5  12  10          0.58         -0.95         1.01 o                         
   6  12  10          2.40          1.83         1.22 o                         
   7  12  10          8.12          9.44         1.65 o                         
  -6  13  10          5.75          7.41         2.10 o                         
  -5  13  10         17.13         18.33         3.58 o                         
  -4  13  10         10.68          8.70         1.78 o                         
  -3  13  10         16.93         16.05         1.75 o                         
  -2  13  10        213.33        222.55         7.71 o                         
  -1  13  10         36.08         34.52         1.77 o                         
   0  13  10          3.04          4.04         0.89 o                         
   1  13  10          0.13         -0.26         0.90 o                         
   2  13  10          0.85          1.21         0.73 o                         
   3  13  10          5.45          4.12         0.96 o                         
   4  13  10         16.42         18.33         1.85 o                         
   5  13  10          1.66          0.69         1.16 o                         
   6  13  10          4.57          6.06         1.45 o                         
  -5  14  10          3.32          4.34         1.61 o                         
  -4  14  10          0.21         -0.74         1.09 o                         
  -3  14  10          3.33          4.55         1.45 o                         
  -2  14  10         29.36         36.49         2.70 o                         
  -1  14  10        214.08        204.11         5.57 o                         
   0  14  10         47.25         49.91         2.13 o                         
   1  14  10         14.07         12.93         1.27 o                         
   2  14  10          1.20         -0.44         0.74 o                         
   3  14  10          8.43          6.63         1.09 o                         
   4  14  10         46.27         45.27         2.80 o                         
   5  14  10          7.22          6.53         1.75 o                         
  -4  15  10          0.45         -0.89         1.16 o                         
  -3  15  10          0.64         -1.50         1.66 o                         
  -2  15  10          0.00          0.71         0.97 o                         
  -1  15  10          0.00          0.11         0.93 o                         
   0  15  10          5.61          8.10         1.82 o                         
   1  15  10          3.73          1.28         1.09 o                         
   2  15  10         22.72         17.94         1.45 o                         
   3  15  10          1.08          2.19         1.14 o                         
   4  15  10         30.62         30.70         2.37 o                         
  -2  16  10          0.82          1.44         1.00 o                         
  -1  16  10          0.20         -0.27         0.90 o                         
   0  16  10          6.59          5.06         0.85 o                         
   1  16  10          0.49          0.24         0.76 o                         
   2  16  10         20.80         18.02         1.79 o                         
   0  -8  11         14.95         17.23         1.83 o                         
   1  -8  11          6.30          9.86         1.59 o                         
   2  -8  11          1.58          3.28         1.41 o                         
   3  -8  11          5.57          4.64         1.22 o                         
   4  -8  11          3.72          3.63         1.27 o                         
   5  -8  11          0.25         -0.03         1.22 o                         
  -1  -7  11          1.22          1.77         1.21 o                         
   0  -7  11          0.03          1.21         1.12 o                         
   1  -7  11          9.31         10.47         1.55 o                         
   2  -7  11          9.68          9.46         1.58 o                         
   3  -7  11         67.43         82.41         2.96 o                         
   4  -7  11         21.47         24.18         1.98 o                         
   5  -7  11          0.98          1.39         1.03 o                         
   6  -7  11         18.28         12.69         1.56 o                         
   7  -7  11          6.67          5.91         1.46 o                         
  -3  -6  11          0.01          3.88         1.22 o                         
  -2  -6  11          0.17          4.25         1.27 o                         
  -1  -6  11          3.96          8.45         1.33 o                         
   0  -6  11          1.59          1.38         1.07 o                         
   1  -6  11          1.03          0.22         1.07 o                         
   2  -6  11         25.94         27.46         1.79 o                         
   3  -6  11          7.38          8.05         1.20 o                         
   4  -6  11         34.45         33.61         2.44 o                         
   5  -6  11         71.39         72.30         2.55 o                         
   6  -6  11          3.65          1.91         1.14 o                         
   7  -6  11          1.79          2.07         1.38 o                         
   8  -6  11          1.63          1.69         1.78 o                         
  -3  -5  11          3.94          5.35         1.29 o                         
  -2  -5  11          9.83         15.13         1.65 o                         
  -1  -5  11          1.20          2.19         0.97 o                         
   0  -5  11          7.16         11.21         1.36 o                         
   1  -5  11          8.31          7.33         1.06 o                         
   2  -5  11          7.12          8.51         1.17 o                         
   3  -5  11         36.44         34.75         1.67 o                         
   4  -5  11         83.68         82.34         2.51 o                         
   5  -5  11          9.93          8.43         1.17 o                         
   6  -5  11         11.11         14.21         1.51 o                         
   7  -5  11          2.41          1.98         1.16 o                         
   8  -5  11          0.03         -0.88         0.88 o                         
  -4  -4  11          5.67          8.15         1.19 o                         
  -3  -4  11          0.28          1.18         1.21 o                         
  -2  -4  11         27.58         33.67         1.88 o                         
  -1  -4  11          9.22          7.94         1.25 o                         
   0  -4  11         14.36         13.07         1.17 o                         
   1  -4  11          4.36          2.28         0.87 o                         
   2  -4  11          7.48          9.74         1.15 o                         
   3  -4  11          2.39          2.02         0.76 o                         
   4  -4  11          9.53          9.16         1.03 o                         
   5  -4  11          4.01          5.50         1.09 o                         
   6  -4  11         56.75         57.53         2.12 o                         
   7  -4  11         11.01         10.17         1.18 o                         
   8  -4  11          3.73          3.63         1.02 o                         
   9  -4  11          0.43         -0.61         0.97 o                         
  -5  -3  11          4.94          7.43         1.36 o                         
  -4  -3  11          3.61          3.67         1.01 o                         
  -3  -3  11         11.28         11.80         1.05 o                         
  -2  -3  11          0.53          0.46         0.66 o                         
  -1  -3  11          5.78          5.43         1.00 o                         
   0  -3  11         39.62         37.07         1.89 o                         
   1  -3  11        193.34        175.07         5.18 o                         
   2  -3  11         19.68         19.34         1.54 o                         
   3  -3  11         34.60         35.46         1.73 o                         
   4  -3  11          0.88          0.42         0.70 o                         
   5  -3  11        161.61        162.07         4.26 o                         
   6  -3  11        100.22        102.30         2.92 o                         
   7  -3  11          0.83          3.21         1.07 o                         
   8  -3  11          2.77          2.96         1.14 o                         
   9  -3  11          9.90         10.98         1.28 o                         
  -5  -2  11          0.34          0.63         1.00 o                         
  -4  -2  11          2.27          2.20         0.90 o                         
  -3  -2  11          1.11          2.56         0.74 o                         
  -2  -2  11          4.06          3.54         0.71 o                         
  -1  -2  11         59.05         57.03         1.77 o                         
   0  -2  11          1.36          0.98         0.78 o                         
   1  -2  11          8.62          7.32         0.99 o                         
   2  -2  11          0.01          0.52         0.83 o                         
   3  -2  11          0.83          0.72         0.71 o                         
   4  -2  11         15.62         16.94         1.31 o                         
   5  -2  11          9.45          7.93         1.03 o                         
   6  -2  11          6.84          8.72         1.03 o                         
   7  -2  11          0.02         -0.65         0.96 o                         
   8  -2  11          5.60          5.35         1.21 o                         
   9  -2  11         56.19         59.69         2.87 o                         
  -6  -1  11          0.65          0.29         1.16 o                         
  -5  -1  11         13.63         20.11         1.79 o                         
  -4  -1  11         11.58         14.68         1.33 o                         
  -3  -1  11         46.88         55.97         1.97 o                         
  -2  -1  11        130.28        118.86         3.05 o                         
  -1  -1  11        100.04         82.85         2.63 o                         
   0  -1  11         22.48         20.57         1.17 o                         
   1  -1  11        116.95        106.31         2.91 o                         
   2  -1  11         11.93          8.18         0.77 o                         
   3  -1  11         21.88         18.85         1.08 o                         
   4  -1  11         71.71         67.05         2.09 o                         
   5  -1  11          0.19          1.57         0.78 o                         
   6  -1  11         42.51         42.21         1.97 o                         
   7  -1  11          3.27          2.55         0.89 o                         
   8  -1  11          0.19          1.14         1.00 o                         
   9  -1  11         28.21         34.36         2.07 o                         
  10  -1  11         54.76         53.54         4.62 o                         
  -6   0  11         71.83         82.23         3.68 o                         
  -5   0  11          5.92          7.35         1.30 o                         
  -4   0  11          0.12          0.14         0.73 o                         
  -3   0  11          5.16          5.84         0.77 o                         
  -2   0  11        121.78        110.94         2.56 o                         
  -1   0  11          6.68          8.05         0.57 o                         
   0   0  11        285.06        227.37         5.06 o                         
   1   0  11          9.19         10.79         0.76 o                         
   2   0  11         12.87         12.09         0.91 o                         
   3   0  11         79.00         76.38         2.22 o                         
   4   0  11          0.17          0.60         0.63 o                         
   5   0  11          6.57          7.24         0.84 o                         
   6   0  11         50.80         45.66         1.79 o                         
   7   0  11          5.19          3.90         0.95 o                         
   8   0  11          1.04         -0.52         0.88 o                         
   9   0  11          1.76          2.10         1.23 o                         
  10   0  11          0.00         -1.63         1.63 o                         
  -6   1  11         20.84         21.32         1.54 o                         
  -5   1  11         13.56         12.73         1.78 o                         
  -4   1  11          1.96          2.52         0.70 o                         
  -3   1  11          7.94          7.38         0.71 o                         
  -2   1  11         33.02         36.11         1.12 o                         
  -1   1  11         13.22         14.61         0.74 o                         
   0   1  11          0.86          2.67         0.50 o                         
   1   1  11         20.18         23.30         0.91 o                         
   2   1  11        165.27        155.36         3.66 o                         
   3   1  11        244.23        239.50         5.44 o                         
   4   1  11         50.55         57.96         2.11 o                         
   5   1  11          5.16          4.94         0.78 o                         
   6   1  11         23.73         26.03         1.37 o                         
   7   1  11          2.97          1.94         0.95 o                         
   8   1  11          1.31          0.28         0.87 o                         
   9   1  11          0.04         -1.12         1.12 o                         
  10   1  11          3.05          2.13         1.33 o                         
  -7   2  11          8.41          9.04         1.49 o                         
  -6   2  11          7.04          7.74         2.03 o                         
  -5   2  11          0.03          0.67         0.80 o                         
  -4   2  11         30.95         33.83         1.50 o                         
  -3   2  11         47.80         45.39         1.63 o                         
  -2   2  11        338.93        335.55         7.28 o                         
  -1   2  11        219.21        206.46         4.58 o                         
   0   2  11          4.95          6.34         0.73 o                         
   1   2  11         45.66         47.61         1.27 o                         
   2   2  11         34.58         39.15         1.29 o                         
   3   2  11        182.91        172.11         4.15 o                         
   4   2  11        132.42        117.58         3.14 o                         
   5   2  11          0.56          0.20         0.64 o                         
   6   2  11          4.29          5.69         0.86 o                         
   7   2  11         10.75          9.98         1.04 o                         
   8   2  11         23.60         24.34         1.38 o                         
   9   2  11          2.41          2.51         1.42 o                         
  10   2  11          0.33         -0.37         1.10 o                         
  -7   3  11          3.42          2.94         1.27 o                         
  -6   3  11         21.99         22.40         1.68 o                         
  -5   3  11          1.15          1.67         0.86 o                         
  -4   3  11         13.69         12.00         1.01 o                         
  -3   3  11         13.21         12.70         0.95 o                         
  -2   3  11         46.98         47.43         1.64 o
[truncated: 137,460 more chars]
