# Supplementary material for: Exploring the thermal behaviour of the solvated structures of nifedipine
Source: Acta Crystallogr B Struct Sci Cryst Eng Mater. 2023 Mar 9;79(Pt 2):164–75. doi: 10.1107/S2052520623001282 (PMC10088478; doi:10.1107/S2052520623001282)
Supplement: Supplementary file 5 [file b-79-00164-nif_dmf_100ksup5.hkl]

data_nif_dmf_100k                                                               
_shelx_title ' nif_dmf_100k_a.res in P-1'                                       
_shelx_refln_list_code          4                                               
_shelx_F_calc_maximum      200.37                                               
_exptl_crystal_F_000       444.00                                               
_reflns_d_resolution_high  0.6961                                               
                                                                                
loop_                                                                           
 _space_group_symop_operation_xyz                                               
 'x, y, z'                                                                      
 '-x, -y, -z'                                                                   
                                                                                
_cell_length_a     7.4526                                                       
_cell_length_b    11.6470                                                       
_cell_length_c    13.5585                                                       
_cell_angle_alpha  70.741                                                       
_cell_angle_beta   97.785                                                       
_cell_angle_gamma  73.470                                                       
                                                                                
_shelx_F_squared_multiplier     1.000                                           
                                                                                
loop_                                                                           
 _refln_index_h                                                                 
 _refln_index_k                                                                 
 _refln_index_l                                                                 
 _refln_F_squared_calc                                                          
 _refln_F_squared_meas                                                          
 _refln_F_squared_sigma                                                         
 _refln_observed_status                                                         
   1   0   0        871.98        847.32        10.58 o                         
   2   0   0       8574.83       9153.34       100.55 o                         
   3   0   0        888.84        919.79        10.74 o                         
   4   0   0        471.39        482.99         6.12 o                         
   5   0   0        460.81        473.86         6.62 o                         
   6   0   0          3.64         16.39         0.88 o                         
   7   0   0          8.25         10.89         0.90 o                         
   8   0   0         17.01         20.32         1.49 o                         
   9   0   0         43.60         35.37         2.50 o                         
  -9   1   0          1.45         -1.93         2.11 o                         
  -8   1   0          0.98          0.23         0.95 o                         
  -7   1   0         92.41         87.12         2.26 o                         
  -6   1   0        226.20        211.16         3.74 o                         
  -5   1   0         22.12         21.79         0.68 o                         
  -4   1   0        346.08        355.85         4.45 o                         
  -3   1   0        843.97        896.79        12.02 o                         
  -2   1   0       2878.34       2875.32        40.33 o                         
  -1   1   0        933.10        831.44        14.10 o                         
   0   1   0         21.22         23.76         0.29 o                         
   1   1   0       4246.62       4179.17        63.21 o                         
   2   1   0        768.84        746.97         7.25 o                         
   3   1   0       3428.14       3548.40        38.90 o                         
   4   1   0       1258.54       1352.35        16.44 o                         
   5   1   0          5.98          5.54         0.38 o                         
   6   1   0         80.70         81.63         1.61 o                         
   7   1   0          1.58          1.63         0.65 o                         
   8   1   0          0.49          0.28         0.62 o                         
   9   1   0          0.00         -0.88         0.88 o                         
  -9   2   0        115.75        109.98         6.80 o                         
  -8   2   0         26.98         22.58         2.15 o                         
  -7   2   0         68.18         65.21         2.64 o                         
  -6   2   0         18.25         18.03         1.02 o                         
  -5   2   0         73.44         71.73         1.32 o                         
  -4   2   0        107.44        110.66         1.83 o                         
  -3   2   0        218.35        201.09         2.87 o                         
  -2   2   0       1022.35        990.36        12.01 o                         
  -1   2   0          6.64         15.73         0.37 o                         
   0   2   0        768.90        758.35        10.10 o                         
   1   2   0       2666.32       2675.29        26.59 o                         
   2   2   0       2901.27       2851.84        28.17 o                         
   3   2   0        676.28        695.29         6.67 o                         
   4   2   0        458.51        476.98         5.51 o                         
   5   2   0          2.83          0.68         0.19 o                         
   6   2   0         50.05         51.18         1.34 o                         
   7   2   0          6.03          4.44         0.66 o                         
   8   2   0         27.33         24.34         1.36 o                         
   9   2   0          5.70          6.36         1.25 o                         
  -8   3   0          4.74          4.07         1.19 o                         
  -7   3   0          3.82          4.08         1.18 o                         
  -6   3   0        211.08        207.20         4.07 o                         
  -5   3   0         28.59         35.91         0.95 o                         
  -4   3   0        183.42        186.46         2.67 o                         
  -3   3   0         18.57         16.72         0.52 o                         
  -2   3   0        924.58        900.29        11.46 o                         
  -1   3   0          5.51          5.10         0.33 o                         
   0   3   0       4476.64       4569.20        78.14 o                         
   1   3   0       4855.50       4856.83        53.48 o                         
   2   3   0         29.51         32.67         0.53 o                         
   3   3   0       1545.94       1572.34        16.73 o                         
   4   3   0        346.31        345.08         4.15 o                         
   5   3   0          4.83          3.18         0.39 o                         
   6   3   0          2.42          6.72         0.54 o                         
   7   3   0         33.98         34.69         1.38 o                         
   8   3   0          6.52          6.11         0.96 o                         
   9   3   0          4.40         11.41         2.12 o                         
  10   3   0         15.32         12.90         2.41 o                         
  -8   4   0         44.65         42.69        14.32 o                         
  -7   4   0         17.52         12.64         1.48 o                         
  -6   4   0         27.30         24.71         1.35 o                         
  -5   4   0         26.01         27.14         1.19 o                         
  -4   4   0         64.85         57.22         1.50 o                         
  -3   4   0        322.86        331.11         4.36 o                         
  -2   4   0          5.16          8.48         0.47 o                         
  -1   4   0        181.81        217.36         3.11 o                         
   0   4   0       4059.48       4194.40        47.86 o                         
   1   4   0        462.58        491.97         5.57 o                         
   2   4   0       1640.38       1711.91        17.00 o                         
   3   4   0        522.09        557.21         5.96 o                         
   4   4   0        109.63        116.00         1.64 o                         
   5   4   0         11.09          8.60         0.49 o                         
   6   4   0          0.85          1.04         0.44 o                         
   7   4   0          6.02          7.33         0.87 o                         
   8   4   0         33.09         34.83         1.92 o                         
   9   4   0         44.06         41.61         2.17 o                         
  10   4   0         29.57         29.44         3.21 o                         
  -7   5   0         17.91         20.62         1.72 o                         
  -6   5   0         72.67         69.62         2.70 o                         
  -5   5   0        256.14        264.84         5.38 o                         
  -4   5   0        241.25        239.99         4.02 o                         
  -3   5   0        658.43        687.10         8.59 o                         
  -2   5   0        268.63        273.89         3.60 o                         
  -1   5   0        778.18        747.51        10.14 o                         
   0   5   0       2831.54       3136.17        35.81 o                         
   1   5   0        430.57        445.48         4.81 o                         
   2   5   0        490.13        510.52         5.66 o                         
   3   5   0        390.65        401.57         4.93 o                         
   4   5   0        718.07        776.47         8.91 o                         
   5   5   0          3.77          7.87         0.54 o                         
   6   5   0          1.05          0.44         0.37 o                         
   7   5   0          2.89          2.94         0.63 o                         
   8   5   0          1.49          0.16         0.63 o                         
   9   5   0          6.47          5.24         1.29 o                         
  10   5   0         18.72         19.76         2.78 o                         
  -7   6   0          0.08          1.94         2.34 o                         
  -6   6   0         56.74         55.70         2.76 o                         
  -5   6   0         19.64         22.66         1.35 o                         
  -4   6   0         12.95         14.02         0.98 o                         
  -3   6   0        158.59        156.28         2.92 o                         
  -2   6   0        261.76        258.23         4.18 o                         
  -1   6   0        661.82        667.64         8.72 o                         
   0   6   0        106.50        103.24         1.54 o                         
   1   6   0       1961.53       2193.15        24.21 o                         
   2   6   0         55.63         62.74         1.09 o                         
   3   6   0        208.96        216.50         3.81 o                         
   4   6   0         88.93         81.16         1.39 o                         
   5   6   0          9.44          6.99         0.37 o                         
   6   6   0         38.95         39.45         1.37 o                         
   7   6   0          9.05          7.81         0.83 o                         
   8   6   0          0.25          0.84         0.67 o                         
   9   6   0         27.05         27.42         2.26 o                         
  10   6   0          1.72          2.15         1.75 o                         
  -6   7   0          3.30          0.31         1.10 o                         
  -5   7   0          2.11          2.17         0.82 o                         
  -4   7   0         37.28         40.50         2.31 o                         
  -3   7   0          0.01          0.71         0.46 o                         
  -2   7   0        206.71        212.18         4.40 o                         
  -1   7   0        307.17        302.07         5.13 o                         
   0   7   0        676.05        696.71         8.70 o                         
   1   7   0          9.42         14.86         0.62 o                         
   2   7   0       2339.25       2414.84        29.05 o                         
   3   7   0        108.15        126.59         2.12 o                         
   4   7   0          8.89          9.40         0.50 o                         
   5   7   0         81.83         81.59         1.52 o                         
   6   7   0         78.30         74.28         1.80 o                         
   7   7   0          3.02          5.06         0.75 o                         
   8   7   0          0.71          0.17         0.62 o                         
   9   7   0          2.21          4.50         1.17 o                         
  10   7   0          5.35          2.74         2.44 o                         
  -6   8   0          0.02          1.22         2.44 o                         
  -5   8   0          4.27          2.92         1.13 o                         
  -4   8   0        121.23        126.62         7.39 o                         
  -3   8   0         25.97         19.02         1.61 o                         
  -2   8   0        437.08        427.92         7.87 o                         
  -1   8   0         33.54         30.66         1.27 o                         
   0   8   0         32.52         36.84         1.08 o                         
   1   8   0        138.17        155.89         2.36 o                         
   2   8   0        197.45        209.73         3.24 o                         
   3   8   0        306.26        302.65         6.34 o                         
   4   8   0        673.61        712.29        10.70 o                         
   5   8   0        147.41        132.29         2.53 o                         
   6   8   0        253.86        245.66         3.78 o                         
   7   8   0        208.12        205.66         4.03 o                         
   8   8   0         39.13         39.56         1.99 o                         
   9   8   0         60.66         57.87         4.39 o                         
  10   8   0         22.87         22.85         3.96 o                         
  -5   9   0         85.95        101.93         8.66 o                         
  -4   9   0          0.80          0.68         0.96 o                         
  -3   9   0         13.44         12.80         1.42 o                         
  -2   9   0          8.99          6.92         0.98 o                         
  -1   9   0        141.87        133.41         3.23 o                         
   0   9   0        131.62        122.59         2.57 o                         
   1   9   0        109.89        119.97         2.28 o                         
   2   9   0        705.00        703.91         9.96 o                         
   3   9   0          6.16         13.52         0.75 o                         
   4   9   0          0.42          0.89         0.46 o                         
   5   9   0          1.92          1.50         0.46 o                         
   6   9   0        108.51        103.65         2.54 o                         
   7   9   0        210.79        221.24         4.31 o                         
   8   9   0          5.02          5.15         1.02 o                         
   9   9   0        102.70        105.34         5.11 o                         
  -4  10   0          0.93          2.01         1.07 o                         
  -3  10   0         10.07          6.48         1.39 o                         
  -2  10   0         34.39         29.59         1.87 o                         
  -1  10   0         91.14         81.05         2.66 o                         
   0  10   0        537.59        474.97         8.89 o                         
   1  10   0          0.33          0.54         0.45 o                         
   2  10   0        223.65        198.95         3.44 o                         
   3  10   0         87.96         78.42         1.68 o                         
   4  10   0        164.51        159.98         3.11 o                         
   5  10   0         10.82         12.81         0.92 o                         
   6  10   0          1.39          0.16         0.66 o                         
   7  10   0         13.20         12.78         1.15 o                         
   8  10   0         96.02         97.37         3.02 o                         
   9  10   0         47.19         42.73         2.56 o                         
  -4  11   0         19.58         17.37         3.96 o                         
  -3  11   0         35.57         36.91         2.67 o                         
  -2  11   0         39.59         47.12         3.23 o                         
  -1  11   0         78.21         75.61         3.15 o                         
   0  11   0          9.80         15.80         1.28 o                         
   1  11   0         43.39         36.89         1.69 o                         
   2  11   0        526.70        507.01         7.60 o                         
   3  11   0          9.83          7.72         0.70 o                         
   4  11   0         73.32         67.80         1.91 o                         
   5  11   0          6.43          7.12         0.87 o                         
   6  11   0         10.48          9.39         1.08 o                         
   7  11   0          1.97          1.10         0.86 o                         
   8  11   0        142.10        146.21         4.35 o                         
   9  11   0         10.60          9.54         1.99 o                         
  -3  12   0          6.53          7.92         3.05 o                         
  -2  12   0          0.30          0.47         1.10 o                         
  -1  12   0         53.39         50.72         2.99 o                         
   0  12   0          0.20          4.08         1.11 o                         
   1  12   0         26.95         22.47         1.66 o                         
   2  12   0         97.59         86.91         3.17 o                         
   3  12   0         40.33         37.35         1.54 o                         
   4  12   0         43.29         40.49         1.84 o                         
   5  12   0         40.08         39.13         2.24 o                         
   6  12   0          6.72          7.82         1.36 o                         
   7  12   0          4.04          4.34         1.17 o                         
   8  12   0          7.08          6.94         1.61 o                         
   9  12   0          1.40          1.59         1.75 o                         
  -2  13   0          8.87          7.01         3.05 o                         
  -1  13   0          0.47          0.14         1.04 o                         
   0  13   0         32.48         31.56         2.39 o                         
   1  13   0         48.20         47.55         2.81 o                         
   2  13   0         39.60         37.09         2.22 o                         
   3  13   0        122.20        119.47         3.73 o                         
   4  13   0        142.36        151.26         5.36 o                         
   5  13   0        117.23        119.02         4.78 o                         
   6  13   0         47.97         49.10         3.02 o                         
   7  13   0         11.80         14.20         1.86 o                         
   0  14   0         50.61         60.55         4.06 o                         
   1  14   0          4.57          4.05         1.47 o                         
   2  14   0        141.08        147.30         5.48 o                         
   3  14   0        227.86        213.16         8.36 o                         
   4  14   0         67.62         62.09         4.94 o                         
   5  14   0          1.17          0.15         1.25 o                         
   6  14   0        127.80        140.04         5.72 o                         
   7  14   0         14.95         21.02         3.96 o                         
   2  15   0          2.44          3.35         2.74 o                         
   3  15   0         97.73         89.27         8.23 o                         
  -3 -15   1         77.65         76.17         8.23 o                         
  -2 -15   1        225.69        218.76        13.71 o                         
  -7 -14   1          5.27          7.01         3.05 o                         
  -6 -14   1         36.64         39.61         5.18 o                         
  -5 -14   1         60.57         74.13         7.01 o                         
  -4 -14   1          6.51          9.79         2.37 o                         
  -3 -14   1         10.31         10.28         2.34 o                         
  -2 -14   1          4.46          7.56         1.60 o                         
  -1 -14   1          5.59          3.98         1.82 o                         
   0 -14   1        168.03        177.42         6.81 o                         
  -7 -13   1         22.24         26.00         2.37 o                         
  -6 -13   1         16.63         18.90         2.44 o                         
  -5 -13   1          3.68          6.73         1.61 o                         
  -4 -13   1          8.26          8.46         1.60 o                         
  -3 -13   1          9.35         10.56         1.37 o                         
  -2 -13   1          2.48          3.06         1.25 o                         
  -1 -13   1         14.32         13.33         1.83 o                         
   0 -13   1          5.70          3.26         1.29 o                         
   1 -13   1          0.05         -0.08         1.34 o                         
  -9 -12   1          3.79          4.57         3.05 o                         
  -8 -12   1          6.81          6.76         2.59 o                         
  -7 -12   1         58.04         52.56         3.13 o                         
  -6 -12   1          1.40          3.51         1.54 o                         
  -5 -12   1          0.67          1.67         1.28 o                         
  -4 -12   1         46.36         43.25         2.04 o                         
  -3 -12   1         75.39         68.46         2.49 o                         
  -2 -12   1         55.40         53.40         2.30 o                         
  -1 -12   1         31.15         29.01         2.16 o                         
   0 -12   1          5.91          5.49         1.18 o                         
   1 -12   1         83.24         75.98         4.53 o                         
   2 -12   1          0.08          0.85         1.34 o                         
   3 -12   1        100.80        109.08         9.45 o                         
  -9 -11   1          5.76          7.01         2.15 o                         
  -8 -11   1          4.89          2.32         1.09 o                         
  -7 -11   1         27.93         25.47         1.80 o                         
  -6 -11   1         43.56         42.98         2.06 o                         
  -5 -11   1         11.17          9.23         0.94 o                         
  -4 -11   1         36.43         34.24         1.56 o                         
  -3 -11   1         90.63         78.61         2.06 o                         
  -2 -11   1        203.33        215.91         3.81 o                         
  -1 -11   1         12.58         15.38         1.27 o                         
   0 -11   1          1.41          1.77         0.97 o                         
   1 -11   1         25.71         25.64         2.07 o                         
   2 -11   1          0.24          1.05         1.07 o                         
   3 -11   1         10.51          8.67         1.67 o                         
  -9 -10   1          1.70          1.56         1.03 o                         
  -8 -10   1          9.70          6.93         1.86 o                         
  -7 -10   1          0.94          0.89         0.78 o                         
  -6 -10   1        124.91        118.78         2.86 o                         
  -5 -10   1         24.60         22.84         1.24 o                         
  -4 -10   1        143.20        127.03         3.20 o                         
  -3 -10   1         77.74         73.78         1.96 o                         
  -2 -10   1        112.68         80.42         1.83 o                         
  -1 -10   1         27.51         37.92         1.68 o                         
   0 -10   1         88.81         66.44         2.25 o                         
   1 -10   1         30.92         21.83         1.64 o                         
   2 -10   1         25.87         23.77         1.70 o                         
   3 -10   1         20.15         17.15         1.81 o                         
   4 -10   1         45.05         42.48         4.61 o                         
 -10  -9   1         77.46         67.33         6.40 o                         
  -9  -9   1        153.22        151.50         4.54 o                         
  -8  -9   1         50.11         51.18         2.34 o                         
  -7  -9   1          8.50         10.04         1.21 o                         
  -6  -9   1          1.00          1.08         0.54 o                         
  -5  -9   1         30.94         30.76         1.37 o                         
  -4  -9   1         52.89         43.46         1.42 o                         
  -3  -9   1         12.94          9.79         0.67 o                         
  -2  -9   1        281.02        245.93         3.73 o                         
  -1  -9   1         95.70         82.62         1.82 o                         
   0  -9   1         28.30         33.55         1.40 o                         
   1  -9   1          2.06          0.06         0.69 o                         
   2  -9   1         78.24         79.80         3.74 o                         
   3  -9   1          6.09          8.05         1.14 o                         
   4  -9   1          1.34          2.58         0.92 o                         
   5  -9   1         17.63         19.50         4.27 o                         
 -10  -8   1         14.18         10.66         3.05 o                         
  -9  -8   1         41.32         40.93         2.44 o                         
  -8  -8   1         90.15         83.96         2.73 o                         
  -7  -8   1        490.08        488.79         8.00 o                         
  -6  -8   1         72.46         77.52         2.03 o                         
  -5  -8   1         47.14         44.60         1.77 o                         
  -4  -8   1        106.58        112.26         2.34 o                         
  -3  -8   1         39.60         39.14         1.51 o                         
  -2  -8   1          1.91          1.58         0.53 o                         
  -1  -8   1          8.26         13.92         1.00 o                         
   0  -8   1        105.02        109.34         2.21 o                         
   1  -8   1        190.01        171.55         3.44 o                         
   2  -8   1         21.39         24.72         1.82 o                         
   3  -8   1         16.92         13.04         1.27 o                         
   4  -8   1         51.28         60.08         3.60 o                         
   5  -8   1         89.93         98.62         3.96 o                         
 -10  -7   1          0.14          0.00         2.44 o                         
  -9  -7   1         18.70         16.82         1.83 o                         
  -8  -7   1        127.76        122.19         3.06 o                         
  -7  -7   1          0.02          0.11         0.59 o                         
  -6  -7   1          4.18          3.26         0.55 o                         
  -5  -7   1         10.46         16.90         0.74 o                         
  -4  -7   1        263.23        271.49         4.01 o                         
  -3  -7   1        176.35        174.83         2.62 o                         
  -2  -7   1        236.38        231.74         3.00 o                         
  -1  -7   1          2.12          3.59         0.40 o                         
   0  -7   1        380.02        396.19         5.41 o                         
   1  -7   1         17.69         22.36         0.71 o                         
   2  -7   1        142.23        138.18         3.00 o                         
   3  -7   1          1.45          2.07         0.57 o                         
   4  -7   1         36.01         35.88         2.14 o                         
   5  -7   1        108.22        112.94         5.70 o                         
   6  -7   1          2.78          3.55         1.53 o                         
 -10  -6   1         11.54         15.69         2.59 o                         
  -9  -6   1          0.42          1.05         1.15 o                         
  -8  -6   1          0.01         -0.26         0.57 o                         
  -7  -6   1          1.18          1.03         0.56 o                         
  -6  -6   1         78.61         83.92         1.76 o                         
  -5  -6   1         39.25         30.86         0.90 o                         
  -4  -6   1         17.64         17.66         0.66 o                         
  -3  -6   1         16.09         20.13         0.60 o                         
  -2  -6   1        302.03        297.53         3.68 o                         
  -1  -6   1          3.46          2.28         0.27 o                         
   0  -6   1         78.73         77.56         1.25 o                         
   1  -6   1        794.54        831.56        10.72 o                         
   2  -6   1        140.43        141.94         2.49 o                         
   3  -6   1         79.76         92.55         2.03 o                         
   4  -6   1          6.28          3.57         0.66 o                         
   5  -6   1          0.47          0.68         0.58 o                         
   6  -6   1         33.20         32.93         2.43 o                         
   7  -6   1         27.72         31.99         6.09 o                         
 -10  -5   1         16.94         11.56         2.25 o                         
  -9  -5   1         57.23         59.39         4.00 o                         
  -8  -5   1         21.50         18.17         1.49 o                         
  -7  -5   1         13.39         12.29         0.92 o                         
  -6  -5   1         43.26         48.71         1.51 o                         
  -5  -5   1        131.96        127.27         2.06 o                         
  -4  -5   1        673.31        691.46         8.31 o                         
  -3  -5   1         13.54         11.99         0.42 o                         
  -2  -5   1        794.12        917.10         9.61 o                         
  -1  -5   1       3878.95       4039.52        51.24 o                         
   0  -5   1          6.30          5.88         0.31 o                         
   1  -5   1        900.29       1021.46        13.75 o                         
   2  -5   1        920.16        987.93        13.38 o                         
   3  -5   1        270.76        281.72         3.98 o                         
   4  -5   1          0.66         -0.25         0.37 o                         
   5  -5   1         23.66         24.05         1.27 o                         
   6  -5   1          0.96          0.17         0.96 o                         
   7  -5   1          0.16          0.80         1.13 o                         
 -10  -4   1          1.53         -1.65         1.68 o                         
  -9  -4   1         12.10          8.76         1.20 o                         
  -8  -4   1          7.01          7.87         1.12 o                         
  -7  -4   1        141.59        143.07         3.51 o                         
  -6  -4   1         35.52         37.56         1.14 o                         
  -5  -4   1        449.77        450.12         5.91 o                         
  -4  -4   1        536.78        558.49         6.53 o                         
  -3  -4   1         15.98         15.81         0.52 o                         
  -2  -4   1         58.28         68.51         0.98 o                         
  -1  -4   1       2177.50       2309.31        24.45 o                         
   0  -4   1        332.04        346.09         3.90 o                         
   1  -4   1        100.20         98.94         1.74 o                         
   2  -4   1        147.71        158.87         2.36 o                         
   3  -4   1         57.98         67.75         1.25 o                         
   4  -4   1        294.19        286.92         4.10 o                         
   5  -4   1          8.48          7.30         0.67 o                         
   6  -4   1          0.18         -0.39         0.73 o                         
   7  -4   1          7.55          7.04         1.29 o                         
   8  -4   1          4.33         14.32         5.48 o                         
 -10  -3   1          7.65          3.29         1.68 o                         
  -9  -3   1         60.15         55.02         2.40 o                         
  -8  -3   1          2.71          2.75         1.13 o                         
  -7  -3   1        100.15         89.72         2.23 o                         
  -6  -3   1        146.52        148.31         2.53 o                         
  -5  -3   1        536.48        538.18         6.63 o                         
  -4  -3   1          2.33          2.27         0.28 o                         
  -3  -3   1         14.42         16.28         0.46 o                         
  -2  -3   1        247.43        275.65         3.04 o                         
  -1  -3   1       1358.13       1389.65        14.25 o                         
   0  -3   1       2780.40       2707.43        29.73 o                         
   1  -3   1       1044.94       1070.45        11.44 o                         
   2  -3   1       1018.30       1035.78        12.57 o                         
   3  -3   1          0.77          0.32         0.19 o                         
   4  -3   1        108.86        106.46         1.77 o                         
   5  -3   1        140.78        116.39         2.17 o                         
   6  -3   1         19.46         16.91         1.25 o                         
   7  -3   1         82.39         78.52         3.45 o                         
   8  -3   1         43.47         43.52         2.52 o                         
 -10  -2   1          2.32         -0.30         2.13 o                         
  -9  -2   1         62.66         67.74         3.03 o                         
  -8  -2   1         42.80         47.69         2.67 o                         
  -7  -2   1        117.91        107.57         2.90 o                         
  -6  -2   1         63.99         66.35         1.13 o                         
  -5  -2   1          1.26          1.90         0.60 o                         
  -4  -2   1        390.82        373.45         4.46 o                         
  -3  -2   1        255.01        237.30         2.46 o                         
  -2  -2   1        182.86        194.96         2.25 o                         
  -1  -2   1          5.74          6.01         0.20 o                         
   0  -2   1       4426.24       4592.33        68.91 o                         
   1  -2   1       2491.16       2319.19        36.96 o                         
   2  -2   1       1646.85       1611.34        31.66 o                         
   3  -2   1         14.49          8.67         0.37 o                         
   4  -2   1        402.43        419.33         5.67 o                         
   5  -2   1        404.52        395.08         5.21 o                         
   6  -2   1        192.49        176.12         3.49 o                         
   7  -2   1         72.95         79.61         2.90 o                         
   8  -2   1          0.33         -0.10         0.94 o                         
   9  -2   1         27.22         27.59         4.38 o                         
  -9  -1   1          2.37          3.40         1.10 o                         
  -8  -1   1         75.40         77.49         2.38 o                         
  -7  -1   1         48.81         52.01         1.90 o                         
  -6  -1   1        214.46        219.38         3.22 o                         
  -5  -1   1       2681.48       2665.33        33.49 o                         
  -4  -1   1          6.78         10.08         0.48 o                         
  -3  -1   1       2299.29       2364.20        22.71 o                         
  -2  -1   1        122.30        107.45         1.15 o                         
  -1  -1   1       1297.05       1257.05        13.28 o                         
   0  -1   1       1258.66       1340.74        17.74 o                         
   1  -1   1       1864.25       1711.37        36.58 o                         
   2  -1   1        483.78        439.76         4.83 o                         
   3  -1   1         57.96         56.22         1.05 o                         
   4  -1   1         39.42         42.65         0.84 o                         
   5  -1   1         21.20         23.19         0.70 o                         
   6  -1   1         26.04         33.33         1.09 o                         
   7  -1   1          4.02          4.57         0.87 o                         
   8  -1   1          3.73          2.11         1.29 o                         
   9  -1   1          3.57          2.15         3.50 o                         
  -9   0   1          5.31          9.16         1.45 o                         
  -8   0   1         39.16         36.21         1.66 o                         
  -7   0   1         50.38         57.18         1.94 o                         
  -6   0   1        288.31        292.77         4.57 o                         
  -5   0   1        242.37        250.96         3.31 o                         
  -4   0   1       4058.50       4180.24        47.66 o                         
  -3   0   1         45.66         52.23         0.77 o                         
  -2   0   1      40149.43      36485.11      1437.15 o                         
  -1   0   1          1.91          3.39         0.12 o                         
   0   0   1       1498.08       1468.06        21.02 o                         
   1   0   1       1350.45       1311.70        18.38 o                         
   2   0   1        451.43        470.17         4.96 o                         
   3   0   1       2589.99       2785.76        33.30 o                         
   4   0   1        116.20         99.61         1.65 o                         
   5   0   1         32.09         24.35         0.67 o                         
   6   0   1        103.43        102.32         1.88 o                         
   7   0   1        323.18        297.63         5.89 o                         
   8   0   1         81.30         80.01         2.84 o                         
   9   0   1         52.53         54.67         3.77 o                         
  -9   1   1          7.77          6.51         1.42 o                         
  -8   1   1         29.38         20.63         1.83 o                         
  -7   1   1         11.95         11.03         0.97 o                         
  -6   1   1         37.03         38.33         1.34 o                         
  -5   1   1        100.76        104.62         1.73 o                         
  -4   1   1        432.51        402.39         4.76 o                         
  -3   1   1         47.04         62.41         1.18 o                         
  -2   1   1         51.35         41.20         0.61 o                         
  -1   1   1       5582.52       5428.34        71.46 o                         
   0   1   1       2013.89       1974.22        34.64 o                         
   1   1   1         39.10         39.61         0.49 o                         
   2   1   1         27.06         18.19         0.34 o                         
   3   1   1         57.78         65.13         1.00 o                         
   4   1   1        170.06        152.98         2.10 o                         
   5   1   1          0.07          0.14         0.23 o                         
   6   1   1        403.02        377.72         4.84 o                         
   7   1   1         84.00         73.11         2.13 o                         
   8   1   1         10.94         12.09         1.24 o                         
   9   1   1          0.17         -0.34         0.91 o                         
  -9   2   1        107.86        101.58         6.20 o                         
  -8   2   1          9.20         11.38         1.70 o                         
  -7   2   1        145.38        136.57         3.12 o                         
  -6   2   1        199.05        196.52         3.91 o                         
  -5   2   1         75.12         80.74         1.35 o                         
  -4   2   1         40.95         45.18         0.92 o                         
  -3   2   1         39.90         42.23         0.85 o                         
  -2   2   1        678.06        715.12         7.46 o                         
  -1   2   1          0.10          0.35         0.08 o                         
   0   2   1        819.96        804.76         7.74 o                         
   1   2   1         97.93        105.01         1.10 o                         
   2   2   1       1064.99       1065.17        10.28 o                         
   3   2   1        295.07        314.33         3.16 o                         
   4   2   1        510.57        579.52         6.20 o                         
   5   2   1          2.24          3.02         0.33 o                         
   6   2   1         18.84         12.96         0.59 o                         
   7   2   1         11.87          9.90         0.79 o                         
   8   2   1          7.89          6.12         1.48 o                         
   9   2   1          3.27          3.67         1.14 o                         
  -9   3   1          2.43          0.61         3.96 o                         
  -8   3   1         29.70         31.14         2.20 o                         
  -7   3   1          6.36          5.81         0.87 o                         
  -6   3   1        103.78        109.14         3.22 o                         
  -5   3   1        134.07        131.35         2.29 o                         
  -4   3   1         17.51         14.31         0.81 o                         
  -3   3   1          3.22          4.69         0.35 o                         
  -2   3   1        453.29        448.71         5.37 o                         
  -1   3   1        238.28        213.16         3.06 o                         
   0   3   1         51.01         52.49         0.63 o                         
   1   3   1       7257.46       7234.45        95.91 o                         
   2   3   1        625.82        582.06         5.88 o                         
   3   3   1        306.76        336.48         3.42 o                         
   4   3   1          2.77          2.84         0.24 o                         
   5   3   1         14.25         20.72         0.61 o                         
   6   3   1          9.38         12.80         0.52 o                         
   7   3   1          7.98          5.23         0.67 o                         
   8   3   1          8.55          9.58         1.03 o                         
   9   3   1          7.87          3.72         1.08 o                         
  10   3   1         23.64         24.37         4.27 o                         
  -8   4   1         30.88         34.26         2.35 o                         
  -7   4   1         18.20         16.11         1.73 o                         
  -6   4   1         75.38         70.57         2.23 o                         
  -5   4   1        507.98        481.52         8.07 o                         
  -4   4   1         18.01         15.66         0.62 o                         
  -3   4   1        779.45        803.94         9.91 o                         
  -2   4   1        204.07        209.49         2.85 o                         
  -1   4   1       1477.90       1497.54        17.36 o                         
   0   4   1        366.80        360.17         4.41 o                         
   1   4   1       1045.69       1018.50        10.90 o                         
   2   4   1        177.91        178.44         1.97 o                         
   3   4   1         32.82         24.93         0.52 o                         
   4   4   1         78.62         79.65         1.33 o                         
   5   4   1        249.17        269.14         3.58 o                         
   6   4   1         24.26         22.27         0.90 o                         
   7   4   1        430.67        407.71         6.79 o                         
   8   4   1         99.83         93.39         2.94 o                         
   9   4   1         36.58         34.17         2.59 o                         
  10   4   1         20.65         19.38         2.89 o                         
  -8   5   1         16.80         12.19         3.35 o                         
  -7   5   1         16.64         18.43         1.71 o                         
  -6   5   1          1.14          1.24         0.59 o                         
  -5   5   1         68.80         66.66         2.06 o                         
  -4   5   1        117.27        119.94         2.15 o                         
  -3   5   1         88.25         85.51         1.56 o                         
  -2   5   1       1286.89       1288.56        15.63 o                         
  -1   5   1        133.05        143.59         1.96 o                         
   0   5   1       1129.87       1224.72        15.00 o                         
   1   5   1       1094.57       1089.91        11.04 o                         
   2   5   1        101.22        117.38         1.56 o                         
   3   5   1        139.99        138.69         1.99 o                         
   4   5   1        735.30        734.23         8.11 o                         
   5   5   1          5.11          9.92         0.58 o                         
   6   5   1        204.50        200.61         3.43 o                         
   7   5   1          4.35          3.35         0.70 o                         
   8   5   1         36.95         35.84         1.61 o                         
   9   5   1         34.61         32.57         1.92 o                         
  10   5   1         76.65         74.55         8.07 o                         
  -7   6   1         16.04         13.17         1.97 o                         
  -6   6   1         19.47         19.26         1.30 o                         
  -5   6   1          0.20          0.41         0.61 o                         
  -4   6   1         10.93          9.97         1.02 o                         
  -3   6   1        437.95        427.43         6.96 o                         
  -2   6   1         21.88         26.54         0.87 o                         
  -1   6   1        348.06        382.98         5.54 o                         
   0   6   1        706.00        750.22         9.71 o                         
   1   6   1         13.06         19.61         0.70 o                         
   2   6   1        257.48        278.09         3.42 o                         
   3   6   1        106.75         99.89         1.68 o                         
   4   6   1         99.27        114.06         1.80 o                         
   5   6   1        228.45        226.08         3.39 o                         
   6   6   1         37.55         40.02         1.45 o                         
   7   6   1         96.21        104.19         3.15 o                         
   8   6   1          5.66          6.01         0.89 o                         
   9   6   1         10.92          7.07         1.45 o                         
  10   6   1         14.83         21.02         3.66 o                         
  -6   7   1          2.56          3.73         1.28 o                         
  -5   7   1         34.44         33.39         1.80 o                         
  -4   7   1         21.57         19.63         1.24 o                         
  -3   7   1         33.38         33.45         1.28 o                         
  -2   7   1        256.80        263.75         4.65 o                         
  -1   7   1          2.85          5.26         0.46 o                         
   0   7   1        530.63        561.07         7.43 o                         
   1   7   1        106.50        119.57         1.76 o                         
   2   7   1          6.19         10.85         0.65 o                         
   3   7   1          5.94          3.55         0.36 o                         
   4   7   1        504.43        499.34         7.14 o                         
   5   7   1         28.74         31.48         0.81 o                         
   6   7   1          2.33          2.52         0.52 o                         
   7   7   1         56.76         52.25         1.94 o                         
   8   7   1         71.74         72.42         2.57 o                         
   9   7   1         21.25         21.13         2.63 o                         
  10   7   1          7.99          7.01         2.44 o                         
  -6   8   1         12.31         13.75         2.41 o                         
  -5   8   1          1.86          0.99         0.97 o                         
  -4   8   1         85.91         86.19         3.16 o                         
  -3   8   1          7.30          7.69         0.82 o                         
  -2   8   1         50.67         54.27         1.51 o                         
  -1   8   1         18.69         20.54         0.81 o                         
   0   8   1         92.71         99.47         1.75 o                         
   1   8   1         10.06         15.40         0.66 o                         
   2   8   1        170.51        167.08         2.51 o                         
   3   8   1         32.87         32.29         1.00 o                         
   4   8   1        138.48        136.74         3.15 o                         
   5   8   1        312.04        300.50         4.53 o                         
   6   8   1          9.48          8.75         0.82 o                         
   7   8   1          8.85          9.38         0.98 o                         
   8   8   1          0.09         -0.49         0.76 o                         
   9   8   1          0.53          0.20         0.93 o                         
  -5   9   1          0.66          0.22         1.42 o                         
  -4   9   1         34.12         30.05         2.10 o                         
  -3   9   1         18.27         17.00         1.76 o                         
  -2   9   1        144.36        139.49         3.73 o                         
  -1   9   1          0.60          3.35         0.65 o                         
   0   9   1         86.74         84.43         1.75 o                         
   1   9   1        198.24        205.63         3.33 o                         
   2   9   1        228.15        229.91         3.52 o                         
   3   9   1          5.89          6.26         0.57 o                         
   4   9   1         70.74         64.35         1.75 o                         
   5   9   1        104.44        101.08         2.15 o                         
   6   9   1          0.02          0.01         0.57 o                         
   7   9   1        195.07        189.29         4.05 o                         
   8   9   1          9.47         10.60         1.24 o                         
   9   9   1        117.91        110.72         4.66 o                         
  -4  10   1         33.40         28.01         2.71 o                         
  -3  10   1        117.76        119.86         4.85 o                         
  -2  10   1        277.46        267.45         6.69 o                         
  -1  10   1         71.04         59.26         3.32 o                         
   0  10   1        162.50        149.21         3.28 o                         
   1  10   1          0.59          1.55         0.50 o                         
   2  10   1        620.53        614.93         8.89 o                         
   3  10   1          1.35          1.57         0.46 o                         
   4  10   1         42.59         38.66         1.49 o                         
   5  10   1          0.39         -0.21         0.54 o                         
   6  10   1        178.32        171.77         3.56 o                         
   7  10   1        103.69        105.07         3.03 o                         
   8  10   1        403.57        402.39         8.11 o                         
   9  10   1         30.58         32.75         2.39 o                         
  -4  11   1         16.48         19.19         4.27 o                         
  -3  11   1          1.74          1.70         1.12 o                         
  -2  11   1          5.37          7.42         1.32 o                         
  -1  11   1        128.75        117.73         3.51 o                         
   0  11   1         61.52         60.38         2.04 o                         
   1  11   1         55.30         62.34         2.25 o                         
   2  11   1        228.89        212.61         4.14 o                         
   3  11   1         17.00         16.44         0.93 o                         
   4  11   1         24.09         22.32         1.12 o                         
   5  11   1          0.80          1.15         0.64 o                         
   6  11   1        169.24        165.61         3.61 o                         
   7  11   1         32.47         28.92         1.86 o                         
   8  11   1          1.94          2.87         1.21 o                         
   9  11   1         17.75         15.36         2.47 o                         
  -3  12   1          6.14          6.03         2.47 o                         
  -2  12   1          3.70          3.16         1.18 o                         
  -1  12   1        116.03        115.76         4.09 o                         
   0  12   1         18.36         19.23         1.73 o                         
   1  12   1          6.98          6.85         1.27 o                         
   2  12   1         42.00         36.18         1.54 o                         
   3  12   1         54.93         50.44         1.77 o                         
   4  12   1          8.25          6.96         0.98 o                         
   5  12   1          7.67          8.43         1.09 o                         
   6  12   1         42.55         43.74         2.03 o                         
   7  12   1          5.00          4.26         1.04 o                         
   8  12   1         27.09         28.83         2.13 o                         
   9  12   1         29.31         28.91         3.43 o                         
  -2  13   1          5.18          5.65         1.78 o                         
  -1  13   1          2.64          2.12         1.12 o                         
   0  13   1          9.30          7.41         1.39 o                         
   1  13   1         48.91         47.85         2.29 o                         
   2  13   1          2.78          0.67         0.82 o                         
   3  13   1        320.37        323.76         8.89 o                         
   4  13   1         27.48         32.95         2.31 o                         
   5  13   1        197.25        198.59        12.01 o                         
   6  13   1         81.43         83.54         3.83 o                         
   7  13   1         33.09         32.79         2.56 o                         
   8  13   1          9.75          7.31         3.96 o                         
  -1  14   1         25.29         27.92         4.57 o                         
   0  14   1         23.22         27.97         2.90 o                         
   1  14   1         12.26         12.78         2.51 o                         
   2  14   1        144.26        120.10         5.04 o                         
   3  14   1          5.11          6.20         2.13 o                         
   4  14   1        257.78        276.77        10.77 o                         
   5  14   1         23.06         31.94         6.60 o                         
   6  14   1        148.18        144.09         5.03 o                         
   7  14   1         24.19         29.34         3.43 o                         
   1  15   1         13.79         15.84         4.87 o                         
   2  15   1          5.61          5.48         3.35 o                         
   3  15   1          4.96          3.45         1.90 o                         
   4  15   1         20.61         19.50         4.57 o                         
   5  15   1         14.41         11.88         3.96 o                         
  -6 -14   2         47.14         57.89         6.09 o                         
  -4 -14   2        107.55        105.42        10.36 o                         
  -2 -14   2        193.47        205.89         8.71 o                         
  -1 -14   2         94.47        117.00         8.23 o                         
  -7 -13   2          7.30          5.33         1.94 o                         
  -6 -13   2          0.27         -1.05         1.26 o                         
  -5 -13   2        136.76        146.48         5.59 o                         
  -4 -13   2          6.24          7.88         2.25 o                         
  -3 -13   2          1.95          1.60         1.50 o                         
  -2 -13   2         11.38         11.30         1.74 o                         
  -1 -13   2          0.44         -0.28         1.05 o                         
   0 -13   2          1.64          0.67         1.45 o                         
   1 -13   2          2.43          1.52         3.96 o                         
  -8 -12   2         89.54         80.44         5.80 o                         
  -7 -12   2          5.16          2.24         1.33 o                         
  -6 -12   2         42.96         45.08         2.85 o                         
  -5 -12   2          3.11          1.95         1.39 o                         
  -4 -12   2          1.34          0.21         0.80 o                         
  -3 -12   2         48.20         48.45         2.32 o                         
  -2 -12   2          7.10          4.64         1.16 o                         
  -1 -12   2         34.60         30.64         2.21 o                         
   0 -12   2         16.40         13.79         1.67 o                         
   1 -12   2        129.51        125.47         4.51 o                         
   2 -12   2         20.88         18.58         3.96 o                         
  -9 -11   2         45.64         41.57         4.84 o                         
  -8 -11   2         17.21         16.83         1.66 o                         
  -7 -11   2         43.89         43.53         2.31 o                         
  -6 -11   2          2.31          1.47         1.02 o                         
  -5 -11   2         16.75         12.67         1.33 o                         
  -4 -11   2         59.99         60.97         2.31 o                         
  -3 -11   2         59.86         63.40         2.13 o                         
  -2 -11   2          2.33          2.58         0.68 o                         
  -1 -11   2         19.46         15.28         1.34 o                         
   0 -11   2          9.16         12.73         1.54 o                         
   1 -11   2         28.54         25.91         2.11 o                         
   2 -11   2          2.86          2.20         1.14 o                         
   3 -11   2          0.34          0.61         2.44 o                         
  -9 -10   2          0.65          2.61         1.90 o                         
  -8 -10   2        128.37        127.30         6.64 o                         
  -7 -10   2        118.32        116.35         3.07 o                         
  -6 -10   2         88.15         80.26         2.48 o                         
  -5 -10   2         29.31         32.00         1.44 o                         
  -4 -10   2        529.78        471.70         8.14 o                         
  -3 -10   2         60.49         79.64         1.96 o                         
  -2 -10   2         42.47         26.25         1.12 o                         
  -1 -10   2         77.17         50.78         1.78 o                         
   0 -10   2         26.29         23.82         1.54 o                         
   1 -10   2          0.19         -0.28         0.68 o                         
   2 -10   2         24.71         29.03         2.73 o                         
   3 -10   2          0.24         -0.97         0.97 o                         
   4 -10   2          3.38          4.27         2.74 o                         
 -10  -9   2          0.49          1.22         2.44 o                         
  -9  -9   2          8.40          9.27         1.63 o                         
  -8  -9   2         26.72         24.34         1.63 o                         
  -7  -9   2        405.79        398.59         7.39 o                         
  -6  -9   2         61.72         53.47         1.76 o                         
  -5  -9   2          0.86          0.59         0.53 o                         
  -4  -9   2        103.89         92.50         2.10 o                         
  -3  -9   2        155.08        135.05         3.21 o                         
  -2  -9   2         68.63         87.24         1.87 o                         
  -1  -9   2        249.51        232.67         4.11 o                         
   0  -9   2         36.84         27.07         1.49 o                         
   1  -9   2          0.05         -0.61         0.61 o                         
   2  -9   2        135.50        126.56         3.66 o                         
   3  -9   2          2.45          2.36         0.89 o                         
   4  -9   2         53.09         55.14         3.12 o                         
   5  -9   2          2.67          5.48         2.74 o                         
 -10  -8   2          5.07          0.91         2.44 o                         
  -9  -8   2         39.73         37.50         2.63 o                         
  -8  -8   2        206.87        208.55         5.86 o                         
  -7  -8   2          1.33          1.04         0.62 o                         
  -6  -8   2          0.57         -0.35         0.49 o                         
  -5  -8   2         67.32         60.45         1.64 o                         
  -4  -8   2          1.80          1.81         0.50 o                         
  -3  -8   2        122.58        122.88         2.30 o                         
  -2  -8   2        605.29        604.77         7.40 o                         
  -1  -8   2         35.71         30.85         1.98 o                         
   0  -8   2          0.06          0.29         0.55 o                         
   1  -8   2         85.64         87.07         2.42 o                         
   2  -8   2         30.55         35.37         1.87 o                         
   3  -8   2        131.15        121.28         6.31 o                         
   4  -8   2          0.41          0.22         0.69 o                         
   5  -8   2         43.87         43.04         2.80 o                         
 -10  -7   2          0.08          0.30         2.13 o                         
  -9  -7   2          2.33          0.42         1.24 o                         
  -8  -7   2         11.32         11.17         1.15 o                         
  -7  -7   2         34.63         35.02         1.38 o                         
  -6  -7   2          9.36         10.48         0.80 o                         
  -5  -7   2         52.35         53.00         1.39 o                         
  -4  -7   2          0.28          0.80         0.35 o                         
  -3  -7   2          5.03          6.49         0.49 o                         
  -2  -7   2        118.89        138.49         2.16 o                         
  -1  -7   2          0.00          0.37         0.31 o                         
   0  -7   2         84.19         81.36         1.80 o                         
   1  -7   2         76.55         70.04         1.93 o                         
   2  -7   2        373.17        373.93         9.16 o                         
   3  -7   2         21.89         25.91         1.74 o                         
   4  -7   2          0.04          0.53         0.71 o                         
   5  -7   2          5.53          6.75         1.38 o                         
   6  -7   2         18.11         17.67         4.27 o                         
 -10  -6   2          3.11          3.32         4.27 o                         
  -9  -6   2         39.08         42.10         3.47 o                         
  -8  -6   2         29.68         27.20         1.62 o                         
  -7  -6   2         60.39         63.68         1.95 o                         
  -6  -6   2         10.76          8.24         0.67 o                         
  -5  -6   2         76.12         80.84         1.21 o                         
  -4  -6   2          6.08          6.46         0.45 o                         
  -3  -6   2        493.96        543.42         6.66 o                         
  -2  -6   2         17.82         17.36         0.59 o                         
  -1  -6   2        100.03        121.16         2.25 o                         
   0  -6   2        139.30        140.42         2.38 o                         
   1  -6   2        272.61        293.55         4.36 o                         
   2  -6   2         32.47         33.13         0.90 o                         
   3  -6   2          8.56          6.86         0.77 o                         
   4  -6   2         14.46         12.89         1.06 o                         
   5  -6   2          1.62          1.33         1.10 o                         
   6  -6   2        105.09        115.20         6.40 o                         
 -10  -5   2          0.30          3.05         1.72 o                         
  -9  -5   2          5.35          3.94         1.27 o                         
  -8  -5   2         72.40         64.35         2.72 o                         
  -7  -5   2        202.33        191.42         3.93 o                         
  -6  -5   2        461.10        466.83         6.25 o                         
  -5  -5   2         54.50         48.54         1.33 o                         
  -4  -5   2        308.30        308.99         3.84 o                         
  -3  -5   2       2402.70       2466.84        31.05 o                         
  -2  -5   2        996.31       1066.78        11.99 o                         
  -1  -5   2       3325.39       3644.65        38.50 o                         
   0  -5   2        556.21        566.24         7.46 o                         
   1  -5   2        341.75        323.16         4.46 o                         
   2  -5   2        472.78        475.84         6.39 o                         
   3  -5   2        143.77        157.63         2.74 o                         
   4  -5   2         46.64         46.64         1.77 o                         
   5  -5   2        117.12        116.32         4.64 o                         
   6  -5   2        221.60        226.87         6.47 o                         
   7  -5   2        114.33        116.17         5.43 o                         
 -10  -4   2         65.58         72.84         4.94 o                         
  -9  -4   2          7.48          7.84         1.65 o                         
  -8  -4   2         62.92         60.43         3.18 o                         
  -7  -4   2          5.19          4.78         0.67 o                         
  -6  -4   2          0.71          0.18         0.38 o                         
  -5  -4   2         92.12         83.62         1.54 o                         
  -4  -4   2         63.34         60.28         1.07 o                         
  -3  -4   2          0.23          0.66         0.25 o                         
  -2  -4   2        284.71        277.76         3.35 o                         
  -1  -4   2         28.00         30.57         0.69 o                         
   0  -4   2        149.81        197.72         3.06 o                         
   1  -4   2         92.84         93.45         1.61 o                         
   2  -4   2       1331.21       1353.89        18.12 o                         
   3  -4   2         54.30         57.03         1.31 o                         
   4  -4   2          7.54          6.45         0.42 o                         
   5  -4   2          5.37          4.78         0.66 o                         
   6  -4   2          1.31          1.15         0.90 o                         
   7  -4   2          2.87          2.70         1.01 o                         
 -10  -3   2          6.32          7.16         1.94 o                         
  -9  -3   2          6.68          5.63         1.19 o                         
  -8  -3   2          2.75          3.66         0.84 o                         
  -7  -3   2        167.78        164.35         3.17 o                         
  -6  -3   2        182.59        177.08         3.05 o                         
  -5  -3   2         34.49         34.79         0.88 o                         
  -4  -3   2        206.90        221.20         2.98 o                         
  -3  -3   2       2838.85       2871.53        29.35 o                         
  -2  -3   2         10.42          9.02         0.44 o                         
  -1  -3   2       1790.43       1808.01        19.15 o                         
   0  -3   2        470.72        451.24         5.18 o                         
   1  -3   2        460.81        468.77         5.58 o                         
   2  -3   2         16.82         11.53         0.45 o                         
   3  -3   2         97.72         86.80         1.46 o                         
   4  -3   2        152.06        138.54         2.17 o                         
   5  -3   2          2.64          0.01         0.47 o                         
   6  -3   2          5.81          2.64         0.94 o                         
   7  -3   2         42.07         37.95         2.28 o                         
   8  -3   2         10.91         15.22         2.04 o                         
 -10  -2   2          4.09          3.05         2.13 o                         
  -9  -2   2         89.47         91.41         2.99 o                         
  -8  -2   2          2.03          2.66         0.76 o                         
  -7  -2   2        182.23        173.59         3.94 o                         
  -6  -2   2        156.77        145.15         2.41 o                         
  -5  -2   2         94.47         85.78         1.72 o                         
  -4  -2   2         33.29         32.27         0.79 o                         
  -3  -2   2         41.09         55.90         0.91 o                         
  -2  -2   2        246.66        207.10         2.34 o                         
  -1  -2   2        101.62        117.59         1.26 o                         
   0  -2   2       1604.92       1613.88        17.70 o                         
   1  -2   2         82.77         87.21         1.27 o                         
   2  -2   2         22.22         13.71         0.44 o                         
   3  -2   2       1558.46       1616.95        20.39 o                         
   4  -2   2         35.64         29.01         0.67 o                         
   5  -2   2        179.54        165.80         2.78 o                         
   6  -2   2          0.02         -0.46         0.46 o                         
   7  -2   2         29.16         32.77         2.39 o                         
   8  -2   2         33.67         31.08         2.20 o                         
  -9  -1   2         35.74         32.09         2.19 o                         
  -8  -1   2        106.02        103.67         2.77 o                         
  -7  -1   2        686.60        672.92        11.21 o                         
  -6  -1   2         84.63         78.66         1.55 o                         
  -5  -1   2        260.95        278.96         3.61 o                         
  -4  -1   2        135.84        123.68         1.76 o                         
  -3  -1   2         71.31         61.62         0.83 o                         
  -2  -1   2          0.58          0.25         0.11 o                         
  -1  -1   2        950.57        914.21         9.71 o                         
   0  -1   2       3594.29       3491.71        62.13 o                         
   1  -1   2       1110.13       1079.26        12.39 o                         
   2  -1   2        331.04        339.59         3.68 o                         
   3  -1   2        354.42        389.79         7.12 o                         
   4  -1   2         94.24         93.77         2.10 o                         
   5  -1   2        257.57        255.23         3.95 o                         
   6  -1   2         32.11         39.22         1.54 o                         
   7  -1   2        288.98        269.91         5.80 o                         
   8  -1   2         21.49         25.29         1.97 o                         
   9  -1   2         37.92         37.53         4.39 o                         
  -9   0   2         27.39         31.01         2.27 o                         
  -8   0   2        406.58        402.99         9.58 o                         
  -7   0   2         33.22         37.11         1.61 o                         
  -6   0   2       1081.82       1079.56        14.10 o                         
  -5   0   2          0.85          0.69         0.27 o                         
  -4   0   2       5384.00       5494.55        68.55 o                         
  -3   0   2        286.01        272.65         2.78 o                         
  -2   0   2       1322.68       1338.73        13.71 o                         
  -1   0   2       3751.76       3585.52        43.68 o                         
   0   0   2         36.07         33.02         0.65 o                         
   1   0   2        276.69        306.36         3.35 o                         
   2   0   2          0.71          2.28         0.29 o                         
   3   0   2          2.40          2.19         0.20 o                         
   4   0   2         17.18         14.64         0.49 o                         
   5   0   2        155.91        153.59         2.36 o                         
   6   0   2         20.42         33.16         1.71 o                         
   7   0   2         87.50        103.26         2.98 o                         
   8   0   2        235.10        233.63         5.43 o                         
   9   0   2         80.31         83.65         5.27 o                         
  -9   1   2          8.09          8.86         1.51 o                         
  -8   1   2          4.41          2.24         0.74 o                         
  -7   1   2         34.05         32.89         1.53 o                         
  -6   1   2        341.62        328.13         5.47 o                         
  -5   1   2         77.60         80.55         1.37 o                         
  -4   1   2          5.68          4.20         0.23 o                         
  -3   1   2       1135.26       1180.49        13.68 o                         
  -2   1   2         40.89         43.28         0.92 o                         
  -1   1   2          0.29          0.34         0.14 o                         
   0   1   2        229.07        205.45         2.54 o                         
   1   1   2        575.17        518.36         5.18 o                         
   2   1   2         35.92         33.02         0.50 o                         
   3   1   2        154.52        158.89         1.95 o                         
   4   1   2        955.74        949.89        11.12 o                         
   5   1   2         11.63         13.64         0.47 o                         
   6   1   2         64.58         53.73         1.42 o                         
   7   1   2          9.62         10.86         0.98 o                         
   8   1   2          6.15          5.13         1.03 o                         
   9   1   2         18.29         24.37         2.16 o                         
  -9   2   2         53.97         56.96         5.12 o                         
  -8   2   2         92.47         86.06         3.78 o                         
  -7   2   2          3.93          3.55         0.67 o                         
  -6   2   2          0.44          1.04         0.54 o                         
  -5   2   2        144.28        131.02         2.03 o                         
  -4   2   2        400.43        434.15         5.10 o                         
  -3   2   2        184.36        162.22         2.08 o                         
  -2   2   2        249.83        249.91         3.06 o                         
  -1   2   2       2877.58       2929.90        32.74 o                         
   0   2   2         21.23         21.96         0.31 o                         
   1   2   2       9365.74       9256.54       191.65 o                         
   2   2   2        141.82        163.76         1.80 o                         
   3   2   2        503.65        523.63         6.22 o                         
   4   2   2        170.26        162.06         2.13 o                         
   5   2   2         21.57         26.33         1.02 o                         
   6   2   2         48.50         45.25         1.09 o                         
   7   2   2         15.65         10.71         0.78 o                         
   8   2   2         24.95         21.98         1.59 o                         
   9   2   2         36.76         43.68         2.58 o                         
  -9   3   2          0.01         -2.74         3.05 o                         
  -8   3   2        120.58        129.98         4.69 o                         
  -7   3   2          4.13          3.54         0.93 o                         
  -6   3   2          0.03         -0.55         0.77 o                         
  -5   3   2        123.31        116.24         1.91 o                         
  -4   3   2         62.05         70.85         1.34 o                         
  -3   3   2        945.52        891.23        10.89 o                         
  -2   3   2        355.98        345.01         3.74 o                         
  -1   3   2        164.04        160.97         1.82 o                         
   0   3   2       1833.07       1886.34        24.96 o                         
   1   3   2         93.38         98.27         1.32 o                         
   2   3   2       2062.34       1976.82        20.15 o                         
   3   3   2          0.02          0.09         0.14 o                         
   4   3   2         51.81         65.16         1.00 o                         
   5   3   2        161.61        156.34         2.06 o                         
   6   3   2         15.82         18.45         0.71 o                         
   7   3   2        172.24        143.24         2.90 o                         
   8   3   2          1.37          2.37         0.98 o                         
   9   3   2         16.47         21.11         1.84 o                         
  10   3   2         26.69         25.59         4.27 o                         
  -8   4   2         97.27        106.82         3.73 o                         
  -7   4   2        188.33        183.63         4.33 o                         
  -6   4   2          2.24          1.64         0.66 o                         
  -5   4   2         66.57         70.99         1.51 o                         
  -4   4   2         48.40         46.18         0.99 o                         
  -3   4   2        121.01        143.65         2.11 o                         
  -2   4   2        566.97        539.55         6.75 o                         
  -1   4   2       1379.16       1323.46        14.13 o                         
   0   4   2       1438.80       1516.94        16.07 o                         
   1   4   2       2017.05       1962.04        22.40 o                         
   2   4   2        581.77        571.39         6.02 o                         
   3   4   2         46.85         62.10         0.90 o                         
   4   4   2         95.24        105.98         2.11 o                         
   5   4   2        192.23        206.28         2.69 o                         
   6   4   2          0.53          1.55         0.34 o                         
   7   4   2          5.11          6.10         0.69 o                         
   8   4   2          4.04          4.88         0.86 o                         
   9   4   2          0.66          0.55         0.95 o                         
  10   4   2         52.04         59.34         4.29 o                         
  -8   5   2          3.92          5.37         2.25 o                         
  -7   5   2         37.63         35.65         2.21 o                         
  -6   5   2        161.97        161.96         3.87 o                         
  -5   5   2        221.66        210.19         4.57 o                         
  -4   5   2        709.65        700.92         9.31 o                         
  -3   5   2        445.10        432.27         6.23 o                         
  -2   5   2          5.48          4.78         0.33 o                         
  -1   5   2          2.35          2.04         0.18 o                         
   0   5   2         20.48         14.57         0.38 o                         
   1   5   2       1087.18       1113.52        11.94 o                         
   2   5   2        420.54        393.22         4.42 o                         
   3   5   2         88.03         86.76         1.36 o                         
   4   5   2        133.19        141.37         1.98 o                         
   5   5   2         48.55         51.27         1.08 o                         
   6   5   2        412.18        410.66         5.79 o                         
   7   5   2        108.96         92.71         2.37 o                         
   8   5   2         40.36         42.73         1.77 o                         
   9   5   2          9.60          9.38         1.51 o                         
  10   5   2        147.31        161.77         9.75 o                         
  -7   6   2          0.00         -0.83         0.83 o                         
  -6   6   2          0.04          0.26         0.64 o                         
  -5   6   2        153.33        154.87         3.64 o                         
  -4   6   2          3.29          4.33         0.57 o                         
  -3   6   2        488.86        482.09         7.41 o                         
  -2   6   2        154.99        162.85         2.82 o                         
  -1   6   2         21.67         21.28         0.68 o                         
   0   6   2         41.40         46.65         1.03 o                         
   1   6   2        956.82       1058.69        12.35 o                         
   2   6   2          8.94          6.30         0.35 o                         
   3   6   2         27.74         31.97         0.88 o                         
   4   6   2        224.81        219.95         2.83 o                         
   5   6   2          0.46         -0.06         0.26 o                         
   6   6   2         27.95         25.65         1.07 o                         
   7   6   2        456.68        434.11         7.64 o                         
   8   6   2         31.86         26.78         1.48 o                         
   9   6   2         25.75         22.18         1.60 o                         
  10   6   2          2.90          6.70         2.74 o                         
  -6   7   2          1.76          0.53         0.79 o                         
  -5   7   2          7.65          8.31         0.99 o                         
  -4   7   2         86.91         89.02         2.45 o                         
  -3   7   2          0.62          1.26         0.41 o                         
  -2   7   2         36.62         34.51         1.08 o                         
  -1   7   2         71.80         78.99         1.76 o                         
   0   7   2        352.06        360.17         5.21 o                         
   1   7   2        225.38        217.81         2.76 o                         
   2   7   2        178.26        165.14         2.41 o                         
   3   7   2          0.26          0.87         0.27 o                         
   4   7   2        142.35        148.98         2.27 o                         
   5   7   2         96.85         99.49         1.79 o                         
   6   7   2         11.43         11.62         0.88 o                         
   7   7   2         63.33         60.35         2.00 o                         
   8   7   2          2.65          2.13         0.70 o                         
   9   7   2          1.40          0.43         0.98 o                         
  -6   8   2         25.50         24.49         2.25 o                         
  -5   8   2         30.25         28.20         1.82 o                         
  -4   8   2        206.74        209.52         4.52 o                         
  -3   8   2          0.95         -0.42         0.42 o                         
  -2   8   2          5.98          5.33         0.59 o                         
  -1   8   2         28.65         25.39         0.99 o                         
   0   8   2         76.13         71.21         1.90 o                         
   1   8   2        225.75        219.63         3.38 o                         
   2   8   2       1024.21       1029.52        12.74 o                         
   3   8   2        510.71        502.73         7.45 o                         
   4   8   2         72.94         75.54         2.04 o                         
   5   8   2         18.48         17.68         0.92 o                         
   6   8   2         19.27         21.22         1.21 o                         
   7   8   2         40.12         39.92         1.73 o                         
   8   8   2         74.39         71.86         2.41 o                         
   9   8   2          6.39          5.36         1.22 o                         
  -5   9   2         45.87         48.97         3.56 o                         
  -4   9   2         32.76         32.59         2.22 o                         
  -3   9   2          5.00          4.19         1.04 o                         
  -2   9   2        152.44        140.70         3.25 o                         
  -1   9   2          1.71          0.84         0.49 o                         
   0   9   2          0.04          0.16         0.24 o                         
   1   9   2        867.02        906.22        12.54 o                         
   2   9   2        354.67        350.08         5.29 o                         
   3   9   2        128.83        121.77         2.95 o                         
   4   9   2          1.30          0.66         0.57 o                         
   5   9   2        519.35        493.43         8.44 o                         
   6   9   2         10.01          8.09         0.83 o                         
   7   9   2        653.57        647.80        10.96 o                         
   8   9   2         18.48         20.80         1.58 o                         
   9   9   2        114.56        118.30         4.47 o                         
  -5  10   2         20.36         15.23         3.96 o                         
  -4  10   2        183.34        180.26         6.58 o                         
  -3  10   2          1.37          1.97         1.19 o                         
  -2  10   2         92.68         86.35         4.17 o                         
  -1  10   2        198.05        191.60         4.25 o                         
   0  10   2          2.57          1.79         0.58 o                         
   1  10   2         49.41         51.05         1.50 o                         
   2  10   2          0.01          0.40         0.38 o                         
   3  10   2         55.42         50.50         1.61 o                         
   4  10   2        104.00        100.36         2.37 o                         
   5  10   2        478.81        481.85         8.39 o                         
   6  10   2        553.40        550.61         8.36 o                         
   7  10   2         10.92         13.61         1.27 o                         
   8  10   2        678.21        687.63        15.69 o                         
   9  10   2          4.16          6.05         1.61 o                         
  -4  11   2          4.85          6.48         1.96 o                         
  -3  11   2          4.52          7.80         1.74 o                         
  -2  11   2         20.47         18.04         2.11 o                         
  -1  11   2          7.70          8.27         0.98 o                         
   0  11   2         11.23         11.21         0.97 o                         
   1  11   2        146.72        137.49         3.11 o                         
   2  11   2          0.56          0.66         0.45 o                         
   3  11   2        255.23        250.06         4.17 o                         
   4  11   2        402.45        413.16         7.94 o                         
   5  11   2        151.79        143.18         3.30 o                         
   6  11   2          7.62          7.92         0.91 o                         
   7  11   2          2.43          2.13         1.02 o                         
   8  11   2         60.26         58.12         3.30 o                         
   9  11   2          2.11          1.64         1.43 o                         
  -3  12   2        103.82        107.50         4.26 o                         
  -2  12   2          4.46          4.25         1.26 o                         
  -1  12   2         23.20         20.98         1.91 o                         
   0  12   2         10.66         10.06         1.10 o                         
   1  12   2         81.04         75.56         2.38 o                         
   2  12   2         82.19         77.63         2.08 o                         
   3  12   2         19.29         21.63         1.15 o                         
   4  12   2        108.48        111.87         3.07 o                         
   5  12   2         53.36         58.73         2.20 o                         
   6  12   2         17.25         15.88         1.55 o                         
   7  12   2          0.53          0.27         0.88 o                         
   8  12   2          0.11          1.01         1.11 o                         
   9  12   2          4.43          2.34         2.04 o                         
  -2  13   2          0.01          0.17         1.16 o                         
  -1  13   2        147.35        158.99         5.17 o                         
   0  13   2         83.12         84.78         3.35 o                         
   1  13   2          3.52          4.46         1.02 o                         
   2  13   2          3.76          2.95         0.88 o                         
   3  13   2        314.83        300.01         6.95 o                         
   4  13   2         50.87         56.40         2.58 o                         
   5  13   2          0.83          2.19         0.93 o                         
   6  13   2          9.06          8.88         1.14 o                         
   7  13   2          1.95          1.83         0.93 o                         
   8  13   2          5.74          3.99         2.09 o                         
  -1  14   2         41.72         47.05         5.64 o                         
   0  14   2          9.23         11.74         1.71 o                         
   1  14   2          2.36          2.71         1.17 o                         
   2  14   2        455.24        485.66        13.60 o                         
   3  14   2        204.05        189.18         6.74 o                         
   4  14   2         23.98         26.41         3.66 o                         
   5  14   2          0.78          0.70         1.28 o                         
   6  14   2         64.44         68.53         3.73 o                         
   7  14   2         24.30         25.20         5.94 o                         
   0  15   2          7.64          6.40         2.74 o                         
   1  15   2         10.06          9.44         3.66 o                         
   2  15   2         40.79         36.21         3.16 o                         
   3  15   2        285.28        282.45        12.72 o                         
   4  15   2         52.21         58.41         5.33 o                         
   5  15   2         53.17         54.53         6.70 o                         
   6  15   2         91.97         97.58         8.23 o                         
  -6 -14   3         55.92         66.11         6.40 o                         
  -3 -14   3         13.08          5.79         4.57 o                         
  -2 -14   3        107.15        136.80         9.14 o                         
  -7 -13   3         45.66         50.27         5.79 o                         
  -6 -13   3          0.48          1.26         1.42 o                         
  -5 -13   3         41.91         45.17         3.88 o                         
  -4 -13   3         23.30         21.17         5.64 o                         
  -3 -13   3         22.14         24.30         2.99 o                         
  -2 -13   3         18.54         19.56         3.17 o                         
  -1 -13   3          1.95          3.66         2.13 o                         
   0 -13   3         16.55         11.27         4.27 o                         
  -8 -12   3          5.09          6.70         3.35 o                         
  -7 -12   3         44.72         47.89         3.03 o                         
  -6 -12   3         23.52         29.90         2.65 o                         
  -5 -12   3         63.23         65.07         4.21 o                         
  -4 -12   3          0.14         -0.16         0.77 o                         
  -3 -12   3         77.04         78.09         3.94 o                         
  -2 -12   3          1.81          4.29         1.34 o                         
  -1 -12   3        124.35        126.51         4.34 o                         
   0 -12   3         45.07         49.42         5.06 o                         
   1 -12   3         86.98         89.06         5.91 o                         
  -9 -11   3          3.27          4.57         2.74 o                         
  -8 -11   3         32.09         29.30         2.78 o                         
  -7 -11   3          0.52          0.79         1.12 o                         
  -6 -11   3         30.43         32.97         2.87 o                         
  -5 -11   3         53.46         42.64         2.08 o                         
  -4 -11   3         26.81         24.31         2.16 o                         
  -3 -11   3        114.81        108.78         3.54 o                         
  -2 -11   3         10.15          9.56         1.21 o                         
  -1 -11   3         36.05         32.44         2.20 o                         
   0 -11   3         30.40         26.32         2.13 o                         
   1 -11   3          0.40         -0.25         0.93 o                         
   2 -11   3          0.16          1.58         1.16 o                         
  -9 -10   3          6.18          6.05         6.55 o                         
  -8 -10   3        414.28        411.79         9.10 o                         
  -7 -10   3          9.66          7.85         1.17 o                         
  -6 -10   3        404.31        385.39         6.65 o                         
  -5 -10   3          4.50          2.98         1.04 o                         
  -4 -10   3          0.48          0.49         0.77 o                         
  -3 -10   3        427.40        378.11         8.00 o                         
  -2 -10   3         12.64         12.01         1.05 o                         
  -1 -10   3         52.65         44.22         2.00 o                         
   0 -10   3          3.82          2.99         1.06 o                         
   1 -10   3         17.83         17.63         1.55 o                         
   2 -10   3         26.94         25.79         2.11 o                         
   3 -10   3         17.95         18.66         2.81 o                         
  -9  -9   3         11.96          9.68         1.69 o                         
  -8  -9   3          3.56          4.63         1.14 o                         
  -7  -9   3         87.95         87.65         2.60 o                         
  -6  -9   3          0.85          0.75         0.57 o                         
  -5  -9   3        105.83        103.31         2.37 o                         
  -4  -9   3          0.54         -0.29         0.45 o                         
  -3  -9   3        112.50        101.07         2.39 o                         
  -2  -9   3        125.42         98.98         2.28 o                         
  -1  -9   3          4.94          6.07         0.64 o                         
   0  -9   3        200.88        174.95         4.01 o                         
   1  -9   3          0.07         -0.17         0.68 o                         
   2  -9   3          0.43          0.25         0.71 o                         
   3  -9   3          0.05          0.62         0.85 o                         
   4  -9   3          2.30          1.39         1.27 o                         
   5  -9   3         10.71          7.92         3.66 o                         
 -10  -8   3         16.19         12.80         3.35 o                         
  -9  -8   3          0.45          0.83         1.02 o                         
  -8  -8   3         65.95         72.88         2.90 o                         
  -7  -8   3        173.60        169.52         3.49 o                         
  -6  -8   3         40.72         36.80         1.44 o                         
  -5  -8   3          0.00          0.28         0.46 o                         
  -4  -8   3        169.45        163.85         3.11 o                         
  -3  -8   3         33.18         34.30         1.20 o                         
  -2  -8   3          0.58          0.63         0.38 o                         
  -1  -8   3        253.43        254.93         4.39 o                         
   0  -8   3          8.85          6.15         0.69 o                         
   1  -8   3        104.35         86.17         2.56 o                         
   2  -8   3          0.01          0.44         0.73 o                         
   3  -8   3          1.16          1.10         0.75 o                         
   4  -8   3         74.23         79.69         5.98 o                         
   5  -8   3         33.63         35.64         5.18 o                         
 -10  -7   3         12.35         10.05         3.05 o                         
  -9  -7   3         15.92         17.89         1.96 o                         
  -8  -7   3          9.36          6.24         1.11 o                         
  -7  -7   3        182.69        170.01         3.25 o                         
  -6  -7   3         30.76         29.39         1.30 o                         
  -5  -7   3          2.02          0.92         0.48 o                         
  -4  -7   3         27.71         32.69         1.22 o                         
  -3  -7   3          1.37          0.29         0.36 o                         
  -2  -7   3        111.56        115.55         1.98 o                         
  -1  -7   3          5.84          4.41         0.52 o                         
   0  -7   3        181.07        158.01         3.18 o                         
   1  -7   3          8.91         13.04         0.87 o                         
   2  -7   3        178.07        180.67         6.92 o                         
   3  -7   3         19.60         20.85         1.53 o                         
   4  -7   3        115.19        113.71         4.07 o                         
   5  -7   3          0.78          0.36         1.03 o                         
   6  -7   3         48.21         53.93         6.40 o                         
 -10  -6   3         73.70         76.17         7.31 o                         
  -9  -6   3          3.86          1.42         1.05 o                         
  -8  -6   3         69.61         72.83         2.45 o                         
  -7  -6   3        116.27        118.10         2.66 o                         
  -6  -6   3        295.14        292.79         5.03 o                         
  -5  -6   3        192.58        207.65         3.14 o                         
  -4  -6   3         95.44        101.02         1.77 o                         
  -3  -6   3         12.27          9.86         0.55 o                         
  -2  -6   3        371.71        351.13         4.66 o                         
  -1  -6   3        109.41        122.80         2.33 o                         
   0  -6   3         44.10         42.85         1.19 o                         
   1  -6   3         27.43         26.63         0.97 o                         
   2  -6   3         26.54         26.52         1.02 o                         
   3  -6   3        113.65        109.48         3.08 o                         
   4  -6   3         94.03         98.47         3.50 o                         
   5  -6   3         12.79         16.50         1.72 o                         
   6  -6   3         62.92         62.38         3.34 o                         
 -10  -5   3          0.00          0.24         1.34 o                         
  -9  -5   3          1.64          0.97         1.08 o                         
  -8  -5   3         97.75        102.38         3.50 o                         
  -7  -5   3        141.77        137.50         3.12 o                         
  -6  -5   3        505.42        507.40         6.76 o                         
  -5  -5   3        793.44        785.47         9.47 o                         
  -4  -5   3        415.70        441.21         5.12 o                         
  -3  -5   3        991.55       1017.53        12.56 o                         
  -2  -5   3         29.37         31.74         0.72 o                         
  -1  -5   3          1.40          0.41         0.27 o                         
   0  -5   3       1195.13       1215.11        15.58 o                         
   1  -5   3        503.54        484.90         6.20 o                         
   2  -5   3         54.19         54.76         1.17 o                         
   3  -5   3        200.80        186.01         3.29 o                         
   4  -5   3        502.99        509.20        10.71 o                         
   5  -5   3        163.16        177.98         5.34 o                         
   6  -5   3        198.44        203.67         7.08 o                         
   7  -5   3        228.50        246.80        14.63 o                         
 -10  -4   3         17.09         13.05         2.10 o                         
  -9  -4   3         14.40         14.55         1.62 o                         
  -8  -4   3         11.85         10.48         1.47 o                         
  -7  -4   3        180.42        168.35         3.25 o                         
  -6  -4   3        133.10        121.97         2.23 o                         
  -5  -4   3         51.81         56.72         1.42 o                         
  -4  -4   3        305.20        281.93         3.55 o                         
  -3  -4   3        905.73        959.92        11.30 o                         
  -2  -4   3         37.23         53.34         1.03 o                         
  -1  -4   3       1038.98       1021.45        12.44 o                         
   0  -4   3        449.61        460.21         6.47 o                         
   1  -4   3         12.18          9.98         0.40 o                         
   2  -4   3        620.27        623.23         8.18 o                         
   3  -4   3        188.57        186.59         2.96 o                         
   4  -4   3         72.42         64.81         1.78 o                         
   5  -4   3         67.08         65.25         2.39 o                         
   6  -4   3          1.30          1.43         0.95 o                         
   7  -4   3          3.18          6.60         1.31 o                         
 -10  -3   3         23.69         29.88         4.27 o                         
  -9  -3   3          1.61          2.02         1.01 o                         
  -8  -3   3         21.75         20.92         1.66 o                         
  -7  -3   3          6.31          4.45         0.64 o                         
  -6  -3   3         26.95         26.04         1.05 o                         
  -5  -3   3        566.99        577.53         7.44 o                         
  -4  -3   3        233.04        227.72         3.31 o                         
  -3  -3   3        461.25        494.61         5.19 o                         
  -2  -3   3        235.75        229.28         2.45 o                         
  -1  -3   3        249.51        280.49         3.07 o                         
   0  -3   3        232.05        212.97         2.49 o                         
   1  -3   3       1061.08       1132.65        13.71 o                         
   2  -3   3         84.09         78.55         1.40 o                         
   3  -3   3          0.19          2.50         0.36 o                         
   4  -3   3         14.30         14.37         0.69 o                         
   5  -3   3         38.78         35.67         1.84 o                         
   6  -3   3          4.10          2.91         1.41 o                         
   7  -3   3         17.47         22.07         1.78 o                         
   8  -3   3        110.07        120.33         7.29 o                         
 -10  -2   3         14.08         17.67         3.35 o                         
  -9  -2   3         13.73         16.29         2.37 o                         
  -8  -2   3         11.06         11.30         1.09 o                         
  -7  -2   3         44.30         44.35         1.81 o                         
  -6  -2   3        288.97        280.28         4.69 o                         
  -5  -2   3        103.50        125.43         2.24 o                         
  -4  -2   3          1.67          1.89         0.22 o                         
  -3  -2   3        232.33        216.99         2.53 o                         
  -2  -2   3        360.80        358.49         4.19 o                         
  -1  -2   3        428.50        439.37         5.21 o                         
   0  -2   3        979.69        947.42        11.96 o                         
   1  -2   3       3304.99       3482.27        46.24 o                         
   2  -2   3        231.30        261.26         4.06 o                         
   3  -2   3        141.42        139.56         2.57 o                         
   4  -2   3          0.94          1.03         0.48 o                         
   5  -2   3         72.91         72.13         2.24 o                         
   6  -2   3         15.56         18.43         1.13 o                         
   7  -2   3          6.54          5.79         1.22 o                         
   8  -2   3         40.55         50.06         3.10 o                         
  -9  -1   3        305.45        301.08         9.78 o                         
  -8  -1   3         13.86         14.25         1.16 o                         
  -7  -1   3          0.41          1.74         0.65 o                         
  -6  -1   3        194.41        178.42         2.72 o                         
  -5  -1   3          3.09          8.48         0.49 o                         
  -4  -1   3         55.27         60.56         1.01 o                         
  -3  -1   3        196.44        242.97         2.74 o                         
  -2  -1   3        335.66        319.14         3.36 o                         
  -1  -1   3       1340.48       1260.78        15.10 o                         
   0  -1   3        638.78        598.97         6.20 o                         
   1  -1   3       1546.81       1462.65        16.08 o                         
   2  -1   3          0.30          1.92         0.18 o                         
   3  -1   3        267.87        279.01         4.77 o                         
   4  -1   3        119.54        125.48         2.42 o                         
   5  -1   3        146.29        160.82         3.10 o                         
   6  -1   3         34.93         27.82         1.28 o                         
   7  -1   3          9.11          6.19         0.91 o                         
   8  -1   3         20.76         24.65         1.93 o                         
   9  -1   3         38.79         41.43         8.53 o                         
  -9   0   3         93.89        107.97         3.59 o                         
  -8   0   3        444.64        439.23         7.93 o                         
  -7   0   3         17.81         20.52         1.24 o                         
  -6   0   3        843.76        899.88        12.65 o                         
  -5   0   3        318.09        303.41         4.38 o                         
  -4   0   3        429.71        444.24         5.45 o                         
  -3   0   3        917.29        910.02         9.20 o                         
  -2   0   3         77.32        102.68         1.19 o                         
  -1   0   3          1.71          0.05         0.10 o                         
   0   0   3       1580.44       1504.31        15.92 o                         
   1   0   3        341.05        315.72         3.49 o                         
   2   0   3       1379.32       1356.20        18.13 o                         
   3   0   3         21.92         32.06         1.02 o                         
   4   0   3        628.19        673.32        10.05 o                         
   5   0   3        630.04        624.15        10.23 o                         
   6   0   3        313.54        337.07         5.68 o                         
   7   0   3        106.92         99.47         2.82 o                         
   8   0   3          4.30          3.25         0.94 o                         
   9   0   3         52.48         71.29         7.92 o                         
  -9   1   3          1.26          1.32         1.12 o                         
  -8   1   3         27.28         26.27         1.49 o                         
  -7   1   3         15.13         15.85         1.10 o                         
  -6   1   3        762.59        739.32        10.52 o                         
  -5   1   3        545.99        543.46         7.39 o                         
  -4   1   3        780.21        779.08         9.68 o                         
  -3   1   3          1.05          1.25         0.30 o                         
  -2   1   3        559.34        504.09         6.00 o                         
  -1   1   3       3435.97       3355.15        50.25 o                         
   0   1   3        112.72        102.35         1.19 o                         
   1   1   3        101.65        107.79         1.28 o                         
   2   1   3       1143.86       1136.04        11.71 o                         
   3   1   3        258.48        245.87         3.41 o                         
   4   1   3         51.41         53.62         1.11 o                         
   5   1   3        133.10        134.15         2.15 o                         
   6   1   3         15.03         22.53         1.12 o                         
   7   1   3         10.55          8.90         0.94 o                         
   8   1   3         47.04         48.27         2.34 o                         
   9   1   3         56.37         62.54         4.13 o                         
  -9   2   3         13.07         14.92         2.92 o                         
  -8   2   3         87.81         94.53         2.99 o                         
  -7   2   3          0.08          0.02         0.52 o                         
  -6   2   3        350.49        346.28         5.74 o                         
  -5   2   3        135.49        126.11         2.34 o                         
  -4   2   3          0.02          1.83         0.30 o                         
  -3   2   3        628.87        678.56         8.69 o                         
  -2   2   3        714.46        725.75         7.82 o                         
  -1   2   3       2214.21       2114.36        20.27 o                         
   0   2   3        167.05        125.14         1.72 o                         
   1   2   3       5702.82       5889.72        90.63 o                         
   2   2   3       1938.10       1981.80        20.96 o                         
   3   2   3        253.49        272.36         3.39 o                         
   4   2   3        148.35        163.84         2.30 o                         
   5   2   3         13.30          9.30         0.37 o                         
   6   2   3        310.85        278.33         3.86 o                         
   7   2   3          6.66          5.71         0.84 o                         
   8   2   3        127.32        117.83         4.84 o                         
   9   2   3          1.79          1.43         1.09 o                         
  -9   3   3         19.67         19.56         4.72 o                         
  -8   3   3         26.26         26.89         1.86 o                         
  -7   3   3        132.53        136.28         3.83 o                         
  -6   3   3         25.51         25.49         1.32 o                         
  -5   3   3        329.10        320.36         5.18 o                         
  -4   3   3        550.56        543.99         7.71 o                         
  -3   3   3         92.06        109.79         1.63 o                         
  -2   3   3          0.00          0.12         0.11 o                         
  -1   3   3        147.40        131.53         1.48 o                         
   0   3   3        760.98        703.98         7.41 o                         
   1   3   3       1565.35       1613.26        21.30 o                         
   2   3   3        736.61        735.31         7.64 o                         
   3   3   3          0.30          0.21         0.14 o                         
   4   3   3        450.79        434.84         5.82 o                         
   5   3   3        158.51        171.80         2.43 o                         
   6   3   3          3.01          0.77         0.35 o                         
   7   3   3        178.89        164.73         3.20 o                         
   8   3   3          5.65          2.86         1.41 o                         
   9   3   3        101.45        123.70         4.06 o                         
  -8   4   3          0.28          0.44         0.97 o                         
  -7   4   3          5.98          6.04         0.92 o                         
  -6   4   3          1.89          1.08         0.86 o                         
  -5   4   3        299.00        307.76         5.15 o                         
  -4   4   3        158.55        150.87         2.38 o                         
  -3   4   3        491.10        470.55         5.95 o                         
  -2   4   3         72.83         76.34         1.12 o                         
  -1   4   3        100.09         91.91         1.17 o                         
   0   4   3        140.61        137.56         1.60 o                         
   1   4   3       1232.33       1383.39        16.17 o                         
   2   4   3         47.57         42.31         0.65 o                         
   3   4   3        183.10        188.86         2.17 o                         
   4   4   3          4.87          5.24         0.33 o                         
   5   4   3          0.15          0.40         0.24 o                         
   6   4   3         37.29         36.17         1.05 o                         
   7   4   3         16.02         14.16         0.97 o                         
   8   4   3         39.04         40.44         2.02 o                         
   9   4   3        162.31        174.37         5.40 o                         
  10   4   3          9.38         10.05         3.35 o                         
  -8   5   3        175.44        183.47        10.97 o                         
  -7   5   3         16.60         16.42         1.31 o                         
  -6   5   3         22.07         19.21         1.33 o                         
  -5   5   3        352.02        343.79         6.69 o                         
  -4   5   3        156.40        147.91         2.35 o                         
  -3   5   3         34.91         36.91         1.00 o                         
  -2   5   3         48.57         32.14         0.75 o                         
  -1   5   3        184.67        184.13         2.11 o                         
   0   5   3        172.07        167.61         2.02 o                         
   1   5   3        239.48        255.63         2.96 o                         
   2   5   3        730.41        807.09        10.22 o                         
   3   5   3        817.22        814.74         9.59 o                         
   4   5   3       2004.83       2139.31        23.61 o                         
   5   5   3        150.22        140.31         2.27 o                         
   6   5   3        278.19        273.82         4.30 o                         
   7   5   3        366.48        359.82         6.48 o                         
   8   5   3         98.93         96.34         2.66 o                         
   9   5   3         18.98         13.82         1.70 o                         
  10   5   3          2.09          9.75         2.74 o                         
  -8   6   3         77.91         87.14         7.01 o                         
  -7   6   3          0.02         -0.92         0.92 o                         
  -6   6   3         18.14         18.32         1.30 o                         
  -5   6   3        297.65        307.82         6.18 o                         
  -4   6   3         28.92         29.33         1.25 o                         
  -3   6   3         14.01         13.92         0.79 o                         
  -2   6   3         30.85         34.73         0.86 o                         
  -1   6   3         26.41         23.74         0.67 o                         
   0   6   3          1.92          2.80         0.25 o                         
   1   6   3         80.74         93.72         1.35 o                         
   2   6   3        211.06        211.72         2.67 o                         
   3   6   3         21.70         27.50         0.84 o                         
   4   6   3         11.24         11.44         0.48 o                         
   5   6   3        418.34        415.89         5.44 o                         
   6   6   3          0.09          1.37         0.38 o                         
   7   6   3          1.63          1.29         0.61 o                         
   8   6   3         33.42         27.72         1.48 o                         
   9   6   3         11.03         10.86         1.66 o                         
  -7   7   3          8.72          9.91         3.66 o                         
  -6   7   3          3.00          2.10         0.81 o                         
  -5   7   3         35.66         39.81         2.26 o                         
  -4   7   3        199.62        211.70         4.46 o                         
  -3   7   3         22.65         25.55         1.05 o                         
  -2   7   3         13.65         12.29         0.63 o                         
  -1   7   3         22.16         21.34         0.95 o                         
   0   7   3          6.80          4.39         0.32 o                         
   1   7   3          8.66         17.79         0.69 o                         
   2   7   3         35.58         34.16         0.88 o                         
   3   7   3         31.09         28.63         0.76 o                         
   4   7   3         33.05         35.69         1.20 o                         
   5   7   3          9.71         14.74         0.72 o                         
   6   7   3         90.23         84.33         2.22 o                         
   7   7   3        158.75        150.91         3.38 o                         
   8   7   3         39.25         35.55         1.70 o                         
   9   7   3          1.09         -0.35         0.96 o                         
  -6   8   3          4.23          4.31         1.32 o                         
  -5   8   3         40.13         37.48         1.82 o                         
  -4   8   3         64.36         66.40         2.10 o                         
  -3   8   3         57.19         56.73         1.68 o                         
  -2   8   3         77.96         78.09         1.77 o                         
  -1   8   3        149.81        162.64         2.92 o                         
   0   8   3        146.39        144.92         2.65 o                         
   1   8   3        116.69        126.88         2.12 o                         
   2   8   3          1.08          1.27         0.30 o                         
   3   8   3         75.48         75.57         1.40 o                         
   4   8   3         84.49         83.80         1.79 o                         
   5   8   3         35.06         38.62         1.15 o                         
   6   8   3         38.61         41.95         1.55 o                         
   7   8   3          2.26          2.77         0.72 o                         
   8   8   3         25.17         26.40         1.54 o                         
   9   8   3          8.49          9.50         1.70 o                         
  -5   9   3          0.31         -0.68         0.91 o                         
  -4   9   3        104.70        102.92         4.05 o                         
  -3   9   3         67.66         69.44         2.38 o                         
  -2   9   3         56.69         56.44         2.15 o                         
  -1   9   3        101.74        107.97         2.25 o                         
   0   9   3        269.08        259.86         4.34 o                         
   1   9   3        373.81        371.44         5.89 o                         
   2   9   3        420.74        396.11         5.88 o                         
   3   9   3       1178.50       1142.67        15.62 o                         
   4   9   3        477.40        487.02         7.56 o                         
   5   9   3       1663.29       1656.46        22.55 o                         
   6   9   3          7.35          9.04         0.85 o                         
   7   9   3        260.93        267.66         5.26 o                         
   8   9   3         96.24         96.16         3.43 o                         
   9   9   3        169.66        169.76         5.01 o                         
  -5  10   3         19.51         18.29         2.52 o                         
  -4  10   3         24.61         26.61         2.59 o                         
  -3  10   3         37.75         35.78         2.95 o                         
  -2  10   3         10.94         13.74         1.25 o                         
  -1  10   3          0.16         -0.11         0.54 o                         
   0  10   3          1.60         -0.09         0.55 o                         
   1  10   3        138.51        135.95         2.68 o                         
   2  10   3       1007.73        992.13        13.80 o                         
   3  10   3         38.39         36.56         1.44 o                         
   4  10   3       1083.63       1067.09        18.29 o                         
   5  10   3          3.20          5.25         0.79 o                         
   6  10   3       1415.88       1384.42        19.26 o                         
   7  10   3        149.15        145.67         4.24 o                         
   8  10   3         46.27         47.07         2.65 o                         
   9  10   3         43.71         42.31         3.39 o                         
  -4  11   3          0.95          1.23         1.42 o                         
  -3  11   3          2.18          0.89         1.24 o                         
  -2  11   3         41.26         43.80         3.08 o                         
  -1  11   3        101.72        111.50         4.45 o                         
   0  11   3        270.02        265.35         5.06 o                         
   1  11   3         10.42         10.45         0.80 o                         
   2  11   3         97.50         98.73         2.64 o                         
   3  11   3        241.64        241.01         4.25 o                         
   4  11   3         61.81         59.60         2.17 o                         
   5  11   3         11.34          9.46         0.99 o                         
   6  11   3         43.39         44.93         1.96 o                         
   7  11   3         78.53         80.21         3.77 o                         
   8  11   3         32.03         31.07         2.24 o                         
   9  11   3         49.09         55.47         8.68 o                         
  -3  12   3         95.34         92.65         6.10 o                         
  -2  12   3         19.34         16.22         2.14 o                         
  -1  12   3          8.12          8.31         1.28 o                         
   0  12   3         18.74         20.09         1.49 o                         
   1  12   3          0.89          0.24         0.61 o                         
   2  12   3         55.38         57.88         1.67 o                         
   3  12   3         92.71         92.12         2.47 o                         
   4  12   3         60.93         66.94         2.38 o                         
   5  12   3         68.78         72.96         2.84 o                         
   6  12   3          6.66          6.03         0.99 o                         
   7  12   3          0.25         -0.49         0.95 o                         
   8  12   3         36.06         37.31         2.47 o                         
   9  12   3         16.78         11.27         3.66 o                         
  -2  13   3         14.88         16.56         1.88 o                         
  -1  13   3          4.15          2.70         1.16 o                         
   0  13   3          4.32          3.30         0.91 o                         
   1  13   3         74.31         73.14         2.50 o                         
   2  13   3        172.08        172.52         4.12 o                         
   3  13   3         82.49         73.91         2.58 o                         
   4  13   3         39.06         35.28         2.02 o                         
   5  13   3          6.66          3.52         1.01 o                         
   6  13   3         14.64         14.89         1.35 o                         
   7  13   3         15.79         20.98         1.69 o                         
   8  13   3          9.52         11.06         4.86 o                         
  -1  14   3          7.13          5.33         1.44 o                         
   0  14   3        202.51        210.42         6.18 o                         
   1  14   3         12.99         13.35         1.62 o                         
   2  14   3        310.20        313.29         8.09 o                         
   3  14   3         73.78         85.30         6.16 o                         
   4  14   3        160.13        179.49         9.63 o                         
   5  14   3        116.16        125.52         4.29 o                         
   6  14   3          2.18          1.85         1.10 o                         
   7  14   3         22.57         21.85         2.50 o                         
   1  15   3         72.79         73.08         4.39 o                         
   2  15   3         59.49         66.89         5.78 o                         
   3  15   3          0.59          3.33         1.56 o                         
   4  15   3         30.09         31.38         7.01 o                         
   5  15   3         33.05         33.82         5.18 o                         
   6  15   3        214.02        215.89         8.92 o                         
  -3 -14   4         11.63         15.54         3.66 o                         
  -6 -13   4          2.11          1.83         2.13 o                         
  -5 -13   4         14.41         14.62         3.05 o                         
  -4 -13   4          7.86          8.95         2.74 o                         
  -3 -13   4          0.16         -1.60         1.60 o                         
  -2 -13   4         14.67         14.32         3.35 o                         
  -1 -13   4        164.47        166.95        10.66 o                         
  -7 -12   4          2.30          5.31         1.97 o                         
  -6 -12   4         30.44         32.45         2.86 o                         
  -5 -12   4         23.87         22.33         2.23 o                         
  -4 -12   4         33.04         34.69         2.40 o                         
  -3 -12   4        101.31         98.75        11.27 o                         
  -2 -12   4        240.34        224.03         8.94 o                         
  -1 -12   4          0.78          0.30         1.39 o                         
   0 -12   4         19.43         16.32         2.80 o                         
  -9 -11   4         49.20         44.79         6.40 o                         
  -8 -11   4         82.65         73.00         4.52 o                         
  -7 -11   4         23.22         22.25         2.09 o                         
  -6 -11   4         63.34         65.66         3.28 o                         
  -5 -11   4          2.59          1.33         1.03 o                         
  -4 -11   4         34.93         30.34         2.09 o                         
  -3 -11   4         77.45         82.98         3.29 o                         
  -2 -11   4         49.65         52.86         3.08 o                         
  -1 -11   4         18.75         15.47         1.86 o                         
   0 -11   4          0.99          1.10         1.20 o                         
   1 -11   4         87.61         74.45         4.38 o                         
  -9 -10   4          4.53          7.77         2.37 o                         
  -8 -10   4        113.68        113.76         5.47 o                         
  -7 -10   4         13.50         16.42         1.66 o                         
  -6 -10   4         17.24         15.30         1.37 o                         
  -5 -10   4        414.31        380.28         7.58 o                         
  -4 -10   4          1.38          1.87         0.85 o                         
  -3 -10   4          4.23          1.59         0.80 o                         
  -2 -10   4         12.49         11.58         1.15 o                         
  -1 -10   4         30.44         29.65         2.29 o                         
   0 -10   4         83.93         72.28         3.01 o                         
   1 -10   4          3.63          0.53         0.95 o                         
   2 -10   4         36.96         43.41         2.90 o                         
  -9  -9   4          0.45         -1.05         1.28 o                         
  -8  -9   4        116.52        114.81         3.72 o                         
  -7  -9   4          0.29         -0.66         0.70 o                         
  -6  -9   4          2.48          0.94         0.65 o                         
  -5  -9   4        135.56        123.88         2.95 o                         
  -4  -9   4         81.62         74.42         2.61 o                         
  -3  -9   4          0.00          0.17         0.66 o                         
  -2  -9   4          4.55          1.48         0.83 o                         
  -1  -9   4        139.16        141.10         6.77 o                         
   0  -9   4         12.56         11.84         1.21 o                         
   1  -9   4          4.83          5.30         1.22 o                         
   2  -9   4          0.47          0.10         0.85 o                         
   3  -9   4         10.64          9.35         1.79 o                         
  -9  -8   4          7.38          9.35         1.60 o                         
  -8  -8   4         13.37         12.05         1.35 o                         
  -7  -8   4         13.24         12.69         1.14 o                         
  -6  -8   4         45.38         47.12         1.73 o                         
  -5  -8   4          1.57          2.09         0.75 o                         
  -4  -8   4        145.81        144.63         2.84 o                         
  -3  -8   4         31.93         30.09         1.02 o                         
  -2  -8   4        250.39        257.61         5.45 o                         
  -1  -8   4         98.53         80.72         2.36 o                         
   0  -8   4         25.24         25.02         1.95 o                         
   1  -8   4         19.93         17.60         1.34 o                         
   2  -8   4        226.69        247.18         6.60 o                         
   3  -8   4          7.27          6.01         1.10 o                         
   4  -8   4          8.50         10.20         1.50 o                         
  -9  -7   4         12.37          9.66         1.55 o                         
  -8  -7   4        232.00        231.57         5.13 o                         
  -7  -7   4         26.11         24.68         1.44 o                         
  -6  -7   4        117.97        120.38         2.51 o                         
  -5  -7   4         87.53         98.86         1.96 o                         
  -4  -7   4        125.26        139.23         2.56 o                         
  -3  -7   4         25.59         29.09         1.01 o                         
  -2  -7   4        123.76        106.37         2.24 o                         
  -1  -7   4         44.23         56.08         1.65 o                         
   0  -7   4        500.71        526.83         8.80 o                         
   1  -7   4         59.83         55.74         1.87 o                         
   2  -7   4          1.59          2.18         0.81 o                         
   3  -7   4         86.25         88.13         3.63 o                         
   4  -7   4         55.37         55.81         6.13 o                         
   5  -7   4          0.35         -1.28         1.28 o                         
   6  -7   4          0.03          0.91         3.35 o                         
 -10  -6   4          0.18          0.91         2.44 o                         
  -9  -6   4         72.51         66.92         3.52 o                         
  -8  -6   4         11.34         11.86         1.55 o                         
  -7  -6   4        493.54        512.90         8.28 o                         
  -6  -6   4        109.16        108.39         3.98 o                         
  -5  -6   4         60.12         61.68         1.42 o                         
  -4  -6   4        721.40        685.99         9.72 o                         
  -3  -6   4        163.79        179.29         3.14 o                         
  -2  -6   4          3.52          0.87         0.31 o                         
  -1  -6   4        153.44        154.96         3.19 o                         
   0  -6   4         40.10         41.06         1.25 o                         
   1  -6   4         55.76         48.67         1.48 o                         
   2  -6   4         21.99         24.02         1.63 o                         
   3  -6   4          3.26          4.71         0.97 o                         
   4  -6   4        240.89        243.36        10.32 o                         
   5  -6   4          4.33          4.49         1.17 o                         
   6  -6   4         39.14         41.13         5.48 o                         
 -10  -5   4        144.46        125.76         6.33 o                         
  -9  -5   4         24.93         27.02         2.27 o                         
  -8  -5   4         98.82         88.35         3.01 o                         
  -7  -5   4        126.31        130.18         2.86 o                         
  -6  -5   4        297.17        303.67         5.14 o                         
  -5  -5   4        190.18        195.38         3.63 o                         
  -4  -5   4          5.53          3.98         0.39 o                         
  -3  -5   4          0.04          0.86         0.28 o                         
  -2  -5   4         47.54         44.89         0.94 o                         
  -1  -5   4        249.96        250.52         3.55 o                         
   0  -5   4         55.58         63.86         1.33 o                         
   1  -5   4        124.68        114.11         2.36 o                         
   2  -5   4        706.82        689.68        10.96 o                         
   3  -5   4        250.49        266.60         5.23 o                         
   4  -5   4        123.78        136.81         4.31 o                         
   5  -5   4        234.45        244.04         6.73 o                         
   6  -5   4          5.45          2.01         1.23 o                         
 -10  -4   4          4.47          3.34         1.47 o                         
  -9  -4   4          0.00         -0.02         0.91 o                         
  -8  -4   4          5.07          5.11         0.99 o                         
  -7  -4   4         52.00         51.01         1.67 o                         
  -6  -4   4        904.21        880.10        11.75 o                         
  -5  -4   4        141.30        142.42         2.51 o                         
  -4  -4   4         43.76         57.44         1.14 o                         
  -3  -4   4        284.01        286.17         3.71 o                         
  -2  -4   4         24.79         26.60         0.71 o                         
  -1  -4   4         73.13         78.12         1.46 o                         
   0  -4   4       1359.36       1457.74        19.51 o                         
   1  -4   4        443.16        451.03         6.40 o                         
   2  -4   4         14.18         13.41         0.56 o                         
   3  -4   4         37.32         35.21         0.93 o                         
   4  -4   4         19.50         20.10         1.17 o                         
   5  -4   4          4.14          3.06         0.89 o                         
   6  -4   4         50.21         49.50         4.75 o                         
   7  -4   4         46.70         51.32         4.75 o                         
 -10  -3   4         37.35         38.91         6.40 o                         
  -9  -3   4          1.89          0.09         0.90 o                         
  -8  -3   4          3.66          2.43         0.85 o                         
  -7  -3   4        928.63        918.75        13.73 o                         
  -6  -3   4        658.01        661.30         9.00 o                         
  -5  -3   4          5.57          5.56         0.41 o                         
  -4  -3   4          0.14          0.86         0.29 o                         
  -3  -3   4        245.34        271.47         3.52 o                         
  -2  -3   4        609.10        642.25         8.38 o                         
  -1  -3   4        739.52        810.88         9.12 o                         
   0  -3   4        112.87        109.47         1.59 o                         
   1  -3   4         50.13         57.89         1.01 o                         
   2  -3   4          1.46          5.55         0.38 o                         
   3  -3   4          0.14          0.35         0.18 o                         
   4  -3   4         46.65         40.20         1.58 o                         
   5  -3   4         35.10         34.88         1.54 o                         
   6  -3   4          1.72          2.56         0.82 o                         
   7  -3   4          4.01          1.14         0.94 o                         
 -10  -2   4          0.83          5.48         2.44 o                         
  -9  -2   4          4.60          7.45         1.57 o                         
  -8  -2   4          9.67          8.47         0.98 o                         
  -7  -2   4        200.38        206.91         3.95 o                         
  -6  -2   4          1.74          0.43         0.45 o                         
  -5  -2   4         71.14         71.48         1.40 o                         
  -4  -2   4         44.63         32.63         0.95 o                         
  -3  -2   4         76.53         59.29         1.07 o                         
  -2  -2   4       1278.85       1290.94        13.84 o                         
  -1  -2   4        809.96        854.80        10.38 o                         
   0  -2   4        168.12        135.58         1.72 o                         
   1  -2   4          0.09          0.49         0.21 o                         
   2  -2   4        218.89        234.26         3.42 o                         
   3  -2   4        191.34        196.21         3.54 o                         
   4  -2   4        198.31        196.70         3.77 o                         
   5  -2   4        109.85        102.36         2.45 o                         
   6  -2   4          5.24          5.03         0.84 o                         
   7  -2   4         56.81         58.34         2.34 o                         
   8  -2   4         18.19         15.29         2.02 o                         
  -9  -1   4        120.65        111.08         5.56 o                         
  -8  -1   4         41.55         38.67         1.81 o                         
  -7  -1   4          7.06          6.97         0.80 o                         
  -6  -1   4        159.84        155.02         2.70 o                         
  -5  -1   4        147.34        120.53         1.98 o                         
  -4  -1   4        782.67        826.34        10.21 o                         
  -3  -1   4        367.00        356.16         4.60 o                         
  -2  -1   4        212.87        227.10         2.57 o                         
  -1  -1   4       4062.55       3982.39        45.53 o                         
   0  -1   4       1575.10       1638.33        18.00 o                         
   1  -1   4         75.72         84.93         1.31 o                         
   2  -1   4        132.41        141.94         2.03 o                         
   3  -1   4        348.89        367.05         6.16 o                         
   4  -1   4          1.95          1.01         0.47 o                         
   5  -1   4         25.87         19.70         1.02 o                         
   6  -1   4         40.53         39.86         1.55 o                         
   7  -1   4          2.98          3.64         0.80 o                         
   8  -1   4          0.58          1.59         0.96 o                         
  -9   0   4          4.81          3.83         1.10 o                         
  -8   0   4        340.21        320.96         6.15 o                         
  -7   0   4          6.28          7.13         0.83 o                         
  -6   0   4       2432.18       2382.11        31.97 o                         
  -5   0   4        503.20        518.24         7.09 o                         
  -4   0   4        157.48        174.14         2.29 o                         
  -3   0   4         70.50         64.38         1.02 o                         
  -2   0   4        579.62        547.62         6.96 o                         
  -1   0   4         80.00         72.59         1.08 o                         
   0   0   4       2162.29       2066.94        23.61 o                         
   1   0   4        271.20        239.41         2.96 o                         
   2   0   4        981.34       1066.31        12.94 o                         
   3   0   4        368.03        411.35         6.74 o                         
   4   0   4        221.19        261.48         4.12 o                         
   5   0   4          3.09          0.51         0.47 o                         
   6   0   4         14.70         13.04         0.94 o                         
   7   0   4          8.34          6.71         0.86 o                         
   8   0   4         24.26         28.83         1.90 o                         
  -9   1   4         41.40         42.39         2.63 o                         
  -8   1   4         51.37         44.83         1.94 o                         
  -7   1   4          3.56          4.65         0.76 o                         
  -6   1   4        328.79        321.46         5.08 o                         
  -5   1   4         94.85         98.37         1.82 o                         
  -4   1   4         25.44         31.11         0.79 o                         
  -3   1   4       2501.60       2684.30        27.42 o                         
  -2   1   4       1141.06       1175.95        15.25 o                         
  -1   1   4         50.12         52.27         0.67 o                         
   0   1   4        326.80        340.00         3.69 o                         
   1   1   4       1226.70       1285.07        14.11 o                         
   2   1   4         32.04         31.77         0.52 o                         
   3   1   4        192.01        210.14         4.13 o                         
   4   1   4         61.68         66.43         1.55 o                         
   5   1   4          0.03          1.04         0.44 o                         
   6   1   4         76.13         62.70         1.69 o                         
   7   1   4          0.02         -0.60         0.60 o                         
   8   1   4          0.62          1.30         0.91 o                         
   9   1   4         43.94         53.66         3.81 o                         
  -9   2   4         34.18         36.98         2.99 o                         
  -8   2   4         45.50         46.08         2.19 o                         
  -7   2   4         76.29         71.77         2.18 o                         
  -6   2   4          8.11         12.56         0.82 o                         
  -5   2   4         12.65          7.35         0.62 o                         
  -4   2   4          0.10         -0.08         0.25 o                         
  -3   2   4        671.44        707.54         8.41 o                         
  -2   2   4        536.73        485.61         5.01 o                         
  -1   2   4       4301.18       4336.33        71.32 o                         
   0   2   4          3.23          4.91         0.25 o                         
   1   2   4        173.47        182.20         2.10 o                         
   2   2   4        190.03        191.59         2.33 o                         
   3   2   4        428.09        422.32         5.11 o                         
   4   2   4        116.68        111.79         1.63 o                         
   5   2   4         20.99         16.16         0.79 o                         
   6   2   4        117.60        121.28         2.57 o                         
   7   2   4         45.94         44.37         1.88 o                         
   8   2   4         23.19         24.04         1.74 o                         
   9   2   4        129.19        131.20         4.76 o                         
  -9   3   4         29.86         28.37         4.08 o                         
  -8   3   4         26.12         31.03         2.50 o                         
  -7   3   4          0.00          0.82         0.75 o                         
  -6   3   4         92.26         83.48         2.41 o                         
  -5   3   4        106.52         92.24         1.99 o                         
  -4   3   4         78.50         70.70         1.43 o                         
  -3   3   4        292.91        278.25         3.72 o                         
  -2   3   4         84.93         79.21         1.12 o                         
  -1   3   4        617.70        657.90         7.11 o                         
   0   3   4       1992.96       1951.28        24.89 o                         
   1   3   4        208.50        216.49         2.38 o                         
   2   3   4        631.94        649.24         7.31 o                         
   3   3   4        704.49        727.03         7.64 o                         
   4   3   4        216.35        205.44         2.94 o                         
   5   3   4         46.43         47.50         0.94 o                         
   6   3   4         47.73         50.62         1.07 o                         
   7   3   4         35.22         44.73         1.93 o                         
   8   3   4          2.62          3.14         1.04 o                         
   9   3   4          5.16         11.63         1.53 o                         
  -8   4   4         44.45         49.62         3.07 o                         
  -7   4   4          6.72          7.83         1.09 o                         
  -6   4   4         67.05         67.12         2.42 o                         
  -5   4   4        154.69        142.03         2.75 o                         
  -4   4   4        304.58        311.06         5.00 o                         
  -3   4   4         23.16         22.67         0.61 o                         
  -2   4   4        134.33        148.66         2.13 o                         
  -1   4   4        309.21        330.55         3.49 o                         
   0   4   4        199.27        215.64         2.26 o                         
   1   4   4        326.19        369.32         4.27 o                         
   2   4   4        184.29        187.33         2.51 o                         
   3   4   4         31.92         36.59         0.73 o                         
   4   4   4         76.44         81.71         1.18 o                         
   5   4   4        102.42        102.44         1.68 o                         
   6   4   4         13.81         15.16         1.50 o                         
   7   4   4        125.10        114.49         2.66 o                         
   8   4   4         58.08         53.58         2.54 o                         
   9   4   4          0.49         -0.38         0.95 o                         
  -8   5   4         63.87         58.10         4.55 o                         
  -7   5   4        117.76        111.65         3.14 o                         
  -6   5   4          1.04          1.24         0.68 o                         
  -5   5   4        214.67        220.12         4.46 o                         
  -4   5   4          5.46          4.05         0.29 o                         
  -3   5   4        283.36        287.45         4.04 o                         
  -2   5   4        687.87        670.46         8.58 o                         
  -1   5   4          0.89          1.96         0.24 o                         
   0   5   4       1901.29       2031.15        22.30 o                         
   1   5   4        581.15        626.93         7.94 o                         
   2   5   4       3120.64       3466.94        37.94 o                         
   3   5   4          2.63          1.33         0.24 o                         
   4   5   4        311.16        323.84         3.74 o                         
   5   5   4        696.97        691.59         8.69 o                         
   6   5   4        178.94        185.81         3.37 o                         
   7   5   4         24.40         26.16         1.30 o                         
   8   5   4         83.58         72.50         2.61 o                         
   9   5   4         36.62         36.68         2.79 o                         
  -8   6   4          2.50          1.22         2.44 o                         
  -7   6   4         37.92         34.21         2.15 o                         
  -6   6   4         74.69         79.25         2.52 o                         
  -5   6   4        277.35        269.59         7.68 o                         
  -4   6   4        109.28         97.54         2.14 o                         
  -3   6   4         70.19         74.09         1.91 o                         
  -2   6   4         25.50         27.20         0.76 o                         
  -1   6   4         78.95         90.30         1.26 o                         
   0   6   4        127.65        131.53         2.01 o                         
   1   6   4         49.59         37.00         0.78 o                         
   2   6   4        628.56        632.34         9.48 o                         
   3   6   4        238.09        221.09         2.81 o                         
   4   6   4          6.26          7.26         0.53 o                         
   5   6   4          9.42         10.03         0.51 o                         
   6   6   4          3.73          2.85         0.59 o                         
   7   6   4          0.04         -0.07         0.56 o                         
   8   6   4         51.88         54.02         2.14 o                         
   9   6   4         13.29         16.71         1.74 o                         
  -7   7   4         46.89         48.91         2.66 o                         
  -6   7   4         10.12         10.22         1.31 o                         
  -5   7   4         16.23         14.11         1.17 o                         
  -4   7   4        355.87        347.32         7.51 o                         
  -3   7   4          5.10          5.26         0.55 o                         
  -2   7   4         11.24          9.38         0.60 o                         
  -1   7   4        330.42        312.15         3.95 o                         
   0   7   4          4.36          5.46         0.37 o                         
   1   7   4         52.99         36.84         0.82 o                         
   2   7   4         90.73         91.52         1.77 o                         
   3   7   4         45.94         45.13         1.06 o                         
   4   7   4         78.77         75.78         1.38 o                         
   5   7   4         38.47         38.04         0.93 o                         
   6   7   4        115.40        111.77         2.38 o                         
   7   7   4          8.16          8.63         1.06 o                         
   8   7   4         20.46         22.77         1.36 o                         
   9   7   4          0.16         -1.23         1.23 o                         
  -6   8   4         26.22         29.23         2.00 o                         
  -5   8   4          0.19          0.17         0.63 o                         
  -4   8   4        180.04        192.90         4.25 o                         
  -3   8   4         29.47         24.11         1.15 o                         
  -2   8   4        562.12        553.88         7.95 o                         
  -1   8   4        149.51        148.61         3.15 o                         
   0   8   4         37.65         33.60         1.00 o                         
   1   8   4         98.65        106.74         1.88 o                         
   2   8   4         44.30         49.95         1.09 o                         
   3   8   4        133.87        123.89         1.83 o                         
   4   8   4         14.52         12.89         0.47 o                         
   5   8   4        106.96        109.93         2.14 o                         
   6   8   4          0.49          0.41         0.52 o                         
   7   8   4         24.16         23.75         1.34 o                         
   8   8   4        110.88        102.20         3.13 o                         
   9   8   4         62.25         62.24         4.66 o                         
  -6   9   4          0.53         -1.52         1.52 o                         
  -5   9   4          7.56          6.41         2.15 o                         
  -4   9   4          2.24          2.14         0.72 o                         
  -3   9   4          0.52          0.03         0.52 o                         
  -2   9   4        266.29        263.32         4.53 o                         
  -1   9   4        833.14        806.60        12.02 o                         
   0   9   4        912.76        902.44        14.20 o                         
   1   9   4       2132.60       2033.70        28.93 o                         
   2   9   4         36.16         40.35         1.23 o                         
   3   9   4       1268.37       1175.54        14.52 o                         
   4   9   4         22.26         22.67         0.81 o                         
   5   9   4        136.37        132.78         2.38 o                         
   6   9   4         28.86         27.70         1.40 o                         
   7   9   4         77.84         77.99         2.64 o                         
   8   9   4         10.47         13.29         1.56 o                         
   9   9   4          1.56          0.58         1.06 o                         
  -5  10   4         55.69         55.40         5.04 o                         
  -4  10   4          1.47          2.37         1.32 o                         
  -3  10   4         75.32         72.71         2.57 o                         
  -2  10   4         24.08         18.56         1.12 o                         
  -1  10   4          0.07          0.34         0.58 o                         
   0  10   4        927.09        926.60        14.68 o                         
   1  10   4         28.32         31.02         1.15 o                         
   2  10   4       2155.68       2063.54        27.74 o                         
   3  10   4         16.44         17.16         0.78 o                         
   4  10   4       1989.88       1989.12        30.52 o                         
   5  10   4        486.59        471.97         7.61 o                         
   6  10   4         33.37         33.82         1.89 o                         
   7  10   4         48.78         51.48         3.69 o                         
   8  10   4          3.95          6.21         1.36 o                         
   9  10   4          6.31          4.34         4.27 o                         
  -4  11   4        391.99        423.26        13.99 o                         
  -3  11   4          5.05          5.46         1.47 o                         
  -2  11   4        229.97        236.66         7.54 o                         
  -1  11   4          1.20          2.33         0.71 o                         
   0  11   4        119.09        122.27         3.13 o                         
   1  11   4        119.35        117.23         2.49 o                         
   2  11   4        206.53        201.66         3.47 o                         
   3  11   4          7.09          8.67         0.68 o                         
   4  11   4         32.24         30.19         1.55 o                         
   5  11   4         92.86         97.12         2.62 o                         
   6  11   4          0.65         -0.68         0.68 o                         
   7  11   4         12.72         13.45         1.55 o                         
   8  11   4          0.48         -0.09         0.93 o                         
   9  11   4          0.02         -0.61         2.13 o                         
  -3  12   4         41.07         38.04         3.17 o                         
  -2  12   4          1.00          2.54         1.29 o                         
  -1  12   4          0.49          1.44         0.82 o                         
   0  12   4         34.56         30.76         1.83 o                         
   1  12   4          9.33          8.59         0.87 o                         
   2  12   4         52.35         57.15         1.64 o                         
   3  12   4          7.33          8.18         0.88 o                         
   4  12   4         33.89         33.89         1.76 o                         
   5  12   4         30.92         29.49         1.76 o                         
   6  12   4         97.45        100.01         3.32 o                         
   7  12   4          0.23          0.29         0.97 o                         
   8  12   4         26.86         25.71         2.09 o                         
  -2  13   4         29.57         23.90         2.22 o                         
  -1  13   4          2.22          2.14         0.96 o                         
   0  13   4         67.53         76.25         3.33 o                         
   1  13   4          0.31          0.99         0.71 o                         
   2  13   4         15.56         16.78         1.34 o                         
   3  13   4          4.66          4.02         0.83 o                         
   4  13   4         25.64         28.88         1.94 o                         
   5  13   4          9.60         10.11         1.24 o                         
   6  13   4          7.85          7.01         1.25 o                         
   7  13   4         33.14         33.74         2.29 o                         
   8  13   4          1.02         -0.30         2.59 o                         
  -2  14   4         73.37         78.61         7.62 o                         
  -1  14   4         94.48         99.04         3.89 o                         
   0  14   4        116.21        129.53         6.06 o                         
   1  14   4        206.82        217.54         6.31 o                         
   2  14   4         60.78         65.09         3.25 o                         
   3  14   4        120.66        130.64         4.62 o                         
   4  14   4          8.51         11.20         1.74 o                         
   5  14   4        165.24        168.91         6.34 o                         
   6  14   4          4.40          4.70         1.51 o                         
   7  14   4         47.65         52.07         3.61 o                         
   8  14   4          8.93         12.19         4.87 o                         
  -1  15   4         20.96         17.90         3.07 o                         
   0  15   4          9.34         12.35         2.89 o                         
   1  15   4         21.85         23.90         2.91 o                         
   2  15   4         58.05         66.32         4.49 o                         
   3  15   4          0.39          1.03         1.24 o                         
   4  15   4         75.82         85.92         6.55 o                         
   5  15   4          1.78         -1.39         1.39 o                         
   6  15   4         18.35         14.80         2.15 o                         
   7  15   4          0.25          5.79         3.05 o                         
   3  16   4         53.57         55.45         6.40 o                         
   4  16   4          0.58         -2.13         2.13 o                         
   5  16   4         36.70         40.52         5.79 o                         
  -6 -13   5         14.16         15.23         3.35 o                         
  -4 -13   5        119.67        133.15         8.84 o                         
  -3 -13   5         42.62         41.43         5.48 o                         
  -2 -13   5         81.52         79.52         7.62 o                         
  -7 -12   5          2.89         -0.30         1.83 o                         
  -6 -12   5          0.00         -1.24         1.24 o                         
  -5 -12   5        128.38        124.22         4.85 o                         
  -4 -12   5         43.12         40.59         2.78 o                         
  -3 -12   5          0.38         -0.76         1.51 o                         
  -2 -12   5          1.19          1.45         1.39 o                         
  -1 -12   5          1.27          2.90         1.75 o                         
  -7 -11   5          5.93          3.13         1.70 o                         
  -6 -11   5          0.81          0.04         1.03 o                         
  -5 -11   5        114.46        115.78         4.49 o                         
  -4 -11   5          1.98          0.96         1.01 o                         
  -3 -11   5          4.18          3.34         1.50 o                         
  -2 -11   5         34.10         34.93         3.96 o                         
  -1 -11   5          0.04          0.00         1.29 o                         
   0 -11   5          0.02         -0.26         1.39 o                         
   1 -11   5         31.80         31.07         5.48 o                         
  -8 -10   5         36.60         39.33         3.86 o                         
  -7 -10   5         40.44         36.51         4.03 o                         
  -6 -10   5          2.18          2.47         1.05 o                         
  -5 -10   5         15.39         16.41         2.07 o                         
  -4 -10   5          2.38          1.30         0.98 o                         
  -3 -10   5          1.84          3.55         0.94 o                         
  -2 -10   5          1.10          2.47         0.81 o                         
  -1 -10   5         55.69         59.89         3.40 o                         
   0 -10   5          4.63          7.42         1.82 o                         
   1 -10   5         60.54         65.50         4.24 o                         
   2 -10   5        121.16        119.30         5.19 o                         
  -9  -9   5         21.03         14.87         2.21 o                         
  -8  -9   5         31.10         29.77         4.14 o                         
  -7  -9   5         33.05         30.39         1.84 o                         
  -6  -9   5         30.72         30.26         1.73 o                         
  -5  -9   5         34.75         39.61         2.18 o                         
  -4  -9   5         69.27         77.89         2.80 o                         
  -3  -9   5         18.14         18.35         1.41 o                         
  -2  -9   5        114.53        104.30         3.47 o                         
  -1  -9   5         60.53         64.67         4.03 o                         
   0  -9   5         29.29         25.17         1.82 o                         
   1  -9   5         94.07         86.06         2.96 o                         
   2  -9   5        215.99        213.33         6.35 o                         
   3  -9   5          0.43          2.93         1.61 o                         
  -9  -8   5          1.82          2.19         1.42 o                         
  -8  -8   5          2.97          1.76         1.02 o                         
  -7  -8   5         94.62         97.88         3.16 o                         
  -6  -8   5          1.82          1.31         0.70 o                         
  -5  -8   5         13.38         14.70         1.02 o                         
  -4  -8   5          6.96         10.32         0.92 o                         
  -3  -8   5         34.82         29.53         1.67 o                         
  -2  -8   5        690.36        681.97        12.03 o                         
  -1  -8   5          0.00          0.12         0.59 o                         
   0  -8   5         81.15         85.19         2.69 o                         
   1  -8   5         95.57        102.81         3.11 o                         
   2  -8   5        132.77        135.73         4.10 o                         
   3  -8   5          0.02          0.55         1.07 o                         
   4  -8   5         29.08         30.16         4.57 o                         
  -9  -7   5         32.81         33.88         2.52 o                         
  -8  -7   5         84.90         84.18         2.81 o                         
  -7  -7   5          1.19          0.33         0.79 o                         
  -6  -7   5        123.73        130.61         3.14 o                         
  -5  -7   5         17.81         18.75         1.06 o                         
  -4  -7   5         13.44         11.92         0.98 o                         
  -3  -7   5         16.20         17.21         0.95 o                         
  -2  -7   5        296.07        299.25         5.34 o                         
  -1  -7   5        620.17        630.38        11.12 o                         
   0  -7   5         59.43         56.48         1.88 o                         
   1  -7   5         67.45         65.64         2.54 o                         
   2  -7   5        283.80        291.63         6.47 o                         
   3  -7   5        201.57        198.18         4.90 o                         
   4  -7   5          0.43          0.54         1.00 o                         
 -10  -6   5          7.35          5.48         3.96 o                         
  -9  -6   5         20.74         20.29         1.99 o                         
  -8  -6   5        129.58        136.68         4.01 o                         
  -7  -6   5          0.17         -0.25         0.67 o                         
  -6  -6   5        210.35        209.21         3.98 o                         
  -5  -6   5        499.39        495.65         7.84 o                         
  -4  -6   5        356.20        370.30         6.37 o                         
  -3  -6   5         20.82         26.20         1.06 o                         
  -2  -6   5        157.90        168.11         3.22 o                         
  -1  -6   5         62.75         55.12         1.14 o                         
   0  -6   5         73.88         74.81         2.00 o                         
   1  -6   5        173.38        170.56         4.85 o                         
   2  -6   5       1037.45       1036.37        19.49 o                         
   3  -6   5          3.00          4.09         0.79 o                         
   4  -6   5          5.09          4.04         1.22 o                         
   5  -6   5         29.42         26.06         2.16 o                         
 -10  -5   5        108.52         85.77         6.78 o                         
  -9  -5   5         53.33         47.71         2.96 o                         
  -8  -5   5         90.95         91.83         3.49 o                         
  -7  -5   5        179.20        181.38         3.89 o                         
  -6  -5   5        392.87        389.46         7.48 o                         
  -5  -5   5         77.38         73.09         1.81 o                         
  -4  -5   5         20.72         26.97         0.93 o                         
  -3  -5   5        153.41        169.45         2.86 o                         
  -2  -5   5         84.28         75.90         1.99 o                         
  -1  -5   5        578.92        581.39         9.30 o                         
   0  -5   5        684.74        637.98         9.41 o                         
   1  -5   5        127.53        134.18         2.52 o                         
   2  -5   5        621.97        640.94        11.80 o                         
   3  -5   5        946.93        963.11        18.16 o                         
   4  -5   5         67.24         66.50         2.95 o                         
   5  -5   5        493.46        531.07        14.34 o                         
   6  -5   5         12.36          9.84         1.80 o                         
 -10  -4   5          1.21          3.09         1.68 o                         
  -9  -4   5          2.70          0.88         1.40 o                         
  -8  -4   5         42.66         41.38         2.25 o                         
  -7  -4   5        659.28        637.74         9.95 o                         
  -6  -4   5          8.65         12.36         1.09 o                         
  -5  -4   5         14.10         16.57         0.83 o                         
  -4  -4   5          0.21         -0.09         0.23 o                         
  -3  -4   5        152.54        158.19         2.27 o                         
  -2  -4   5        196.46        199.18         3.12 o                         
  -1  -4   5        119.11        122.15         1.94 o                         
   0  -4   5          2.85          2.35         0.23 o                         
   1  -4   5        104.35        101.75         1.59 o                         
   2  -4   5         17.50         14.31         0.62 o                         
   3  -4   5        111.61        108.83         2.42 o                         
   4  -4   5         50.36         56.85         1.95 o                         
   5  -4   5         67.70         74.86         3.09 o                         
   6  -4   5        257.69        254.88         7.13 o                         
   7  -4   5         25.26         28.81         3.45 o                         
 -10  -3   5          9.44          7.19         2.89 o                         
  -9  -3   5         24.48         27.91         2.03 o                         
  -8  -3   5         11.26         11.80         1.24 o                         
  -7  -3   5          0.05          0.64         0.58 o                         
  -6  -3   5         47.09         44.12         1.58 o                         
  -5  -3   5          4.84          5.97         0.66 o                         
  -4  -3   5        991.64       1032.81        14.63 o                         
  -3  -3   5        450.15        440.01         5.70 o                         
  -2  -3   5        127.83        141.40         2.13 o                         
  -1  -3   5         30.14         33.92         0.70 o                         
   0  -3   5         82.27         72.68         1.36 o                         
   1  -3   5        512.87        524.53         7.30 o                         
   2  -3   5         49.81         42.73         0.97 o                         
   3  -3   5         20.39         20.27         0.76 o                         
   4  -3   5          4.58          5.93         0.69 o                         
   5  -3   5         60.94         56.35         2.03 o                         
   6  -3   5         25.96         26.60         2.15 o                         
   7  -3   5          4.90          8.24         1.35 o                         
 -10  -2   5          0.05         -0.61         2.13 o                         
  -9  -2   5         18.08         20.44         1.80 o                         
  -8  -2   5         11.83          8.67         1.02 o                         
  -7  -2   5          3.92          3.63         0.70 o                         
  -6  -2   5        367.37        364.63         5.64 o                         
  -5  -2   5        857.60        830.40        10.92 o                         
  -4  -2   5         28.49         29.52         0.86 o                         
  -3  -2   5        119.34        115.11         1.73 o                         
  -2  -2   5       1704.02       1716.62        19.73 o                         
  -1  -2   5        478.67        484.64         5.81 o                         
   0  -2   5       1973.62       2086.57        26.20 o                         
   1  -2   5        135.55        154.63         2.52 o                         
   2  -2   5         61.06         56.23         1.13 o                         
   3  -2   5         20.55         19.29         1.17 o                         
   4  -2   5         11.90         15.13         1.06 o                         
   5  -2   5         55.77         55.01         1.81 o                         
   6  -2   5          4.79          3.65         0.91 o                         
   7  -2   5         38.33         40.14         2.14 o                         
   8  -2   5        112.18        108.16         7.92 o                         
  -9  -1   5         11.22         11.74         1.38 o                         
  -8  -1   5          4.68          3.03         0.81 o                         
  -7  -1   5         84.97         84.92         2.19 o                         
  -6  -1   5         15.06         10.56         0.80 o                         
  -5  -1   5         49.56         44.13         0.95 o                         
  -4  -1   5         47.37         46.91         0.95 o                         
  -3  -1   5       1635.58       1752.42        22.18 o                         
  -2  -1   5         87.97         85.16         1.27 o                         
  -1  -1   5          9.09         15.00         0.41 o                         
   0  -1   5         31.28         31.11         0.56 o                         
   1  -1   5        446.00        480.78         5.72 o                         
   2  -1   5         67.34         55.08         1.00 o                         
   3  -1   5        115.25        105.24         3.50 o                         
   4  -1   5          9.52          6.19         0.66 o                         
   5  -1   5          7.47          6.60         0.65 o                         
   6  -1   5         36.80         37.76         1.45 o                         
   7  -1   5          5.31          5.40         0.91 o                         
   8  -1   5          9.74         11.08         1.36 o                         
  -9   0   5         35.65         33.89         2.01 o                         
  -8   0   5        408.56        391.23         7.21 o                         
  -7   0   5         49.46         56.32         1.86 o                         
  -6   0   5         81.89         80.25         1.88 o                         
  -5   0   5        132.90        115.52         1.78 o                         
  -4   0   5        186.40        180.40         2.48 o                         
  -3   0   5        648.65        698.71         8.30 o                         
  -2   0   5       2321.46       2339.77        25.70 o                         
  -1   0   5         15.89          7.97         0.30 o                         
   0   0   5       1932.11       2076.76        21.22 o                         
   1   0   5        641.59        679.09         7.93 o                         
   2   0   5       1297.49       1423.79        18.93 o                         
   3   0   5          3.01          3.81         0.50 o                         
   4   0   5         10.36         14.47         0.69 o                         
   5   0   5         98.69        104.23         2.35 o                         
   6   0   5         31.86         29.38         1.24 o                         
   7   0   5         12.07         13.12         1.00 o                         
   8   0   5          0.04          0.90         0.92 o                         
  -9   1   5         68.41         63.80         3.19 o                         
  -8   1   5         72.95         74.27         2.39 o                         
  -7   1   5        410.48        400.04         7.15 o                         
  -6   1   5        348.57        340.45         5.33 o                         
  -5   1   5          5.90         10.60         0.70 o                         
  -4   1   5         30.83         37.44         0.90 o                         
  -3   1   5          9.28         11.79         0.42 o                         
  -2   1   5       1956.74       1960.24        20.78 o                         
  -1   1   5        476.80        483.69         5.36 o                         
   0   1   5       1806.60       1789.96        19.70 o                         
   1   1   5        461.84        459.97         5.44 o                         
   2   1   5          9.03          3.63         0.23 o                         
   3   1   5         80.46         80.24         1.88 o                         
   4   1   5        276.57        243.22         4.08 o                         
   5   1   5         69.78         72.37         1.68 o                         
   6   1   5          6.33          6.59         0.67 o                         
   7   1   5          1.41          2.20         0.66 o                         
   8   1   5         42.41         36.41         1.97 o                         
  -9   2   5         34.76         32.89         2.63 o                         
  -8   2   5         11.14          9.33         1.32 o                         
  -7   2   5         21.70         21.96         1.31 o                         
  -6   2   5        390.17        398.96         6.48 o                         
  -5   2   5          0.00          0.41         0.37 o                         
  -4   2   5        472.59        488.19         6.65 o                         
  -3   2   5       1522.42       1557.64        16.65 o                         
  -2   2   5        498.45        512.46         5.67 o                         
  -1   2   5        361.43        369.77         4.29 o                         
   0   2   5        333.97        335.02         3.86 o                         
   1   2   5        771.43        817.85         8.21 o                         
   2   2   5        354.20        378.12         4.57 o                         
   3   2   5         18.49         18.44         0.49 o                         
   4   2   5        505.17        525.81         8.48 o                         
   5   2   5          6.88          5.90         0.61 o                         
   6   2   5         67.70         66.45         1.76 o                         
   7   2   5         25.75         22.66         1.23 o                         
   8   2   5          7.11          4.07         1.04 o                         
   9   2   5         41.23         40.59         3.39 o                         
  -9   3   5          3.47          4.87         3.96 o                         
  -8   3   5          0.25         -0.11         1.08 o                         
  -7   3   5         20.11         17.09         1.89 o                         
  -6   3   5         26.52         19.91         1.26 o                         
  -5   3   5        902.36        879.90        13.05 o                         
  -4   3   5         63.00         64.26         1.34 o                         
  -3   3   5          9.45          7.11         0.43 o                         
  -2   3   5       1986.00       2013.20        30.05 o                         
  -1   3   5         34.91         41.23         0.64 o                         
   0   3   5          7.61          8.06         0.30 o                         
   1   3   5        577.97        522.09         5.33 o                         
   2   3   5        523.93        516.49         5.67 o                         
   3   3   5         71.24         60.32         0.96 o                         
   4   3   5        500.13        470.27         5.94 o                         
   5   3   5         34.06         34.68         0.75 o                         
   6   3   5          0.07         -0.58         0.58 o                         
   7   3   5         31.25         27.88         1.73 o                         
   8   3   5         23.97         20.20         1.66 o                         
   9   3   5        111.72        114.96         7.02 o                         
  -8   4   5          8.31          8.16         1.55 o                         
  -7   4   5         15.57         15.80         1.49 o                         
  -6   4   5         10.85          6.39         0.83 o                         
  -5   4   5         50.40         50.05         1.99 o                         
  -4   4   5         39.06         40.95         1.01 o                         
  -3   4   5        611.20        669.77         8.75 o                         
  -2   4   5        213.04        231.57         2.86 o                         
  -1   4   5       1535.05       1651.42        18.96 o                         
   0   4   5        164.93        192.33         2.28 o                         
   1   4   5       2409.71       2532.36        27.78 o                         
   2   4   5        468.16        470.15         5.59 o                         
   3   4   5        952.72        972.30        10.49 o                         
   4   4   5          1.54          2.24         0.28 o                         
   5   4   5        137.39        137.97         2.19 o                         
   6   4   5        167.18        162.39         2.62 o                         
   7   4   5         11.37         10.45         1.06 o                         
   8   4   5          1.81          1.91         0.81 o                         
   9   4   5        114.13        121.54         4.22 o                         
  -8   5   5          1.58          1.18         1.05 o                         
  -7   5   5          8.66          8.86         1.22 o                         
  -6   5   5        236.92        236.47         6.91 o                         
  -5   5   5         62.50         57.51         1.62 o                         
  -4   5   5        403.93        403.59         5.95 o                         
  -3   5   5        473.74        453.43         5.58 o                         
  -2   5   5         63.42         63.09         1.07 o                         
  -1   5   5        420.30        428.22         5.18 o                         
   0   5   5        640.99        740.38         9.30 o                         
   1   5   5        128.29        167.86         3.08 o                         
   2   5   5         27.62         39.47         0.74 o                         
   3   5   5       3269.82       3253.70        40.66 o                         
   4   5   5        250.81        266.12         3.26 o                         
   5   5   5        406.49        407.53         5.32 o                         
   6   5   5         14.19         17.44         0.81 o                         
   7   5   5         11.47         10.53         0.87 o                         
   8   5   5         54.41         49.77         2.25 o                         
   9   5   5         15.84         16.78         1.94 o                         
  -8   6   5          0.30         -1.83         1.83 o                         
  -7   6   5         23.67         17.89         1.71 o                         
  -6   6   5         27.80         27.46         1.93 o                         
  -5   6   5          0.64          0.35         0.75 o                         
  -4   6   5         53.36         50.06         1.43 o                         
  -3   6   5         28.02         24.17         0.77 o                         
  -2   6   5        642.25        672.04         8.05 o                         
  -1   6   5         47.67         51.48         1.08 o                         
   0   6   5        219.63        226.58         2.80 o                         
   1   6   5         13.70         11.91         0.47 o                         
   2   6   5        376.13        363.08         4.48 o                         
   3   6   5        138.89        127.23         1.92 o                         
   4   6   5         11.52          9.56         0.56 o                         
   5   6   5         66.84         70.01         1.53 o                         
   6   6   5         21.13         21.73         1.10 o                         
   7   6   5          0.97          1.07         0.61 o                         
   8   6   5          0.02          0.29         0.74 o                         
   9   6   5          0.91          1.19         1.32 o                         
  -7   7   5          6.25          5.86         1.19 o                         
  -6   7   5         44.74         45.46         2.37 o                         
  -5   7   5        238.32        242.73         5.18 o                         
  -4   7   5         82.09         87.51         2.21 o                         
  -3   7   5         89.09         85.02         1.74 o                         
  -2   7   5         16.86         16.68         0.75 o                         
  -1   7   5         54.01         60.42         1.06 o                         
   0   7   5         33.97         31.41         0.80 o                         
   1   7   5        235.71        249.84         3.39 o                         
   2   7   5        204.52        226.40         2.80 o                         
   3   7   5        264.11        267.37         3.91 o                         
   4   7   5        131.89        132.23         2.18 o                         
   5   7   5        176.97        185.77         3.14 o                         
   6   7   5          5.78          6.00         0.62 o                         
   7   7   5         11.77         11.46         1.20 o                         
   8   7   5         18.52         18.41         1.37 o                         
   9   7   5          1.97          1.80         1.31 o                         
  -7   8   5         91.05         84.40         8.53 o                         
  -6   8   5         10.89         10.71         1.77 o                         
  -5   8   5          0.24         -0.63         0.63 o                         
  -4   8   5        280.58        284.04         5.75 o                         
  -3   8   5         23.56         22.78         1.16 o                         
  -2   8   5         34.17         35.69         1.11 o                         
  -1   8   5         24.59         18.89         0.60 o                         
   0   8   5        175.41        185.22         3.09 o                         
   1   8   5        413.45        437.12         5.69 o                         
   2   8   5          3.16          5.07         0.32 o                         
   3   8   5        173.30        184.06         2.97 o                         
   4   8   5         14.48         14.97         0.61 o                         
   5   8   5          0.04          0.22         0.35 o                         
   6   8   5        120.34        132.79         3.18 o                         
   7   8   5        103.93        108.22         3.10 o                         
   8   8   5          1.68          1.87         0.87 o                         
   9   8   5         16.57         13.76         2.07 o                         
  -6   9   5         37.67         34.58         2.78 o                         
  -5   9   5         79.53         80.35         4.55 o                         
  -4   9   5        637.79        647.70        11.71 o                         
  -3   9   5       1508.22       1522.78        23.64 o                         
  -2   9   5        410.22        405.29         6.49 o                         
  -1   9   5       1211.23       1168.84        20.86 o                         
   0   9   5         84.27         90.08         1.94 o                         
   1   9   5        911.19        869.88        12.82 o                         
   2   9   5        107.44        111.51         1.86 o                         
   3   9   5        159.99        150.40         2.29 o                         
   4   9   5         12.05         11.06         0.56 o                         
   5   9   5        236.74        236.28         4.16 o                         
   6   9   5        106.92        111.02         3.34 o                         
   7   9   5          1.19         -0.31         0.77 o                         
   8   9   5         49.05         51.39         2.78 o                         
   9   9   5         24.42         23.46         3.96 o                         
  -5  10   5         30.05         33.14         2.42 o                         
  -4  10   5         13.65         11.49         1.25 o                         
  -3  10   5         10.07          9.76         1.12 o                         
  -2  10   5        963.00        949.07        16.18 o                         
  -1  10   5          0.04          0.60         0.53 o                         
   0  10   5       2075.48       2014.27        30.75 o                         
   1  10   5         22.16         21.67         1.05 o                         
   2  10   5       1406.96       1379.20        19.93 o                         
   3  10   5        685.05        644.90         9.33 o                         
   4  10   5          0.46          0.66         0.56 o                         
   5  10   5          0.03          0.11         0.51 o                         
   6  10   5          0.68          0.05         0.80 o                         
   7  10   5          2.84          2.78         0.92 o                         
   8  10   5          3.60          1.91         1.07 o                         
   9  10   5          0.21         -1.83         1.83 o                         
  -4  11   5        224.25        229.00         7.84 o                         
  -3  11   5          2.40          3.64         1.42 o                         
  -2  11   5        130.08        126.18         3.03 o                         
  -1  11   5        218.63        212.98         4.75 o                         
   0  11   5         79.61         78.47         2.36 o                         
   1  11   5         50.34         52.18         1.64 o                         
   2  11   5        246.87        236.78         3.94 o                         
   3  11   5         22.43         24.34         1.11 o                         
   4  11   5          7.88          8.56         0.87 o                         
   5  11   5         12.34         13.63         1.02 o                         
   6  11   5          7.17          6.56         1.32 o                         
   7  11   5          4.34          5.66         1.60 o                         
   8  11   5        134.41        147.28         4.60 o                         
   9  11   5          4.53          3.05         2.44 o                         
  -3  12   5        170.52        169.20         7.93 o                         
  -2  12   5          9.63         10.08         1.72 o                         
  -1  12   5          0.00         -0.39         0.73 o                         
   0  12   5          8.75          9.33         1.07 o                         
   1  12   5          7.90          8.09         0.90 o                         
   2  12   5          8.10          8.66         0.97 o                         
   3  12   5          1.93          0.68         0.62 o                         
   4  12   5         42.77         43.16         1.98 o                         
   5  12   5         56.64         63.34         2.48 o                         
   6  12   5          1.73          1.07         0.88 o                         
   7  12   5          0.46          0.77         0.99 o                         
   8  12   5         15.95         15.74         1.85 o                         
  -3  13   5         45.96         43.04         4.47 o                         
  -2  13   5         61.07         61.17         6.02 o                         
  -1  13   5         38.99         40.81         2.62 o                         
   0  13   5         57.80         54.71         2.28 o                         
   1  13   5         20.87         20.66         1.42 o                         
   2  13   5         29.07         28.61         2.20 o                         
   3  13   5         80.99         86.90         2.46 o                         
   4  13   5         29.07         30.33         2.33 o                         
   5  13   5         17.48         18.62         1.49 o                         
   6  13   5          2.85          3.63         1.10 o                         
   7  13   5          0.30          0.02         1.00 o                         
   8  13   5         42.83         37.03         4.46 o                         
  -2  14   5         61.28         64.36         5.34 o                         
  -1  14   5        141.01        142.25         4.31 o                         
   0  14   5         73.77         72.79         2.74 o                         
   1  14   5         73.99         77.64         3.89 o                         
   2  14   5          2.18          0.86         0.98 o                         
   3  14   5         34.89         34.54         2.37 o                         
   4  14   5          0.24         -0.89         0.89 o                         
   5  14   5          7.66         10.22         1.76 o                         
   6  14   5         18.73         18.62         1.74 o                         
   7  14   5          2.76          2.50         1.53 o                         
  -1  15   5         12.31         10.42         3.05 o                         
   0  15   5         17.14         21.20         2.78 o                         
   1  15   5          1.35          0.51         1.34 o                         
   2  15   5         89.48         90.10         3.77 o                         
   3  15   5          4.47          4.00         1.80 o                         
   4  15   5         27.10         25.84         3.03 o                         
   5  15   5          0.52          2.11         1.82 o                         
   6  15   5          1.50          1.43         1.34 o                         
   7  15   5          2.32          0.00         2.74 o                         
   2  16   5          7.55         10.36         3.35 o                         
   3  16   5         41.49         43.22         4.61 o                         
   4  16   5          0.48          0.87         2.08 o                         
   5  16   5          0.74          0.91         2.44 o                         
  -4 -13   6          0.27          1.83         2.44 o                         
  -6 -12   6          0.13         -0.91         1.52 o                         
  -5 -12   6          6.52          7.41         2.04 o                         
  -4 -12   6          0.14          0.40         1.68 o                         
  -3 -12   6          2.78          4.33         2.12 o                         
  -2 -12   6         89.95         79.52         7.62 o                         
  -7 -11   6         33.66         35.11         3.64 o                         
  -6 -11   6          0.14         -0.70         1.06 o                         
  -5 -11   6          0.01         -0.61         1.21 o                         
  -4 -11   6          2.91          1.92         1.03 o                         
  -3 -11   6         11.31         13.94         1.88 o                         
  -2 -11   6          6.49          8.68         2.15 o                         
  -1 -11   6         38.52         40.99         3.77 o                         
   0 -11   6         52.01         60.32         4.94 o                         
  -8 -10   6          0.07         -2.44         2.44 o                         
  -7 -10   6         35.10         42.12         2.99 o                         
  -6 -10   6         13.50          9.60         1.42 o                         
  -5 -10   6         19.86         17.30         1.73 o                         
  -4 -10   6          2.52          2.79         1.08 o                         
  -3 -10   6         18.78         24.41         1.91 o                         
  -2 -10   6          1.04          0.12         1.39 o                         
  -1 -10   6          2.20          5.05         2.28 o                         
   0 -10   6         15.95         14.04         2.37 o                         
   1 -10   6        538.36        561.93        18.65 o                         
  -9  -9   6         35.39         42.96         7.62 o                         
  -8  -9   6          0.51          1.88         1.68 o                         
  -7  -9   6         68.36         71.62         3.43 o                         
  -6  -9   6          3.18          2.75         1.01 o                         
  -5  -9   6         20.59         19.76         1.42 o                         
  -4  -9   6          4.17          2.84         0.96 o                         
  -3  -9   6          3.81          5.21         1.28 o                         
  -2  -9   6         75.60         82.50         2.77 o                         
  -1  -9   6          0.60          0.67         0.99 o                         
   0  -9   6         87.75         84.71         3.89 o                         
   1  -9   6         49.58         50.27         5.48 o                         
   2  -9   6          1.04          1.07         1.51 o                         
  -9  -8   6          1.17         -1.16         1.32 o                         
  -8  -8   6         23.84         21.35         2.25 o                         
  -7  -8   6          1.45         -0.78         0.78 o                         
  -6  -8   6          9.04          6.99         0.97 o                         
  -5  -8   6          6.40          2.81         0.75 o                         
  -4  -8   6        630.92        627.11        12.54 o                         
  -3  -8   6          1.96          0.87         0.71 o                         
  -2  -8   6          9.08         10.25         1.05 o                         
  -1  -8   6          7.60          8.33         1.08 o                         
   0  -8   6         68.94         68.66         3.24 o                         
   1  -8   6         81.58         90.47         3.75 o                         
   2  -8   6        117.13        119.94         4.34 o                         
   3  -8   6         29.81         31.30         2.83 o                         
  -9  -7   6          0.88          0.09         1.13 o                         
  -8  -7   6         44.25         46.90         2.27 o                         
  -7  -7   6          0.87         -0.82         1.10 o                         
  -6  -7   6          0.69          0.29         0.69 o                         
  -5  -7   6         47.36         47.94         1.87 o                         
  -4  -7   6          5.20          3.22         0.57 o                         
  -3  -7   6        309.13        296.63         6.51 o                         
  -2  -7   6         12.32         11.11         0.94 o                         
  -1  -7   6         85.88         82.63         2.55 o                         
   0  -7   6          4.92          3.81         0.84 o                         
   1  -7   6        115.12        116.11         3.54 o                         
   2  -7   6         33.02         34.04         2.43 o                         
   3  -7   6         12.67         14.17         2.02 o                         
   4  -7   6        125.45        142.07         5.73 o                         
 -10  -6   6         21.79         19.80         4.87 o                         
  -9  -6   6         34.60         48.94         3.43 o                         
  -8  -6   6          5.16          5.88         1.04 o                         
  -7  -6   6         55.90         56.97         2.39 o                         
  -6  -6   6         25.12         22.74         1.36 o                         
  -5  -6   6          3.55          4.09         0.61 o                         
  -4  -6   6         12.35         13.62         0.96 o                         
  -3  -6   6        150.35        148.05         3.25 o                         
  -2  -6   6         85.73         90.90         2.27 o                         
  -1  -6   6         88.72         71.47         2.03 o                         
   0  -6   6        915.78        879.07        16.45 o                         
   1  -6   6         97.77         95.13         2.96 o                         
   2  -6   6          0.63          0.26         0.58 o                         
   3  -6   6        306.33        320.41        17.03 o                         
   4  -6   6          0.02         -0.32         1.00 o                         
   5  -6   6          0.49          0.20         2.59 o                         
 -10  -5   6         20.90         16.47         3.23 o                         
  -9  -5   6         18.35         16.83         1.67 o                         
  -8  -5   6         40.98         43.15         2.11 o                         
  -7  -5   6         52.66         58.34         2.15 o                         
  -6  -5   6          3.24          2.83         0.91 o                         
  -5  -5   6          4.19          5.86         0.66 o                         
  -4  -5   6        758.01        756.32        11.26 o                         
  -3  -5   6        571.99        570.72         7.75 o                         
  -2  -5   6        871.12        893.86        13.03 o                         
  -1  -5   6        535.84        522.66         9.21 o                         
   0  -5   6        557.84        542.63         8.13 o                         
   1  -5   6       2732.48       2731.61        44.58 o                         
   2  -5   6          5.68          8.72         0.88 o                         
   3  -5   6         77.01         87.11         3.68 o                         
   4  -5   6         28.32         28.05         2.12 o                         
   5  -5   6         24.03         24.54         2.14 o                         
 -10  -4   6         13.16         10.69         2.27 o                         
  -9  -4   6         61.27         54.56         2.93 o                         
  -8  -4   6         15.74         16.25         1.58 o                         
  -7  -4   6         24.00         25.21         1.31 o                         
  -6  -4   6          8.86         14.69         1.14 o                         
  -5  -4   6          0.09          0.41         0.46 o                         
  -4  -4   6        108.55        115.21         2.15 o                         
  -3  -4   6          0.00          0.30         0.32 o                         
  -2  -4   6          0.60          0.99         0.27 o                         
  -1  -4   6        133.06        122.79         2.21 o                         
   0  -4   6        102.52        114.26         1.91 o                         
   1  -4   6          0.98          1.07         0.28 o                         
   2  -4   6        820.22        824.82        12.16 o                         
   3  -4   6         39.18         35.77         1.91 o                         
   4  -4   6        536.70        549.25        11.11 o                         
   5  -4   6          0.23         -0.22         0.88 o                         
   6  -4   6         21.91         22.94         2.08 o                         
 -10  -3   6          1.38          2.10         1.53 o                         
  -9  -3   6         52.54         57.56         2.86 o                         
  -8  -3   6          8.11          9.29         1.42 o                         
  -7  -3   6         35.33         38.99         1.52 o                         
  -6  -3   6         78.92         78.22         1.89 o                         
  -5  -3   6         11.23         16.14         0.89 o                         
  -4  -3   6         38.09         38.49         1.38 o                         
  -3  -3   6         12.83         12.14         0.61 o                         
  -2  -3   6         78.87         84.53         1.48 o                         
  -1  -3   6         19.64          9.61         0.61 o                         
   0  -3   6         26.98         46.66         0.97 o                         
   1  -3   6         71.87         76.27         1.38 o                         
   2  -3   6         56.71         58.26         1.21 o                         
   3  -3   6        164.13        160.05         3.37 o                         
   4  -3   6         16.37         15.31         1.20 o                         
   5  -3   6         30.60         36.39         1.82 o                         
   6  -3   6         50.46         59.68         2.78 o                         
   7  -3   6         20.90         19.87         2.06 o                         
 -10  -2   6          9.14          8.84         5.48 o                         
  -9  -2   6         13.40         10.41         1.41 o                         
  -8  -2   6          8.87          8.50         1.04 o                         
  -7  -2   6          7.60          6.62         0.79 o                         
  -6  -2   6         44.30         40.12         1.73 o                         
  -5  -2   6        207.47        203.31         3.59 o                         
  -4  -2   6        199.70        195.91         3.04 o                         
  -3  -2   6        543.55        575.97         7.33 o                         
  -2  -2   6        139.21        123.15         1.77 o                         
  -1  -2   6         15.72         25.86         0.77 o                         
   0  -2   6         20.01         19.57         0.53 o                         
   1  -2   6         18.74         17.44         0.58 o                         
   2  -2   6         27.22         25.57         0.75 o                         
   3  -2   6       1048.99       1046.98        19.48 o                         
   4  -2   6        170.31        162.54         3.72 o                         
   5  -2   6        278.50        281.26         4.99 o                         
   6  -2   6         53.97         60.27         2.22 o                         
   7  -2   6          6.24          7.11         1.34 o                         
  -9  -1   6         11.05         10.81         1.45 o                         
  -8  -1   6          0.10         -0.15         0.81 o                         
  -7  -1   6          8.70          8.59         0.83 o                         
  -6  -1   6        120.59        118.94         2.12 o                         
  -5  -1   6        179.97        201.61         2.98 o                         
  -4  -1   6        464.60        452.73         5.65 o                         
  -3  -1   6        218.79        278.30         3.60 o                         
  -2  -1   6        240.13        268.83         3.29 o                         
  -1  -1   6       1052.88       1109.91        14.17 o                         
   0  -1   6          1.33          0.72         0.23 o                         
   1  -1   6        263.49        307.17         3.80 o                         
   2  -1   6        367.70        372.97         5.25 o                         
   3  -1   6         37.29         30.64         1.42 o                         
   4  -1   6        152.52        151.32         5.00 o                         
   5  -1   6          4.31          4.36         0.63 o                         
   6  -1   6          1.04          0.31         0.56 o                         
   7  -1   6         13.41         18.29         1.68 o                         
   8  -1   6         15.86         15.68         2.85 o                         
  -9   0   6         21.15         22.86         1.75 o                         
  -8   0   6         16.29         16.51         1.30 o                         
  -7   0   6          2.29          3.81         0.67 o                         
  -6   0   6        273.09        270.63         4.18 o                         
  -5   0   6          0.16          0.18         0.30 o                         
  -4   0   6        363.83        365.51         4.45 o                         
  -3   0   6         52.29         84.08         1.43 o                         
  -2   0   6        251.85        319.53         3.84 o                         
  -1   0   6        918.62        900.17        10.98 o                         
   0   0   6        416.26        435.17         5.66 o                         
   1   0   6         77.76         84.77         1.30 o                         
   2   0   6        188.11        180.11         3.37 o                         
   3   0   6        613.96        646.26        11.45 o                         
   4   0   6        258.41        237.41         4.30 o                         
   5   0   6         48.15         52.19         1.36 o                         
   6   0   6         31.06         32.98         1.35 o                         
   7   0   6         11.32         11.49         1.10 o                         
   8   0   6          0.41         -0.15         0.98 o                         
  -9   1   6        157.73        157.01         8.33 o                         
  -8   1   6         21.12         21.37         1.51 o                         
  -7   1   6          0.29          0.38         0.56 o                         
  -6   1   6         24.29         21.71         1.05 o                         
  -5   1   6          2.51          3.44         0.45 o                         
  -4   1   6        127.25        117.37         1.88 o                         
  -3   1   6         73.96         79.34         1.38 o                         
  -2   1   6        470.06        507.98         5.84 o                         
  -1   1   6         28.80         44.77         0.86 o                         
   0   1   6        472.60        429.24         4.91 o                         
   1   1   6        178.06        198.81         2.25 o                         
   2   1   6        133.32        125.26         1.86 o                         
   3   1   6          3.63          4.29         0.50 o                         
   4   1   6         15.08         10.57         0.67 o                         
   5   1   6          0.00         -0.30         0.39 o                         
   6   1   6        115.04        118.45         2.69 o                         
   7   1   6          1.09          1.06         0.64 o                         
   8   1   6          7.65          6.39         1.08 o                         
  -9   2   6          1.18          1.21         1.24 o                         
  -8   2   6         23.13         20.93         1.77 o                         
  -7   2   6          7.25          6.52         0.84 o                         
  -6   2   6          0.54          0.17         0.46 o                         
  -5   2   6          7.28          6.27         0.55 o                         
  -4   2   6         67.92         68.71         1.47 o                         
  -3   2   6        215.84        164.68         2.19 o                         
  -2   2   6          1.21          1.20         0.22 o                         
  -1   2   6        590.59        579.82         6.34 o                         
   0   2   6        598.51        626.95         7.36 o                         
   1   2   6        174.60        179.78         2.22 o                         
   2   2   6        328.92        312.60         3.84 o                         
   3   2   6         71.25         63.26         1.15 o                         
   4   2   6          6.85          8.47         0.64 o                         
   5   2   6         11.30         13.09         0.88 o                         
   6   2   6         47.29         41.58         1.52 o                         
   7   2   6        122.98        119.39         2.77 o                         
   8   2   6          4.92          5.03         1.34 o                         
   9   2   6         35.91         24.37         3.96 o                         
  -9   3   6          0.01          5.79         3.66 o                         
  -8   3   6         14.24         12.93         1.81 o                         
  -7   3   6         81.73         78.84         2.48 o                         
  -6   3   6          7.92          5.40         0.72 o                         
  -5   3   6         16.23         17.61         0.87 o                         
  -4   3   6          6.54          6.44         0.53 o                         
  -3   3   6         65.37         65.97         1.17 o                         
  -2   3   6       1159.15       1225.17        14.23 o                         
  -1   3   6         31.87         31.12         0.62 o                         
   0   3   6        954.53       1046.05        13.92 o                         
   1   3   6        348.12        398.24         4.79 o                         
   2   3   6        242.28        253.99         2.96 o                         
   3   3   6          8.58          5.57         0.37 o                         
   4   3   6         65.83         61.71         1.46 o                         
   5   3   6        123.52        113.02         2.16 o                         
   6   3   6         73.74         72.61         1.91 o                         
   7   3   6          4.10          3.96         1.27 o                         
   8   3   6         33.82         33.11         2.20 o                         
   9   3   6         54.53         53.10         4.16 o                         
  -8   4   6          0.28         -0.04         1.01 o                         
  -7   4   6          3.86          2.61         1.05 o                         
  -6   4   6          6.10          4.80         0.71 o                         
  -5   4   6         11.71         13.98         0.82 o                         
  -4   4   6          7.54          6.16         0.52 o                         
  -3   4   6        107.39         90.09         1.65 o                         
  -2   4   6         35.80         39.68         0.82 o                         
  -1   4   6        676.34        723.51        10.60 o                         
   0   4   6        246.90        232.36         3.80 o                         
   1   4   6        897.78        954.92        10.65 o                         
   2   4   6          7.50         11.02         0.41 o                         
   3   4   6         20.41         19.50         0.62 o                         
   4   4   6        460.54        450.28         5.75 o                         
   5   4   6        105.85        103.29         1.75 o                         
   6   4   6         24.98         21.77         1.06 o                         
   7   4   6        108.23        106.17         2.96 o                         
   8   4   6         36.33         36.64         1.97 o                         
   9   4   6        185.65        169.39        10.67 o                         
  -8   5   6         29.41         28.08         2.16 o                         
  -7   5   6         13.24         11.86         1.56 o                         
  -6   5   6         56.99         55.66         2.43 o                         
  -5   5   6          0.16          0.42         0.48 o                         
  -4   5   6         72.88         67.96         1.54 o                         
  -3   5   6        150.02        144.74         2.31 o                         
  -2   5   6         85.99         90.26         1.48 o                         
  -1   5   6        682.49        762.59         9.84 o                         
   0   5   6        176.51        194.57         2.66 o                         
   1   5   6       4925.13       5274.67        84.63 o                         
   2   5   6         37.56         37.19         0.73 o                         
   3   5   6          1.38          2.12         0.26 o                         
   4   5   6         60.95         62.50         1.08 o                         
   5   5   6         32.76         30.74         0.89 o                         
   6   5   6        100.33        103.40         2.34 o                         
   7   5   6         95.49         92.56         3.51 o                         
   8   5   6          2.08          3.84         0.95 o                         
   9   5   6        100.63         96.28         7.92 o                         
  -8   6   6         63.47         60.32         6.40 o                         
  -7   6   6         35.79         36.08         2.88 o                         
  -6   6   6         67.76         64.53         2.34 o                         
  -5   6   6        239.19        235.10         4.57 o                         
  -4   6   6        103.32        109.33         2.30 o                         
  -3   6   6         24.25         28.67         0.76 o                         
  -2   6   6         53.46         51.71         1.48 o                         
  -1   6   6          0.71          2.00         0.27 o                         
   0   6   6       1090.90       1111.26        13.55 o                         
   1   6   6        306.23        333.01         4.55 o                         
   2   6   6        128.36        151.34         2.08 o                         
   3   6   6        261.13        289.32         4.09 o                         
   4   6   6          0.85          1.13         0.31 o                         
   5   6   6         16.98         13.78         0.75 o                         
   6   6   6          1.46          1.37         0.55 o                         
   7   6   6         15.15         17.37         1.08 o                         
   8   6   6          1.43          0.70         0.95 o                         
   9   6   6         14.28         13.72         3.02 o                         
  -7   7   6          8.71         11.19         1.52 o                         
  -6   7   6          0.09         -0.74         0.77 o                         
  -5   7   6         99.55         99.59         2.81 o                         
  -4   7   6          2.08          1.94         0.69 o                         
  -3   7   6         12.44          9.59         0.61 o                         
  -2   7   6        266.28        284.09         3.89 o                         
  -1   7   6        477.33        458.68         5.68 o                         
   0   7   6          0.34          1.37         0.28 o                         
   1   7   6        803.21        819.12        10.66 o                         
   2   7   6        100.50        113.56         1.92 o                         
   3   7   6         69.33         67.21         1.37 o                         
   4   7   6         40.25         41.29         1.19 o                         
   5   7   6        566.57        566.52         9.42 o                         
   6   7   6         43.70         34.36         1.58 o                         
   7   7   6         43.58         40.16         1.94 o                         
   8   7   6         39.51         43.50         2.53 o                         
  -7   8   6         46.55         49.96         5.79 o                         
  -6   8   6        158.18        152.71         4.89 o                         
  -5   8   6         29.48         29.12         1.81 o                         
  -4   8   6         69.40         69.00         2.39 o                         
  -3   8   6        235.00        225.35         3.74 o                         
  -2   8   6         82.62         81.75         1.48 o                         
  -1   8   6        101.62        104.37         1.71 o                         
   0   8   6          0.28         -0.12         0.21 o                         
   1   8   6          0.11          0.04         0.29 o                         
   2   8   6         79.60         82.18         1.55 o                         
   3   8   6         45.41         53.79         1.70 o                         
   4   8   6        514.21        537.30         7.73 o                         
   5   8   6         33.61         35.13         1.27 o                         
   6   8   6         44.82         42.81         2.13 o                         
   7   8   6         83.90         86.55         2.76 o                         
   8   8   6          1.18          2.26         1.39 o                         
   9   8   6         10.95         12.19         3.35 o                         
  -6   9   6         78.57         83.65         3.24 o                         
  -5   9   6        217.45        226.04         5.59 o                         
  -4   9   6        323.74        327.35         6.93 o                         
  -3   9   6        433.86        416.55         6.72 o                         
  -2   9   6        252.29        260.71         4.56 o                         
  -1   9   6        637.31        622.36         8.89 o                         
   0   9   6         38.93         43.52         1.16 o                         
   1   9   6        408.19        396.60         6.18 o                         
   2   9   6        189.22        193.97         2.82 o                         
   3   9   6         61.61         53.86         1.42 o                         
   4   9   6        205.86        192.00         3.34 o                         
   5   9   6         37.59         37.84         1.57 o                         
   6   9   6          1.90          3.27         0.91 o                         
   7   9   6        279.65        263.85         8.22 o                         
   8   9   6         26.02         32.46         2.29 o                         
   9   9   6        188.27        197.73        11.58 o                         
  -5  10   6         41.18         46.07         2.85 o                         
  -4  10   6        375.98        373.26         8.15 o                         
  -3  10   6          0.00          0.47         0.54 o                         
  -2  10   6        443.23        422.06         7.37 o                         
  -1  10   6         61.80         63.65         2.81 o                         
   0  10   6        265.37        252.97         4.37 o                         
   1  10   6        118.75         99.31         2.20 o                         
   2  10   6         12.12         14.07         0.74 o                         
   3  10   6        196.52        202.00         3.46 o                         
   4  10   6          0.48          0.24         0.52 o                         
   5  10   6         47.60         47.52         1.82 o                         
   6  10   6         36.46         38.17         2.13 o                         
   7  10   6         28.52         27.09         2.24 o                         
   8  10   6          0.45          0.26         1.10 o                         
   9  10   6          8.47          9.14         2.74 o                         
  -4  11   6          3.59          5.80         1.69 o                         
  -3  11   6          2.08          1.21         0.95 o                         
  -2  11   6         32.06         33.32         1.60 o                         
  -1  11   6         63.23         64.26         2.24 o                         
   0  11   6        416.28        418.43         7.96 o                         
   1  11   6          0.52          0.08         0.44 o                         
   2  11   6          1.69          3.15         0.48 o                         
   3  11   6          2.68          2.48         0.59 o                         
   4  11   6        199.80        195.27         3.99 o                         
   5  11   6        177.62        181.66         3.64 o                         
   6  11   6        151.73        157.09         4.90 o                         
   7  11   6         46.82         50.13         2.99 o                         
   8  11   6         12.66         13.29         1.65 o                         
  -4  12   6        100.08         99.02         7.31 o                         
  -3  12   6         10.66         10.63         1.87 o                         
  -2  12   6          7.70          5.35         1.28 o                         
  -1  12   6          7.44         10.74         1.65 o                         
   0  12   6         44.21         41.29         1.95 o                         
   1  12   6         79.08         83.43         2.57 o                         
   2  12   6          0.01         -0.52         0.52 o                         
   3  12   6         22.19         22.81         1.24 o                         
   4  12   6         17.11         16.96         1.49 o                         
   5  12   6          8.10          7.91         0.94 o                         
   6  12   6         48.35         52.03         3.47 o                         
   7  12   6          5.10          3.54         1.71 o                         
   8  12   6         19.58         20.90         2.48 o                         
  -3  13   6        126.81        131.05         7.92 o                         
  -2  13   6          6.67          8.34         1.73 o                         
  -1  13   6          0.53         -0.74         0.74 o                         
   0  13   6          7.50          6.48         1.14 o                         
   1  13   6         20.20         22.22         1.66 o                         
   2  13   6         45.35         40.44         2.02 o                         
   3  13   6        117.67        113.69         2.92 o                         
   4  13   6         94.22         90.99         3.01 o                         
   5  13   6          4.76          5.72         1.07 o                         
   6  13   6          3.41          2.47         1.20 o                         
   7  13   6          1.85          1.41         1.26 o                         
  -2  14   6         11.08         11.70         2.70 o                         
  -1  14   6          0.98          1.46         1.21 o                         
   0  14   6          2.23          3.43         1.24 o                         
   1  14   6          0.63         -0.20         1.07 o                         
   2  14   6         63.47         63.22         3.19 o                         
   3  14   6        187.23        190.48         6.03 o                         
   4  14   6          7.55          6.39         1.26 o                         
   5  14   6         19.19         17.60         1.56 o                         
   6  14   6          1.46          0.55         1.16 o                         
   7  14   6        105.69        109.11         4.92 o                         
  -1  15   6         10.67          9.06         2.56 o                         
   0  15   6         56.12         55.53        12.64 o                         
   1  15   6          1.88          1.28         1.32 o                         
   2  15   6         10.05         11.45         1.71 o                         
   3  15   6          4.33          7.28         1.47 o                         
   4  15   6          2.30          2.77         1.34 o                         
   5  15   6          9.32         10.97         3.35 o                         
   6  15   6         14.39         15.12         2.59 o                         
   7  15   6         23.53         23.46         5.18 o                         
   1  16   6         38.17         40.05         3.77 o                         
   2  16   6          4.96          6.04         2.04 o                         
   3  16   6         17.46         12.38         3.96 o                         
   4  16   6         20.23         20.72         3.96 o                         
   5  16   6          0.33          3.05         2.44 o                         
  -5 -12   7         23.84         23.47         2.85 o                         
  -4 -12   7         40.39         45.39         5.79 o                         
  -3 -12   7         12.90         15.23         3.96 o                         
  -7 -11   7         13.56         14.93         3.96 o                         
  -6 -11   7         19.38         19.71         2.19 o                         
  -5 -11   7         77.51         92.99         4.28 o                         
  -4 -11   7          0.40          3.20         1.40 o                         
  -3 -11   7        168.17        182.62         8.08 o                         
  -2 -11   7         34.65         35.52         3.66 o                         
  -1 -11   7         45.50         46.17         4.41 o                         
  -8 -10   7          0.34         -1.52         2.74 o                         
  -7 -10   7         36.74         37.59         2.70 o                         
  -6 -10   7          0.00          0.44         1.01 o                         
  -5 -10   7         94.86        118.08         4.66 o                         
  -4 -10   7          3.58          6.20         1.15 o                         
  -3 -10   7        106.23        134.31         9.39 o                         
  -2 -10   7         31.23         31.05         3.33 o                         
  -1 -10   7        362.46        382.69        13.47 o                         
   0 -10   7         26.45         27.87         4.57 o                         
  -8  -9   7         13.36         14.32         3.66 o                         
  -7  -9   7          2.02          1.22         1.23 o                         
  -6  -9   7         54.04         53.60         3.12 o                         
  -5  -9   7         14.81         16.25         1.73 o                         
  -4  -9   7         47.29         54.34         3.33 o                         
  -3  -9   7          6.80          9.31         1.50 o                         
  -2  -9   7         80.22         79.21         4.41 o                         
  -1  -9   7          9.11          7.31         1.94 o                         
   0  -9   7         14.80         19.89         3.66 o                         
   1  -9   7         12.07         18.26         2.69 o                         
   2  -9   7          9.58         17.06         3.66 o                         
  -9  -8   7          3.75          4.99         6.40 o                         
  -8  -8   7         16.33         16.06         1.75 o                         
  -7  -8   7          0.01         -0.84         0.84 o                         
  -6  -8   7        135.24        138.93         3.77 o                         
  -5  -8   7          0.14         -0.30         0.72 o                         
  -4  -8   7         30.56         29.87         1.69 o                         
  -3  -8   7          3.94          2.98         0.94 o                         
  -2  -8   7         56.71         53.68         4.05 o                         
  -1  -8   7          3.70          3.27         1.16 o                         
   0  -8   7          1.15          0.21         1.10 o                         
   1  -8   7          0.07         -0.17         0.99 o                         
   2  -8   7         14.07         13.86         2.25 o                         
   3  -8   7         66.21         80.43         6.40 o                         
  -9  -7   7         23.72         27.92         4.28 o                         
  -8  -7   7          5.46          5.22         1.15 o                         
  -7  -7   7          0.59         -0.25         0.86 o                         
  -6  -7   7         12.38          9.85         1.04 o                         
  -5  -7   7        118.53        108.64         2.51 o                         
  -4  -7   7         62.91         61.70         2.23 o                         
  -3  -7   7        201.25        198.60         4.43 o                         
  -2  -7   7          9.26          9.11         1.05 o                         
  -1  -7   7        336.91        321.69         7.89 o                         
   0  -7   7         33.85         34.78         2.34 o                         
   1  -7   7          3.99          3.09         1.03 o                         
   2  -7   7        528.67        561.68        14.47 o                         
   3  -7   7          8.69          5.47         3.81 o                         
   4  -7   7         56.56         56.67         6.09 o                         
 -10  -6   7          0.00          3.05         3.35 o                         
  -9  -6   7          0.12          0.86         1.00 o                         
  -8  -6   7         25.03         25.69         1.71 o                         
  -7  -6   7        164.91        164.34         4.61 o                         
  -6  -6   7          0.43          0.86         0.71 o                         
  -5  -6   7        505.13        521.72         8.29 o                         
  -4  -6   7        217.69        216.53         4.17 o                         
  -3  -6   7        460.10        450.31         7.64 o                         
  -2  -6   7        581.99        589.47        10.56 o                         
  -1  -6   7        137.57        139.14         3.65 o                         
   0  -6   7         19.99         20.02         2.33 o                         
   1  -6   7         63.91         69.28         2.50 o                         
   2  -6   7        129.10        128.48         4.37 o                         
   3  -6   7         47.58         49.39         3.64 o                         
   4  -6   7          6.33          6.91         1.90 o                         
 -10  -5   7         67.21         61.98         5.71 o                         
  -9  -5   7         16.73         20.17         2.05 o                         
  -8  -5   7         43.88         46.53         2.23 o                         
  -7  -5   7         88.36         90.34         2.75 o                         
  -6  -5   7        678.07        683.11        12.28 o                         
  -5  -5   7        620.19        628.18         9.69 o                         
  -4  -5   7        599.17        617.93        10.16 o                         
  -3  -5   7        855.31        860.00        11.39 o                         
  -2  -5   7        567.69        560.33         7.57 o                         
  -1  -5   7       3379.50       3204.83        52.09 o                         
   0  -5   7        216.61        204.10         4.13 o                         
   1  -5   7        342.98        340.72         7.97 o                         
   2  -5   7        238.13        226.17         5.54 o                         
   3  -5   7        111.73        117.07         4.26 o                         
   4  -5   7         87.99         94.49         6.55 o                         
   5  -5   7          0.13          0.61         1.14 o                         
 -10  -4   7         20.22         20.43         4.27 o                         
  -9  -4   7         24.84         22.04         1.93 o                         
  -8  -4   7          1.98          2.21         0.77 o                         
  -7  -4   7         27.24         24.56         1.44 o                         
  -6  -4   7          8.83          7.34         1.32 o                         
  -5  -4   7          8.65          8.44         0.70 o                         
  -4  -4   7        333.28        328.99         5.02 o                         
  -3  -4   7         38.06         42.24         1.31 o                         
  -2  -4   7         41.66         38.21         0.97 o                         
  -1  -4   7        194.97        194.87         4.92 o                         
   0  -4   7        606.73        584.56         8.63 o                         
   1  -4   7        120.28        116.37         2.33 o                         
   2  -4   7        283.50        275.59         6.35 o                         
   3  -4   7        173.81        187.30         6.91 o                         
   4  -4   7         71.81         72.09         3.16 o                         
   5  -4   7         58.22         60.55         3.58 o                         
   6  -4   7          1.91          1.77         1.25 o                         
 -10  -3   7         18.94         23.24         2.96 o                         
  -9  -3   7         37.81         35.82         2.31 o                         
  -8  -3   7         38.19         35.13         2.63 o                         
  -7  -3   7         40.87         38.40         1.65 o                         
  -6  -3   7         11.45          8.73         1.15 o                         
  -5  -3   7        179.65        183.22         3.56 o                         
  -4  -3   7         12.24          9.48         0.71 o                         
  -3  -3   7         42.11         33.66         0.89 o                         
  -2  -3   7         38.45         32.83         0.87 o                         
  -1  -3   7         39.94         42.96         1.33 o                         
   0  -3   7        478.58        465.71         7.02 o                         
   1  -3   7        234.10        223.81         3.41 o                         
   2  -3   7        441.56        443.28         6.65 o                         
   3  -3   7        131.83        127.90         3.61 o                         
   4  -3   7          0.30          1.02         0.79 o                         
   5  -3   7         13.45         18.91         1.65 o                         
   6  -3   7          4.34          3.74         1.32 o                         
 -10  -2   7          0.30          0.26         1.68 o                         
  -9  -2   7          0.62         -0.88         0.88 o                         
  -8  -2   7          7.83          6.86         1.10 o                         
  -7  -2   7         67.87         68.98         1.87 o                         
  -6  -2   7         20.03         22.80         1.04 o                         
  -5  -2   7        318.07        296.58         4.92 o                         
  -4  -2   7        108.30        110.68         2.09 o                         
  -3  -2   7         13.48         12.70         0.52 o                         
  -2  -2   7         73.38         74.97         1.12 o                         
  -1  -2   7          0.01          1.01         0.24 o                         
   0  -2   7          4.65         10.17         0.40 o                         
   1  -2   7        346.02        372.54         5.06 o                         
   2  -2   7         34.10         38.94         0.94 o                         
   3  -2   7        546.54        549.60        12.06 o                         
   4  -2   7          0.02         -0.24         0.59 o                         
   5  -2   7         30.75         27.55         1.40 o                         
   6  -2   7         85.43         95.31         3.09 o                         
   7  -2   7         66.94         73.05         9.14 o                         
 -10  -1   7          1.73          3.35         2.44 o                         
  -9  -1   7          0.09          0.68         0.93 o                         
  -8  -1   7          1.05          0.13         0.80 o                         
  -7  -1   7         67.70         65.99         1.97 o                         
  -6  -1   7        207.48        193.37         3.37 o                         
  -5  -1   7         72.12        100.78         1.78 o                         
  -4  -1   7          2.64          1.67         0.40 o                         
  -3  -1   7        338.15        346.45         4.64 o                         
  -2  -1   7        385.92        381.85         4.96 o                         
  -1  -1   7         87.41        104.57         1.63 o                         
   0  -1   7          2.79          1.54         0.24 o                         
   1  -1   7         26.01         20.40         0.58 o                         
   2  -1   7         54.11         45.17         0.97 o                         
   3  -1   7         99.64         91.18         2.50 o                         
   4  -1   7         29.73         31.64         1.61 o                         
   5  -1   7          3.39          1.67         0.59 o                         
   6  -1   7          0.19          0.84         0.63 o                         
   7  -1   7         17.25         15.99         1.96 o                         
  -9   0   7         10.41          8.85         1.31 o                         
  -8   0   7         78.92         85.93         2.80 o                         
  -7   0   7          4.17          4.40         0.99 o                         
  -6   0   7        383.75        375.28         5.72 o                         
  -5   0   7          2.69          1.48         0.38 o                         
  -4   0   7        558.29        641.18         9.05 o                         
  -3   0   7         27.29         16.57         0.66 o                         
  -2   0   7       1213.36       1309.78        15.23 o                         
  -1   0   7       1638.52       1818.33        24.20 o                         
   0   0   7        440.10        496.12         6.46 o                         
   1   0   7       1224.09       1329.48        16.05 o                         
   2   0   7          0.62          0.45         0.27 o                         
   3   0   7        239.52        229.14         4.90 o                         
   4   0   7          0.93          0.01         0.48 o                         
   5   0   7          4.58          2.99         0.57 o                         
   6   0   7          1.34         -0.25         0.55 o                         
   7   0   7         31.26         34.82         2.03 o                         
   8   0   7         17.88         18.40         3.35 o                         
  -9   1   7          9.71         13.81         1.65 o                         
  -8   1   7          1.50         -0.12         0.75 o                         
  -7   1   7         10.51          9.74         0.89 o                         
  -6   1   7        100.23        102.81         2.91 o                         
  -5   1   7          0.88          0.31         0.23 o                         
  -4   1   7         71.96         83.39         1.58 o                         
  -3   1   7          3.41          4.36         0.44 o                         
  -2   1   7        515.63        494.81         6.59 o                         
  -1   1   7         33.40         29.93         0.69 o                         
   0   1   7         43.42         30.64         0.60 o                         
   1   1   7        285.95        338.34         4.54 o                         
   2   1   7        634.38        632.02         8.64 o                         
   3   1   7        281.48        265.70         4.55 o                         
   4   1   7        167.31        176.64         3.74 o                         
   5   1   7         12.69         10.97         0.77 o                         
   6   1   7         12.15         14.62         0.96 o                         
   7   1   7         59.30         64.14         2.31 o                         
   8   1   7          0.67         -0.62         0.96 o                         
  -9   2   7          3.12          1.83         1.74 o                         
  -8   2   7         29.64         29.97         2.07 o                         
  -7   2   7          0.10         -0.53         0.57 o                         
  -6   2   7          0.28          0.29         0.44 o                         
  -5   2   7         43.06         40.68         1.29 o                         
  -4   2   7        164.63        150.34         2.16 o                         
  -3   2   7         82.33         76.54         1.28 o                         
  -2   2   7        738.86        763.77        10.71 o                         
  -1   2   7        215.17        188.57         2.71 o                         
   0   2   7       1899.39       2009.68        24.06 o                         
   1   2   7        283.46        300.04         3.57 o                         
   2   2   7         15.86         20.28         0.53 o                         
   3   2   7         13.23         14.39         0.46 o                         
   4   2   7        397.48        371.32         6.28 o                         
   5   2   7        188.33        194.68         3.79 o                         
   6   2   7          0.03         -0.37         0.58 o                         
   7   2   7         17.05         18.51         1.22 o                         
   8   2   7         34.43         28.71         2.25 o                         
  -9   3   7         52.94         49.66         7.62 o                         
  -8   3   7         12.61         10.78         1.62 o                         
  -7   3   7          5.07          3.22         0.76 o                         
  -6   3   7          0.82          0.68         0.54 o                         
  -5   3   7          5.28          3.02         0.49 o                         
  -4   3   7         24.80         27.57         0.72 o                         
  -3   3   7        359.06        387.75         4.88 o                         
  -2   3   7          1.91          0.92         0.26 o                         
  -1   3   7        198.24        210.03         2.73 o                         
   0   3   7         76.44         90.86         1.36 o                         
   1   3   7        907.02        915.83        11.17 o                         
   2   3   7          7.36         11.80         0.39 o                         
   3   3   7         68.86         72.94         1.35 o                         
   4   3   7        698.38        696.86         9.09 o                         
   5   3   7         18.57         17.71         0.98 o                         
   6   3   7        147.65        142.89         2.94 o                         
   7   3   7         63.86         64.92         2.42 o                         
   8   3   7          6.00          5.25         1.03 o                         
  -8   4   7         17.60         20.79         2.13 o                         
  -7   4   7          7.38          7.66         1.51 o                         
  -6   4   7          0.31         -0.50         0.52 o                         
  -5   4   7        530.67        513.82         7.58 o                         
  -4   4   7         62.48         59.88         1.47 o                         
  -3   4   7        237.57        256.98         4.16 o                         
  -2   4   7         87.06         82.79         1.48 o                         
  -1   4   7        287.03        303.07         4.00 o                         
   0   4   7          5.02          2.00         0.17 o                         
   1   4   7        201.87        239.63         3.07 o                         
   2   4   7        233.97        226.83         2.89 o                         
   3   4   7         64.51         62.05         1.09 o                         
   4   4   7          3.44          3.24         0.35 o                         
   5   4   7         11.47         10.99         0.49 o                         
   6   4   7         45.16         46.41         1.85 o                         
   7   4   7        361.97        386.41         7.69 o                         
   8   4   7        154.99        157.60         4.08 o                         
  -8   5   7         12.87          9.95         1.68 o                         
  -7   5   7         29.55         30.45         3.25 o                         
  -6   5   7          0.26         -0.45         0.81 o                         
  -5   5   7         16.40         13.96         0.94 o                         
  -4   5   7        219.69        219.74         3.91 o                         
  -3   5   7        627.03        647.80         9.06 o                         
  -2   5   7        700.06        719.20         8.58 o                         
  -1   5   7       2199.84       2210.77        27.79 o                         
   0   5   7        146.71        159.93         2.17 o                         
   1   5   7         38.38         44.10         0.90 o                         
   2   5   7         77.56         79.49         1.19 o                         
   3   5   7        106.48         96.03         1.47 o                         
   4   5   7        551.63        535.18         6.81 o                         
   5   5   7        836.62        813.79        12.01 o                         
   6   5   7          1.21          1.74         0.56 o                         
   7   5   7          4.67          2.47         1.02 o                         
   8   5   7        169.34        166.01         4.77 o                         
  -8   6   7          2.77          2.13         2.74 o                         
  -7   6   7         58.59         66.19         2.99 o                         
  -6   6   7          3.96          3.48         0.89 o                         
  -5   6   7         43.01         47.91         1.73 o                         
  -4   6   7        104.17         98.14         2.06 o                         
  -3   6   7         50.71         50.52         1.02 o                         
  -2   6   7        705.18        750.20         9.36 o                         
  -1   6   7        242.99        245.41         3.34 o                         
   0   6   7         80.21         73.50         1.34 o                         
   1   6   7        265.32        278.00         4.08 o                         
   2   6   7        559.51        582.75         7.66 o                         
   3   6   7        206.19        233.20         3.64 o                         
   4   6   7        178.15        182.13         2.99 o                         
   5   6   7          0.17          0.40         0.57 o                         
   6   6   7         17.37         19.39         1.11 o                         
   7   6   7        219.76        217.45         5.54 o                         
   8   6   7         13.50         17.82         1.75 o                         
  -7   7   7         16.47         12.00         1.49 o                         
  -6   7   7          0.07          0.35         0.87 o                         
  -5   7   7        130.23        135.91         3.42 o                         
  -4   7   7         15.22         13.42         0.89 o                         
  -3   7   7        120.04        117.07         2.66 o                         
  -2   7   7         18.96         15.48         0.69 o                         
  -1   7   7        130.08        129.97         2.11 o                         
   0   7   7         95.88         90.91         1.78 o                         
   1   7   7        457.92        509.25         7.66 o                         
   2   7   7         53.20         62.74         1.15 o                         
   3   7   7        261.42        265.85         4.09 o                         
   4   7   7         20.99         27.24         1.10 o                         
   5   7   7        213.45        212.56         4.01 o                         
   6   7   7          0.08         -0.55         0.60 o                         
   7   7   7          0.00          0.48         0.73 o                         
   8   7   7          0.06         -0.56         1.00 o                         
  -7   8   7          3.49          6.77         2.13 o                         
  -6   8   7          0.85         -0.28         0.84 o                         
  -5   8   7          3.85          3.79         0.99 o                         
  -4   8   7          0.07         -0.46         0.46 o                         
  -3   8   7         42.52         39.42         1.46 o                         
  -2   8   7          3.11          3.30         0.50 o                         
  -1   8   7         57.29         56.32         1.13 o                         
   0   8   7         12.35         11.97         0.70 o                         
   1   8   7         17.86         19.39         0.75 o                         
   2   8   7          0.48          3.00         0.33 o                         
   3   8   7        103.13        103.82         2.02 o                         
   4   8   7        872.41        817.80        12.21 o                         
   5   8   7        805.57        817.81        14.27 o                         
   6   8   7         47.20         43.73         1.89 o                         
   7   8   7          6.69          3.72         0.92 o                         
   8   8   7          3.43          3.21         1.19 o                         
   9   8   7          4.42          7.31         3.05 o                         
  -6   9   7        104.70        110.38         3.67 o                         
  -5   9   7        195.01        193.09         4.98 o                         
  -4   9   7         82.66         88.06         3.43 o                         
  -3   9   7        251.65        251.57         4.41 o                         
  -2   9   7        138.80        148.19         2.94 o                         
  -1   9   7        366.39        372.60         5.63 o                         
   0   9   7         24.27         25.44         1.34 o                         
   1   9   7          3.87          2.21         0.49 o                         
   2   9   7         10.32         14.54         0.77 o                         
   3   9   7         13.07         16.80         1.33 o                         
   4   9   7         50.84         51.51         1.62 o                         
   5   9   7       1449.19       1403.33        23.68 o                         
   6   9   7          0.81         -0.20         0.77 o                         
   7   9   7        135.21        135.74         5.01 o                         
   8   9   7         53.79         57.07         2.95 o                         
   9   9   7          4.55          4.87         2.74 o                         
  -6  10   7         76.94         77.39         6.09 o                         
  -5  10   7         41.78         41.52         2.28 o                         
  -4  10   7        449.27        458.25         9.67 o                         
  -3  10   7          1.89          1.77         0.66 o                         
  -2  10   7        122.42        117.01         2.51 o                         
  -1  10   7         76.84         77.71         1.95 o                         
   0  10   7         48.39         46.57         1.73 o                         
   1  10   7          9.34          8.34         0.71 o                         
   2  10   7         59.13         60.49         1.62 o                         
   3  10   7          4.53          4.04         0.56 o                         
   4  10   7          9.31         11.38         0.84 o                         
   5  10   7         65.28         63.30         2.21 o                         
   6  10   7         81.68         86.81         3.01 o                         
   7  10   7          8.59          9.56         1.58 o                         
   8  10   7        125.43        126.33         5.11 o                         
  -5  11   7         25.13         24.35         4.42 o                         
  -4  11   7         52.69         52.84         2.53 o                         
  -3  11   7         38.73         41.10         4.57 o                         
  -2  11   7        488.08        500.61         8.71 o                         
  -1  11   7         47.77         47.94         2.09 o                         
   0  11   7          1.03          1.56         0.62 o                         
   1  11   7        178.26        168.51         3.27 o                         
   2  11   7         70.78         66.13         1.74 o                         
   3  11   7        262.59        256.42         6.11 o                         
   4  11   7          2.92          2.70         0.67 o                         
   5  11   7         29.63         27.13         1.54 o                         
   6  11   7        200.93        218.71         6.24 o                         
   7  11   7        160.14        167.78         5.40 o                         
   8  11   7          0.53          3.10         1.51 o                         
  -4  12   7         39.46         33.21         4.57 o                         
  -3  12   7         28.33         26.87         2.61 o                         
  -2  12   7          9.67          9.37         1.20 o                         
  -1  12   7        348.26        358.42         7.85 o                         
   0  12   7         17.53         18.42         1.35 o                         
   1  12   7          6.97          4.36         0.79 o                         
   2  12   7          1.87          2.50         0.60 o                         
   3  12   7         13.94         15.85         1.30 o                         
   4  12   7         20.55         23.75         1.33 o                         
   5  12   7        250.25        263.01         5.60 o                         
   6  12   7          9.17          7.65         1.47 o                         
   7  12   7         14.46         14.86         1.87 o                         
  -3  13   7         89.21         97.58         5.91 o                         
  -2  13   7         61.34         67.19         4.49 o                         
  -1  13   7          8.68         10.36         1.33 o                         
   0  13   7         91.25         87.78         3.01 o                         
   1  13   7         48.52         51.43         2.32 o                         
   2  13   7          0.27          0.34         0.74 o                         
   3  13   7         48.90         48.82         2.00 o                         
   4  13   7         14.68         12.75         1.18 o                         
   5  13   7         12.32         11.18         1.61 o                         
   6  13   7         18.06         24.01         2.17 o                         
   7  13   7         10.37         11.86         1.85 o                         
  -2  14   7         17.30         15.82         2.70 o                         
  -1  14   7          0.41          0.02         1.50 o                         
   0  14   7         47.54         48.23         2.89 o                         
   1  14   7         50.02         46.48         3.17 o                         
   2  14   7          2.62          0.69         1.01 o                         
   3  14   7        105.50         93.85         4.84 o                         
   4  14   7          0.00         -0.83         0.83 o                         
   5  14   7         22.89         24.02         2.16 o                         
   6  14   7         55.94         57.53         3.29 o                         
  -1  15   7         89.87         90.45        13.25 o                         
   0  15   7          7.22          6.36         1.90 o                         
   1  15   7         35.53         32.19         2.99 o                         
   2  15   7          1.90          1.86         1.12 o                         
   3  15   7         48.42         43.57         3.38 o                         
   4  15   7        121.30        112.66         9.60 o                         
   5  15   7         16.23         12.48         2.87 o                         
   6  15   7         20.47         23.52         3.29 o                         
   1  16   7         19.80         17.24         2.60 o                         
   2  16   7         10.79         12.49         3.35 o                         
   3  16   7         34.24         26.20         4.27 o                         
   4  16   7          0.07          2.13         2.44 o                         
  -5 -12   8          1.01         -1.83         1.83 o                         
  -6 -11   8          0.58          0.10         1.52 o                         
  -5 -11   8        208.14        216.47         8.59 o                         
  -4 -11   8        242.51        249.72         7.89 o                         
  -3 -11   8          0.71         -2.13         2.13 o                         
  -8 -10   8          3.57         -0.61         3.05 o                         
  -7 -10   8        109.59        117.81         6.24 o                         
  -6 -10   8          1.99          1.52         1.20 o                         
  -5 -10   8         34.72         46.91         3.21 o                         
  -4 -10   8         83.50         91.74         3.61 o                         
  -3 -10   8        227.06        252.77         8.95 o                         
  -2 -10   8         27.72         36.20         3.77 o                         
  -1 -10   8        135.22        138.39         6.68 o                         
  -8  -9   8         10.39         14.01         4.27 o                         
  -7  -9   8          0.10         -1.05         1.05 o                         
  -6  -9   8         20.25         22.40         2.02 o                         
  -5  -9   8          6.30          8.48         1.50 o                         
  -4  -9   8         49.85         55.68         2.64 o                         
  -3  -9   8          6.19          7.73         1.24 o                         
  -2  -9   8         12.94         14.93         2.47 o                         
  -1  -9   8          3.45          3.96         1.72 o                         
   0  -9   8        110.99        111.81        11.43 o                         
   1  -9   8        117.34        118.52         8.23 o                         
  -9  -8   8         11.05         17.97         4.57 o                         
  -8  -8   8          8.11          9.21         2.46 o                         
  -7  -8   8         16.75         14.76         1.76 o                         
  -6  -8   8        106.20        109.39         3.90 o                         
  -5  -8   8          3.76          4.15         0.93 o                         
  -4  -8   8        122.82        116.70         3.50 o                         
  -3  -8   8          1.93          1.19         0.79 o                         
  -2  -8   8          0.42          0.19         1.19 o                         
  -1  -8   8         49.56         47.82         5.48 o                         
   0  -8   8          1.97          0.76         1.68 o                         
   1  -8   8          8.61         11.69         4.27 o                         
   2  -8   8          4.24          7.45         1.90 o                         
  -9  -7   8          4.12          2.66         1.81 o                         
  -8  -7   8         22.63         27.47         2.19 o                         
  -7  -7   8         61.76         58.32         2.87 o                         
  -6  -7   8         13.85         15.76         1.19 o                         
  -5  -7   8        231.48        230.44         4.72 o                         
  -4  -7   8        126.37        131.84         3.40 o                         
  -3  -7   8         61.90         64.31         2.35 o                         
  -2  -7   8        160.94        166.02         4.38 o                         
  -1  -7   8          0.00          1.18         0.99 o                         
   0  -7   8        384.57        418.11        11.38 o                         
   1  -7   8          2.50          2.29         1.47 o                         
   2  -7   8        288.09        285.42        10.44 o                         
   3  -7   8          0.63         -0.28         1.39 o                         
  -9  -6   8        206.11        206.69         8.09 o                         
  -8  -6   8         16.01         13.73         1.39 o                         
  -7  -6   8        565.80        583.39        11.91 o                         
  -6  -6   8        338.44        325.71         6.17 o                         
  -5  -6   8        346.78        347.17         5.92 o                         
  -4  -6   8        350.08        357.84         6.38 o                         
  -3  -6   8         41.18         37.78         1.76 o                         
  -2  -6   8          9.71         10.53         1.36 o                         
  -1  -6   8         20.91         22.68         1.71 o                         
   0  -6   8        124.67        126.87         4.44 o                         
   1  -6   8         19.51         17.90         1.71 o                         
   2  -6   8         39.70         39.60         2.35 o                         
   3  -6   8         64.30         56.24         4.16 o                         
   4  -6   8          0.04          2.40         2.13 o                         
 -10  -5   8          2.57          3.35         3.05 o                         
  -9  -5   8         70.71         68.08         2.87 o                         
  -8  -5   8        109.96        100.83         2.85 o                         
  -7  -5   8        387.45        406.73         8.72 o                         
  -6  -5   8         39.53         44.88         2.00 o                         
  -5  -5   8        478.38        497.20         7.95 o                         
  -4  -5   8        248.12        252.34         4.42 o                         
  -3  -5   8       2356.09       2343.47        35.69 o                         
  -2  -5   8         21.91         23.11         1.69 o                         
  -1  -5   8          7.77          5.30         0.77 o                         
   0  -5   8        342.99        328.29         7.84 o                         
   1  -5   8         44.82         48.63         2.59 o                         
   2  -5   8         52.05         56.82         2.62 o                         
   3  -5   8         18.73         19.01         2.34 o                         
   4  -5   8          8.13          9.35         1.74 o                         
   5  -5   8         78.40         78.91         6.09 o                         
 -10  -4   8          9.13         10.71         4.42 o                         
  -9  -4   8          3.81          2.05         1.30 o                         
  -8  -4   8         33.50         33.44         1.84 o                         
  -7  -4   8         20.26         21.44         1.37 o                         
  -6  -4   8        345.76        334.05         6.67 o                         
  -5  -4   8        102.56        102.93         2.33 o                         
  -4  -4   8         15.62         13.67         0.92 o                         
  -3  -4   8          4.16          5.48         0.62 o                         
  -2  -4   8        124.44        124.03         2.10 o                         
  -1  -4   8        329.36        314.64         6.08 o                         
   0  -4   8        101.44         91.09         2.07 o                         
   1  -4   8         36.76         36.63         1.64 o                         
   2  -4   8         17.94         19.38         2.02 o                         
   3  -4   8          5.74          6.64         1.29 o                         
   4  -4   8          0.00          1.17         1.59 o                         
   5  -4   8          8.42          7.78         1.61 o                         
 -10  -3   8         10.60          7.77         2.56 o                         
  -9  -3   8         55.90         61.34         3.21 o                         
  -8  -3   8          1.32          0.57         0.77 o                         
  -7  -3   8        166.76        164.31         3.43 o                         
  -6  -3   8          1.03          0.04         0.58 o                         
  -5  -3   8          3.76          2.80         0.53 o                         
  -4  -3   8         68.50         64.88         1.39 o                         
  -3  -3   8          1.88          1.19         0.35 o                         
  -2  -3   8        556.77        564.03         8.09 o                         
  -1  -3   8        388.95        387.04         6.54 o                         
   0  -3   8         14.58         14.48         0.59 o                         
   1  -3   8         10.68          6.64         0.55 o                         
   2  -3   8         61.59         59.78         1.80 o                         
   3  -3   8        122.77        119.65         3.59 o                         
   4  -3   8         14.60         10.42         2.21 o                         
   5  -3   8          9.16          9.65         1.39 o                         
   6  -3   8         33.87         36.34         3.43 o                         
 -10  -2   8          0.26         -1.13         1.46 o                         
  -9  -2   8         83.54         90.35         3.35 o                         
  -8  -2   8         12.07         15.04         1.36 o                         
  -7  -2   8         80.10         76.22         2.14 o                         
  -6  -2   8         84.30         84.54         2.13 o                         
  -5  -2   8        146.66        137.66         2.71 o                         
  -4  -2   8          5.03          6.39         0.74 o                         
  -3  -2   8          0.09         -0.10         0.23 o                         
  -2  -2   8         72.34         68.01         1.55 o                         
  -1  -2   8        734.62        752.93        11.84 o                         
   0  -2   8        429.98        442.14         6.71 o                         
   1  -2   8        500.34        487.19         7.31 o                         
   2  -2   8         59.59         60.50         1.45 o                         
   3  -2   8        805.89        760.41        14.45 o                         
   4  -2   8         12.24         12.97         1.23 o                         
   5  -2   8         12.87         13.35         1.16 o                         
   6  -2   8          3.61          4.95         1.32 o                         
 -10  -1   8         10.72          9.51         2.28 o                         
  -9  -1   8         35.82         35.23         2.79 o                         
  -8  -1   8          0.07         -0.77         0.77 o                         
  -7  -1   8        174.78        190.18         3.55 o                         
  -6  -1   8        561.88        529.71         7.85 o                         
  -5  -1   8        164.68        189.55         3.43 o                         
  -4  -1   8        374.65        380.18         6.89 o                         
  -3  -1   8         98.77        106.35         1.86 o                         
  -2  -1   8         42.30         50.67         1.01 o                         
  -1  -1   8        133.33        145.58         2.46 o                         
   0  -1   8         53.42         55.73         1.19 o                         
   1  -1   8         33.85         33.48         0.87 o                         
   2  -1   8        105.93        104.90         1.81 o                         
   3  -1   8        125.24        120.08         3.06 o                         
   4  -1   8         32.15         28.66         1.77 o                         
   5  -1   8         13.01         11.42         1.27 o                         
   6  -1   8        273.35        269.66         5.69 o                         
   7  -1   8         21.57         33.03         3.33 o                         
  -9   0   8          6.57          6.97         1.62 o                         
  -8   0   8        162.73        162.36         4.63 o                         
  -7   0   8          6.07          3.39         0.73 o                         
  -6   0   8        177.86        173.27         3.13 o                         
  -5   0   8         39.08         46.79         1.31 o                         
  -4   0   8        174.18        193.84         3.67 o                         
  -3   0   8       1228.12       1288.99        16.56 o                         
  -2   0   8          0.00          2.31         0.26 o                         
  -1   0   8         73.92         73.42         1.25 o                         
   0   0   8         15.00         16.17         0.73 o                         
   1   0   8         21.37         16.81         0.56 o                         
   2   0   8        172.77        171.42         2.84 o                         
   3   0   8         21.85         22.61         1.44 o                         
   4   0   8        190.22        185.69         4.00 o                         
   5   0   8          6.33          5.81         0.77 o                         
   6   0   8         34.11         39.16         1.73 o                         
   7   0   8        182.04        179.33         5.46 o                         
  -9   1   8         57.18         53.14         2.87 o                         
  -8   1   8         12.32         16.04         1.48 o                         
  -7   1   8          0.59          0.65         0.59 o                         
  -6   1   8          0.61          0.17         0.47 o                         
  -5   1   8         40.37         37.27         1.07 o                         
  -4   1   8        429.10        405.33         5.70 o                         
  -3   1   8         56.85         54.64         1.34 o                         
  -2   1   8        295.86        299.02         4.47 o                         
  -1   1   8        131.13        126.98         1.87 o                         
   0   1   8          3.04          4.77         0.31 o                         
   1   1   8         90.64         93.54         1.55 o                         
   2   1   8        171.98        162.02         2.69 o                         
   3   1   8        383.98        396.67         7.07 o                         
   4   1   8         30.26         26.24         1.28 o                         
   5   1   8         79.46         77.19         1.86 o                         
   6   1   8         58.22         61.73         2.12 o                         
   7   1   8          1.34         -0.08         0.79 o                         
   8   1   8          4.81          4.53         2.25 o                         
  -9   2   8          4.59          4.24         2.25 o                         
  -8   2   8          0.83          0.46         0.75 o                         
  -7   2   8          1.99          2.13         0.67 o                         
  -6   2   8          4.38          4.81         0.62 o                         
  -5   2   8         29.71         16.56         0.83 o                         
  -4   2   8         16.58         20.87         0.75 o                         
  -3   2   8         36.45         38.24         1.39 o                         
  -2   2   8        303.22        316.90         4.44 o                         
  -1   2   8         95.52         93.48         1.65 o                         
   0   2   8         23.15         28.64         0.72 o                         
   1   2   8        212.43        212.32         2.90 o                         
   2   2   8        131.54        148.05         2.05 o                         
   3   2   8         42.28         35.35         0.80 o                         
   4   2   8        270.86        278.32         5.34 o                         
   5   2   8         73.78         70.57         1.93 o                         
   6   2   8        122.72        125.69         2.85 o                         
   7   2   8         75.30         81.29         2.55 o                         
   8   2   8          0.45         -0.35         1.34 o                         
  -9   3   8          1.68          3.96         3.35 o                         
  -8   3   8          1.54          0.20         1.16 o                         
  -7   3   8         16.08         19.02         1.54 o                         
  -6   3   8         21.75         17.57         1.02 o                         
  -5   3   8         46.32         47.46         1.98 o                         
  -4   3   8         34.81         37.31         1.02 o                         
  -3   3   8        248.44        241.47         3.57 o                         
  -2   3   8        178.45        164.58         2.41 o                         
  -1   3   8         44.31         47.91         1.32 o                         
   0   3   8         22.05         15.09         0.59 o                         
   1   3   8         60.95         55.90         1.11 o                         
   2   3   8          2.79          4.29         0.35 o                         
   3   3   8         40.11         46.74         0.97 o                         
   4   3   8        740.97        725.01         9.45 o                         
   5   3   8          0.13          0.14         0.46 o                         
   6   3   8          2.28          3.43         0.74 o                         
   7   3   8        103.18        109.83         3.30 o                         
   8   3   8          3.74          4.07         1.44 o                         
  -8   4   8         28.70         36.10         2.66 o                         
  -7   4   8        244.84        244.59         6.83 o                         
  -6   4   8          0.80          1.35         0.57 o                         
  -5   4   8        118.48        119.23         2.49 o                         
  -4   4   8         40.73         34.64         1.09 o                         
  -3   4   8          3.75          4.99         0.46 o                         
  -2   4   8        100.01         93.62         1.86 o                         
  -1   4   8         14.88         11.12         0.53 o                         
   0   4   8        339.64        311.76         4.63 o                         
   1   4   8          1.08          1.80         0.28 o                         
   2   4   8        234.25        253.33         3.06 o                         
   3   4   8        704.62        704.16         8.37 o                         
   4   4   8        741.34        725.26         9.52 o                         
   5   4   8        334.46        333.30         6.41 o                         
   6   4   8        237.56        233.00         5.46 o                         
   7   4   8         81.30         81.13         3.66 o                         
   8   4   8        139.02        123.38         3.74 o                         
  -8   5   8         37.51         35.02         2.68 o                         
  -7   5   8          1.02          0.78         1.08 o                         
  -6   5   8        188.03        186.26         5.54 o                         
  -5   5   8         85.90         91.39         2.97 o                         
  -4   5   8        293.64        293.06         5.09 o                         
  -3   5   8        173.16        190.84         3.34 o                         
  -2   5   8         62.18         72.93         1.34 o                         
  -1   5   8         79.52         75.13         1.33 o                         
   0   5   8        177.82        177.67         2.76 o                         
   1   5   8        840.03        864.05        10.18 o                         
   2   5   8          7.30          7.49         0.39 o                         
   3   5   8        160.31        163.70         2.47 o                         
   4   5   8         94.36         98.17         1.87 o                         
   5   5   8          4.07          2.94         0.61 o                         
   6   5   8        360.70        363.72         7.03 o                         
   7   5   8        263.84        269.26         6.53 o                         
   8   5   8          0.31         -0.70         0.98 o                         
  -7   6   8         22.56         23.60         1.90 o                         
  -6   6   8         16.47         19.81         1.60 o                         
  -5   6   8         12.50         13.38         0.94 o                         
  -4   6   8          0.30          0.35         0.46 o                         
  -3   6   8        233.94        229.36         3.85 o                         
  -2   6   8        112.56        112.82         2.35 o                         
  -1   6   8        503.38        544.84         7.69 o                         
   0   6   8        162.22        148.43         2.56 o                         
   1   6   8        116.20        122.49         1.97 o                         
   2   6   8         45.66         53.35         1.28 o                         
   3   6   8         98.53        100.17         1.72 o                         
   4   6   8         40.43         42.12         1.11 o                         
   5   6   8       1164.98       1159.11        19.62 o                         
   6   6   8         98.28        102.15         2.65 o                         
   7   6   8         41.62         46.53         2.57 o                         
   8   6   8          8.06          7.54         1.39 o                         
  -7   7   8          6.38          4.13         1.17 o                         
  -6   7   8          1.39          1.17         0.93 o                         
  -5   7   8         48.61         44.11         1.80 o                         
  -4   7   8         15.75         16.67         0.99 o                         
  -3   7   8          1.89          1.35         0.43 o                         
  -2   7   8         91.82         92.55         1.91 o                         
  -1   7   8        431.91        431.98         6.63 o                         
   0   7   8        169.57        171.58         2.92 o                         
   1   7   8        117.82        121.01         2.26 o                         
   2   7   8          0.00          0.40         0.21 o                         
   3   7   8          8.60          7.38         0.51 o                         
   4   7   8        624.42        609.39         9.93 o                         
   5   7   8        160.18        161.00         3.66 o                         
   6   7   8          1.77          1.12         0.63 o                         
   7   7   8          5.76          5.25         1.32 o                         
   8   7   8         78.70         83.49         5.03 o                         
  -7   8   8          0.06          1.00         1.52 o                         
  -6   8   8         41.42         37.65         2.21 o                         
  -5   8   8         30.72         32.73         1.90 o                         
  -4   8   8          1.44          0.58         0.54 o                         
  -3   8   8         10.68          9.31         0.68 o                         
  -2   8   8         19.85         17.35         0.84 o                         
  -1   8   8        148.72        155.97         2.83 o                         
   0   8   8         42.12         31.68         1.45 o                         
   1   8   8        311.10        312.48         4.43 o                         
   2   8   8         86.87         62.19         1.30 o                         
   3   8   8        107.64         93.56         3.15 o                         
   4   8   8         53.27         54.39         1.69 o                         
   5   8   8         21.87         22.19         1.33 o                         
   6   8   8         43.78         40.33         1.87 o                         
   7   8   8          5.41          5.15         1.09 o                         
   8   8   8         32.81         33.81         2.37 o                         
   9   8   8         29.35         35.95         5.18 o                         
  -6   9   8          2.10          3.77         1.19 o                         
  -5   9   8        232.24        239.60         5.81 o                         
  -4   9   8          0.29          0.56         0.65 o                         
  -3   9   8         48.56         49.74         1.61 o                         
  -2   9   8         42.62         42.96         1.31 o                         
  -1   9   8         29.54         33.51         1.20 o                         
   0   9   8          1.26          1.86         0.46 o                         
   1   9   8         53.70         48.83         1.46 o                         
   2   9   8          0.08         -0.29         0.38 o                         
   3   9   8       1270.41       1191.10        16.38 o                         
   4   9   8          7.00          7.66         0.81 o                         
   5   9   8          6.85          9.69         1.01 o                         
   6   9   8         36.55         36.43         2.05 o                         
   7   9   8         43.80         43.59         2.35 o                         
   8   9   8         68.71         75.44         3.76 o                         
  -6  10   8        147.02        152.31         6.57 o                         
  -5  10   8          7.88          6.11         1.13 o                         
  -4  10   8        218.00        217.84         5.82 o                         
  -3  10   8         10.18         10.77         0.99 o                         
  -2  10   8        230.86        233.67         4.36 o                         
  -1  10   8          1.57          1.01         0.54 o                         
   0  10   8         44.81         39.43         1.39 o                         
   1  10   8         47.35         46.35         1.48 o                         
   2  10   8          1.78          3.59         0.59 o                         
   3  10   8         27.50         24.88         1.22 o                         
   4  10   8         39.83         37.30         1.62 o                         
   5  10   8        284.20        274.21         5.69 o                         
   6  10   8         72.09         73.43         3.26 o                         
   7  10   8          0.07          2.21         1.10 o                         
   8  10   8          1.39         -1.41         1.57 o                         
  -5  11   8          0.12         -1.17         1.17 o                         
  -4  11   8        172.77        182.53         5.88 o                         
  -3  11   8         40.61         43.96         2.15 o                         
  -2  11   8          6.19          8.95         0.95 o                         
  -1  11   8        423.10        431.77         7.60 o                         
   0  11   8         35.63         31.71         1.49 o                         
   1  11   8         97.81         93.55         2.22 o                         
   2  11   8         12.81         13.10         0.86 o                         
   3  11   8         45.51         45.07         1.49 o                         
   4  11   8         43.32         44.74         1.68 o                         
   5  11   8        129.41        127.82         3.32 o                         
   6  11   8         23.02         26.66         2.20 o                         
   7  11   8          1.31          0.11         1.28 o                         
   8  11   8          6.49          5.86         2.12 o                         
  -4  12   8          3.12          5.48         2.44 o                         
  -3  12   8         32.04         28.63         2.20 o                         
  -2  12   8         56.81         51.07         2.36 o                         
  -1  12   8         92.84         99.33         3.11 o                         
   0  12   8          1.19          1.46         0.66 o                         
   1  12   8         32.44         30.91         1.56 o                         
   2  12   8         22.10         23.66         1.18 o                         
   3  12   8        134.96        130.52         3.24 o                         
   4  12   8         79.50         75.70         2.61 o                         
   5  12   8         22.76         24.83         1.81 o                         
   6  12   8        249.30        242.49         6.89 o                         
   7  12   8         31.98         34.72         3.96 o                         
  -3  13   8          1.55          1.08         1.75 o                         
  -2  13   8          1.20          2.55         1.36 o                         
  -1  13   8         17.29         17.23         1.53 o                         
   0  13   8          1.18          2.35         0.85 o                         
   1  13   8         73.97         75.89         2.49 o                         
   2  13   8         18.40         15.93         1.36 o                         
   3  13   8          6.96          5.47         1.04 o                         
   4  13   8          0.38          0.65         1.00 o                         
   5  13   8        178.09        177.72         4.90 o                         
   6  13   8         95.20         95.54         4.93 o                         
   7  13   8         63.32         64.80         5.59 o                         
  -2  14   8          0.39         -1.33         1.33 o                         
  -1  14   8         18.49         17.76         2.39 o                         
   0  14   8          0.05         -0.86         0.91 o                         
   1  14   8        199.48        199.40         6.72 o                         
   2  14   8          8.50          5.59         1.89 o                         
   3  14   8        129.44        138.95         4.70 o                         
   4  14   8         32.25         32.14         2.07 o                         
   5  14   8         50.49         52.75         3.06 o                         
   6  14   8         51.32         55.51         3.86 o                         
  -1  15   8          0.25          1.29         1.90 o                         
   0  15   8          0.14          2.13         2.44 o                         
   1  15   8          0.95          1.83         1.82 o                         
   2  15   8         72.07         72.12         6.20 o                         
   3  15   8          6.96          7.71         1.81 o                         
   4  15   8         18.05         22.31         3.02 o                         
   5  15   8         81.33         80.61         4.70 o                         
   6  15   8        172.76        172.43        10.97 o                         
   1  16   8          8.90          6.70         3.05 o                         
   2  16   8         10.90         15.23         4.27 o                         
   3  16   8          0.28          1.52         2.74 o                         
  -5 -11   9         14.13         14.93         3.35 o                         
  -3 -11   9          9.69         12.49         3.66 o                         
  -7 -10   9        129.24        135.59         9.75 o                         
  -6 -10   9         28.36         32.60         2.80 o                         
  -5 -10   9        317.27        348.29        10.35 o                         
  -4 -10   9        360.58        371.20         9.35 o                         
  -3 -10   9         96.59        107.94         4.81 o                         
  -2 -10   9         63.62         64.33         4.16 o                         
  -8  -9   9          0.83         -1.52         2.74 o                         
  -7  -9   9         59.15         69.74         5.27 o                         
  -6  -9   9          8.00          6.15         2.29 o                         
  -5  -9   9         69.36         75.97         4.04 o                         
  -4  -9   9         87.73         94.12         3.69 o                         
  -3  -9   9         23.79         29.77         3.97 o                         
  -2  -9   9         26.66         34.41         2.93 o                         
  -1  -9   9         60.16         61.18         3.91 o                         
   0  -9   9         21.43         24.07         4.27 o                         
  -8  -8   9          3.20          5.51         2.25 o                         
  -7  -8   9          0.87         -1.01         1.19 o                         
  -6  -8   9         55.32         54.74         3.06 o                         
  -5  -8   9        111.24        111.50         4.27 o                         
  -4  -8   9         42.80         44.92         2.36 o                         
  -3  -8   9        129.20        139.60         5.27 o                         
  -2  -8   9          0.71         -1.02         1.06 o                         
  -1  -8   9          3.06          4.27         1.46 o                         
   0  -8   9         30.22         29.70         3.12 o                         
   1  -8   9         88.51         90.01         4.57 o                         
   2  -8   9         56.73         53.32         6.70 o                         
  -9  -7   9         19.75         14.79         2.99 o                         
  -8  -7   9          0.51          1.27         1.45 o                         
  -7  -7   9          1.13          0.64         2.09 o                         
  -6  -7   9         51.26         51.26         3.65 o                         
  -5  -7   9         22.33         20.57         1.49 o                         
  -4  -7   9          0.00         -0.72         0.89 o                         
  -3  -7   9         31.97         33.10         1.78 o                         
  -2  -7   9        172.90        169.94         5.10 o                         
  -1  -7   9         61.92         64.42         3.21 o                         
   0  -7   9         57.01         59.28         2.96 o                         
   1  -7   9         15.60         13.80         1.57 o                         
   2  -7   9         83.61         94.59         4.99 o                         
   3  -7   9          0.15          0.30         1.83 o                         
  -9  -6   9        253.14        262.14         9.79 o                         
  -8  -6   9         57.43         56.53         2.96 o                         
  -7  -6   9         85.96         89.43         3.48 o                         
  -6  -6   9         20.22         18.14         1.28 o                         
  -5  -6   9         95.72         95.73         2.34 o                         
  -4  -6   9        266.66        264.89         5.63 o                         
  -3  -6   9         77.82         77.71         2.48 o                         
  -2  -6   9         49.33         49.32         2.36 o                         
  -1  -6   9          2.05          3.42         1.05 o                         
   0  -6   9          1.28          2.90         0.95 o                         
   1  -6   9         18.85         19.40         1.64 o                         
   2  -6   9          7.95          8.09         1.63 o                         
   3  -6   9          3.95          8.05         1.61 o                         
   4  -6   9         29.01         29.55         4.57 o                         
  -9  -5   9        263.25        265.50         8.55 o                         
  -8  -5   9         49.53         50.68         2.56 o                         
  -7  -5   9        467.91        461.74         9.75 o                         
  -6  -5   9         80.83         86.09         2.65 o                         
  -5  -5   9        606.33        613.43         9.61 o                         
  -4  -5   9         76.43         73.95         2.12 o                         
  -3  -5   9          0.17          0.43         0.52 o                         
  -2  -5   9        211.31        204.22         4.93 o                         
  -1  -5   9         60.80         56.82         2.32 o                         
   0  -5   9        176.29        173.43         6.33 o                         
   1  -5   9        104.22        106.86         5.59 o                         
   2  -5   9         25.37         23.95         2.19 o                         
   3  -5   9        124.39        138.05         5.18 o                         
   4  -5   9         11.19         11.88         1.78 o                         
  -9  -4   9         11.40         13.77         1.67 o                         
  -8  -4   9         74.67         68.48         2.49 o                         
  -7  -4   9         21.73         26.56         1.63 o                         
  -6  -4   9         27.59         29.37         1.49 o                         
  -5  -4   9         98.30        103.54         2.20 o                         
  -4  -4   9         80.41         75.57         1.93 o                         
  -3  -4   9         36.04         28.89         1.23 o                         
  -2  -4   9          7.94          7.34         0.73 o                         
  -1  -4   9         49.87         48.88         2.05 o                         
   0  -4   9        188.90        178.05         4.75 o                         
   1  -4   9         77.35         77.91         2.78 o                         
   2  -4   9         12.25         12.51         1.90 o                         
   3  -4   9          0.03          0.73         1.07 o                         
   4  -4   9          0.37          0.04         1.03 o                         
   5  -4   9         77.32         82.68         6.40 o                         
  -9  -3   9        153.11        161.81         5.70 o                         
  -8  -3   9          5.55          2.29         0.85 o                         
  -7  -3   9          0.75          1.27         0.67 o                         
  -6  -3   9        111.84        100.02         2.57 o                         
  -5  -3   9        251.72        246.85         4.33 o                         
  -4  -3   9          0.24          0.23         0.40 o                         
  -3  -3   9         57.62         59.63         1.38 o                         
  -2  -3   9        260.91        244.37         4.51 o                         
  -1  -3   9          3.69          6.03         0.76 o                         
   0  -3   9        321.56        310.59         6.51 o                         
   1  -3   9         14.18         12.87         1.16 o                         
   2  -3   9          0.21         -0.47         0.47 o                         
   3  -3   9        203.07        186.19         5.94 o                         
   4  -3   9         10.52          6.51         1.63 o                         
   5  -3   9          4.38          4.05         1.12 o                         
  -9  -2   9         95.26         95.20         3.73 o                         
  -8  -2   9          0.57         -0.26         0.64 o                         
  -7  -2   9          1.00          0.29         0.60 o                         
  -6  -2   9        160.41        141.96         3.01 o                         
  -5  -2   9          3.57          5.47         0.65 o                         
  -4  -2   9         22.33         19.46         0.95 o                         
  -3  -2   9        164.60        160.89         2.32 o                         
  -2  -2   9        358.88        371.23         5.83 o                         
  -1  -2   9         30.08         33.80         1.14 o                         
   0  -2   9         39.70         39.71         1.28 o                         
   1  -2   9        420.99        398.05         7.11 o                         
   2  -2   9         97.54         98.64         2.51 o                         
   3  -2   9          0.17          0.26         0.81 o                         
   4  -2   9         13.63         11.85         1.73 o                         
   5  -2   9          1.69          0.97         0.79 o                         
   6  -2   9         94.96        101.89         4.45 o                         
  -9  -1   9        107.48        124.25         3.90 o                         
  -8  -1   9        266.04        281.49         6.04 o                         
  -7  -1   9         17.38         17.17         1.15 o                         
  -6  -1   9         15.14         13.60         0.85 o                         
  -5  -1   9          7.12          7.28         0.68 o                         
  -4  -1   9          1.23          2.24         0.46 o                         
  -3  -1   9        744.69        750.45         9.95 o                         
  -2  -1   9        207.96        191.87         3.10 o                         
  -1  -1   9         72.37         65.12         1.35 o                         
   0  -1   9         13.46         17.74         0.77 o                         
   1  -1   9         34.93         40.68         1.03 o                         
   2  -1   9         82.20         71.45         1.78 o                         
   3  -1   9         16.95         24.08         1.35 o                         
   4  -1   9         33.85         29.90         1.56 o                         
   5  -1   9          8.89          9.96         1.06 o                         
   6  -1   9         42.69         46.93         2.76 o                         
  -9   0   9         58.85         70.12         3.08 o                         
  -8   0   9         99.85        103.95         3.07 o                         
  -7   0   9          5.64          5.91         0.86 o                         
  -6   0   9         24.73         30.85         1.24 o                         
  -5   0   9         18.89         28.24         1.18 o                         
  -4   0   9        136.75        130.45         2.51 o                         
  -3   0   9          6.43          4.57         0.43 o                         
  -2   0   9         16.88         25.38         0.71 o                         
  -1   0   9          2.10          1.55         0.24 o                         
   0   0   9          0.03          2.46         0.31 o                         
   1   0   9          3.88          2.25         0.41 o                         
   2   0   9          4.46          3.47         0.39 o                         
   3   0   9        231.55        215.23         4.77 o                         
   4   0   9          0.04         -0.35         0.54 o                         
   5   0   9        230.79        217.45         4.33 o                         
   6   0   9          4.68          3.99         1.00 o                         
  -9   1   9          3.08          2.19         1.60 o                         
  -8   1   9         21.98         24.74         1.65 o                         
  -7   1   9          3.45          2.75         0.70 o                         
  -6   1   9          2.70          0.42         0.51 o                         
  -5   1   9         29.21         19.84         0.83 o                         
  -4   1   9        243.69        251.19         4.36 o                         
  -3   1   9        311.55        315.50         5.04 o                         
  -2   1   9        283.44        265.44         4.31 o                         
  -1   1   9         48.57         42.28         1.48 o                         
   0   1   9         90.19         79.94         1.29 o                         
   1   1   9        122.06        131.32         2.07 o                         
   2   1   9          0.04         -0.23         0.23 o                         
   3   1   9        199.98        194.47         3.03 o                         
   4   1   9         82.40         79.36         2.19 o                         
   5   1   9          8.32         10.84         0.89 o                         
   6   1   9        164.69        164.58         4.01 o                         
   7   1   9         14.63         15.51         2.01 o                         
  -9   2   9         53.47         58.53         5.79 o                         
  -8   2   9         44.13         54.92         2.60 o                         
  -7   2   9          3.84          3.42         0.84 o                         
  -6   2   9          2.17          2.73         0.62 o                         
  -5   2   9         26.50         23.57         1.01 o                         
  -4   2   9        150.02        156.77         2.73 o                         
  -3   2   9          0.39          0.60         0.43 o                         
  -2   2   9          5.41          5.06         0.42 o                         
  -1   2   9          0.01          0.58         0.24 o                         
   0   2   9        579.21        620.21         8.28 o                         
   1   2   9          1.67          1.80         0.25 o                         
   2   2   9        418.46        415.04         5.62 o                         
   3   2   9         23.60         25.72         0.68 o                         
   4   2   9         13.05         14.86         0.98 o                         
   5   2   9          9.20          9.27         0.79 o                         
   6   2   9          6.31          6.18         1.16 o                         
   7   2   9          0.11         -0.72         1.28 o                         
  -9   3   9          0.70          0.91         3.05 o                         
  -8   3   9         71.35         84.84         4.49 o                         
  -7   3   9         16.47         16.48         1.50 o                         
  -6   3   9          2.33          2.71         0.57 o                         
  -5   3   9         80.98         90.31         2.20 o                         
  -4   3   9         80.88         78.01         1.65 o                         
  -3   3   9          6.00         11.44         0.62 o                         
  -2   3   9        199.47        174.87         2.67 o                         
  -1   3   9         22.72         23.48         0.74 o                         
   0   3   9         39.12         38.99         1.01 o                         
   1   3   9        460.90        487.58         6.54 o                         
   2   3   9         43.50         42.02         1.20 o                         
   3   3   9        330.78        328.95         4.55 o                         
   4   3   9         61.64         52.87         1.50 o                         
   5   3   9         43.97         44.84         1.63 o                         
   6   3   9          2.75          1.67         0.80 o                         
   7   3   9         78.95         83.20         2.93 o                         
   8   3   9         77.58         77.08         8.53 o                         
  -8   4   9         10.83          9.11         1.60 o                         
  -7   4   9        156.84        165.08         5.23 o                         
  -6   4   9          1.69          1.27         0.58 o                         
  -5   4   9        190.09        163.79         3.34 o                         
  -4   4   9         53.76         61.14         2.08 o                         
  -3   4   9        106.75        113.15         2.07 o                         
  -2   4   9         11.52         13.75         0.60 o                         
  -1   4   9          8.48          7.26         0.38 o                         
   0   4   9        700.82        698.76         9.65 o                         
   1   4   9        398.16        377.88         5.45 o                         
   2   4   9        398.93        398.84         5.76 o                         
   3   4   9        873.44        859.54        11.78 o                         
   4   4   9        479.03        465.76         7.65 o                         
   5   4   9        314.54        314.63         5.63 o                         
   6   4   9        446.66        479.34         9.97 o                         
   7   4   9         52.72         53.28         3.32 o                         
   8   4   9          9.29          3.11         1.65 o                         
  -8   5   9         18.00         14.68         2.48 o                         
  -7   5   9         25.70         25.78         2.16 o                         
  -6   5   9         25.25         27.92         1.53 o                         
  -5   5   9         76.95         89.32         2.32 o                         
  -4   5   9          6.71          2.98         0.50 o                         
  -3   5   9          0.54          0.63         0.37 o                         
  -2   5   9         96.75         89.37         1.86 o                         
  -1   5   9         60.63         63.46         1.17 o                         
   0   5   9          0.41          0.43         0.32 o                         
   1   5   9         35.41         37.63         1.37 o                         
   2   5   9        194.94        189.58         2.84 o                         
   3   5   9         12.46         13.22         0.73 o                         
   4   5   9        128.74        123.80         2.63 o                         
   5   5   9        146.98        156.20         3.49 o                         
   6   5   9         33.55         35.74         1.97 o                         
   7   5   9        495.40        500.38        10.70 o                         
   8   5   9         17.78         21.01         2.49 o                         
  -7   6   9          2.14          0.72         0.93 o                         
  -6   6   9          3.41          5.92         1.19 o                         
  -5   6   9        112.02        106.63         2.64 o                         
  -4   6   9          0.48          0.35         0.62 o                         
  -3   6   9         73.63         95.63         2.69 o                         
  -2   6   9        181.36        173.00         3.04 o                         
  -1   6   9         58.92         66.77         1.39 o                         
   0   6   9          7.16         10.08         0.47 o                         
   1   6   9          2.93          5.28         0.45 o                         
   2   6   9          2.24          3.63         0.48 o                         
   3   6   9        116.11        134.18         2.51 o                         
   4   6   9          6.79          8.70         0.93 o                         
   5   6   9         47.89         50.89         1.84 o                         
   6   6   9          1.46          2.22         0.85 o                         
   7   6   9          1.65          2.30         1.16 o                         
   8   6   9          1.39         -0.28         1.60 o                         
  -7   7   9         60.28         68.68         3.16 o                         
  -6   7   9         14.94         17.19         1.61 o                         
  -5   7   9          5.69          5.45         0.77 o                         
  -4   7   9         78.29         71.17         1.89 o                         
  -3   7   9          5.05          4.74         0.54 o                         
  -2   7   9         88.18         79.16         1.71 o                         
  -1   7   9         19.50         16.06         0.72 o                         
   0   7   9          1.88          0.51         0.24 o                         
   1   7   9         19.63         17.58         0.70 o                         
   2   7   9        147.28        138.24         2.58 o                         
   3   7   9         27.49         23.69         1.03 o                         
   4   7   9          0.06         -0.50         0.50 o                         
   5   7   9         68.52         65.22         2.18 o                         
   6   7   9         31.24         31.32         1.97 o                         
   7   7   9          1.89          3.73         1.34 o                         
   8   7   9        149.53        157.71         7.32 o                         
  -7   8   9         34.55         37.29         2.89 o                         
  -6   8   9          5.35          8.70         1.48 o                         
  -5   8   9         28.49         24.51         1.72 o                         
  -4   8   9          8.99          9.37         0.86 o                         
  -3   8   9         98.35        100.92         2.07 o                         
  -2   8   9         50.73         47.13         1.34 o                         
  -1   8   9         60.19         65.24         2.03 o                         
   0   8   9          0.82          0.30         0.50 o                         
   1   8   9         11.92         10.33         0.69 o                         
   2   8   9        179.98        190.30         3.32 o                         
   3   8   9         26.38         25.24         1.11 o                         
   4   8   9          9.29          5.91         0.79 o                         
   5   8   9         99.67        107.14         3.55 o                         
   6   8   9          0.18         -0.21         0.68 o                         
   7   8   9          2.19          0.15         0.97 o                         
   8   8   9          4.12          1.58         2.28 o                         
  -6   9   9          9.47          7.79         1.34 o                         
  -5   9   9         25.75         24.74         1.72 o                         
  -4   9   9         45.87         47.27         1.88 o                         
  -3   9   9         19.30         19.38         1.07 o                         
  -2   9   9          6.46          6.41         0.67 o                         
  -1   9   9         27.82         20.93         1.42 o                         
   0   9   9         17.91         12.59         0.78 o                         
   1   9   9        843.70        731.42        11.71 o                         
   2   9   9         22.32         27.64         1.06 o                         
   3   9   9         32.20         19.25         1.09 o                         
   4   9   9         39.82         32.71         1.50 o                         
   5   9   9         13.81          9.96         1.12 o                         
   6   9   9        162.33        162.57         7.58 o                         
   7   9   9         14.73         13.34         1.55 o                         
   8   9   9          0.01         -1.46         1.46 o                         
  -6  10   9        257.51        270.63        15.39 o                         
  -5  10   9          5.46          5.95         1.15 o                         
  -4  10   9        167.59        165.09         4.33 o                         
  -3  10   9          2.28          4.13         0.74 o                         
  -2  10   9         53.16         46.46         1.44 o                         
  -1  10   9         84.80         75.22         1.91 o                         
   0  10   9          2.05          1.11         0.45 o                         
   1  10   9          0.31         -0.32         0.44 o                         
   2  10   9          7.28          3.94         0.60 o                         
   3  10   9         15.94         27.62         1.34 o                         
   4  10   9        174.35        159.39         3.57 o                         
   5  10   9         97.18        101.11         2.87 o                         
   6  10   9        102.19         98.14         3.83 o                         
   7  10   9          4.78          3.77         1.44 o                         
   8  10   9          0.08         -1.52         1.52 o                         
  -5  11   9         13.29         11.97         2.04 o                         
  -4  11   9          1.17          2.39         1.09 o                         
  -3  11   9         96.07         93.53         3.07 o                         
  -2  11   9          8.08          8.33         1.01 o                         
  -1  11   9         10.41         13.45         1.08 o                         
   0  11   9          0.01         -0.52         0.58 o                         
   1  11   9          1.47         -0.16         0.45 o                         
   2  11   9        236.84        221.90         4.08 o                         
   3  11   9        133.81        130.55         3.27 o                         
   4  11   9          0.32         -0.81         0.97 o                         
   5  11   9         45.03         46.70         2.32 o                         
   6  11   9        219.81        231.59         6.59 o                         
   7  11   9          0.42          1.41         1.28 o                         
  -4  12   9          7.22          6.91         1.82 o                         
  -3  12   9         51.36         54.67         2.95 o                         
  -2  12   9          0.14         -0.44         0.74 o                         
  -1  12   9          0.70          0.47         0.69 o                         
   0  12   9         13.78         11.23         1.02 o                         
   1  12   9          7.87          7.01         0.87 o                         
   2  12   9        118.55        114.76         2.67 o                         
   3  12   9         93.04         84.64         3.34 o                         
   4  12   9         49.36         47.49         2.36 o                         
   5  12   9        391.57        394.15         8.58 o                         
   6  12   9         41.88         42.31         4.18 o                         
   7  12   9          0.32         -0.39         1.52 o                         
  -3  13   9         17.45         19.74         3.20 o                         
  -2  13   9          0.90          1.59         1.36 o                         
  -1  13   9         50.65         48.09         2.74 o                         
   0  13   9          1.47          1.77         0.89 o                         
   1  13   9          4.13          3.60         1.04 o                         
   2  13   9         25.60         26.06         1.90 o                         
   3  13   9         11.49          9.07         1.11 o                         
   4  13   9         10.15         12.48         1.40 o                         
   5  13   9         30.24         31.88         2.12 o                         
   6  13   9          4.32          6.76         1.48 o                         
   7  13   9          3.63          8.53         3.35 o                         
  -2  14   9          4.03          0.10         2.04 o                         
  -1  14   9         59.77         57.66         7.92 o                         
   0  14   9          3.62          3.43         1.55 o                         
   1  14   9         20.79         24.85         2.55 o                         
   2  14   9         26.42         29.65         2.35 o                         
   3  14   9        268.44        296.08         9.28 o                         
   4  14   9         47.96         51.44         2.62 o                         
   5  14   9        112.28        133.67         4.64 o                         
   6  14   9        217.25        225.06         9.47 o                         
  -1  15   9         43.40         46.92         7.01 o                         
   0  15   9         89.46         85.31         7.01 o                         
   1  15   9         25.70         31.38         4.87 o                         
   2  15   9          0.82          1.89         1.39 o                         
   3  15   9        119.19        117.12         5.65 o                         
   4  15   9         18.08         28.33         4.57 o                         
   5  15   9         13.29         16.64         3.05 o                         
   1  16   9         23.45         23.15         5.18 o                         
  -5 -10  10        209.60        215.41        12.80 o                         
  -4 -10  10         25.72         26.81         6.70 o                         
  -3 -10  10          4.53          3.66         2.74 o                         
  -7  -9  10         10.62         10.97         3.96 o                         
  -6  -9  10          8.70          7.75         2.12 o                         
  -5  -9  10          1.72          2.42         1.39 o                         
  -4  -9  10          0.07          2.06         1.46 o                         
  -3  -9  10         50.72         55.42         3.69 o                         
  -2  -9  10        101.70        101.51         4.86 o                         
  -1  -9  10         36.72         38.08         5.18 o                         
  -8  -8  10         31.07         24.37         5.18 o                         
  -7  -8  10          5.89          3.96         2.89 o                         
  -6  -8  10         38.38         42.76         3.42 o                         
  -5  -8  10         14.16         15.67         2.06 o                         
  -4  -8  10        241.31        246.05         6.77 o                         
  -3  -8  10          5.49          4.06         1.58 o                         
  -2  -8  10         34.23         33.75         2.93 o                         
  -1  -8  10         11.37         12.32         2.11 o                         
   0  -8  10         35.26         32.99         2.91 o                         
   1  -8  10         38.94         51.79         5.79 o                         
  -8  -7  10         46.45         47.22         6.40 o                         
  -7  -7  10          0.43         -0.65         1.46 o                         
  -6  -7  10         80.22         82.86         4.25 o                         
  -5  -7  10          1.43          0.35         0.84 o                         
  -4  -7  10         13.32         15.47         1.51 o                         
  -3  -7  10         24.33         25.71         2.37 o                         
  -2  -7  10         80.47         85.27         3.92 o                         
  -1  -7  10         96.51        104.24         4.45 o                         
   0  -7  10        156.91        168.42         6.09 o                         
   1  -7  10          0.01         -0.58         1.11 o                         
   2  -7  10          4.60          4.87         2.44 o                         
  -9  -6  10         16.46         15.06         2.85 o                         
  -8  -6  10        112.02        106.93         4.44 o                         
  -7  -6  10          0.74          0.57         1.05 o                         
  -6  -6  10        136.81        141.54         4.56 o                         
  -5  -6  10         55.70         54.66         2.36 o                         
  -4  -6  10          5.80          7.32         1.29 o                         
  -3  -6  10        117.51        116.76         3.59 o                         
  -2  -6  10          0.60          2.10         1.15 o                         
  -1  -6  10         33.71         33.14         2.33 o                         
   0  -6  10        143.07        142.90         4.43 o                         
   1  -6  10          0.43         -0.51         1.16 o                         
   2  -6  10         12.40         17.15         2.68 o                         
   3  -6  10          1.27          0.30         1.83 o                         
  -9  -5  10        142.00        145.02         6.78 o                         
  -8  -5  10         77.67         78.47         3.52 o                         
  -7  -5  10        204.61        205.27         5.84 o                         
  -6  -5  10         20.86         19.79         1.40 o                         
  -5  -5  10         87.94         91.05         2.29 o                         
  -4  -5  10        758.03        745.98        11.47 o                         
  -3  -5  10         94.62        108.27         3.29 o                         
  -2  -5  10         73.25         78.44         2.75 o                         
  -1  -5  10        200.06        196.44         5.44 o                         
   0  -5  10         23.21         21.85         1.70 o                         
   1  -5  10        116.20        116.39         3.76 o                         
   2  -5  10          0.05         -0.99         0.99 o                         
   3  -5  10          0.11          2.16         1.25 o                         
   4  -5  10         23.99         25.29         3.96 o                         
  -9  -4  10          4.37          6.55         1.94 o                         
  -8  -4  10         39.06         45.17         2.74 o                         
  -7  -4  10        194.41        209.75         5.28 o                         
  -6  -4  10          5.32          4.06         0.93 o                         
  -5  -4  10        336.89        330.04         5.65 o                         
  -4  -4  10        247.78        257.95         4.57 o                         
  -3  -4  10         27.54         33.31         1.39 o                         
  -2  -4  10        523.33        510.40        10.33 o                         
  -1  -4  10          8.84          7.52         1.01 o                         
   0  -4  10          5.32          4.98         1.45 o                         
   1  -4  10        172.71        162.00         4.57 o                         
   2  -4  10          5.50          3.26         1.27 o                         
   3  -4  10        130.06        137.39         5.12 o                         
   4  -4  10         23.13         21.47         2.23 o                         
  -9  -3  10         18.48         22.95         2.99 o                         
  -8  -3  10          9.85         13.11         1.50 o                         
  -7  -3  10         10.39         13.90         1.26 o                         
  -6  -3  10          2.96          3.62         0.76 o                         
  -5  -3  10          0.72          0.40         0.62 o                         
  -4  -3  10        171.21        159.58         3.10 o                         
  -3  -3  10         10.31         12.21         0.82 o                         
  -2  -3  10        407.79        375.23         6.54 o                         
  -1  -3  10        277.35        249.59         5.53 o                         
   0  -3  10        199.11        202.94         5.27 o                         
   1  -3  10        397.14        380.52         8.77 o                         
   2  -3  10         32.68         31.33         2.08 o                         
   3  -3  10         35.80         39.34         3.58 o                         
   4  -3  10         71.47         78.78         3.94 o                         
   5  -3  10         53.16         51.12         3.68 o                         
  -9  -2  10          6.76          5.84         1.69 o                         
  -8  -2  10         45.04         47.39         2.25 o                         
  -7  -2  10          2.52          1.23         0.73 o                         
  -6  -2  10          0.40         -0.52         0.52 o                         
  -5  -2  10         37.78         39.48         1.61 o                         
  -4  -2  10          0.57         -0.45         0.45 o                         
  -3  -2  10        505.78        495.12         7.19 o                         
  -2  -2  10          0.03         -0.52         0.52 o                         
  -1  -2  10          6.47          4.92         0.54 o                         
   0  -2  10         79.27         71.52         2.38 o                         
   1  -2  10        171.26        183.12         4.77 o                         
   2  -2  10         44.20         45.71         1.83 o                         
   3  -2  10         30.78         36.29         2.46 o                         
   4  -2  10         12.23         13.35         1.69 o                         
   5  -2  10         11.39          9.76         1.69 o                         
   6  -2  10         24.45         22.85         3.96 o                         
  -9  -1  10         10.70         16.94         2.56 o                         
  -8  -1  10         11.56         12.37         1.28 o                         
  -7  -1  10          1.74          1.29         0.72 o                         
  -6  -1  10         25.62         16.86         1.06 o                         
  -5  -1  10         27.32         31.23         1.27 o                         
  -4  -1  10          1.47          3.00         0.56 o                         
  -3  -1  10         68.11         73.60         1.61 o                         
  -2  -1  10         44.06         40.41         1.13 o                         
  -1  -1  10          6.41          9.87         0.60 o                         
   0  -1  10         93.60         77.53         1.85 o                         
   1  -1  10        219.71        183.75         4.09 o                         
   2  -1  10         56.90         41.71         1.57 o                         
   3  -1  10         88.48         88.05         2.93 o                         
   4  -1  10         54.33         48.33         3.89 o                         
   5  -1  10          3.46          4.23         1.10 o                         
   6  -1  10          0.01          0.42         1.32 o                         
  -9   0  10         24.00         31.92         8.38 o                         
  -8   0  10          0.06          0.57         0.84 o                         
  -7   0  10          0.01         -0.49         0.57 o                         
  -6   0  10          6.81         11.39         0.83 o                         
  -5   0  10         43.13         38.52         1.36 o                         
  -4   0  10         12.49         13.69         0.80 o                         
  -3   0  10         45.44         35.81         1.11 o                         
  -2   0  10        160.78        140.38         2.87 o                         
  -1   0  10        172.47        128.04         2.23 o                         
   0   0  10         52.91         54.01         1.30 o                         
   1   0  10        170.90        154.34         2.69 o                         
   2   0  10         17.89         16.81         0.85 o                         
   3   0  10        411.63        384.41         7.95 o                         
   4   0  10         57.04         56.58         2.40 o                         
   5   0  10         55.28         51.58         2.84 o                         
   6   0  10         17.23         14.11         1.70 o                         
  -9   1  10         36.11         37.84         4.20 o                         
  -8   1  10          4.59          7.78         1.39 o                         
  -7   1  10         14.61         17.67         1.43 o                         
  -6   1  10         26.74         28.27         1.22 o                         
  -5   1  10        466.72        449.15         6.72 o                         
  -4   1  10        167.39        166.87         3.14 o                         
  -3   1  10         14.34         10.90         0.78 o                         
  -2   1  10        170.74        156.92         3.06 o                         
  -1   1  10         38.23         39.54         1.16 o                         
   0   1  10         52.89         43.37         1.70 o                         
   1   1  10         43.32         37.14         1.25 o                         
   2   1  10         31.06         32.72         1.11 o                         
   3   1  10          2.87          2.11         0.34 o                         
   4   1  10        123.05        131.25         3.16 o                         
   5   1  10         10.09         11.34         1.13 o                         
   6   1  10          5.02          2.81         1.05 o                         
   7   1  10         13.28         11.72         2.28 o                         
  -9   2  10          2.23          0.57         2.28 o                         
  -8   2  10          1.83          1.86         1.02 o                         
  -7   2  10          1.78          2.62         0.86 o                         
  -6   2  10         75.35         67.53         1.85 o                         
  -5   2  10          9.14          2.92         0.65 o                         
  -4   2  10        263.57        246.71         4.34 o                         
  -3   2  10         34.62         40.97         1.72 o                         
  -2   2  10        545.11        534.17        11.32 o                         
  -1   2  10        147.03        132.37         2.26 o                         
   0   2  10        308.83        300.93         4.20 o                         
   1   2  10        259.24        295.10         4.15 o                         
   2   2  10          5.93          8.23         0.62 o                         
   3   2  10         16.45         17.52         0.83 o                         
   4   2  10          1.72          1.00         0.63 o                         
   5   2  10          0.76          0.61         0.60 o                         
   6   2  10         33.25         35.44         2.16 o                         
   7   2  10         76.53         80.04         4.24 o                         
  -9   3  10          1.63          1.83         3.66 o                         
  -8   3  10        159.15        173.93         5.54 o                         
  -7   3  10          0.00         -0.65         0.65 o                         
  -6   3  10        213.44        208.83         4.16 o                         
  -5   3  10        229.93        218.78         4.95 o                         
  -4   3  10         78.10         70.34         1.91 o                         
  -3   3  10         81.73         80.33         1.65 o                         
  -2   3  10         16.75         18.25         0.82 o                         
  -1   3  10        581.00        586.17         7.79 o                         
   0   3  10         32.47         43.20         1.45 o                         
   1   3  10          3.51          1.93         0.41 o                         
   2   3  10         26.44         30.91         0.88 o                         
   3   3  10         51.99         51.78         1.37 o                         
   4   3  10          7.72          9.93         1.51 o                         
   5   3  10        119.07        126.01         3.17 o                         
   6   3  10        102.50        101.70         2.91 o                         
   7   3  10         17.55         19.63         1.78 o                         
  -8   4  10          0.06         -1.17         1.17 o                         
  -7   4  10         35.42         28.59         2.32 o                         
  -6   4  10          6.95          6.76         0.89 o                         
  -5   4  10          1.30          0.24         0.56 o                         
  -4   4  10         12.30         14.23         0.80 o                         
  -3   4  10         90.34         97.49         2.05 o                         
  -2   4  10       1216.52       1165.42        14.99 o                         
  -1   4  10       1281.18       1213.46        16.46 o                         
   0   4  10        964.77        929.46        12.76 o                         
   1   4  10       1393.91       1352.75        18.21 o                         
   2   4  10        861.49        782.89        11.48 o                         
   3   4  10        442.79        444.24         7.95 o                         
   4   4  10        424.16        455.11         8.21 o                         
   5   4  10          7.78          7.11         1.05 o                         
   6   4  10         23.94         28.39         1.83 o                         
   7   4  10         27.65         28.89         2.08 o                         
  -8   5  10          0.26          0.80         1.56 o                         
  -7   5  10         21.14         27.47         2.30 o                         
  -6   5  10          6.25          6.91         0.96 o                         
  -5   5  10         19.68         16.15         1.17 o                         
  -4   5  10        184.89        173.17         4.04 o                         
  -3   5  10        304.22        296.52         4.89 o                         
  -2   5  10          7.35          7.17         0.53 o                         
  -1   5  10        251.54        230.78         3.08 o                         
   0   5  10        266.07        257.13         4.21 o                         
   1   5  10        599.20        582.84         8.18 o                         
   2   5  10        221.40        193.73         3.33 o                         
   3   5  10        960.68        925.21        14.48 o                         
   4   5  10         24.81         28.10         1.20 o                         
   5   5  10        799.61        807.48        15.60 o                         
   6   5  10          3.26          2.26         0.96 o                         
   7   5  10          7.42          8.01         1.71 o                         
   8   5  10          0.16          0.67         1.60 o                         
  -7   6  10        111.42        120.37         4.37 o                         
  -6   6  10         84.68         84.13         3.01 o                         
  -5   6  10        129.28        131.74         3.11 o                         
  -4   6  10          1.35          1.79         0.61 o                         
  -3   6  10         93.51         88.25         1.93 o                         
  -2   6  10         42.85         45.28         1.24 o                         
  -1   6  10         21.17         20.39         0.79 o                         
   0   6  10          7.41         11.61         0.68 o                         
   1   6  10        137.42        135.07         2.04 o                         
   2   6  10        210.44        206.82         3.56 o                         
   3   6  10          0.41          0.25         0.42 o                         
   4   6  10         13.03         11.60         0.95 o                         
   5   6  10          0.71          0.72         0.58 o                         
   6   6  10         21.92         22.79         1.70 o                         
   7   6  10          2.11          2.79         1.20 o                         
   8   6  10         34.85         37.93         3.77 o                         
  -7   7  10         13.02         14.51         1.79 o                         
  -6   7  10          1.73         -0.33         0.81 o                         
  -5   7  10         31.46         29.26         1.51 o                         
  -4   7  10        141.04        129.95         2.76 o                         
  -3   7  10         57.73         57.01         1.47 o                         
  -2   7  10         42.97         42.44         1.23 o                         
  -1   7  10        181.78        180.74         3.33 o                         
   0   7  10        164.32        152.12         2.70 o                         
   1   7  10         74.09         70.12         1.58 o                         
   2   7  10         45.03         52.75         1.40 o                         
   3   7  10         19.35         18.25         1.00 o                         
   4   7  10        196.81        202.75         4.34 o                         
   5   7  10          3.65          3.18         0.74 o                         
   6   7  10        221.18        227.42         5.56 o                         
   7   7  10         23.29         21.26         2.07 o                         
   8   7  10          4.03          3.81         1.98 o                         
  -7   8  10          0.89          2.86         1.60 o                         
  -6   8  10          1.85          3.12         1.04 o                         
  -5   8  10          4.33          3.26         0.80 o                         
  -4   8  10         37.48         32.34         1.43 o                         
  -3   8  10         28.49         31.73         1.15 o                         
  -2   8  10        162.34        171.80         3.73 o                         
  -1   8  10         12.48         13.88         0.75 o                         
   0   8  10        108.01        122.75         3.38 o                         
   1   8  10         98.44         94.41         2.49 o                         
   2   8  10         43.50         35.99         1.42 o                         
   3   8  10          0.24          1.20         0.52 o                         
   4   8  10         53.06         58.46         2.01 o                         
   5   8  10         18.84         22.49         1.45 o                         
   6   8  10          0.06          0.06         0.70 o                         
   7   8  10         22.69         28.22         2.81 o                         
   8   8  10        107.26         95.98         9.14 o                         
  -6   9  10         29.68         32.28         2.32 o                         
  -5   9  10          2.08          2.46         1.13 o                         
  -4   9  10         27.39         28.69         1.43 o                         
  -3   9  10         87.31         84.74         2.74 o                         
  -2   9  10        161.06        151.02         2.79 o                         
  -1   9  10        864.93        788.75        12.64 o                         
   0   9  10          2.08          1.57         0.56 o                         
   1   9  10        150.72        111.68         2.83 o                         
   2   9  10          3.65          9.07         0.75 o                         
   3   9  10        364.11        321.24         5.79 o                         
   4   9  10        210.28        183.56         4.13 o                         
   5   9  10         41.58         40.05         1.86 o                         
   6   9  10         18.59         17.05         1.49 o                         
   7   9  10         14.41         17.63         1.97 o                         
   8   9  10          3.33          3.96         3.35 o                         
  -6  10  10         10.88          8.89         2.28 o                         
  -5  10  10          9.89         10.26         1.60 o                         
  -4  10  10        136.40        137.62         5.06 o                         
  -3  10  10        210.83        209.96         5.75 o                         
  -2  10  10          0.03         -0.13         0.51 o                         
  -1  10  10         89.94        105.91         2.32 o                         
   0  10  10        147.56        133.85         3.17 o                         
   1  10  10         16.50         28.03         1.59 o                         
   2  10  10         72.01         63.63         1.93 o                         
   3  10  10         24.48         28.20         1.47 o                         
   4  10  10         63.69         61.81         3.29 o                         
   5  10  10         10.73          9.30         1.01 o                         
   6  10  10         27.30         27.08         2.15 o                         
   7  10  10         27.31         27.81         2.43 o                         
   8  10  10          0.00         -2.13         2.74 o                         
  -5  11  10         58.62         62.30         9.44 o                         
  -4  11  10          2.91          2.32         1.12 o                         
  -3  11  10         54.55         61.00         2.59 o                         
  -2  11  10         49.96         44.44         1.98 o                         
  -1  11  10         85.36         82.33         2.27 o                         
   0  11  10        290.18        287.36         5.44 o                         
   1  11  10        176.77        171.56         3.92 o                         
   2  11  10          2.69          2.56         0.69 o                         
   3  11  10          0.09          1.24         0.64 o                         
   4  11  10         36.78         39.00         2.15 o                         
   5  11  10         67.25         60.75         2.63 o                         
   6  11  10         59.45         55.78         5.24 o                         
   7  11  10         22.23         22.82         3.45 o                         
  -4  12  10          4.82          5.59         1.60 o                         
  -3  12  10         10.00         10.74         1.91 o                         
  -2  12  10          3.74          1.97         0.85 o                         
  -1  12  10         10.52          8.72         1.23 o                         
   0  12  10        164.67        168.01         5.68 o                         
   1  12  10        138.09        136.65         3.37 o                         
   2  12  10        162.23        151.97         3.50 o                         
   3  12  10         17.84         18.42         1.34 o                         
   4  12  10         19.07         20.00         1.57 o                         
   5  12  10         54.09         51.48         2.57 o                         
   6  12  10          2.36          2.38         1.76 o                         
   7  12  10          2.29         -0.61         2.74 o                         
  -3  13  10        104.25        106.64         7.62 o                         
  -2  13  10         48.10         50.50         4.84 o                         
  -1  13  10         32.57         28.69         2.29 o                         
   0  13  10          4.92          6.92         1.39 o                         
   1  13  10         20.86         18.02         1.84 o                         
   2  13  10         42.40         44.22         2.41 o                         
   3  13  10          6.01          6.16         1.04 o                         
   4  13  10         78.72         87.76         3.78 o                         
   5  13  10         47.65         53.08         4.06 o                         
   6  13  10          5.85          3.49         1.75 o                         
   7  13  10          0.00          2.74         3.35 o                         
  -2  14  10          0.30          0.30         2.74 o                         
  -1  14  10         43.66         46.39         4.72 o                         
   0  14  10         89.11         89.38         3.77 o                         
   1  14  10        509.89        548.27        20.86 o                         
   2  14  10         88.07         96.56         3.84 o                         
   3  14  10         11.09         17.38         1.94 o                         
   4  14  10         51.57         58.55         2.82 o                         
   5  14  10         50.60         48.35         4.14 o                         
   6  14  10         12.18         13.40         3.96 o                         
  -1  15  10         27.50         33.51         6.09 o                         
   0  15  10         49.73         50.27         5.79 o                         
   1  15  10         20.97         26.99         3.81 o                         
   2  15  10         27.19         30.78         2.81 o                         
   3  15  10        100.63         98.28         4.69 o                         
   4  15  10         10.86         17.49         2.69 o                         
   5  15  10         12.01         18.33         2.78 o                         
  -4  -9  11          5.15          8.17         3.66 o                         
  -3  -9  11         33.05         30.16         3.55 o                         
  -2  -9  11          0.36         -1.83         2.13 o                         
  -6  -8  11         19.91         22.48         3.50 o                         
  -5  -8  11          7.57          7.01         2.66 o                         
  -4  -8  11          5.10          7.11         1.76 o                         
  -3  -8  11        161.37        169.05         6.27 o                         
  -2  -8  11         38.61         41.74         3.73 o                         
  -1  -8  11          0.12          0.22         1.82 o                         
   0  -8  11          0.28          0.61         2.13 o                         
  -7  -7  11         21.97         17.67         4.27 o                         
  -6  -7  11         14.52         14.00         2.10 o                         
  -5  -7  11          0.42          0.70         1.25 o                         
  -4  -7  11        270.27        289.32         8.91 o                         
  -3  -7  11          0.00          0.06         1.28 o                         
  -2  -7  11          0.94          2.32         1.39 o                         
  -1  -7  11          0.02         -1.10         1.10 o                         
   0  -7  11         28.33         27.50         2.59 o                         
   1  -7  11          1.08          3.35         2.13 o                         
  -8  -6  11         17.99         14.93         4.27 o                         
  -7  -6  11         26.55         29.14         3.50 o                         
  -6  -6  11         51.22         58.44         5.30 o                         
  -5  -6  11          3.25          2.63         1.02 o                         
  -4  -6  11        334.52        331.49         7.53 o                         
  -3  -6  11          6.35          9.00         1.64 o                         
  -2  -6  11        243.41        254.40         7.97 o                         
  -1  -6  11          0.81          1.83         1.25 o                         
   0  -6  11          0.57         -0.34         1.95 o                         
   1  -6  11          3.00          2.84         1.46 o                         
   2  -6  11          3.81          6.40         2.44 o                         
  -9  -5  11        121.12        131.93        10.05 o                         
  -8  -5  11         21.79         23.08         2.90 o                         
  -7  -5  11         91.00         98.95         4.10 o                         
  -6  -5  11         45.07         43.36         4.50 o                         
  -5  -5  11          3.40          3.54         0.99 o                         
  -4  -5  11          3.08          5.37         1.06 o                         
  -3  -5  11         27.64         26.67         1.84 o                         
  -2  -5  11         11.34         11.37         1.80 o                         
  -1  -5  11         82.70         81.94         3.22 o                         
   0  -5  11         50.26         47.77         2.61 o                         
   1  -5  11          1.64          1.82         0.96 o                         
   2  -5  11          5.69          7.09         3.11 o                         
  -8  -4  11         23.01         23.60         2.08 o                         
  -7  -4  11         24.49         28.18         2.38 o                         
  -6  -4  11        260.76        279.78         7.27 o                         
  -5  -4  11          0.58         -0.18         0.62 o                         
  -4  -4  11        237.82        233.81         4.62 o                         
  -3  -4  11        108.02        103.11         4.28 o                         
  -2  -4  11         24.25         24.14         1.63 o                         
  -1  -4  11         61.62         65.97         2.82 o                         
   0  -4  11         13.79         13.60         1.44 o                         
   1  -4  11         39.47         37.43         2.11 o                         
   2  -4  11         93.76         95.29         4.11 o                         
   3  -4  11         43.54         44.14         4.09 o                         
  -8  -3  11          6.14          6.57         1.42 o                         
  -7  -3  11          2.81          4.47         1.56 o                         
  -6  -3  11         13.70         10.36         1.26 o                         
  -5  -3  11         19.81         18.94         1.32 o                         
  -4  -3  11         26.07         27.98         2.31 o                         
  -3  -3  11          9.85          8.52         0.90 o                         
  -2  -3  11        222.86        211.09         5.09 o                         
  -1  -3  11        224.78        213.98         6.77 o                         
   0  -3  11         81.47         78.89         2.84 o                         
   1  -3  11          9.27          7.34         1.00 o                         
   2  -3  11        172.80        173.62         5.83 o                         
   3  -3  11         51.84         52.96         3.51 o                         
   4  -3  11          7.34          6.06         1.90 o                         
  -8  -2  11          1.50          0.09         1.32 o                         
  -7  -2  11          9.14          4.35         1.05 o                         
  -6  -2  11          8.05          4.45         1.05 o                         
  -5  -2  11         53.76         51.41         1.96 o                         
  -4  -2  11          1.75          0.91         0.65 o                         
  -3  -2  11          1.86          4.65         0.76 o                         
  -2  -2  11          5.20          2.70         0.62 o                         
  -1  -2  11        140.86        140.36         3.61 o                         
   0  -2  11          1.63          4.07         0.89 o                         
   1  -2  11         26.79         25.75         2.73 o                         
   2  -2  11         15.20         13.92         1.10 o                         
   3  -2  11         22.23         19.94         2.16 o                         
   4  -2  11        128.92        133.74         5.21 o                         
   5  -2  11         33.96         27.57         3.23 o                         
  -9  -1  11         12.17         13.71         3.35 o                         
  -8  -1  11          9.68          8.69         1.35 o                         
  -7  -1  11         22.62         21.11         1.45 o                         
  -6  -1  11         20.60         16.62         1.13 o                         
  -5  -1  11         10.39         10.71         0.90 o                         
  -4  -1  11          5.75          3.23         0.73 o                         
  -3  -1  11        272.18        265.80         5.36 o                         
  -2  -1  11        187.90        158.24         2.98 o                         
  -1  -1  11        341.64        310.36         5.48 o                         
   0  -1  11          7.37          3.07         0.57 o                         
   1  -1  11         92.18         89.11         2.94 o                         
   2  -1  11        199.89        183.66         4.22 o                         
   3  -1  11         76.46         79.19         3.84 o                         
   4  -1  11          0.13         -0.91         1.06 o                         
   5  -1  11          1.82          0.63         1.71 o                         
  -9   0  11          0.23         -1.29         1.29 o                         
  -8   0  11         67.26         70.59         2.98 o                         
  -7   0  11          4.17          5.39         1.00 o                         
  -6   0  11          1.52          0.00         0.57 o                         
  -5   0  11        359.71        333.30         7.16 o                         
  -4   0  11          3.65          2.27         0.56 o                         
  -3   0  11          0.65          0.59         0.43 o                         
  -2   0  11          0.17          0.37         0.40 o                         
  -1   0  11        152.84        128.00         2.67 o                         
   0   0  11          1.39          4.65         0.60 o                         
   1   0  11        523.54        442.97         8.71 o                         
   2   0  11        188.16        188.94         4.19 o                         
   3   0  11        170.62        147.27         4.41 o                         
   4   0  11         97.08         95.53         5.10 o                         
   5   0  11        141.12        134.98         4.34 o                         
   6   0  11         33.48         31.14         4.00 o                         
  -9   1  11         21.15         26.28         7.77 o                         
  -8   1  11         12.20         11.93         1.47 o                         
  -7   1  11        164.70        171.24         4.49 o                         
  -6   1  11          7.25          3.11         1.02 o                         
  -5   1  11          0.70         -0.07         0.52 o                         
  -4   1  11        298.92        303.11         5.89 o                         
  -3   1  11         50.24         49.43         1.64 o                         
  -2   1  11        421.89        391.22         6.59 o                         
  -1   1  11         49.30         39.83         1.20 o                         
   0   1  11          6.67          4.20         0.54 o                         
   1   1  11         20.59         19.77         1.58 o                         
   2   1  11        164.01        166.26         3.51 o                         
   3   1  11         55.97         62.15         2.75 o                         
   4   1  11          9.15         10.51         1.43 o                         
   5   1  11          5.62          3.88         0.94 o                         
   6   1  11         49.00         52.37         3.33 o                         
  -9   2  11          4.09          5.05         2.48 o                         
  -8   2  11         99.18        113.11         3.67 o                         
  -7   2  11          3.08          2.96         0.96 o                         
  -6   2  11          4.01          5.21         0.76 o                         
  -5   2  11         19.20         17.17         1.00 o                         
  -4   2  11         12.66         17.54         1.00 o                         
  -3   2  11          1.44          0.53         0.48 o                         
  -2   2  11        210.06        207.88         3.63 o                         
  -1   2  11        236.28        249.39         4.67 o                         
   0   2  11        271.56        244.29         4.44 o                         
   1   2  11        205.64        203.87         3.51 o                         
   2   2  11         10.68          6.44         0.76 o                         
   3   2  11          1.49          0.79         0.71 o                         
   4   2  11        114.50        121.92         3.91 o                         
   5   2  11        169.23        166.33         4.60 o                         
   6   2  11         21.27         20.44         1.77 o                         
  -8   3  11         11.15         12.16         1.78 o                         
  -7   3  11         76.65         79.27         2.69 o                         
  -6   3  11          2.97          3.47         0.72 o                         
  -5   3  11         11.02          5.64         0.78 o                         
  -4   3  11         15.04         19.87         1.00 o                         
  -3   3  11         34.20         34.32         1.33 o                         
  -2   3  11        858.99        819.88        11.49 o                         
  -1   3  11         54.42         50.91         1.14 o                         
   0   3  11         12.63         17.86         0.83 o                         
   1   3  11        100.15        101.11         2.29 o                         
   2   3  11        161.35        184.39         4.19 o                         
   3   3  11          5.99          5.87         0.98 o                         
   4   3  11        298.55        288.80         6.34 o                         
   5   3  11         11.16         15.09         1.57 o                         
   6   3  11         16.01         16.94         1.60 o                         
   7   3  11         15.13         14.61         2.69 o                         
  -8   4  11          1.17          3.14         1.50 o                         
  -7   4  11         22.35         25.94         2.22 o                         
  -6   4  11         14.33         11.08         1.17 o                         
  -5   4  11        352.66        343.67         6.72 o                         
  -4   4  11          4.04          3.12         0.58 o                         
  -3   4  11        416.40        420.21         6.65 o                         
  -2   4  11       1474.03       1425.15        21.99 o                         
  -1   4  11        645.99        638.99         8.49 o                         
   0   4  11        789.20        778.97        11.55 o                         
   1   4  11        480.41        437.64         7.29 o                         
   2   4  11        860.76        837.20        13.19 o                         
   3   4  11         36.90         34.85         1.52 o                         
   4   4  11         12.73         12.53         1.08 o                         
   5   4  11         56.39         65.25         2.87 o                         
   6   4  11         63.13         58.16         2.67 o                         
   7   4  11         37.62         38.65         3.38 o                         
  -8   5  11          4.81          9.44         3.96 o                         
  -7   5  11          9.30         12.68         1.69 o                         
  -6   5  11         24.51         27.20         1.64 o                         
  -5   5  11         83.95         96.51         2.68 o                         
  -4   5  11          9.42          8.84         0.91 o                         
  -3   5  11        109.38        118.23         2.41 o                         
  -2   5  11        639.45        637.35         9.62 o                         
  -1   5  11       1856.97       1785.80        21.64 o                         
   0   5  11         55.56         55.92         1.60 o                         
   1   5  11        391.72        362.01         5.72 o                         
   2   5  11        204.64        215.76         3.93 o                         
   3   5  11        559.05        565.40        10.91 o                         
   4   5  11         26.74         31.29         1.51 o                         
   5   5  11          3.92          4.03         0.93 o                         
   6   5  11         10.15         12.26         1.35 o                         
   7   5  11          0.58          0.10         1.05 o                         
  -7   6  11         22.39         22.60         2.13 o                         
  -6   6  11          0.01          0.61         0.89 o                         
  -5   6  11         21.57         26.13         1.59 o                         
  -4   6  11         73.85         60.94         2.04 o                         
  -3   6  11         62.88         61.44         1.68 o                         
  -2   6  11        126.35        128.25         2.36 o                         
  -1   6  11         38.60         37.87         1.49 o                         
   0   6  11         39.85         39.94         1.29 o                         
   1   6  11        186.66        203.47         3.56 o                         
   2   6  11         76.62         66.80         1.71 o                         
   3   6  11          8.62         11.76         0.94 o                         
   4   6  11          2.18          2.33         0.66 o                         
   5   6  11         52.99         54.27         4.11 o                         
   6   6  11         88.51         81.91         3.00 o                         
   7   6  11          0.32         -0.33         1.08 o                         
  -7   7  11         15.90         14.30         2.07 o                         
  -6   7  11          2.60          1.25         0.85 o                         
  -5   7  11         29.50         23.02         1.34 o                         
  -4   7  11          1.86          0.79         0.57 o                         
  -3   7  11         29.37         29.41         1.27 o                         
  -2   7  11         10.91         10.27         0.69 o                         
  -1   7  11        236.15        235.25         3.94 o                         
   0   7  11        397.90        418.56         7.00 o                         
   1   7  11         41.99         35.52         1.31 o                         
   2   7  11        249.40        268.52         4.80 o                         
   3   7  11         10.48         11.19         1.02 o                         
   4   7  11        504.44        475.93         8.78 o                         
   5   7  11        193.90        191.70         4.31 o                         
   6   7  11          0.99          0.07         0.88 o                         
   7   7  11         11.72         11.84         2.93 o                         
  -7   8  11         47.41         57.14         4.41 o                         
  -6   8  11         18.08         17.50         1.60 o                         
  -5   8  11          3.45          2.07         0.85 o                         
  -4   8  11          0.02          0.23         0.57 o                         
  -3   8  11         14.38         15.25         1.40 o                         
  -2   8  11        265.02        243.04         4.18 o                         
  -1   8  11        778.87        756.23        12.10 o                         
   0   8  11         19.61         13.55         1.14 o                         
   1   8  11         21.38         20.97         1.09 o                         
   2   8  11         19.34         14.78         1.18 o                         
   3   8  11         25.56         26.96         1.39 o                         
   4   8  11          1.69          1.41         0.71 o                         
   5   8  11         77.92         84.22         2.57 o                         
   6   8  11        111.20        111.93         4.07 o                         
   7   8  11         25.04         23.46         3.12 o                         
  -6   9  11          1.27          1.84         1.16 o                         
  -5   9  11         91.03         91.55         2.92 o                         
  -4   9  11          0.36          1.17         0.64 o                         
  -3   9  11        119.03        115.67         3.89 o                         
  -2   9  11          6.82          7.00         0.77 o                         
  -1   9  11        645.12        596.52        10.74 o                         
   0   9  11         55.69         43.07         1.99 o                         
   1   9  11        228.92        186.27         4.12 o                         
   2   9  11        367.17        315.03         5.69 o                         
   3   9  11         32.36         36.38         1.69 o                         
   4   9  11         22.71         19.41         1.35 o                         
   5   9  11          3.71          2.93         0.83 o                         
   6   9  11         39.49         38.43         2.22 o                         
   7   9  11          4.94          7.05         2.12 o                         
  -6  10  11         35.91         40.52         4.87 o                         
  -5  10  11         15.48         17.54         1.93 o                         
  -4  10  11         21.07         18.40         1.43 o                         
  -3  10  11         29.16         31.53         1.84 o                         
  -2  10  11         23.18         22.52         1.33 o                         
  -1  10  11          1.20          1.54         0.80 o                         
   0  10  11         19.54         22.10         1.54 o                         
   1  10  11         14.00         20.56         1.75 o                         
   2  10  11        154.48        145.48         3.05 o                         
   3  10  11        204.60        182.24         4.12 o                         
   4  10  11          1.86          0.92         0.69 o                         
   5  10  11          1.48          0.23         0.89 o                         
   6  10  11          0.99          1.68         1.19 o                         
   7  10  11          0.87          1.22         2.44 o                         
  -5  11  11          4.87          5.48         2.44 o                         
  -4  11  11         14.52         14.00         2.08 o                         
  -3  11  11         94.45         91.48         3.25 o                         
  -2  11  11          5.79          3.00         1.14 o                         
  -1  11  11          7.91         10.58         1.16 o                         
   0  11  11         27.69         30.99         1.61 o                         
   1  11  11         18.03         15.64         1.13 o                         
   2  11  11        110.05        101.46         2.62 o                         
   3  11  11         19.38         20.06         1.57 o                         
   4  11  11         39.82         50.37         2.95 o                         
   5  11  11         43.92         41.34         2.31 o                         
   6  11  11          0.00         -0.69         1.14 o                         
   7  11  11          1.01         -1.83         2.13 o                         
  -4  12  11         13.36         12.19         3.35 o                         
  -3  12  11         36.12         35.25         2.57 o                         
  -2  12  11          1.56          1.13         1.39 o                         
  -1  12  11          0.32         -0.23         0.95 o                         
   0  12  11         82.00         74.62         3.23 o                         
   1  12  11          8.55          7.13         0.96 o                         
   2  12  11         39.46         43.07         2.05 o                         
   3  12  11          2.31          3.16         0.96 o                         
   4  12  11         42.48         38.15         2.20 o                         
   5  12  11          6.80          6.22         1.21 o                         
   6  12  11         27.34         28.62         3.33 o                         
   7  12  11         32.52         32.90         6.09 o                         
  -3  13  11          0.79         -1.83         1.83 o                         
  -2  13  11          4.55          4.73         2.62 o                         
  -1  13  11         23.95         22.56         2.59 o                         
   0  13  11         84.39         85.95         4.09 o                         
   1  13  11         12.24         11.98         1.42 o                         
   2  13  11         11.34         13.03         1.27 o                         
   3  13  11         16.79         15.28         1.50 o                         
   4  13  11          1.65          0.30         0.82 o                         
   5  13  11          5.59          4.19         1.37 o                         
   6  13  11         21.10         21.33         4.57 o                         
  -1  14  11        148.02        176.39        12.49 o                         
   0  14  11         15.80         13.91         2.11 o                         
   1  14  11          6.89          8.71         1.55 o                         
   2  14  11         28.67         31.57         2.50 o                         
   3  14  11          0.00          0.10         1.48 o                         
   4  14  11          0.09          0.48         0.94 o                         
   5  14  11          4.53          6.20         2.12 o                         
   6  14  11         51.33         39.30         7.62 o                         
  -1  15  11         69.58         63.68         8.23 o                         
   0  15  11         29.59         36.86         5.79 o                         
   1  15  11        105.47        108.16         8.23 o                         
   2  15  11          7.83         14.71         2.56 o                         
   3  15  11          0.10         -1.52         1.52 o                         
   4  15  11          0.05         -0.12         1.60 o                         
   5  15  11         16.14         20.96         4.42 o                         
  -5  -8  12         74.29         70.68         7.92 o                         
  -4  -8  12          0.12         -0.10         1.98 o                         
  -3  -8  12          3.38          4.87         2.15 o                         
  -2  -8  12         70.94         74.95         7.62 o                         
  -1  -8  12          0.04         -0.30         2.13 o                         
  -6  -7  12         85.66         87.97         6.14 o                         
  -5  -7  12         37.38         37.28         4.12 o                         
  -4  -7  12         17.94         19.42         3.64 o                         
  -3  -7  12          2.78          6.19         2.39 o                         
  -2  -7  12          6.48          5.46         1.61 o                         
  -1  -7  12          9.28          9.43         3.05 o                         
   0  -7  12          4.24          7.01         2.74 o                         
  -7  -6  12         21.47         20.41         4.87 o                         
  -6  -6  12          5.96          6.94         1.74 o                         
  -5  -6  12          1.14         -0.47         1.34 o                         
  -4  -6  12         36.76         48.02         4.57 o                         
  -3  -6  12         83.70         87.23         4.47 o                         
  -2  -6  12          0.62          0.41         1.23 o                         
  -1  -6  12         34.02         33.49         2.80 o                         
   0  -6  12          0.37          1.09         1.69 o                         
  -7  -5  12         65.80         70.04         9.75 o                         
  -6  -5  12          1.87         -0.06         1.83 o                         
  -5  -5  12         55.66         61.49         2.83 o                         
  -4  -5  12         24.75         21.12         1.96 o                         
  -3  -5  12          1.56          0.51         1.05 o                         
  -2  -5  12         19.94         21.10         2.50 o                         
  -1  -5  12         36.18         41.83         3.90 o                         
   0  -5  12         92.02         96.02         4.43 o                         
   1  -5  12         61.23         70.47         4.19 o                         
  -8  -4  12        115.78        129.11         6.42 o                         
  -7  -4  12          4.14          4.87         2.80 o                         
  -6  -4  12        103.20        102.54         4.78 o                         
  -5  -4  12          2.37          1.13         0.75 o                         
  -4  -4  12         61.78         68.38         4.09 o                         
  -3  -4  12         63.84         70.17         3.22 o                         
  -2  -4  12          2.11          3.53         1.13 o                         
  -1  -4  12         53.83         56.42         3.49 o                         
   0  -4  12         61.33         53.15         2.61 o                         
   1  -4  12         53.61         49.03         2.44 o                         
   2  -4  12          2.83          2.50         1.60 o                         
  -8  -3  12         10.60         12.45         1.89 o                         
  -7  -3  12         12.62         19.12         2.07 o                         
  -6  -3  12         15.48         15.79         1.78 o                         
  -5  -3  12        118.30        118.44         3.39 o                         
  -4  -3  12         23.78         22.00         1.42 o                         
  -3  -3  12        364.87        356.73         7.00 o                         
  -2  -3  12         15.34         13.35         1.40 o                         
  -1  -3  12         12.86         10.33         1.30 o                         
   0  -3  12        242.80        240.58         6.21 o                         
   1  -3  12          7.27          6.44         1.04 o                         
   2  -3  12          2.55          2.13         1.72 o                         
   3  -3  12         11.28         10.18         2.25 o                         
  -8  -2  12          5.96          3.08         1.29 o                         
  -7  -2  12        144.64        146.65         4.66 o                         
  -6  -2  12        120.00        128.55         4.42 o                         
  -5  -2  12         52.69         54.56         2.06 o                         
  -4  -2  12        173.07        157.72         4.09 o                         
  -3  -2  12         89.49         84.20         2.79 o                         
  -2  -2  12         30.43         28.02         1.69 o                         
  -1  -2  12         37.57         35.19         2.04 o                         
   0  -2  12         67.34         63.01         2.77 o                         
   1  -2  12          0.20          0.45         1.14 o                         
   2  -2  12         65.92         65.05         4.63 o                         
   3  -2  12          0.01          4.61         1.82 o                         
   4  -2  12          3.25          2.43         1.47 o                         
  -8  -1  12          0.45         -0.10         1.01 o                         
  -7  -1  12          7.95          7.89         1.39 o                         
  -6  -1  12          7.90          5.56         1.05 o                         
  -5  -1  12        125.83        125.59         5.75 o                         
  -4  -1  12          6.89          5.00         0.91 o                         
  -3  -1  12        804.33        757.01        13.30 o                         
  -2  -1  12        148.73        135.27         3.19 o                         
  -1  -1  12         63.54         60.60         2.24 o                         
   0  -1  12        912.27        851.10        18.03 o                         
   1  -1  12        208.47        209.25         5.40 o                         
   2  -1  12         88.79         80.37         3.27 o                         
   3  -1  12          0.43          1.26         1.46 o                         
   4  -1  12         24.49         21.79         2.32 o                         
   5  -1  12         18.92         13.30         3.35 o                         
  -9   0  12         76.39         77.69         7.62 o                         
  -8   0  12         30.87         36.14         2.86 o                         
  -7   0  12        221.48        225.11         6.21 o                         
  -6   0  12          0.00          0.99         0.70 o                         
  -5   0  12        113.46        110.78         3.01 o                         
  -4   0  12         70.33         73.39         2.55 o                         
  -3   0  12        313.01        282.48         6.26 o                         
  -2   0  12        259.14        252.93         4.37 o                         
  -1   0  12        205.38        175.05         3.71 o                         
   0   0  12        108.75         99.17         3.79 o                         
   1   0  12        294.23        252.10         6.18 o                         
   2   0  12        428.99        433.25         9.75 o                         
   3   0  12         42.97         38.86         2.60 o                         
   4   0  12          0.24          0.08         1.78 o                         
   5   0  12          2.61          3.09         1.26 o                         
  -8   1  12         10.04          9.36         1.80 o                         
  -7   1  12         29.75         31.76         1.81 o                         
  -6   1  12         54.73         56.77         1.91 o                         
  -5   1  12         67.15         62.26         2.15 o                         
  -4   1  12         34.77         31.57         1.91 o                         
  -3   1  12         60.83         61.35         2.26 o                         
  -2   1  12          7.76          7.12         0.74 o                         
  -1   1  12          9.83         13.45         0.87 o                         
   0   1  12          0.75          0.18         0.45 o                         
   1   1  12         47.81         51.08         2.08 o                         
   2   1  12         60.95         64.43         2.19 o                         
   3   1  12        143.41        147.03         4.48 o                         
   4   1  12          8.49          5.26         1.20 o                         
   5   1  12        151.53        159.08         5.02 o                         
   6   1  12          1.80          2.44         2.74 o                         
  -8   2  12          5.17          6.95         1.30 o                         
  -7   2  12         17.93         17.62         1.52 o                         
  -6   2  12          6.69          6.48         0.84 o                         
  -5   2  12         51.94         48.39         1.81 o                         
  -4   2  12          3.85          2.87         0.62 o                         
  -3   2  12         36.15         30.91         1.34 o                         
  -2   2  12          5.14          3.24         0.63 o                         
  -1   2  12        547.74        547.30        10.03 o                         
   0   2  12        140.20        142.39         3.90 o                         
   1   2  12         16.39         11.24         1.40 o                         
   2   2  12          7.04          6.13         0.80 o                         
   3   2  12        144.73        144.08         4.33 o                         
   4   2  12          0.04         -0.89         0.89 o                         
   5   2  12          4.40          4.53         1.25 o                         
   6   2  12         83.53         84.77         4.17 o                         
  -8   3  12          9.88         11.36         2.07 o                         
  -7   3  12          0.01          0.29         1.00 o                         
  -6   3  12         90.51         86.28         2.80 o                         
  -5   3  12         52.23         52.02         2.33 o                         
  -4   3  12        277.41        266.24         4.63 o                         
  -3   3  12         61.22         63.94         1.81 o                         
  -2   3  12        328.23        320.29         5.65 o                         
  -1   3  12        248.15        241.82         4.23 o                         
   0   3  12        602.87        564.86         9.30 o                         
   1   3  12        139.15        118.77         2.80 o                         
   2   3  12        203.91        186.55         4.33 o                         
   3   3  12          6.02          7.84         0.83 o                         
   4   3  12         69.08         69.81         3.04 o                         
   5   3  12        105.68        112.68         5.48 o                         
   6   3  12         48.42         43.71         2.54 o                         
  -8   4  12          0.16         -0.58         1.90 o                         
  -7   4  12        252.37        251.80         8.56 o                         
  -6   4  12         40.35         46.07         3.10 o                         
  -5   4  12        419.73        452.67         7.91 o                         
  -4   4  12        519.31        536.47         8.40 o                         
  -3   4  12       1675.40       1688.95        24.31 o                         
  -2   4  12       1427.81       1393.07        21.55 o                         
  -1   4  12         70.97         69.21         2.12 o                         
   0   4  12        621.81        629.55        13.14 o                         
   1   4  12         18.78         16.76         1.09 o                         
   2   4  12         10.39         13.49         0.98 o                         
   3   4  12          0.80          1.25         0.62 o                         
   4   4  12          1.52          2.45         1.16 o                         
   5   4  12        152.86        155.38         4.83 o                         
   6   4  12          6.31          8.35         1.44 o                         
  -7   5  12        142.84        145.43         7.29 o                         
  -6   5  12         11.54         11.79         1.21 o                         
  -5   5  12        385.17        381.15         7.42 o                         
  -4   5  12          0.27          1.35         0.63 o                         
  -3   5  12        648.29        646.16         9.86 o                         
  -2   5  12        120.16        121.06         2.27 o                         
  -1   5  12         50.72         47.90         1.61 o                         
   0   5  12        401.71        398.16         6.35 o                         
   1   5  12        658.12        606.80        10.66 o                         
   2   5  12        259.09        238.01         5.24 o                         
   3   5  12          5.66          5.68         0.78 o                         
   4   5  12          7.38          8.81         1.31 o                         
   5   5  12         39.55         43.04         2.58 o                         
   6   5  12         40.81         40.08         4.35 o                         
  -7   6  12         66.64         72.61         4.20 o                         
  -6   6  12         15.00         15.92         1.36 o                         
  -5   6  12         17.16         23.38         1.58 o                         
  -4   6  12         21.73         18.26         1.24 o                         
  -3   6  12        120.41        127.16         2.97 o                         
  -2   6  12          7.95          5.74         0.65 o                         
  -1   6  12       1085.79       1041.28        15.22 o                         
   0   6  12        110.64        109.87         2.14 o                         
   1   6  12        407.22        390.72         7.23 o                         
   2   6  12         17.42         19.10         1.27 o                         
   3   6  12         89.64         85.52         2.91 o                         
   4   6  12         13.93         13.60         1.18 o                         
   5   6  12         41.02         50.13         2.74 o                         
   6   6  12         20.07         24.11         2.11 o                         
  -7   7  12         85.40         99.31         7.04 o                         
  -6   7  12          0.58          0.78         0.82 o                         
  -5   7  12         39.69         39.51         1.74 o                         
  -4   7  12          4.91          5.54         0.76 o                         
  -3   7  12         14.93         12.15         0.80 o                         
  -2   7  12         13.18         11.68         1.14 o                         
  -1   7  12         14.44         18.22         0.97 o
[truncated: 79,383 more chars]
