# Supplementary material for: Exploring the thermal behaviour of the solvated structures of nifedipine
Source: Acta Crystallogr B Struct Sci Cryst Eng Mater. 2023 Mar 9;79(Pt 2):164–75. doi: 10.1107/S2052520623001282 (PMC10088478; doi:10.1107/S2052520623001282)
Supplement: Supplementary file 6 [file b-79-00164-nif_dmso_100ksup6.hkl]

data_nif_dmso_100k                                                              
_shelx_title ' nif_dmso_100k_a.res in P-1'                                      
_shelx_refln_list_code          4                                               
_shelx_F_calc_maximum      162.05                                               
_exptl_crystal_F_000       448.00                                               
_reflns_d_resolution_high  0.7094                                               
                                                                                
loop_                                                                           
 _space_group_symop_operation_xyz                                               
 'x, y, z'                                                                      
 '-x, -y, -z'                                                                   
                                                                                
_cell_length_a     7.9036                                                       
_cell_length_b    11.8798                                                       
_cell_length_c    11.9713                                                       
_cell_angle_alpha  67.099                                                       
_cell_angle_beta   78.341                                                       
_cell_angle_gamma  79.126                                                       
                                                                                
_shelx_F_squared_multiplier     1.000                                           
                                                                                
loop_                                                                           
 _refln_index_h                                                                 
 _refln_index_k                                                                 
 _refln_index_l                                                                 
 _refln_F_squared_calc                                                          
 _refln_F_squared_meas                                                          
 _refln_F_squared_sigma                                                         
 _refln_observed_status                                                         
   2   0   0       4746.19       4587.86       194.12 o                         
   3   0   0        670.53        597.67        22.37 o                         
   4   0   0        431.80        490.87        19.28 o                         
   5   0   0        865.77        916.22        30.05 o                         
   6   0   0         68.54         87.13         6.62 o                         
   7   0   0        658.06        637.89        23.01 o                         
   8   0   0          9.63         15.00         4.42 o                         
   9   0   0         34.99         26.74         6.47 o                         
  10   0   0         63.11         86.87        10.02 o                         
 -10   1   0        124.28        133.59        18.64 o                         
  -9   1   0        106.66        117.38        11.23 o                         
  -8   1   0         25.88         17.49         4.81 o                         
  -7   1   0         38.56         50.54         5.93 o                         
  -6   1   0         96.46         91.97         6.87 o                         
  -5   1   0        491.97        476.51        21.66 o                         
  -4   1   0          6.23          5.61         3.40 o                         
  -3   1   0        866.95        806.86        30.92 o                         
  -2   1   0        716.42        610.63        31.08 o                         
  -1   1   0       1172.45       1111.79        27.30 o                         
   1   1   0       1239.57       1121.30        33.75 o                         
   2   1   0       1031.92        972.58        59.60 o                         
   3   1   0        303.73        299.47        21.19 o                         
   4   1   0         28.90         27.13         7.69 o                         
   5   1   0        221.56        217.36        10.62 o                         
   6   1   0         43.41         26.47         4.14 o                         
   7   1   0        203.86        193.03         8.97 o                         
   8   1   0        216.29        208.80        10.08 o                         
   9   1   0        127.43        133.94         8.69 o                         
  10   1   0          0.38         11.68         6.11 o                         
 -10   2   0         42.91         54.43        14.87 o                         
  -9   2   0         70.41         79.88        10.02 o                         
  -8   2   0         58.03         56.52         8.01 o                         
  -7   2   0        528.83        502.84        19.10 o                         
  -6   2   0        215.91        206.35        11.50 o                         
  -5   2   0        241.68        244.19        12.63 o                         
  -4   2   0        310.81        286.71        12.39 o                         
  -3   2   0        658.61        632.13        18.06 o                         
  -2   2   0         84.39         85.10         3.20 o                         
  -1   2   0       5992.42       5797.04       121.80 o                         
   0   2   0        160.66        161.27         4.11 o                         
   1   2   0        243.73        219.08         5.77 o                         
   2   2   0        882.66        796.50        24.49 o                         
   3   2   0        312.36        341.40        16.58 o                         
   4   2   0        777.02        729.10        33.67 o                         
   5   2   0        408.75        395.97        16.68 o                         
   6   2   0        198.16        183.96         8.94 o                         
   7   2   0        141.51        126.98         7.45 o                         
   8   2   0          7.61          4.31         3.27 o                         
   9   2   0         14.44          9.92         4.16 o                         
  10   2   0        136.19        155.60        13.41 o                         
  -9   3   0         58.48         64.54         9.52 o                         
  -8   3   0        132.37        127.32        12.22 o                         
  -7   3   0        108.56         92.36         7.27 o                         
  -6   3   0       1255.83       1172.93        44.16 o                         
  -5   3   0         76.93         78.48         6.32 o                         
  -4   3   0       1209.90       1224.70        38.70 o                         
  -3   3   0         67.43         81.49         4.53 o                         
  -2   3   0         60.00         53.94         2.30 o                         
  -1   3   0        157.40        133.30         4.04 o                         
   0   3   0       3446.09       3398.68        82.80 o                         
   1   3   0       7204.95       7754.01       163.21 o                         
   2   3   0       1021.28       1074.00        29.23 o                         
   3   3   0       1016.74       1020.05        45.06 o                         
   4   3   0         62.65         48.24         5.38 o                         
   5   3   0        214.05        207.35        10.06 o                         
   6   3   0         18.78         20.12         4.03 o                         
   7   3   0         14.26         17.83         3.80 o                         
   8   3   0          0.95         -0.22         3.73 o                         
   9   3   0        232.39        227.76        10.84 o                         
  10   3   0        270.16        254.50        24.28 o                         
  -9   4   0        186.60        216.89        22.31 o                         
  -8   4   0         33.20         34.87         9.36 o                         
  -7   4   0        116.18        103.66        11.84 o                         
  -6   4   0        299.39        295.46        14.25 o                         
  -5   4   0        197.80        214.47        10.89 o                         
  -4   4   0       1811.64       1853.50        66.29 o                         
  -3   4   0        967.93        980.19        27.42 o                         
  -2   4   0        749.88        684.88        23.82 o                         
  -1   4   0         64.49         69.55         2.77 o                         
   0   4   0       3783.25       3991.45        90.11 o                         
   1   4   0       1448.10       1572.75        33.68 o                         
   2   4   0          2.76          8.31         1.12 o                         
   3   4   0        544.66        593.97        23.40 o                         
   4   4   0        354.97        415.13        20.40 o                         
   5   4   0         19.22         22.39         8.06 o                         
   6   4   0          2.15          0.07         3.21 o                         
   7   4   0        225.83        235.84        12.46 o                         
   8   4   0        263.12        268.99        12.41 o                         
   9   4   0         69.26         72.24         7.19 o                         
  10   4   0         58.95         58.52        10.40 o                         
  -9   5   0        126.97        151.70        22.93 o                         
  -8   5   0          6.20          9.48         5.54 o                         
  -7   5   0        197.01        198.23        15.72 o                         
  -6   5   0        169.36        185.83        11.03 o                         
  -5   5   0         32.48         23.68         4.19 o                         
  -4   5   0          2.29         -0.19         2.11 o                         
  -3   5   0        717.50        704.03        27.23 o                         
  -2   5   0        159.78        166.59         5.53 o                         
  -1   5   0         33.51         29.37         2.01 o                         
   0   5   0       5451.93       5944.99       144.79 o                         
   1   5   0         76.30         69.45         2.77 o                         
   2   5   0       4926.14       5328.61       134.46 o                         
   3   5   0        371.82        379.02        13.43 o                         
   4   5   0        315.09        322.76        15.69 o                         
   5   5   0        945.80       1035.88        47.27 o                         
   6   5   0        296.13        311.08        13.98 o                         
   7   5   0        425.01        447.57        19.21 o                         
   8   5   0        402.05        416.60        39.58 o                         
   9   5   0        116.53        118.21        13.20 o                         
  10   5   0        108.94        114.47        14.77 o                         
  -9   6   0          3.92         19.15        13.10 o                         
  -8   6   0          0.75          3.95        12.02 o                         
  -7   6   0        375.66        381.27        24.36 o                         
  -6   6   0         11.24          4.73         9.07 o                         
  -5   6   0        971.03        956.59        36.71 o                         
  -4   6   0          6.82          5.70         2.36 o                         
  -3   6   0         31.62         41.80         3.77 o                         
  -2   6   0          3.24          1.09         1.60 o                         
  -1   6   0          0.92          1.73         1.39 o                         
   0   6   0         15.26         17.50         2.14 o                         
   1   6   0       2360.45       2629.19        70.89 o                         
   2   6   0       1184.72       1235.01        33.93 o                         
   3   6   0          0.26          1.50         1.57 o                         
   4   6   0        230.54        265.84        10.84 o                         
   5   6   0         60.17         67.00         4.79 o                         
   6   6   0         18.83         23.20         3.68 o                         
   7   6   0        822.62        803.10        54.00 o                         
   8   6   0          2.27          6.55        11.09 o                         
   9   6   0        142.13        114.43        21.42 o                         
  10   6   0         42.57         17.64        12.10 o                         
  -8   7   0        173.28        169.98        15.57 o                         
  -7   7   0         13.93         15.10        31.25 o                         
  -6   7   0        306.54        319.00        20.66 o                         
  -5   7   0          9.38         14.98         4.24 o                         
  -4   7   0         81.79         87.59         7.01 o                         
  -3   7   0         51.07         54.95         8.59 o                         
  -2   7   0         26.73         33.18         3.66 o                         
  -1   7   0        364.11        377.33        15.72 o                         
   0   7   0       2275.78       2226.83        67.73 o                         
   1   7   0        530.67        555.58        16.25 o                         
   2   7   0         31.13         30.68         2.32 o                         
   3   7   0          0.13          0.42         1.92 o                         
   4   7   0        108.80        119.27         5.96 o                         
   5   7   0        258.44        260.36        14.48 o                         
   6   7   0         78.21        102.57        16.13 o                         
   7   7   0        180.13        167.09        23.19 o                         
   8   7   0         98.73         91.99        18.65 o                         
   9   7   0         41.16         64.51        18.14 o                         
  -8   8   0         80.80        112.15        21.17 o                         
  -7   8   0          1.88          3.99         8.82 o                         
  -6   8   0        233.55        247.01        20.08 o                         
  -5   8   0        298.42        326.29        20.93 o                         
  -4   8   0       1187.32       1190.98        44.72 o                         
  -3   8   0        607.50        575.64        20.10 o                         
  -2   8   0         14.62         19.43         3.80 o                         
  -1   8   0          3.43          5.28         2.94 o                         
   0   8   0        113.22        117.27         7.31 o                         
   1   8   0        630.92        629.91        18.48 o                         
   2   8   0         72.34         74.61         3.78 o                         
   3   8   0        478.64        468.31        18.00 o                         
   4   8   0        269.77        278.32        24.46 o                         
   5   8   0        283.56        295.21        26.22 o                         
   6   8   0         23.68         14.36         8.82 o                         
   7   8   0          0.02          4.79        10.84 o                         
   8   8   0         12.23         10.33         9.83 o                         
   9   8   0         62.60         50.65        15.37 o                         
  -7   9   0          7.40        -11.34        11.34 o                         
  -6   9   0         14.32         28.26         8.28 o                         
  -5   9   0        312.60        296.53        19.69 o                         
  -4   9   0       1002.27       1016.92        49.08 o                         
  -3   9   0        248.88        225.10        12.42 o                         
  -2   9   0        297.93        284.88        13.68 o                         
  -1   9   0        345.37        307.78        14.14 o                         
   0   9   0        182.80        179.81         9.62 o                         
   1   9   0          0.44         -2.03         2.76 o                         
   2   9   0        215.66        209.07         8.00 o                         
   3   9   0        135.25        126.25        17.14 o                         
   4   9   0          0.76          2.52         6.55 o                         
   5   9   0        282.17        317.38        28.24 o                         
   6   9   0          0.11         -0.25         7.31 o                         
   7   9   0          1.27         -8.06         8.06 o                         
   8   9   0          6.99         -8.32         8.32 o                         
  -6  10   0         55.39         51.90        11.74 o                         
  -5  10   0         65.54         81.77        11.62 o                         
  -4  10   0          3.92          0.29         7.94 o                         
  -3  10   0        751.63        717.07        29.32 o                         
  -2  10   0          0.66          1.16         4.03 o                         
  -1  10   0         93.35         91.68         7.54 o                         
   0  10   0         12.57         14.60         4.09 o                         
   1  10   0        577.57        533.87        21.67 o                         
   2  10   0         95.60        125.08         7.78 o                         
   3  10   0        291.15        271.00        24.46 o                         
   4  10   0         13.77          3.53         7.31 o                         
   5  10   0         19.27          8.06         9.07 o                         
   6  10   0        113.58        129.01        20.16 o                         
   7  10   0         70.85         52.67        14.87 o                         
  -5  11   0        103.72         79.95        11.31 o                         
  -4  11   0        153.92        165.36        15.33 o                         
  -3  11   0          4.75          8.83         4.73 o                         
  -2  11   0        109.28        102.89         8.80 o                         
  -1  11   0          0.46          1.70         4.62 o                         
   0  11   0        209.47        220.83        13.02 o                         
   1  11   0         26.29         28.78         4.58 o                         
   2  11   0          0.16          2.32         4.03 o                         
   3  11   0         56.88         31.00        10.08 o                         
   4  11   0         43.08         59.72        14.87 o                         
   5  11   0         41.77         62.50        13.86 o                         
   6  11   0         68.53         67.79        17.14 o                         
   7  11   0        124.85        117.70        20.41 o                         
  -5  12   0         63.90         69.81        19.40 o                         
  -4  12   0          4.85         -1.31        16.63 o                         
  -3  12   0        175.65        155.99        12.03 o                         
  -2  12   0         15.33         12.79         4.83 o                         
  -1  12   0          0.96          0.92         3.70 o                         
   0  12   0        169.24        163.69        10.52 o                         
   1  12   0          1.87         -3.04         5.56 o                         
   2  12   0          0.75         -2.03         5.56 o                         
   3  12   0         19.17         14.11        11.09 o                         
   4  12   0          0.16         -2.52        10.58 o                         
   5  12   0         90.92         63.76        14.87 o                         
   6  12   0          9.52        -10.58        10.58 o                         
  -4  13   0        306.04        223.33        26.97 o                         
  -3  13   0         34.54         33.02         7.73 o                         
  -2  13   0         37.34         30.82         7.68 o                         
  -1  13   0         55.31         74.12        18.14 o                         
   0  13   0          9.89         22.48         7.75 o                         
   1  13   0          8.54          7.72         6.55 o                         
   2  13   0         67.93         69.98         9.99 o                         
   3  13   0        154.57        164.31        23.44 o                         
   4  13   0         10.25          0.50        11.84 o                         
   5  13   0        168.89        112.92        21.93 o                         
  -2  14   0         82.54         85.94        17.39 o                         
  -1  14   0        179.97        163.81        23.69 o                         
   0  14   0          5.63         14.80        12.60 o                         
   1  14   0         82.98         70.89        15.37 o                         
   2  14   0          1.94          9.40         7.43 o                         
   3  14   0         95.37        100.05        18.15 o                         
  -2 -14   1        108.86        121.92        13.98 o                         
  -1 -14   1         38.71         27.59         9.44 o                         
   0 -14   1         24.46         42.08        14.36 o                         
   1 -14   1          0.06          2.77        10.08 o                         
  -4 -13   1          9.89         13.10        12.85 o                         
  -3 -13   1         39.19         52.67        15.62 o                         
  -2 -13   1          2.60          1.42         5.57 o                         
  -1 -13   1        153.31        152.98        24.20 o                         
   0 -13   1          2.52          5.87         5.13 o                         
   1 -13   1         19.03         18.88         7.32 o                         
   2 -13   1          3.99         -2.73         5.81 o                         
   3 -13   1         38.09         24.95        11.34 o                         
   4 -13   1          8.44         26.46        12.10 o                         
  -5 -12   1         18.16         13.36         9.83 o                         
  -4 -12   1         77.21         62.00        16.38 o                         
  -3 -12   1         70.52         86.94        16.88 o                         
  -2 -12   1         72.55         58.72         8.62 o                         
  -1 -12   1        225.52        194.25        14.95 o                         
   0 -12   1          9.78          8.55         5.75 o                         
   1 -12   1        756.43        728.23        29.87 o                         
   2 -12   1         22.31         21.18         5.26 o                         
   3 -12   1         81.33         71.28         8.49 o                         
   4 -12   1        106.28        127.50        20.41 o                         
  -6 -11   1         54.71         62.50        15.62 o                         
  -5 -11   1         34.70          9.83        11.59 o                         
  -4 -11   1          0.46         -4.28         6.80 o                         
  -3 -11   1         27.72         25.96         9.83 o                         
  -2 -11   1        217.04        199.78        15.06 o                         
  -1 -11   1         27.57         19.90         5.92 o                         
   0 -11   1        250.22        248.36        12.57 o                         
   1 -11   1          8.22          4.65         3.98 o                         
   2 -11   1         22.87         20.67         5.39 o                         
   3 -11   1         40.04         43.06         7.15 o                         
   4 -11   1         36.46         46.64        10.08 o                         
   5 -11   1         77.66         88.98        13.86 o                         
  -7 -10   1          1.57        -11.09        11.84 o                         
  -6 -10   1          9.61          7.06         9.83 o                         
  -5 -10   1        128.64        150.94        22.43 o                         
  -4 -10   1          2.84         -3.53         6.80 o                         
  -3 -10   1         53.62         58.72        12.10 o                         
  -2 -10   1        527.25        458.05        50.82 o                         
  -1 -10   1         87.29         94.14         6.54 o                         
   0 -10   1        261.22        226.85        11.21 o                         
   1 -10   1         70.31         71.65         6.69 o                         
   2 -10   1         19.47         19.08         4.77 o                         
   3 -10   1         58.90         75.93        10.71 o                         
   4 -10   1          4.66          8.88         7.69 o                         
   5 -10   1        691.62        713.12        38.34 o                         
   6 -10   1         92.99        104.05        13.99 o                         
  -8  -9   1         29.21         27.22        12.85 o                         
  -7  -9   1         94.50         95.26        19.41 o                         
  -6  -9   1         86.46         76.11        15.37 o                         
  -5  -9   1        356.60        386.48        32.78 o                         
  -4  -9   1          6.97          3.78         6.80 o                         
  -3  -9   1         13.68          6.05         6.80 o                         
  -2  -9   1          1.90          1.70         2.28 o                         
  -1  -9   1         67.98         82.53         6.26 o                         
   0  -9   1        353.90        360.19        15.72 o                         
   1  -9   1         66.32         63.81         6.15 o                         
   2  -9   1        215.26        221.25        11.78 o                         
   3  -9   1        162.43        156.69         8.80 o                         
   4  -9   1         10.17         14.48         4.90 o                         
   5  -9   1          1.93          3.32         7.12 o                         
   6  -9   1         61.42         66.57        11.14 o                         
   7  -9   1         50.10         31.75        12.60 o                         
  -8  -8   1         47.31         61.49        17.39 o                         
  -7  -8   1          0.00          0.76        11.34 o                         
  -6  -8   1        325.55        315.13        28.99 o                         
  -5  -8   1          0.20         -1.76         6.55 o                         
  -4  -8   1         17.54         13.29         4.43 o                         
  -3  -8   1        116.96        137.70         9.23 o                         
  -2  -8   1         15.22         18.93         4.70 o                         
  -1  -8   1         16.00         21.05         2.91 o                         
   0  -8   1         65.45         74.52         6.00 o                         
   1  -8   1        797.52        773.29        29.53 o                         
   2  -8   1          2.54         -2.37         2.90 o                         
   3  -8   1         20.06         16.65         3.52 o                         
   4  -8   1         41.80         44.21         5.74 o                         
   5  -8   1        738.38        755.46        30.60 o                         
   6  -8   1         19.72         12.79         7.31 o                         
   7  -8   1         11.61         15.25         7.78 o                         
  -9  -7   1          0.08         -0.25        13.61 o                         
  -8  -7   1        486.02        562.05        47.41 o                         
  -7  -7   1        130.16        170.35        23.94 o                         
  -6  -7   1       1316.59       1344.53        61.54 o                         
  -5  -7   1         35.35         42.87         5.83 o                         
  -4  -7   1        485.68        464.17        18.46 o                         
  -3  -7   1        198.10        224.01        10.19 o                         
  -2  -7   1         62.14         69.14         3.82 o                         
  -1  -7   1        471.06        508.37        19.75 o                         
   0  -7   1         21.12         28.32         3.66 o                         
   1  -7   1         97.03         96.75         7.20 o                         
   2  -7   1        218.30        206.47         8.78 o                         
   3  -7   1         47.54         48.15         4.48 o                         
   4  -7   1         63.45         63.10         6.38 o                         
   5  -7   1          5.37          6.15         4.30 o                         
   6  -7   1          9.30          7.60         6.47 o                         
   7  -7   1        189.56        177.13        16.93 o                         
   8  -7   1        106.32        127.25        20.41 o                         
  -9  -6   1        291.84        257.36        31.26 o                         
  -8  -6   1        213.52        201.38        26.72 o                         
  -7  -6   1         29.13         24.87         6.16 o                         
  -6  -6   1       1716.07       1875.07        83.69 o                         
  -5  -6   1        150.17        157.20         8.93 o                         
  -4  -6   1        127.92        149.23        10.52 o                         
  -3  -6   1        225.02        232.74        10.16 o                         
  -2  -6   1         16.41         16.76         1.74 o                         
  -1  -6   1        185.44        218.88         8.28 o                         
   0  -6   1        255.74        256.20        10.89 o                         
   1  -6   1        378.11        416.46        14.38 o                         
   2  -6   1        355.81        362.63        13.14 o                         
   3  -6   1        276.32        268.15        10.63 o                         
   4  -6   1          4.41          1.03         3.05 o                         
   5  -6   1       1896.39       1997.38        72.73 o                         
   6  -6   1         26.91         25.18         5.14 o                         
   7  -6   1          5.41          7.08         6.72 o                         
   8  -6   1          6.05          9.29        10.84 o                         
   9  -6   1         13.42         35.28        15.12 o                         
 -10  -5   1          1.78          1.76         9.58 o                         
  -9  -5   1         55.20         55.69        14.87 o                         
  -8  -5   1        174.29        162.32        13.61 o                         
  -7  -5   1         20.38         18.35         9.07 o                         
  -6  -5   1         91.23        112.37         7.22 o                         
  -5  -5   1        336.31        370.74        15.35 o                         
  -4  -5   1        262.00        251.37         7.93 o                         
  -3  -5   1        126.45        141.02         6.82 o                         
  -2  -5   1          7.42          5.96         1.68 o                         
  -1  -5   1       2418.38       2754.44        67.57 o                         
   0  -5   1         35.97         51.81         2.73 o                         
   1  -5   1        920.05        955.71        26.81 o                         
   2  -5   1         57.23         53.64         3.43 o                         
   3  -5   1         36.11         35.70         2.72 o                         
   4  -5   1         16.13         16.22         3.88 o                         
   5  -5   1          0.82         -2.69         3.30 o                         
   6  -5   1        112.71        130.65         9.72 o                         
   7  -5   1        590.98        618.31        34.11 o                         
   8  -5   1         18.96         33.22        17.26 o                         
   9  -5   1         26.47         44.35        15.37 o                         
 -10  -4   1        288.60        269.38        23.53 o                         
  -9  -4   1        298.90        309.21        21.56 o                         
  -8  -4   1          1.68          3.98         4.56 o                         
  -7  -4   1       1102.62       1119.20        42.43 o                         
  -6  -4   1          0.00         -2.44         5.15 o                         
  -5  -4   1        123.84        113.77         6.76 o                         
  -4  -4   1        382.71        363.74        12.81 o                         
  -3  -4   1        575.12        585.06        15.11 o                         
  -2  -4   1       2915.54       2992.87        73.50 o                         
  -1  -4   1         20.57         31.98         1.74 o                         
   0  -4   1         17.83         29.33         1.81 o                         
   1  -4   1         90.36         97.72         4.13 o                         
   2  -4   1         66.37         59.14         3.06 o                         
   3  -4   1         51.56         46.99         3.69 o                         
   4  -4   1        228.52        226.49         9.36 o                         
   5  -4   1        957.21        998.42        37.93 o                         
   6  -4   1         20.28         23.91         7.02 o                         
   7  -4   1        152.79        160.36        11.23 o                         
   8  -4   1        120.14        151.62        16.04 o                         
   9  -4   1         27.86         36.57         8.18 o                         
  10  -4   1         20.61         45.61        18.65 o                         
 -10  -3   1          2.87          0.25        13.36 o                         
  -9  -3   1          7.42          6.93         5.35 o                         
  -8  -3   1          6.32          9.76         5.93 o                         
  -7  -3   1         56.41         78.68         6.38 o                         
  -6  -3   1        141.20        146.19         9.04 o                         
  -5  -3   1         38.61         37.79         4.28 o                         
  -4  -3   1         18.32         20.93         3.13 o                         
  -3  -3   1        108.19        110.11         5.14 o                         
  -2  -3   1         82.86         92.98         2.97 o                         
  -1  -3   1         65.15         75.65         2.58 o                         
   0  -3   1        585.80        592.82        13.10 o                         
   1  -3   1       1433.54       1429.69        35.51 o                         
   2  -3   1        463.81        408.86        10.99 o                         
   3  -3   1        316.89        349.86        12.88 o                         
   4  -3   1        145.29        138.79         6.60 o                         
   5  -3   1        199.61        187.32        10.38 o                         
   6  -3   1        393.59        411.04        18.53 o                         
   7  -3   1         13.00         10.31         4.46 o                         
   8  -3   1         45.05         34.88         7.75 o                         
   9  -3   1         65.79         69.35         9.81 o                         
  10  -3   1          2.30          0.00        11.59 o                         
 -10  -2   1         47.12         34.34        19.66 o                         
  -9  -2   1          5.50          6.00         4.32 o                         
  -8  -2   1         97.87        102.06         9.12 o                         
  -7  -2   1         12.73         12.69         3.48 o                         
  -6  -2   1       1136.32       1179.18        38.20 o                         
  -5  -2   1        358.43        340.85        14.85 o                         
  -4  -2   1        792.87        855.42        31.67 o                         
  -3  -2   1         96.91         62.68         3.97 o                         
  -2  -2   1        408.71        402.62        14.13 o                         
  -1  -2   1       1345.51       1321.67        32.66 o                         
   0  -2   1       7376.02       7540.12       149.46 o                         
   1  -2   1       1246.41       1234.26        30.55 o                         
   2  -2   1       1657.54       1532.60        45.87 o                         
   3  -2   1       1114.67       1108.98        30.75 o                         
   4  -2   1         77.64         83.39         6.00 o                         
   5  -2   1        135.49        138.78         8.63 o                         
   6  -2   1        498.43        542.17        22.78 o                         
   7  -2   1         39.99         30.48         5.90 o                         
   8  -2   1          5.78          0.17         4.35 o                         
   9  -2   1          7.94         14.75         6.44 o                         
  10  -2   1         88.43        100.19        15.08 o                         
 -10  -1   1          0.27         -0.74         6.01 o                         
  -9  -1   1        233.38        234.47        14.45 o                         
  -8  -1   1         91.84         82.20         6.42 o                         
  -7  -1   1          0.09         -0.58         3.04 o                         
  -6  -1   1        402.54        406.29        17.75 o                         
  -5  -1   1         36.07         42.79         4.81 o                         
  -4  -1   1        399.51        411.82        20.23 o                         
  -3  -1   1        759.13        751.65        33.51 o                         
  -2  -1   1          1.55          3.36         2.83 o                         
  -1  -1   1       1368.17       1341.04        37.70 o                         
   0  -1   1       2412.57       2518.33        56.88 o                         
   1  -1   1       1019.37       1005.51        27.19 o                         
   2  -1   1      11872.76      11223.72       511.30 o                         
   3  -1   1       1771.31       1606.73        62.30 o                         
   4  -1   1        981.60       1001.26        37.06 o                         
   5  -1   1        497.09        447.73        18.68 o                         
   6  -1   1         49.71         45.33        10.05 o                         
   7  -1   1        976.43        946.47        37.40 o                         
   8  -1   1         40.01         38.16         5.54 o                         
   9  -1   1        115.75        115.98         9.66 o                         
  10  -1   1         20.07         34.33         8.15 o                         
 -10   0   1         77.76         92.42        10.72 o                         
  -9   0   1         17.66         23.03         5.53 o                         
  -8   0   1          9.31          8.81         4.20 o                         
  -7   0   1         38.79         42.43         5.09 o                         
  -6   0   1          4.69          0.77         2.99 o                         
  -5   0   1          2.97          1.74         3.22 o                         
  -4   0   1          0.14         -1.36         2.17 o                         
  -3   0   1        135.94        129.11         7.37 o                         
  -2   0   1       6360.22       5720.48       171.01 o                         
  -1   0   1        749.96        730.90        22.17 o                         
   1   0   1       3045.45       2405.72       172.24 o                         
   2   0   1       8337.02       8321.13       286.40 o                         
   3   0   1        158.89        150.84        10.59 o                         
   4   0   1        370.82        355.41        20.56 o                         
   5   0   1         23.80         20.82         3.98 o                         
   6   0   1        363.41        330.35        15.46 o                         
   7   0   1        160.69        153.56         9.46 o                         
   8   0   1         31.58         23.56         4.26 o                         
   9   0   1        121.42        130.03         8.65 o                         
  10   0   1         28.60         40.91         7.98 o                         
 -10   1   1        359.06        334.05        25.25 o                         
  -9   1   1        555.25        510.07        24.24 o                         
  -8   1   1          6.47          8.82         5.56 o                         
  -7   1   1        719.85        715.02        25.31 o                         
  -6   1   1         60.25         62.99         5.72 o                         
  -5   1   1       1566.68       1590.16        49.92 o                         
  -4   1   1        848.17        822.07        26.51 o                         
  -3   1   1       1418.52       1430.55        44.09 o                         
  -2   1   1       4548.15       4212.44       152.75 o                         
  -1   1   1       1101.78        930.18        25.22 o                         
   1   1   1       1210.09       1229.49        52.21 o                         
   2   1   1        127.45        106.93         8.57 o                         
   3   1   1         95.79         83.52         6.39 o                         
   4   1   1        291.91        254.73        19.93 o                         
   5   1   1        233.93        189.63        11.94 o                         
   6   1   1       1225.70       1167.32        38.00 o                         
   7   1   1         55.96         52.77         5.06 o                         
   8   1   1          6.34          6.20         3.66 o                         
   9   1   1        111.87        107.53         8.05 o                         
  10   1   1        211.85        197.48        14.83 o                         
 -10   2   1         14.10          5.80         8.57 o                         
  -9   2   1        471.86        501.58        31.76 o                         
  -8   2   1          0.84         -0.15         4.42 o                         
  -7   2   1        156.88        166.99         9.70 o                         
  -6   2   1         42.54         50.53         5.25 o                         
  -5   2   1        458.27        437.02        15.89 o                         
  -4   2   1          0.12         -0.15         1.78 o                         
  -3   2   1        231.88        266.17        14.63 o                         
  -2   2   1        515.41        499.14        19.56 o                         
  -1   2   1        742.82        780.54        17.98 o                         
   0   2   1       1431.43       1468.36        35.98 o                         
   1   2   1       8301.03       8544.89       254.00 o                         
   2   2   1         28.46         37.50         3.83 o                         
   3   2   1       1887.78       1939.05       118.38 o                         
   4   2   1         11.75         -4.03         4.03 o                         
   5   2   1         32.68         32.98         5.25 o                         
   6   2   1        306.80        283.95        10.51 o                         
   7   2   1        316.53        267.43        10.64 o                         
   8   2   1        307.53        277.04        11.48 o                         
   9   2   1         41.68         43.71         5.45 o                         
  10   2   1         24.99         21.27         5.36 o                         
  -9   3   1        108.74         99.19        10.64 o                         
  -8   3   1        112.71        103.60        10.25 o                         
  -7   3   1        356.24        360.07        14.77 o                         
  -6   3   1          4.98          3.33         3.42 o                         
  -5   3   1         80.95         70.74         5.16 o                         
  -4   3   1         75.70         80.44         5.34 o                         
  -3   3   1        753.94        710.46        22.81 o                         
  -2   3   1          3.98          1.71         1.10 o                         
  -1   3   1       2719.14       2633.05        55.74 o                         
   0   3   1       1522.59       1591.74        39.27 o                         
   1   3   1         34.99         33.04         3.72 o                         
   2   3   1        192.11        194.64         6.84 o                         
   3   3   1        470.84        451.97        20.95 o                         
   4   3   1        118.59        126.76         8.48 o                         
   5   3   1        726.28        760.23        35.52 o                         
   6   3   1         49.66         36.93         6.32 o                         
   7   3   1         15.61         13.39         3.88 o                         
   8   3   1        290.71        251.51        10.77 o                         
   9   3   1        110.23        100.31         7.54 o                         
  10   3   1        271.15        259.44        12.95 o                         
  -9   4   1         46.14         30.11        14.82 o                         
  -8   4   1        131.54        135.82        12.08 o                         
  -7   4   1         12.42         12.95         6.27 o                         
  -6   4   1        675.20        670.34        23.63 o                         
  -5   4   1         39.24         35.77         4.32 o                         
  -4   4   1        320.56        361.48        14.81 o                         
  -3   4   1          4.61          6.91         1.49 o                         
  -2   4   1         37.77         44.24         2.67 o                         
  -1   4   1        155.84        148.50         4.40 o                         
   0   4   1       3198.11       3254.31        79.67 o                         
   1   4   1        121.29        108.93         3.50 o                         
   2   4   1        362.42        378.24        12.20 o                         
   3   4   1          4.91          1.50         1.82 o                         
   4   4   1        882.27        938.26        41.94 o                         
   5   4   1        579.26        599.07        28.61 o                         
   6   4   1        530.71        515.07        25.98 o                         
   7   4   1        908.42        889.17        34.38 o                         
   8   4   1        298.57        291.59        11.62 o                         
   9   4   1         22.66         15.35         6.47 o                         
  10   4   1         84.68         68.14         9.50 o                         
  -9   5   1          4.89         15.41         8.43 o                         
  -8   5   1        173.61        209.98        18.19 o                         
  -7   5   1         42.60         49.71         7.51 o                         
  -6   5   1        416.62        416.77        21.88 o                         
  -5   5   1        541.72        607.47        24.09 o                         
  -4   5   1         13.99         14.67         2.37 o                         
  -3   5   1       1789.04       1833.39        82.11 o                         
  -2   5   1          0.40          1.60         1.31 o                         
  -1   5   1        177.27        155.50         4.69 o                         
   0   5   1        578.72        661.63        17.13 o                         
   1   5   1       2462.76       2547.98        57.94 o                         
   2   5   1        425.20        494.18        14.62 o                         
   3   5   1         76.55         90.95         4.45 o                         
   4   5   1         72.00         75.09         5.64 o                         
   5   5   1          1.19          5.80         3.16 o                         
   6   5   1         37.66         45.63         6.30 o                         
   7   5   1         97.68        117.63         8.60 o                         
   8   5   1        156.57        149.54        10.48 o                         
   9   5   1         50.29         16.84        12.31 o                         
  10   5   1        199.50        165.77        17.10 o                         
  -9   6   1        419.45        527.41        43.62 o                         
  -8   6   1         31.09         32.86         7.63 o                         
  -7   6   1         31.68         35.78         7.32 o                         
  -6   6   1          1.08          2.66         6.23 o                         
  -5   6   1          0.18          2.86         3.05 o                         
  -4   6   1         85.69         81.78         4.90 o                         
  -3   6   1        123.15        124.74         7.38 o                         
  -2   6   1         56.58         51.11         3.91 o                         
  -1   6   1         56.06         50.16         4.07 o                         
   0   6   1        566.47        577.27        18.73 o                         
   1   6   1        315.73        389.89        12.50 o                         
   2   6   1         68.36         63.32         2.86 o                         
   3   6   1        122.11        178.80         9.87 o                         
   4   6   1          8.99         11.31         2.03 o                         
   5   6   1        117.03        128.47        13.20 o                         
   6   6   1        268.94        294.58        24.46 o                         
   7   6   1         14.79         16.27         4.11 o                         
   8   6   1        232.12        216.26        25.96 o                         
   9   6   1          5.36          2.02        11.84 o                         
  10   6   1         54.24         48.69        19.15 o                         
  -9   7   1         18.90         14.36        13.86 o                         
  -8   7   1         78.42         89.46        10.68 o                         
  -7   7   1        424.94        444.09        22.06 o                         
  -6   7   1         48.74         56.23         9.32 o                         
  -5   7   1        229.01        265.74        17.52 o                         
  -4   7   1         14.41         12.89         3.38 o                         
  -3   7   1        154.71        154.20         8.48 o                         
  -2   7   1        219.36        200.27        12.62 o                         
  -1   7   1         15.00          8.79         2.37 o                         
   0   7   1        543.52        580.94        22.33 o                         
   1   7   1        444.12        457.40        13.58 o                         
   2   7   1        242.85        270.12         8.50 o                         
   3   7   1        944.98       1099.80        54.29 o                         
   4   7   1        167.20        181.53        10.82 o                         
   5   7   1         19.74         15.49         3.83 o                         
   6   7   1        153.66        140.62        18.15 o                         
   7   7   1        324.77        310.09        29.50 o                         
   8   7   1        838.57        826.04        61.06 o                         
   9   7   1          7.55         10.84        13.10 o                         
  10   7   1        279.30        199.98        49.79 o                         
  -8   8   1         21.25         16.63        12.85 o                         
  -7   8   1        107.48        109.37        11.95 o                         
  -6   8   1         39.17         40.44         8.81 o                         
  -5   8   1        569.98        618.08        32.37 o                         
  -4   8   1         70.05         64.78         8.89 o                         
  -3   8   1          8.01         12.69         4.07 o                         
  -2   8   1         70.23         63.62         5.98 o                         
  -1   8   1          3.35          4.35         3.43 o                         
   0   8   1        279.10        311.70        13.43 o                         
   1   8   1        132.97        117.88         5.11 o                         
   2   8   1       2235.45       2267.37        61.63 o                         
   3   8   1          0.62          4.83         2.65 o                         
   4   8   1        154.77        160.13        16.01 o                         
   5   8   1         11.87         13.36         9.58 o                         
   6   8   1         14.71         16.38         8.57 o                         
   7   8   1        205.65        234.91        27.22 o                         
   8   8   1        300.80        325.19        30.76 o                         
   9   8   1         43.78         43.09        13.86 o                         
  -7   9   1          6.21         18.79         8.60 o                         
  -6   9   1        377.53        357.06        29.31 o                         
  -5   9   1         39.57         38.53         8.97 o                         
  -4   9   1        129.03        110.71        11.47 o                         
  -3   9   1         52.98         54.71         6.19 o                         
  -2   9   1        517.42        502.87        21.02 o                         
  -1   9   1         75.08         76.90         7.71 o                         
   0   9   1         97.02        109.72         7.51 o                         
   1   9   1        659.11        649.56        21.64 o                         
   2   9   1        163.35        194.87        11.48 o                         
   3   9   1        175.37        181.25        11.79 o                         
   4   9   1         18.37         -3.78         7.81 o                         
   5   9   1         40.78         37.04        12.35 o                         
   6   9   1        364.67        386.49        32.78 o                         
   7   9   1         21.50         29.23        13.36 o                         
   8   9   1        291.76        320.89        34.79 o                         
   9   9   1          0.00        -12.85        12.85 o                         
  -6  10   1        215.41        214.74        18.24 o                         
  -5  10   1         13.46         14.71         7.32 o                         
  -4  10   1        197.90        214.23        16.99 o                         
  -3  10   1        584.88        577.81        33.66 o                         
  -2  10   1          0.54          6.85         3.57 o                         
  -1  10   1         34.81         33.49         6.59 o                         
   0  10   1         37.02         36.65         4.82 o                         
   1  10   1        772.83        782.48        30.13 o                         
   2  10   1        780.06        715.06        27.91 o                         
   3  10   1          7.84          0.90         7.56 o                         
   4  10   1        111.61         72.59        13.11 o                         
   5  10   1         46.44         32.76        12.35 o                         
   6  10   1          0.07         -3.53         6.55 o                         
   7  10   1          2.84          1.51         8.57 o                         
   8  10   1         56.33         42.59        17.14 o                         
  -6  11   1         80.16        129.00        26.21 o                         
  -5  11   1        589.20        586.52        32.79 o                         
  -4  11   1        278.49        286.45        20.38 o                         
  -3  11   1         12.74          7.83         4.83 o                         
  -2  11   1         37.35         40.10         6.36 o                         
  -1  11   1        158.03        165.47        10.22 o                         
   0  11   1         78.67         83.78         7.18 o                         
   1  11   1          0.64          3.84         3.42 o                         
   2  11   1          6.95          5.63         3.27 o                         
   3  11   1        188.84        158.78        19.66 o                         
   4  11   1        139.34        138.09        18.90 o                         
   5  11   1        241.77        230.63        26.22 o                         
   6  11   1          9.23         -4.03        10.58 o                         
   7  11   1         92.93        116.94        21.17 o                         
  -5  12   1        705.54        673.15        56.75 o                         
  -4  12   1        325.98        310.25        20.77 o                         
  -3  12   1        219.65        225.56        14.35 o                         
  -2  12   1         57.51         60.30         7.10 o                         
  -1  12   1          0.99         -3.63         3.63 o                         
   0  12   1          4.17          7.97         4.19 o                         
   1  12   1         72.74         73.49         7.08 o                         
   2  12   1        283.68        281.62        18.13 o                         
   3  12   1         55.70         54.43        14.11 o                         
   4  12   1         76.02         85.18        17.14 o                         
   5  12   1          0.23         -2.52        11.09 o                         
   6  12   1          2.93         -9.07        11.09 o                         
  -4  13   1        130.71        128.63        23.68 o                         
  -3  13   1         36.23         40.77         9.28 o                         
  -2  13   1          0.67         -3.99         5.28 o                         
  -1  13   1          9.59          5.94         4.56 o                         
   0  13   1          1.67         -3.70         5.19 o                         
   1  13   1         17.09         21.33         7.82 o                         
   2  13   1         73.96         55.34         9.54 o                         
   3  13   1        258.44        270.46        28.99 o                         
   4  13   1         21.14         29.48        11.34 o                         
   5  13   1          0.06         -9.32        11.84 o                         
  -3  14   1         57.60         74.66        11.22 o                         
  -2  14   1          8.38         12.38         8.44 o                         
  -1  14   1          7.49          5.59         6.34 o                         
   0  14   1          2.99          8.71         5.69 o                         
   1  14   1        200.92        172.77        22.18 o                         
   2  14   1         86.05         57.75         9.40 o                         
   3  14   1          1.34          8.57        12.35 o                         
   4  14   1         24.49         26.46        14.36 o                         
  -1  15   1        260.72        259.36        31.01 o                         
   0  15   1          0.39          6.05         9.07 o                         
   1  15   1          4.87          0.76         9.32 o                         
  -1 -14   2         15.89          4.79        11.34 o                         
   0 -14   2         85.51         66.03        16.13 o                         
  -3 -13   2        131.51        159.26        22.18 o                         
  -2 -13   2         96.58         97.73        12.23 o                         
  -1 -13   2        207.03        227.00        18.45 o                         
   0 -13   2         25.10         31.66         8.07 o                         
   1 -13   2        125.68         92.69        11.83 o                         
  -5 -12   2         48.13         25.45        15.12 o                         
  -4 -12   2         37.01         24.44        11.09 o                         
  -3 -12   2         45.18         75.10        15.12 o                         
  -2 -12   2         29.60         21.45         7.27 o                         
  -1 -12   2        146.57        175.08        15.42 o                         
   0 -12   2          8.68          5.20         6.38 o                         
   1 -12   2         20.29         15.55         7.39 o                         
   2 -12   2          5.05          2.48         8.44 o                         
   3 -12   2          0.07         -5.59         5.59 o                         
   4 -12   2         64.25         98.53        17.89 o                         
  -6 -11   2         27.55         20.16        15.37 o                         
  -5 -11   2         20.59         14.36        13.10 o                         
  -4 -11   2         23.29         29.99        10.84 o                         
  -3 -11   2          4.57          1.76         7.06 o                         
  -2 -11   2         57.87         50.41         7.99 o                         
  -1 -11   2        133.03        134.35        12.83 o                         
   0 -11   2         63.40         53.91        14.36 o                         
   1 -11   2         13.17          7.91         4.24 o                         
   2 -11   2         14.40         19.17         4.93 o                         
   3 -11   2          0.31         -0.83         4.63 o                         
   4 -11   2          5.85         -0.49         6.31 o                         
   5 -11   2        129.16        126.24        19.91 o                         
  -6 -10   2          5.45          7.81        13.10 o                         
  -5 -10   2        367.10        369.85        35.05 o                         
  -4 -10   2          1.65         -6.30         6.55 o                         
  -3 -10   2         14.36          1.01         6.55 o                         
  -2 -10   2         91.31        104.87        10.83 o                         
  -1 -10   2          0.09          1.45         4.36 o                         
   0 -10   2         40.81         21.87         4.28 o                         
   1 -10   2          2.32         -0.62         3.64 o                         
   2 -10   2        238.67        234.81        13.44 o                         
   3 -10   2         37.88         50.77         7.00 o                         
   4 -10   2         62.80         64.68         7.68 o                         
   5 -10   2        161.26        152.60        15.59 o                         
   6 -10   2         83.65         63.00        18.14 o                         
  -7  -9   2        235.16        278.77        31.76 o                         
  -6  -9   2          5.54        -10.33        10.33 o                         
  -5  -9   2          0.03         -8.32         9.32 o                         
  -4  -9   2        153.45        127.26        17.64 o                         
  -3  -9   2          0.01          2.52         6.80 o                         
  -2  -9   2          0.41         -2.57         3.22 o                         
  -1  -9   2         59.15         52.37         4.75 o                         
   0  -9   2         19.59         28.72         4.08 o                         
   1  -9   2          0.00          1.37         3.95 o                         
   2  -9   2        227.50        222.96        11.17 o                         
   3  -9   2         50.61         42.83         6.00 o                         
   4  -9   2         47.00         48.28         6.46 o                         
   5  -9   2         86.27         86.90        13.10 o                         
   6  -9   2        403.00        372.86        25.11 o                         
  -8  -8   2          0.67        -12.10        12.10 o                         
  -7  -8   2        238.63        259.36        30.25 o                         
  -6  -8   2          0.02         -4.03        10.33 o                         
  -5  -8   2          0.28         -9.32         9.58 o                         
  -4  -8   2        129.81        127.95        11.05 o                         
  -3  -8   2         56.37         54.94        12.10 o                         
  -2  -8   2         50.50         46.30         3.67 o                         
  -1  -8   2        518.85        493.89        19.49 o                         
   0  -8   2          3.51          2.47         2.84 o                         
   1  -8   2        628.20        596.33        20.43 o                         
   2  -8   2          1.41          0.13         2.69 o                         
   3  -8   2         65.00         67.87         5.65 o                         
   4  -8   2         61.07         71.17         7.31 o                         
   5  -8   2         11.83          6.04         4.71 o                         
   6  -8   2        706.77        709.80        38.17 o                         
   7  -8   2         27.14         22.52        10.33 o                         
  -8  -7   2         80.02         70.56        16.63 o                         
  -7  -7   2         24.45         29.99        11.84 o                         
  -6  -7   2          0.05         -5.29         6.80 o                         
  -5  -7   2        170.37        189.42        12.99 o                         
  -4  -7   2        176.38        157.27        11.38 o                         
  -3  -7   2          3.57          5.49         3.22 o                         
  -2  -7   2          0.82          2.16         6.39 o                         
  -1  -7   2         23.35         22.19         2.81 o                         
   0  -7   2         13.18         11.12         2.96 o                         
   1  -7   2          1.91         -1.12         1.92 o                         
   2  -7   2         20.16         13.60         2.95 o                         
   3  -7   2        146.28        147.62         7.96 o                         
   4  -7   2         29.09         28.38         4.95 o                         
   5  -7   2        968.98       1029.70        40.24 o                         
   6  -7   2        240.44        260.64        21.92 o                         
   7  -7   2         78.56         82.54        12.47 o                         
   8  -7   2        161.62        176.15        25.96 o                         
  -9  -6   2         22.22         -2.77        14.11 o                         
  -8  -6   2        269.98        293.41        33.02 o                         
  -7  -6   2        117.37        136.71        17.38 o                         
  -6  -6   2         78.95         76.45         8.44 o                         
  -5  -6   2        549.71        599.28        29.77 o                         
  -4  -6   2       1182.44       1179.78        97.09 o                         
  -3  -6   2         25.25         27.27         5.07 o                         
  -2  -6   2        144.87        131.11         7.53 o                         
  -1  -6   2        221.43        217.75         9.52 o                         
   0  -6   2        112.02        114.57         5.55 o                         
   1  -6   2          4.03          7.37         2.76 o                         
   2  -6   2        225.46        251.27        10.01 o                         
   3  -6   2        287.61        271.78        11.65 o                         
   4  -6   2        119.22        119.79        11.14 o                         
   5  -6   2         33.96         41.01         5.91 o                         
   6  -6   2        647.35        649.58        27.50 o                         
   7  -6   2         85.12         83.16        12.17 o                         
   8  -6   2         62.34         81.66        13.74 o                         
  -9  -5   2          0.36        -10.58        10.58 o                         
  -8  -5   2         36.83         46.40         9.32 o                         
  -7  -5   2        498.38        516.65        29.26 o                         
  -6  -5   2        318.41        349.22        20.05 o                         
  -5  -5   2       1907.90       1981.59        70.40 o                         
  -4  -5   2        116.65        130.13         8.17 o                         
  -3  -5   2        244.83        191.14        17.58 o                         
  -2  -5   2          1.05          2.62         1.96 o                         
  -1  -5   2         13.48         23.38         2.82 o                         
   0  -5   2       5987.97       6242.93       166.89 o                         
   1  -5   2         87.23         86.79         4.41 o                         
   2  -5   2       2014.20       2112.25        57.71 o                         
   3  -5   2         77.93         64.86         4.05 o                         
   4  -5   2          2.45          6.44         2.70 o                         
   5  -5   2         28.96         29.24         4.95 o                         
   6  -5   2         52.98         64.89        10.42 o                         
   7  -5   2        271.66        273.40        14.82 o                         
   8  -5   2         58.54         66.68        11.94 o                         
   9  -5   2        165.11        177.16        25.20 o                         
  -9  -4   2         16.45         35.03        15.37 o                         
  -8  -4   2         89.93         99.51        11.59 o                         
  -7  -4   2         11.02         20.35         5.93 o                         
  -6  -4   2        105.39        117.50        15.69 o                         
  -5  -4   2          7.45          7.00         2.53 o                         
  -4  -4   2        319.69        335.14        12.96 o                         
  -3  -4   2          2.41          3.29         1.73 o                         
  -2  -4   2          9.32         20.28         2.14 o                         
  -1  -4   2       1313.91       1459.71        33.70 o                         
   0  -4   2        202.81        212.66         5.58 o                         
   1  -4   2          0.00          0.64         1.19 o                         
   2  -4   2        185.41        175.74         5.71 o                         
   3  -4   2         75.10         82.01         4.31 o                         
   4  -4   2         36.92         38.97         6.55 o                         
   5  -4   2        280.88        284.67        11.66 o                         
   6  -4   2       1448.88       1445.31        54.24 o                         
   7  -4   2         33.70         32.11         6.86 o                         
   8  -4   2        349.94        315.91        23.06 o                         
   9  -4   2         74.30         88.32        13.54 o                         
 -10  -3   2         94.33         63.00        19.66 o                         
  -9  -3   2         49.40         63.35        10.90 o                         
  -8  -3   2         85.65         82.06        11.14 o                         
  -7  -3   2        140.76        162.18        12.19 o                         
  -6  -3   2         53.47         55.91         7.00 o                         
  -5  -3   2        638.54        686.63        26.52 o                         
  -4  -3   2        297.02        305.48        10.85 o                         
  -3  -3   2        544.69        574.75        16.54 o                         
  -2  -3   2        136.04        160.30         5.95 o                         
  -1  -3   2        532.45        495.13        14.90 o                         
   0  -3   2       3313.45       3422.37        72.47 o                         
   1  -3   2       2744.14       2657.78        56.53 o                         
   2  -3   2       5066.56       5154.55       138.15 o                         
   3  -3   2        151.58        156.36         6.64 o                         
   4  -3   2        261.88        263.32        10.29 o                         
   5  -3   2        353.99        357.00        13.50 o                         
   6  -3   2         44.73         49.33         7.38 o                         
   7  -3   2        249.02        259.17        34.24 o                         
   8  -3   2         70.95         72.86         8.64 o                         
   9  -3   2         39.50         51.10        10.65 o                         
  10  -3   2         12.31         33.51        14.36 o                         
 -10  -2   2        153.56        148.24        16.63 o                         
  -9  -2   2        366.45        357.20        23.25 o                         
  -8  -2   2          0.06          3.48         3.58 o                         
  -7  -2   2         50.09         53.91         5.60 o                         
  -6  -2   2         80.11         76.18         5.81 o                         
  -5  -2   2         56.09         64.11         5.73 o                         
  -4  -2   2          1.07          0.89         2.33 o                         
  -3  -2   2         67.65         73.63         3.86 o                         
  -2  -2   2        267.15        291.27         8.01 o                         
  -1  -2   2        796.92        812.95        17.69 o                         
   0  -2   2       2049.74       2128.51        48.43 o                         
   1  -2   2          5.28          4.31         1.03 o                         
   2  -2   2        231.54        233.08         7.24 o                         
   3  -2   2       1004.00       1023.27        36.92 o                         
   4  -2   2        782.46        778.65        22.70 o                         
   5  -2   2       1252.31       1282.39        40.99 o                         
   6  -2   2         88.12        103.97         8.43 o                         
   7  -2   2         19.15         24.22         6.59 o                         
   8  -2   2        372.34        344.90        17.57 o                         
   9  -2   2         70.26         71.95        12.10 o                         
  10  -2   2        144.74        163.04        24.95 o                         
 -10  -1   2        200.54        180.42        18.54 o                         
  -9  -1   2         34.69         38.47         7.01 o                         
  -8  -1   2         24.21         41.00         5.02 o                         
  -7  -1   2        339.24        315.49        15.03 o                         
  -6  -1   2         55.12         53.65         9.69 o                         
  -5  -1   2         15.03         21.67         3.73 o                         
  -4  -1   2        317.16        368.20        18.35 o                         
  -3  -1   2         37.45         27.81         3.33 o                         
  -2  -1   2       2013.90       1965.40        57.47 o                         
  -1  -1   2          9.26          9.78         1.32 o                         
   0  -1   2       5779.72       5675.52       137.67 o                         
   1  -1   2         14.48          9.83         1.02 o                         
   2  -1   2       1203.20       1182.91        36.11 o                         
   3  -1   2          3.63          1.42         2.10 o                         
   4  -1   2       1005.11       1042.11        47.27 o                         
   5  -1   2          7.18          4.66         3.19 o                         
   6  -1   2       1740.11       1612.37        59.67 o                         
   7  -1   2        305.47        285.78        14.83 o                         
   8  -1   2        267.56        243.94        12.43 o                         
   9  -1   2          8.81          3.57         6.73 o                         
  10  -1   2         12.50         31.40         8.16 o                         
 -10   0   2          0.01          3.02         7.08 o                         
  -9   0   2         48.33         50.79        13.69 o                         
  -8   0   2         40.55         39.53         5.60 o                         
  -7   0   2        241.64        226.59        10.55 o                         
  -6   0   2        179.32        205.67        15.15 o                         
  -5   0   2        379.42        428.70        17.79 o                         
  -4   0   2       1964.26       2148.80        76.02 o                         
  -3   0   2       6341.00       6545.82       276.72 o                         
  -2   0   2        172.21        156.67         5.14 o                         
  -1   0   2        103.50        108.79         3.26 o                         
   0   0   2       1830.47       1731.58        39.06 o                         
   1   0   2        221.40        203.95         6.34 o                         
   2   0   2      26259.40      26895.33       931.44 o                         
   3   0   2          6.09          0.59         2.47 o                         
   4   0   2        769.76        866.59        39.91 o                         
   5   0   2        935.15        849.75        39.92 o                         
   6   0   2        115.30        103.68         8.72 o                         
   7   0   2          2.16          0.11         3.49 o                         
   8   0   2         19.87         17.66         4.61 o                         
   9   0   2         60.26         64.40         6.97 o                         
  10   0   2         17.29         16.80         6.08 o                         
 -10   1   2         23.16         25.96         8.91 o                         
  -9   1   2          5.83         14.93         8.05 o                         
  -8   1   2         23.11         22.58         7.58 o                         
  -7   1   2         30.78         30.10         5.31 o                         
  -6   1   2         95.18         92.40         6.48 o                         
  -5   1   2        600.19        555.80        19.20 o                         
  -4   1   2        360.72        336.23        14.23 o                         
  -3   1   2          0.02          1.67         1.40 o                         
  -2   1   2        203.49        169.42         4.98 o                         
  -1   1   2        112.06        132.11         3.38 o                         
   0   1   2        143.89        142.30         3.69 o                         
   1   1   2        259.97        269.78         7.77 o                         
   2   1   2       7248.78       7112.97       211.88 o                         
   3   1   2         87.73        110.73        10.08 o                         
   4   1   2        619.58        604.04        23.27 o                         
   5   1   2         16.13         17.66         3.74 o                         
   6   1   2         22.85         27.60         7.75 o                         
   7   1   2        269.35        278.74        12.46 o                         
   8   1   2          7.52          3.97         6.96 o                         
   9   1   2        529.23        467.28        17.15 o                         
  10   1   2          5.25          3.21         5.59 o                         
 -10   2   2          2.52         11.09        12.10 o                         
  -9   2   2         25.05         36.70         8.73 o                         
  -8   2   2         38.77         30.02         5.89 o                         
  -7   2   2        170.80        180.06         9.91 o                         
  -6   2   2          1.73          0.95         3.71 o                         
  -5   2   2       1184.01       1212.27        38.64 o                         
  -4   2   2         23.57         10.77         3.06 o                         
  -3   2   2          5.95          9.84         1.53 o                         
  -2   2   2       1160.57       1122.65        39.61 o                         
  -1   2   2       2100.31       1919.41        51.73 o                         
   0   2   2       3432.88       3361.82        70.77 o                         
   1   2   2       5377.09       5379.79       121.01 o                         
   2   2   2       8069.52       8077.25       278.25 o                         
   3   2   2         60.01         57.81         5.50 o                         
   4   2   2       1073.85       1046.10        47.01 o                         
   5   2   2       1040.51        960.74        44.03 o                         
   6   2   2         59.98         48.35         5.85 o                         
   7   2   2       3237.16       2932.59        90.94 o                         
   8   2   2          9.96          4.67         3.70 o                         
   9   2   2        268.75        242.38        11.75 o                         
  10   2   2          2.74          0.90         4.49 o                         
  11   2   2         55.05         36.04        14.11 o                         
  -9   3   2        157.41        155.08        18.53 o                         
  -8   3   2         35.12         34.28        10.75 o                         
  -7   3   2          3.46          0.67         4.35 o                         
  -6   3   2        192.65        183.99         9.13 o                         
  -5   3   2         80.57         96.15         7.53 o                         
  -4   3   2       1247.68       1195.12        37.73 o                         
  -3   3   2       2498.62       2650.16        80.35 o                         
  -2   3   2        324.29        385.11        11.55 o                         
  -1   3   2         27.23         33.88         1.62 o                         
   0   3   2         37.64         41.69         1.91 o                         
   1   3   2       1530.10       1489.71        33.89 o                         
   2   3   2       1208.80       1224.91        37.27 o                         
   3   3   2          0.34         -1.81         2.28 o                         
   4   3   2         20.79         15.37         5.54 o                         
   5   3   2          5.50          3.28         5.29 o                         
   6   3   2        110.82         96.56         7.76 o                         
   7   3   2        204.28        187.98        10.07 o                         
   8   3   2        118.66        107.50         7.30 o                         
   9   3   2          3.74         -1.45         3.56 o                         
  10   3   2         10.06          2.60         4.70 o                         
  -9   4   2         79.49         95.07        13.95 o                         
  -8   4   2        332.29        352.59        28.06 o                         
  -7   4   2         52.47         56.87         7.75 o                         
  -6   4   2         41.82         59.30         5.80 o                         
  -5   4   2        522.23        549.30        19.25 o                         
  -4   4   2        687.66        728.93        24.01 o                         
  -3   4   2        244.54        263.12        13.40 o                         
  -2   4   2        797.77        797.30        22.99 o                         
  -1   4   2        177.66        151.65         5.56 o                         
   0   4   2       3004.61       3177.94        77.68 o                         
   1   4   2        806.27        751.06        21.85 o                         
   2   4   2         28.01         29.38         2.56 o                         
   3   4   2         10.67          2.89         2.07 o                         
   4   4   2         90.71         89.52         6.65 o                         
   5   4   2        140.28        148.72        10.21 o                         
   6   4   2       1603.24       1572.57        70.09 o                         
   7   4   2        107.52        118.38         9.35 o                         
   8   4   2         69.38         57.39         5.18 o                         
   9   4   2         54.46         49.04         5.40 o                         
  10   4   2         52.21         45.71         7.35 o                         
  -9   5   2         20.76          5.54        15.37 o                         
  -8   5   2         78.92         72.61         9.50 o                         
  -7   5   2        125.47        139.13        11.41 o                         
  -6   5   2          1.02          0.86         4.39 o                         
  -5   5   2         87.92         97.71         5.88 o                         
  -4   5   2        671.22        678.35        22.74 o                         
  -3   5   2        185.06        193.04        11.64 o                         
  -2   5   2        638.10        626.54        22.96 o                         
  -1   5   2        343.22        342.16         9.57 o                         
   0   5   2       1292.98       1278.15        32.09 o                         
   1   5   2        918.81        943.90        30.23 o                         
   2   5   2       1713.67       1865.20        63.86 o                         
   3   5   2        956.12        962.31        42.78 o                         
   4   5   2        797.90        814.73        30.79 o                         
   5   5   2         62.16         64.27         6.05 o                         
   6   5   2        183.73        174.86        11.68 o                         
   7   5   2         20.49         36.01        16.88 o                         
   8   5   2        343.18        319.87        15.87 o                         
   9   5   2        176.23        154.23        10.40 o                         
  10   5   2         10.60         -0.26        10.16 o                         
  -8   6   2          0.72         -4.28         5.24 o                         
  -7   6   2          7.76          0.72         4.84 o                         
  -6   6   2          5.52          2.54         4.98 o                         
  -5   6   2        623.89        636.75        26.72 o                         
  -4   6   2          7.19          2.06         3.06 o                         
  -3   6   2          1.77          0.88         1.70 o                         
  -2   6   2        223.61        248.45        11.90 o                         
  -1   6   2          0.61          1.54         1.56 o                         
   0   6   2        734.56        766.82        21.75 o                         
   1   6   2        104.15        106.11         4.23 o                         
   2   6   2          5.82          1.33         1.98 o                         
   3   6   2        865.99        996.93        64.42 o                         
   4   6   2         94.75        104.84         6.54 o                         
   5   6   2          4.32          5.20         2.11 o                         
   6   6   2          1.16          3.36         3.65 o                         
   7   6   2        555.81        604.76        29.96 o                         
   8   6   2          0.71         -1.51         9.07 o                         
   9   6   2        565.66        534.26        31.03 o                         
  10   6   2         11.62          0.97        11.59 o                         
  -8   7   2          2.52          8.16         6.94 o                         
  -7   7   2         36.40         46.30         8.06 o                         
  -6   7   2         29.11         31.04         6.36 o                         
  -5   7   2         74.12         72.72         9.95 o                         
  -4   7   2        131.70        133.77        12.09 o                         
  -3   7   2        505.94        499.78        25.73 o                         
  -2   7   2          0.31         -1.57         1.57 o                         
  -1   7   2        173.22        169.56         7.00 o                         
   0   7   2          6.29          2.41         1.79 o                         
   1   7   2        212.54        220.50         8.43 o                         
   2   7   2       1841.29       1975.51        69.75 o                         
   3   7   2          0.30          6.07         5.92 o                         
   4   7   2       1575.38       1737.42        76.34 o                         
   5   7   2        552.20        615.65        23.12 o                         
   6   7   2         10.16         19.07         3.70 o                         
   7   7   2        148.14        185.23        21.68 o                         
   8   7   2         42.99         16.38        11.84 o                         
   9   7   2        129.28        109.24        13.78 o                         
  10   7   2         76.39         58.36        34.53 o                         
  -8   8   2        118.76        123.74        21.17 o                         
  -7   8   2         27.77         33.95         7.55 o                         
  -6   8   2        115.02        132.03        11.55 o                         
  -5   8   2         63.17         69.33         8.28 o                         
  -4   8   2         80.02         81.29         9.35 o                         
  -3   8   2         70.58         70.03         6.88 o                         
  -2   8   2        471.87        461.41        19.17 o                         
  -1   8   2        475.04        455.44        15.77 o                         
   0   8   2        307.73        330.19        14.22 o                         
   1   8   2          2.55          0.94         2.52 o                         
   2   8   2       1933.31       1879.16        53.12 o                         
   3   8   2          0.18         -0.92         1.98 o                         
   4   8   2         34.26         38.69         7.31 o                         
   5   8   2        203.67        221.56        20.92 o                         
   6   8   2        351.87        339.12        29.75 o                         
   7   8   2         11.02         12.10        10.58 o                         
   8   8   2          1.01         -3.53        10.08 o                         
   9   8   2        198.61        190.03        26.47 o                         
  -8   9   2        139.08        116.44        24.95 o                         
  -7   9   2          6.31          5.55         7.24 o                         
  -6   9   2          5.30          7.93         6.30 o                         
  -5   9   2          7.12         11.20         5.36 o                         
  -4   9   2        125.34        128.97        10.59 o                         
  -3   9   2        173.22        153.57        10.47 o                         
  -2   9   2        875.25        848.60        33.03 o                         
  -1   9   2        710.44        722.63        28.20 o                         
   0   9   2         13.43         13.38         3.33 o                         
   1   9   2       1172.93       1139.01        51.78 o                         
   2   9   2          0.17         -0.35         1.30 o                         
   3   9   2        179.33        183.99        14.08 o                         
   4   9   2         12.02         13.86         7.06 o                         
   5   9   2         10.39          6.30         7.06 o                         
   6   9   2          4.75         26.21        11.34 o                         
   7   9   2        172.52        193.81        24.70 o                         
   8   9   2         83.62         86.69        16.38 o                         
   9   9   2          0.00        -11.09        11.09 o                         
  -7  10   2         30.89         50.40        14.36 o                         
  -6  10   2         54.78         55.19         9.02 o                         
  -5  10   2          3.54          2.05         4.68 o                         
  -4  10   2        200.90        200.44        14.93 o                         
  -3  10   2       1128.39       1114.71        65.20 o                         
  -2  10   2        481.75        471.86        22.06 o                         
  -1  10   2       1731.06       1726.40        63.06 o                         
   0  10   2         23.42         20.43         4.30 o                         
   1  10   2          9.53          9.47         3.34 o                         
   2  10   2        709.84        656.76        34.96 o                         
   3  10   2        559.35        526.54        26.11 o                         
   4  10   2        176.24        153.23        19.41 o                         
   5  10   2        345.73        335.57        30.26 o                         
   6  10   2         43.99         39.56        11.34 o                         
   7  10   2         31.84         17.64        10.33 o                         
   8  10   2        108.84        133.30        22.93 o                         
  -6  11   2          4.80          7.85        13.36 o                         
  -5  11   2         71.11         68.61         9.92 o                         
  -4  11   2         16.35         16.80         5.84 o                         
  -3  11   2        451.96        420.56        22.76 o                         
  -2  11   2         22.10         29.59         5.77 o                         
  -1  11   2         33.53         32.61         5.33 o                         
   0  11   2        246.83        262.71        13.26 o                         
   1  11   2        141.44        134.84         7.14 o                         
   2  11   2         11.10          9.01         3.75 o                         
   3  11   2          1.13          1.31         3.81 o                         
   4  11   2          7.27          7.81         7.56 o                         
   5  11   2         45.61         56.70        14.36 o                         
   6  11   2         57.49         69.81        15.12 o                         
   7  11   2          0.01         11.59        12.10 o                         
   8  11   2         14.04         -3.78         9.07 o                         
  -5  12   2        152.01        162.43        14.09 o                         
  -4  12   2        455.55        480.58        23.28 o                         
  -3  12   2          0.19          5.06         6.11 o                         
  -2  12   2        165.72        171.47        10.54 o                         
  -1  12   2         51.61         54.96         6.66 o                         
   0  12   2          1.45          0.18         3.30 o                         
   1  12   2        424.60        387.92        17.51 o                         
   2  12   2        690.88        590.57        50.82 o                         
   3  12   2         24.21         33.26        10.33 o                         
   4  12   2          7.60         14.11        11.09 o                         
   5  12   2         88.14         72.33        14.87 o                         
   6  12   2         17.17          8.06        12.10 o                         
   7  12   2          1.83          7.56        12.85 o                         
  -4  13   2          0.44         -3.20        21.29 o                         
  -3  13   2         19.68         24.49         5.40 o                         
  -2  13   2          0.23          2.89         4.87 o                         
  -1  13   2        193.36        177.05        12.16 o                         
   0  13   2         14.81         20.79         4.78 o                         
   1  13   2        181.01        169.58        11.00 o                         
   2  13   2         32.51         12.25         5.49 o                         
   3  13   2        154.27        156.24        22.18 o                         
   4  13   2         23.84         25.96        10.58 o                         
   5  13   2          6.94         -6.05        10.84 o                         
   6  13   2         45.67         56.70        15.12 o                         
  -3  14   2          0.29          4.13         9.95 o                         
  -2  14   2        181.40        186.10        14.00 o                         
  -1  14   2         40.17         44.73         6.98 o                         
   0  14   2         53.94         52.30         9.04 o                         
   1  14   2         31.30         32.80        17.14 o                         
   2  14   2         21.41          5.29         9.07 o                         
   3  14   2         14.70         26.71        13.36 o                         
   4  14   2         24.61         37.55        14.87 o                         
  -1  15   2        298.45        349.62        33.02 o                         
   0  15   2          0.02         16.38        12.85 o                         
   1  15   2        115.11        129.77        20.92 o                         
   2  15   2        358.32        308.31        37.82 o                         
  -3 -13   3        137.64        127.25        24.95 o                         
  -2 -13   3          2.88          7.72         7.32 o                         
  -1 -13   3          1.31          3.96        12.35 o                         
   0 -13   3        143.24        142.47        14.41 o                         
  -4 -12   3         92.68         98.29        20.16 o                         
  -3 -12   3          0.21        -10.08        11.09 o                         
  -2 -12   3         12.27         14.68        15.75 o                         
  -1 -12   3         40.07         34.85         8.11 o                         
   0 -12   3         66.08         47.29        11.21 o                         
   1 -12   3         56.92         58.59        11.21 o                         
   2 -12   3         20.79         16.63        12.85 o                         
   4 -12   3          0.78         11.84        17.39 o                         
  -5 -11   3         67.43         36.79        13.10 o                         
  -4 -11   3        193.51        266.40        30.50 o                         
  -3 -11   3          4.83         14.87        11.09 o                         
  -2 -11   3         86.82         87.22        15.63 o                         
  -1 -11   3          4.05          7.48         5.15 o                         
   0 -11   3         33.52         35.53         7.92 o                         
   1 -11   3        104.83        110.41        11.47 o                         
   2 -11   3         70.31         63.65         7.86 o                         
   3 -11   3         51.83         53.21        19.40 o                         
   4 -11   3          2.64          0.97         7.81 o                         
   5 -11   3         93.03         95.51        19.66 o                         
  -6 -10   3          2.86         -7.56         8.82 o                         
  -5 -10   3          7.19         -7.06         7.06 o                         
  -4 -10   3        237.45        274.74        30.00 o                         
  -3 -10   3         17.17         20.41        11.09 o                         
  -2 -10   3         74.10         74.70         8.76 o                         
  -1 -10   3          4.08         10.26         5.13 o                         
   0 -10   3        314.68        292.31        17.62 o                         
   1 -10   3        145.34        151.28        12.10 o                         
   2 -10   3        180.45        179.52        11.65 o                         
   3 -10   3         44.76         50.48         9.72 o                         
   4 -10   3        100.30         90.77         9.19 o                         
   5 -10   3         19.64         19.57         8.29 o                         
  -7  -9   3        207.36        214.23        29.74 o                         
  -6  -9   3        149.39        177.66        24.20 o                         
  -5  -9   3         88.12         94.76        17.14 o                         
  -4  -9   3          0.02         -8.32         8.32 o                         
  -3  -9   3         92.66         87.33         9.57 o                         
  -2  -9   3         54.67         55.89         7.87 o                         
  -1  -9   3        122.60        118.16        10.60 o                         
   0  -9   3        197.74        189.35         9.78 o                         
   1  -9   3         46.10         41.65         6.16 o                         
   2  -9   3         55.45         56.25         5.53 o                         
   3  -9   3         22.11         15.38         4.19 o                         
   4  -9   3        116.31        117.56         9.94 o                         
   5  -9   3        597.28        600.81        26.58 o                         
   6  -9   3         19.38         27.14        10.15 o                         
  -7  -8   3         89.66        112.90        21.93 o                         
  -6  -8   3         41.62         51.91        13.86 o                         
  -5  -8   3         35.00         26.46        12.60 o                         
  -4  -8   3        238.38        195.03        13.92 o                         
  -3  -8   3        323.61        271.23        16.23 o                         
  -2  -8   3         36.12         54.42         8.19 o                         
  -1  -8   3        266.13        292.52        12.71 o                         
   0  -8   3        105.39        106.40         6.94 o                         
   1  -8   3        150.94        147.41         7.66 o                         
   2  -8   3        680.02        655.24        22.70 o                         
   3  -8   3         51.49         51.98         7.46 o                         
   4  -8   3         75.12         77.47         7.79 o                         
   5  -8   3         28.73         34.28         6.49 o                         
   6  -8   3         21.56         19.12         9.04 o                         
   7  -8   3        225.93        244.28        34.79 o                         
  -8  -7   3          0.04         12.10        14.11 o                         
  -7  -7   3         10.60         11.09        12.85 o                         
  -6  -7   3        706.72        745.42        56.51 o                         
  -5  -7   3         93.26        105.76        10.65 o                         
  -4  -7   3        219.34        199.46        14.23 o                         
  -3  -7   3         31.05         24.40         6.36 o                         
  -2  -7   3        145.49        161.31         9.25 o                         
  -1  -7   3         51.71         53.64         4.39 o                         
   0  -7   3        214.37        216.43         8.84 o                         
   1  -7   3         38.63         34.45         3.74 o                         
   2  -7   3        114.81        117.48         7.08 o                         
   3  -7   3          8.74          2.30         2.81 o                         
   4  -7   3        170.01        163.08        11.04 o                         
   5  -7   3          0.50         -3.51         5.35 o                         
   6  -7   3          3.17         -2.06         4.41 o                         
   7  -7   3        134.58        109.71        14.16 o                         
  -8  -6   3          0.66         -4.54        12.10 o                         
  -7  -6   3         10.31         11.84         9.83 o                         
  -6  -6   3         58.11         72.64         9.23 o                         
  -5  -6   3         23.50         26.43         5.73 o                         
  -4  -6   3       2687.61       2636.43       115.34 o                         
  -3  -6   3         46.81         50.37         6.96 o                         
  -2  -6   3        622.94        617.18        24.02 o                         
  -1  -6   3         55.07         51.63         5.10 o                         
   0  -6   3         13.41         20.81         2.67 o                         
   1  -6   3        805.17        808.72        26.19 o                         
   2  -6   3       1142.93       1144.54        36.44 o                         
   3  -6   3        765.56        732.01        22.78 o                         
   4  -6   3          1.41          1.46         3.63 o                         
   5  -6   3          1.82         -1.20         4.49 o                         
   6  -6   3         86.85         82.18         8.38 o                         
   7  -6   3        150.35        175.04        17.29 o                         
   8  -6   3         59.59         48.14        12.22 o                         
  -9  -5   3          0.08          6.05        13.10 o                         
  -8  -5   3          6.80         -1.76        12.35 o                         
  -7  -5   3        187.04        221.34        26.72 o                         
  -6  -5   3         15.54         19.62         5.80 o                         
  -5  -5   3        227.75        229.24        14.64 o                         
  -4  -5   3        291.05        306.96        17.12 o                         
  -3  -5   3        155.74        147.97        11.97 o                         
  -2  -5   3        681.95        702.14        23.09 o                         
  -1  -5   3        907.52        903.70        28.48 o                         
   0  -5   3        460.80        461.00        15.50 o                         
   1  -5   3       2582.42       2628.36        71.39 o                         
   2  -5   3       1823.24       1923.45        52.84 o                         
   3  -5   3       1177.79       1166.40        33.00 o                         
   4  -5   3         56.74         49.19         4.57 o                         
   5  -5   3        163.07        180.32        17.91 o                         
   6  -5   3         23.04         31.99         6.47 o                         
   7  -5   3        120.57        127.33        16.94 o                         
   8  -5   3         12.93         22.65         8.57 o                         
  -9  -4   3        263.56        214.75        30.25 o                         
  -8  -4   3        184.83        182.63        16.59 o                         
  -7  -4   3        580.23        582.28        31.24 o                         
  -6  -4   3        122.06        125.91        11.87 o                         
  -5  -4   3        559.97        602.81        23.67 o                         
  -4  -4   3        184.96        192.07         9.46 o                         
  -3  -4   3          5.75         12.75         7.16 o                         
  -2  -4   3        600.18        629.54        20.43 o                         
  -1  -4   3         74.32         73.58         3.14 o                         
   0  -4   3        163.27        151.30         4.66 o                         
   1  -4   3          5.66          2.50         1.71 o                         
   2  -4   3        195.96        183.77         6.65 o                         
   3  -4   3         30.20         38.08         4.05 o                         
   4  -4   3        449.82        432.46        15.61 o                         
   5  -4   3        279.64        289.25        14.36 o                         
   6  -4   3         71.45         79.94         8.04 o                         
   7  -4   3       1027.86        977.45        39.31 o                         
   8  -4   3        123.16        126.35        15.99 o                         
   9  -4   3        246.28        214.02        21.09 o                         
  -9  -3   3         90.84        119.70        14.17 o                         
  -8  -3   3        117.17        129.60        13.91 o                         
  -7  -3   3          2.73          8.80         5.28 o                         
  -6  -3   3         32.34         42.58         4.88 o                         
  -5  -3   3          0.94          0.04         1.79 o                         
  -4  -3   3         61.39         70.85         4.98 o                         
  -3  -3   3        124.04        134.33         4.96 o                         
  -2  -3   3        190.81        227.37         8.26 o                         
  -1  -3   3       1344.59       1400.48        32.31 o                         
   0  -3   3       1883.67       1898.71        47.12 o                         
   1  -3   3         70.27         79.30         3.41 o                         
   2  -3   3       1519.62       1543.99        47.12 o                         
   3  -3   3          3.61          8.75         2.08 o                         
   4  -3   3          9.69          8.28         2.43 o                         
   5  -3   3        256.74        280.44        11.29 o                         
   6  -3   3        155.99        171.86        11.27 o                         
   7  -3   3        159.30        149.84        11.79 o                         
   8  -3   3         38.98         20.99         5.79 o                         
   9  -3   3         84.47         79.66        12.96 o                         
 -10  -2   3         82.84         78.88        17.39 o                         
  -9  -2   3         39.88         43.56        17.01 o                         
  -8  -2   3        270.46        274.14        20.24 o                         
  -7  -2   3        779.68        751.66        25.99 o                         
  -6  -2   3         13.54         17.66         3.96 o                         
  -5  -2   3        243.82        239.89        13.13 o                         
  -4  -2   3        152.94        156.00         6.97 o                         
  -3  -2   3       1884.79       1914.84        58.00 o                         
  -2  -2   3        709.12        676.49        21.49 o                         
  -1  -2   3        212.83        210.73         5.29 o                         
   0  -2   3       7798.08       8262.01       200.50 o                         
   1  -2   3          0.13         -1.27         1.27 o                         
   2  -2   3        232.46        241.72         9.49 o                         
   3  -2   3          0.63          0.06         2.54 o                         
   4  -2   3        852.10        849.18        31.45 o                         
   5  -2   3        591.63        599.62        20.71 o                         
   6  -2   3        648.15        642.91        26.78 o                         
   7  -2   3         23.75         30.21         6.14 o                         
   8  -2   3          0.45          1.48         5.26 o                         
   9  -2   3         60.87         54.75        12.03 o                         
  10  -2   3         11.97         17.64        11.09 o                         
 -10  -1   3         10.68         30.24        13.61 o                         
  -9  -1   3        166.52        164.33        36.41 o                         
  -8  -1   3          3.20          7.90         5.24 o                         
  -7  -1   3         28.80         27.74         4.92 o                         
  -6  -1   3         42.27         63.68         5.79 o                         
  -5  -1   3         88.24         97.96         9.23 o                         
  -4  -1   3        964.27       1090.47        52.16 o                         
  -3  -1   3        123.21        122.04         4.12 o                         
  -2  -1   3        619.35        680.35        17.28 o                         
  -1  -1   3        125.00        135.66         3.49 o                         
   0  -1   3        968.47        888.85        22.67 o                         
   1  -1   3       1197.48       1102.54        40.36 o                         
   2  -1   3         61.47         45.91         3.35 o                         
   3  -1   3       2162.96       2251.21        78.93 o                         
   4  -1   3       1192.49       1263.09        45.72 o                         
   5  -1   3        103.23        109.00         9.78 o                         
   6  -1   3         41.23         55.71         6.59 o                         
   7  -1   3          5.71          5.48         6.15 o                         
   8  -1   3         98.08        111.36        10.14 o                         
   9  -1   3          3.54          6.04         5.46 o                         
  10  -1   3         18.70         23.42         7.07 o                         
  -9   0   3         55.34         58.78        14.80 o                         
  -8   0   3          6.85         18.46         8.95 o                         
  -7   0   3         56.83         55.29         6.23 o                         
  -6   0   3        270.12        293.10        13.77 o                         
  -5   0   3         75.47         81.27         7.69 o                         
  -4   0   3        163.42        159.55         7.66 o                         
  -3   0   3        181.74        187.60         6.53 o                         
  -2   0   3        645.26        565.41        13.31 o                         
  -1   0   3       1781.25       1703.52        38.82 o                         
   0   0   3       1980.38       1762.30        40.00 o                         
   1   0   3       1910.88       1751.40        53.06 o                         
   2   0   3       4864.04       4637.33       138.90 o                         
   3   0   3       4191.93       4202.00       145.86 o                         
   4   0   3       1839.51       1815.67        64.70 o                         
   5   0   3         15.69         30.58         3.93 o                         
   6   0   3        248.34        279.20        13.50 o                         
   7   0   3        429.63        413.17        16.39 o                         
   8   0   3          8.91          8.79         4.19 o                         
   9   0   3         20.43         24.70         6.23 o                         
  10   0   3        165.69        142.24        13.23 o                         
  -9   1   3         59.69         72.83        11.52 o                         
  -8   1   3         68.34         59.56         9.94 o                         
  -7   1   3        231.70        262.60        11.58 o                         
  -6   1   3        226.51        197.49         9.22 o                         
  -5   1   3       1169.81       1175.55        43.44 o                         
  -4   1   3        664.60        631.09        24.02 o                         
  -3   1   3          6.17          3.30         1.81 o                         
  -2   1   3       1039.19       1047.00        28.60 o                         
  -1   1   3          6.06          6.14         1.07 o                         
   0   1   3        651.69        635.68        16.05 o                         
   1   1   3        115.90         91.37         3.13 o                         
   2   1   3        164.26        139.24         5.18 o                         
   3   1   3       1896.72       2053.05        88.23 o                         
   4   1   3        696.02        728.77        27.57 o                         
   5   1   3         19.65         14.97         4.48 o                         
   6   1   3          4.50          2.93         3.59 o                         
   7   1   3       1805.93       1673.09        61.88 o                         
   8   1   3          7.85          2.17         5.38 o                         
   9   1   3        315.25        281.39        17.32 o                         
  10   1   3        183.79        192.90        12.97 o                         
 -10   2   3        131.83        122.49        21.42 o                         
  -9   2   3        102.98        121.70        15.13 o                         
  -8   2   3        119.98        126.83        14.50 o                         
  -7   2   3       1146.36       1094.28        42.47 o                         
  -6   2   3        202.69        206.24         9.63 o                         
  -5   2   3         18.18         12.74         2.99 o                         
  -4   2   3         31.85         40.19         4.84 o                         
  -3   2   3       1021.23       1050.79        51.85 o                         
  -2   2   3        622.71        684.09        24.25 o                         
  -1   2   3       1830.93       1797.39        38.19 o                         
   0   2   3       4698.67       4576.48        96.40 o                         
   1   2   3       1029.30        994.92        26.21 o                         
   2   2   3         11.34         12.53         2.06 o                         
   3   2   3          2.31          1.54         1.78 o                         
   4   2   3          5.23          8.56         3.21 o                         
   5   2   3          0.28         -0.43         3.68 o                         
   6   2   3         22.10         20.13         5.64 o                         
   7   2   3          3.62          4.79         6.77 o                         
   8   2   3          2.28         -0.56         4.08 o                         
   9   2   3          3.18          1.16         3.54 o                         
  10   2   3        118.04        103.90        12.40 o                         
  -9   3   3        426.59        465.79        29.65 o                         
  -8   3   3        389.00        350.10        23.64 o                         
  -7   3   3        678.09        657.36        27.84 o                         
  -6   3   3         91.83        114.61         6.89 o                         
  -5   3   3       1077.06       1111.97        35.59 o                         
  -4   3   3         70.94         72.75         4.31 o                         
  -3   3   3       1611.33       1690.64        46.05 o                         
  -2   3   3        969.09        897.35        25.05 o                         
  -1   3   3         59.39         53.15         2.10 o                         
   0   3   3        486.41        504.70        12.12 o                         
   1   3   3        134.26        109.06         3.43 o                         
   2   3   3       1844.36       1843.16        49.99 o                         
   3   3   3         45.76         53.00         4.22 o                         
   4   3   3        225.79        184.15        14.76 o                         
   5   3   3        207.86        207.67        19.29 o                         
   6   3   3        491.77        461.29        24.09 o                         
   7   3   3          8.03          5.48         4.36 o                         
   8   3   3        221.72        216.20        11.63 o                         
   9   3   3        179.03        175.31        10.08 o                         
  10   3   3         19.09         13.59         8.00 o                         
  11   3   3        232.87        199.14        19.43 o                         
  -9   4   3          0.03         -4.79         8.32 o                         
  -8   4   3          0.20         13.66         8.62 o                         
  -7   4   3        372.69        410.44        19.91 o                         
  -6   4   3        104.24        114.49         9.20 o                         
  -5   4   3        269.54        283.64        10.93 o                         
  -4   4   3        360.27        378.70        14.41 o                         
  -3   4   3         23.55         38.47         4.11 o                         
  -2   4   3       1398.25       1533.39        53.68 o                         
  -1   4   3        589.85        569.99        14.78 o                         
   0   4   3       1530.22       1649.01        46.51 o                         
   1   4   3         83.89         85.16         3.01 o                         
   2   4   3        239.15        254.13         7.86 o                         
   3   4   3       1834.44       1852.23        65.02 o                         
   4   4   3          1.84         10.52         3.83 o                         
   5   4   3        210.37        206.33        12.98 o                         
   6   4   3         59.08         55.91         7.79 o                         
   7   4   3        648.66        620.25        25.66 o                         
   8   4   3        666.93        587.45        22.00 o                         
   9   4   3          3.89          4.68         3.77 o                         
  10   4   3        336.70        276.76        17.81 o                         
  11   4   3          4.80         11.47         8.75 o                         
  -8   5   3          2.01          8.31         7.92 o                         
  -7   5   3         82.70         82.68         8.79 o                         
  -6   5   3        324.39        309.96        15.71 o                         
  -5   5   3        236.27        262.66        13.20 o                         
  -4   5   3        149.65        160.40         9.47 o                         
  -3   5   3         98.23         94.32         6.55 o                         
  -2   5   3        229.36        258.41        11.06 o                         
  -1   5   3       1042.50       1196.31        33.06 o                         
   0   5   3        311.74        350.25        11.92 o                         
   1   5   3         91.94         74.06         3.57 o                         
   2   5   3          3.17          1.68         0.97 o                         
   3   5   3        983.58        988.70        35.34 o                         
   4   5   3       2386.60       2492.45        86.93 o                         
   5   5   3         13.87         19.15         7.06 o                         
   6   5   3        247.06        236.67        13.57 o                         
   7   5   3         11.05          6.63         6.25 o                         
   8   5   3         42.30         32.89         5.91 o                         
   9   5   3          3.08         -3.93         3.93 o                         
  10   5   3        157.26        136.92        12.32 o                         
  11   5   3          5.03          5.04        12.35 o                         
  -8   6   3          1.95          6.61         9.07 o                         
  -7   6   3        160.78        186.51        13.66 o                         
  -6   6   3         79.38         88.82        12.98 o                         
  -5   6   3         29.89         40.25         8.33 o                         
  -4   6   3        748.62        825.43        32.34 o                         
  -3   6   3        162.54        177.31         9.33 o                         
  -2   6   3         39.37         34.97         2.58 o                         
  -1   6   3         45.91         48.96         3.08 o                         
   0   6   3        102.97         89.48         4.84 o                         
   1   6   3       1952.62       2027.18        54.87 o                         
   2   6   3         49.79         57.17         4.40 o                         
   3   6   3          1.97         13.96         3.21 o                         
   4   6   3         24.35         25.76         2.29 o                         
   5   6   3          9.77         20.79         9.95 o                         
   6   6   3         36.30         41.17         5.26 o                         
   7   6   3        929.52        867.83        40.54 o                         
   8   6   3         16.42          9.44         6.92 o                         
   9   6   3          0.69         -4.21         7.20 o                         
  10   6   3          4.67          4.01         6.77 o                         
  -8   7   3        181.81        152.72        23.69 o                         
  -7   7   3         79.17         66.68         9.03 o                         
  -6   7   3          1.23          3.68         5.59 o                         
  -5   7   3         77.57         80.72         8.35 o                         
  -4   7   3         43.11         38.39         7.15 o                         
  -3   7   3        370.50        378.80        25.76 o                         
  -2   7   3          7.83          9.57         1.93 o                         
  -1   7   3         64.30         71.54         6.41 o                         
   0   7   3          1.11          5.32         2.23 o                         
   1   7   3        139.14        155.19         6.39 o                         
   2   7   3       1253.59       1306.20        50.23 o                         
   3   7   3        129.58        154.14         7.63 o                         
   4   7   3        172.34        189.55        17.14 o                         
   5   7   3         23.94         29.63         3.95 o                         
   6   7   3          0.80          6.47         2.85 o                         
   7   7   3        303.25        333.78        29.25 o                         
   8   7   3         36.99         43.60        12.60 o                         
   9   7   3        154.71        160.39        16.07 o                         
  10   7   3         49.96         35.29        10.41 o                         
  -7   8   3        149.23        134.97        12.64 o                         
  -6   8   3        112.59        103.13        10.53 o                         
  -5   8   3        408.67        407.04        19.63 o                         
  -4   8   3        224.06        225.97        12.91 o                         
  -3   8   3          5.82          9.91         3.70 o                         
  -2   8   3        681.40        676.76        20.27 o                         
  -1   8   3        191.00        193.41         8.47 o                         
   0   8   3        338.41        324.49        10.67 o                         
   1   8   3         43.90         47.14         4.11 o                         
   2   8   3         56.97         68.14         2.80 o                         
   3   8   3        280.85        280.28        15.40 o                         
   4   8   3         23.55         16.63         8.06 o                         
   5   8   3         77.26         88.21        13.36 o                         
   6   8   3         41.07         16.38        10.33 o                         
   7   8   3        222.64        287.10        27.22 o                         
   8   8   3         59.38         69.05        15.37 o                         
   9   8   3         32.82         30.23        10.22 o                         
  10   8   3        144.69        121.48        22.18 o                         
  -7   9   3         71.24         77.79        20.66 o                         
  -6   9   3          4.90         -0.67         6.33 o                         
  -5   9   3        179.05        182.28        13.55 o                         
  -4   9   3        188.41        188.74        12.07 o                         
  -3   9   3        417.85        424.35        16.63 o                         
  -2   9   3        102.74         97.84         6.92 o                         
  -1   9   3        234.21        226.14         9.82 o                         
   0   9   3       1639.67       1639.53        51.14 o                         
   1   9   3        138.91        126.93         6.13 o                         
   2   9   3        240.37        253.92         8.81 o                         
   3   9   3        390.92        393.05        20.60 o                         
   4   9   3        119.00        114.68        15.12 o                         
   5   9   3         21.44         36.79        11.09 o                         
   6   9   3         90.02         90.48        14.87 o                         
   7   9   3         34.41         45.86        12.10 o                         
   8   9   3        355.72        322.95        31.52 o                         
   9   9   3          6.99          5.04         9.83 o                         
  -7  10   3         41.93         27.47        14.62 o                         
  -6  10   3         37.57         29.09         8.37 o                         
  -5  10   3        225.99        222.13        19.98 o                         
  -4  10   3        169.45        154.16        11.89 o                         
  -3  10   3        461.61        466.79        18.90 o                         
  -2  10   3          9.63          7.59         3.20 o                         
  -1  10   3       1664.38       1658.80        52.58 o                         
   0  10   3        162.54        158.04         7.83 o                         
   1  10   3        382.16        369.15        14.00 o                         
   2  10   3         18.36         16.93         2.22 o                         
   3  10   3        412.47        419.94        29.38 o                         
   4  10   3         71.24         90.47        14.87 o                         
   5  10   3          0.40          2.27         6.55 o                         
   6  10   3          0.78          6.80         9.83 o                         
   7  10   3         37.94         40.07        14.11 o                         
   8  10   3         10.30          5.29        11.84 o                         
   9  10   3        130.82         81.15        18.90 o                         
  -6  11   3         78.70         79.64        13.48 o                         
  -5  11   3         71.03         71.80        14.19 o                         
  -4  11   3        261.71        285.66        16.60 o                         
  -3  11   3         81.21         79.74         7.19 o                         
  -2  11   3        304.09        330.23        14.92 o                         
  -1  11   3        297.63        285.17        12.10 o                         
   0  11   3         17.35         21.86         6.11 o                         
   1  11   3         83.25         79.21         5.59 o                         
   2  11   3        146.35        142.95        11.44 o                         
   3  11   3        196.08        224.36        18.65 o                         
   4  11   3        124.11        111.15        17.14 o                         
   5  11   3         65.99         46.87        13.10 o                         
   6  11   3          0.06         -0.25         6.80 o                         
   7  11   3         40.48         51.91        13.86 o                         
   8  11   3        209.73        254.56        30.75 o                         
  -5  12   3          3.71         11.84         6.35 o                         
  -4  12   3        111.56        112.66        10.82 o                         
  -3  12   3          7.84         10.07         4.82 o                         
  -2  12   3          0.72         -0.68         3.26 o                         
  -1  12   3        124.64        135.54         8.75 o                         
   0  12   3         26.82         28.99         4.98 o                         
   1  12   3          3.13          6.88         3.51 o                         
   2  12   3          0.87          2.39         5.54 o                         
   3  12   3         12.97         -1.30        11.34 o                         
   4  12   3          2.71         10.33         7.81 o                         
   5  12   3          1.22         -6.30         6.30 o                         
   6  12   3         57.51         80.14        17.89 o                         
   7  12   3         51.25         57.20        16.38 o                         
  -4  13   3        181.91        170.16        13.74 o                         
  -3  13   3         13.90         18.10        10.55 o                         
  -2  13   3         93.14         91.37         8.44 o                         
  -1  13   3         41.61         41.83         6.32 o                         
   0  13   3          1.76          2.88         3.32 o                         
   1  13   3          7.90          7.65         4.30 o                         
   2  13   3        139.97        130.86        11.75 o                         
   3  13   3          0.52          1.76         9.58 o                         
   4  13   3         24.71         17.14        11.84 o                         
   5  13   3          7.05          0.50        11.09 o                         
   6  13   3         21.46         17.14        10.84 o                         
  -3  14   3        111.35         87.60        14.87 o                         
  -2  14   3         50.72         43.65         7.12 o                         
  -1  14   3         17.27         20.62         6.04 o                         
   0  14   3        161.14        178.71        12.48 o                         
   1  14   3          4.96          7.53         5.80 o                         
   2  14   3        625.68        708.43        54.23 o                         
   3  14   3        181.50        215.73        26.72 o                         
   4  14   3         74.82         84.42        18.40 o                         
   5  14   3          0.22         -1.51         9.07 o                         
  -2  15   3          0.01         -8.32         8.57 o                         
  -1  15   3          0.01          5.09         8.34 o                         
   0  15   3         21.29         30.74        13.86 o                         
   1  15   3        318.11        357.97        25.48 o                         
   2  15   3          3.95          8.57        11.84 o                         
  -2 -13   4        130.13        128.38        15.31 o                         
  -1 -13   4         46.70         26.96        12.85 o                         
  -3 -12   4         77.48         47.38        15.37 o                         
  -2 -12   4          0.00          2.61         6.41 o                         
  -1 -12   4         24.42         19.88         7.71 o                         
   0 -12   4          9.69          2.81         6.59 o                         
   1 -12   4        143.27        131.29        20.16 o                         
  -4 -11   4        133.27        146.66        22.93 o                         
  -3 -11   4          0.95         -7.31         7.31 o                         
  -2 -11   4         72.56         56.77         9.13 o                         
  -1 -11   4         64.66         73.81        12.60 o                         
   0 -11   4          6.06          8.60         6.64 o                         
   1 -11   4        162.45        151.98        14.00 o                         
   2 -11   4         11.82         -0.25        10.58 o                         
   3 -11   4         13.25         -0.76         8.82 o                         
   4 -11   4         25.70         28.98        12.10 o                         
   5 -11   4         11.75          7.56        12.35 o                         
  -5 -10   4        463.80        480.81        42.61 o                         
  -4 -10   4         66.68         78.37        15.62 o                         
  -3 -10   4        145.33        157.75        20.67 o                         
  -2 -10   4          8.28         10.35         5.22 o                         
  -1 -10   4        141.71        157.75        13.61 o                         
   0 -10   4         28.68         16.77         5.85 o                         
   1 -10   4        160.24        165.07        20.16 o                         
   2 -10   4        155.86        152.22        13.00 o                         
   3 -10   4         10.23          6.47         4.87 o                         
   4 -10   4          1.99          2.17         5.68 o                         
   5 -10   4          3.57         19.65        12.60 o                         
  -6  -9   4        195.35        201.12        27.47 o                         
  -5  -9   4         22.38         40.57        15.37 o                         
  -4  -9   4         21.62         24.44        10.58 o                         
  -3  -9   4          9.69         13.96        10.58 o                         
  -2  -9   4         89.69         81.48         9.58 o                         
  -1  -9   4          0.50         -1.29         4.62 o                         
   0  -9   4          6.46          3.91         4.99 o                         
   1  -9   4          4.22          0.50         3.04 o                         
   2  -9   4          8.84          9.68         3.66 o                         
   3  -9   4         67.93         65.17         7.72 o                         
   4  -9   4          4.98          3.32         4.93 o                         
   5  -9   4         64.55         70.79         8.79 o                         
   6  -9   4          0.83         -0.25        13.10 o                         
  -7  -8   4          6.46          1.26         9.58 o                         
  -6  -8   4          6.36         18.90        13.86 o                         
  -5  -8   4        338.69        375.13        34.79 o                         
  -4  -8   4          0.45         -1.02         5.55 o                         
  -3  -8   4         72.43         77.92         7.28 o                         
  -2  -8   4        200.23        198.00        13.80 o                         
  -1  -8   4        124.50        140.63        11.57 o                         
   0  -8   4        134.80        148.26         8.50 o                         
   1  -8   4         16.33         10.88         3.14 o                         
   2  -8   4        199.35        217.79         9.85 o                         
   3  -8   4          1.03         -0.35         3.30 o                         
   4  -8   4         13.82         10.62         8.43 o                         
   5  -8   4        299.12        306.47        16.58 o                         
   6  -8   4         37.63         27.90         7.24 o                         
  -7  -7   4         74.34         67.29        15.88 o                         
  -6  -7   4          0.09          3.02        11.59 o                         
  -5  -7   4        494.64        502.49        26.99 o                         
  -4  -7   4         98.67        118.75        11.48 o                         
  -3  -7   4         43.01         34.07         7.35 o                         
  -2  -7   4        188.28        177.63         9.96 o                         
  -1  -7   4        116.07        142.28         7.24 o                         
   0  -7   4         61.82         71.27         7.41 o                         
   1  -7   4          6.03          8.01         2.80 o                         
   2  -7   4          6.71          7.37         3.01 o                         
   3  -7   4         10.90         11.07         3.17 o                         
   4  -7   4         78.05         83.25         8.01 o                         
   5  -7   4         94.13         91.65         9.43 o                         
   6  -7   4         34.05         34.00         6.60 o                         
   7  -7   4         40.99         44.25        10.44 o                         
  -8  -6   4         51.86         35.78        16.88 o                         
  -7  -6   4         88.68        122.23        20.67 o                         
  -6  -6   4        138.13        122.90        11.97 o                         
  -5  -6   4         59.31         66.37         8.99 o                         
  -4  -6   4        349.22        363.35        20.61 o                         
  -3  -6   4          2.70          1.29         4.54 o                         
  -2  -6   4       1757.13       1734.68        62.44 o                         
  -1  -6   4          5.54          2.84         1.62 o                         
   0  -6   4        115.51        115.95         5.96 o                         
   1  -6   4        585.44        555.45        18.89 o                         
   2  -6   4         39.19         44.06         4.19 o                         
   3  -6   4        317.46        330.92        12.78 o                         
   4  -6   4        535.91        583.86        24.62 o                         
   5  -6   4         27.83         32.12         6.19 o                         
   6  -6   4        282.47        276.30        19.37 o                         
   7  -6   4         17.36          8.48         6.91 o                         
   8  -6   4        445.67        426.83        43.37 o                         
  -8  -5   4         32.57         70.56        18.90 o                         
  -7  -5   4         37.82         65.18        16.88 o                         
  -6  -5   4        190.64        209.14        15.74 o                         
  -5  -5   4        222.66        217.77        21.05 o                         
  -4  -5   4        239.33        249.10        15.99 o                         
  -3  -5   4       1430.89       1464.12        65.85 o                         
  -2  -5   4         41.89         33.74         4.13 o                         
  -1  -5   4         82.36         89.60         4.24 o                         
   0  -5   4          4.32         11.42         2.51 o                         
   1  -5   4        325.09        297.77         9.85 o                         
   2  -5   4         66.01         69.54         4.25 o                         
   3  -5   4         27.96         28.23         2.92 o                         
   4  -5   4        545.54        566.24        23.67 o                         
   5  -5   4          4.00          1.82         3.78 o                         
   6  -5   4          7.42          2.38         6.33 o                         
   7  -5   4         65.15         86.18         9.81 o                         
   8  -5   4         22.03          8.41         9.43 o                         
  -8  -4   4         92.67        124.44        19.14 o                         
  -7  -4   4         86.74         77.73        10.65 o                         
  -6  -4   4        778.43        808.98        39.97 o                         
  -5  -4   4        297.00        299.07        17.77 o                         
  -4  -4   4        503.16        538.02        29.61 o                         
  -3  -4   4          5.15          1.74         3.93 o                         
  -2  -4   4         83.59         83.44         4.75 o                         
  -1  -4   4         39.72         53.35         2.87 o                         
   0  -4   4        267.51        284.63        10.58 o                         
   1  -4   4          8.30          8.82         2.17 o                         
   2  -4   4       2430.58       2452.85        74.50 o                         
   3  -4   4         13.60         15.70         2.28 o                         
   4  -4   4        709.61        695.04        23.43 o                         
   5  -4   4        261.65        268.80        13.84 o                         
   6  -4   4          6.00          6.01         4.59 o                         
   7  -4   4          6.89          5.81         5.39 o                         
   8  -4   4         19.18         30.69         7.37 o                         
   9  -4   4          1.19         11.09        10.58 o                         
  -9  -3   4         22.25         39.73        15.25 o                         
  -8  -3   4          7.29         -1.97         6.55 o                         
  -7  -3   4         28.88         31.62         8.05 o                         
  -6  -3   4         20.94         13.26         4.31 o                         
  -5  -3   4        705.25        695.56        27.12 o                         
  -4  -3   4        235.42        266.23         9.81 o                         
  -3  -3   4        838.41        941.22        34.75 o                         
  -2  -3   4          8.17         12.47         2.38 o                         
  -1  -3   4          0.13          1.84         1.19 o                         
   0  -3   4       1372.97       1435.39        39.50 o                         
   1  -3   4         34.19         33.66         3.45 o                         
   2  -3   4       2304.78       2276.87        69.01 o                         
   3  -3   4        106.11        110.28         6.01 o                         
   4  -3   4        632.14        648.43        24.75 o                         
   5  -3   4        512.82        478.99        17.34 o                         
   6  -3   4         46.70         56.60         6.94 o                         
   7  -3   4        735.99        670.64        29.15 o                         
   8  -3   4         23.40         22.23         6.67 o                         
   9  -3   4         51.45         57.15        11.04 o                         
  -9  -2   4          0.95         14.21         8.34 o                         
  -8  -2   4        100.65         97.29        20.16 o                         
  -7  -2   4          0.64         -5.20         5.20 o                         
  -6  -2   4        128.50        128.09         7.28 o                         
  -5  -2   4         97.19        104.36         5.85 o                         
  -4  -2   4          1.34         -1.57         1.91 o                         
  -3  -2   4        923.74        989.67        35.37 o                         
  -2  -2   4        562.54        543.70        22.66 o                         
  -1  -2   4        250.81        252.31         7.25 o                         
   0  -2   4        108.03        116.98         4.85 o                         
   1  -2   4         15.46         18.85         2.00 o                         
   2  -2   4          2.32          3.64         1.66 o                         
   3  -2   4         30.41         30.36         3.53 o                         
   4  -2   4        129.18        124.75         6.57 o                         
   5  -2   4         33.65         39.91         3.91 o                         
   6  -2   4        332.19        294.71        15.35 o                         
   7  -2   4        113.11        115.67        10.26 o                         
   8  -2   4        145.09        173.26        14.05 o                         
   9  -2   4          0.14          2.53         6.02 o                         
  -9  -1   4         47.04         69.71        23.69 o                         
  -8  -1   4        108.41        100.17        13.61 o                         
  -7  -1   4         80.44         69.77         8.50 o                         
  -6  -1   4         39.46         39.80         4.77 o                         
  -5  -1   4       1545.20       1577.61        56.52 o                         
  -4  -1   4         69.18         70.19         4.47 o                         
  -3  -1   4         90.30         77.39         3.83 o                         
  -2  -1   4        664.84        762.70        21.13 o                         
  -1  -1   4         33.25         26.00         1.76 o                         
   0  -1   4         20.54         17.75         2.12 o                         
   1  -1   4        589.06        518.71        15.01 o                         
   2  -1   4        372.24        374.13        19.98 o                         
   3  -1   4        650.94        745.15        34.81 o                         
   4  -1   4         82.01         58.13         2.97 o                         
   5  -1   4         86.71         83.27         4.54 o                         
   6  -1   4        958.72        918.80        34.93 o                         
   7  -1   4        197.59        172.96        10.04 o                         
   8  -1   4        270.00        270.66        16.12 o                         
   9  -1   4        323.30        361.48        29.17 o                         
  10  -1   4         82.15         53.68        17.89 o                         
  -9   0   4         27.95         49.39        15.37 o                         
  -8   0   4         42.25         50.38         8.60 o                         
  -7   0   4         23.57         12.00         5.45 o                         
  -6   0   4         81.50         88.85         6.67 o                         
  -5   0   4          0.04         -2.52         2.61 o                         
  -4   0   4        289.42        290.38        16.33 o                         
  -3   0   4        569.84        647.70        16.69 o                         
  -2   0   4       2730.54       2900.94        78.24 o                         
  -1   0   4        931.97       1155.14        28.72 o                         
   0   0   4       1120.04       1058.41        29.06 o                         
   1   0   4        449.22        407.12        13.57 o                         
   2   0   4        134.75        150.81         7.56 o                         
   3   0   4        337.44        394.83        19.96 o                         
   4   0   4       1541.39       1564.94        55.88 o                         
   5   0   4        590.94        604.35        23.62 o                         
   6   0   4          6.17          5.07         3.87 o                         
   7   0   4         14.83         20.29         4.44 o                         
   8   0   4        334.13        347.71        20.92 o                         
   9   0   4        142.62        150.80        12.88 o                         
  10   0   4         94.75         66.65        13.16 o                         
  -9   1   4        269.80        303.40        21.50 o                         
  -8   1   4        107.07        132.08        13.91 o                         
  -7   1   4          6.73         15.58         6.03 o                         
  -6   1   4        111.93        150.20         9.06 o                         
  -5   1   4         52.11         59.63         4.47 o                         
  -4   1   4        810.69        849.83        26.99 o                         
  -3   1   4          5.97          1.86         1.08 o                         
  -2   1   4         10.45          6.59         2.15 o                         
  -1   1   4        662.14        700.96        16.18 o                         
   0   1   4        741.70        777.43        19.77 o                         
   1   1   4        206.97        188.90         5.72 o                         
   2   1   4        208.39        211.79         6.68 o                         
   3   1   4        182.72        159.31         7.82 o                         
   4   1   4       2332.50       2360.79        83.42 o                         
   5   1   4        108.33        123.43         9.90 o                         
   6   1   4        108.78        126.06         8.58 o                         
   7   1   4        240.59        220.10        12.06 o                         
   8   1   4        458.50        421.97        17.26 o                         
   9   1   4         38.93         48.03         8.42 o                         
  10   1   4         20.83         15.20         5.60 o                         
  -9   2   4        214.50        214.75        19.52 o                         
  -8   2   4         86.18        104.23        20.29 o                         
  -7   2   4        112.93        126.13        13.01 o                         
  -6   2   4         33.40         35.59         4.11 o                         
  -5   2   4          4.82          8.04         2.25 o                         
  -4   2   4          1.16          0.43         1.64 o                         
  -3   2   4       2935.79       3202.90        96.51 o                         
  -2   2   4       1141.02       1127.99        35.21 o                         
  -1   2   4         56.79         76.07         2.96 o                         
   0   2   4         50.65         43.90         2.19 o                         
   1   2   4         29.92         36.03         1.96 o                         
   2   2   4          8.23         10.57         1.51 o                         
   3   2   4        141.30        151.50         6.03 o                         
   4   2   4       5846.86       5783.02       200.07 o                         
   5   2   4       1184.54       1132.95        42.09 o                         
   6   2   4        244.68        221.39        11.78 o                         
   7   2   4        253.39        215.71        15.43 o                         
   8   2   4         41.22         40.93         6.34 o                         
   9   2   4        368.21        327.60        17.80 o                         
  10   2   4         30.95         27.58         5.99 o                         
  11   2   4        224.03        206.41        39.83 o                         
  -9   3   4          7.46          3.99         7.50 o                         
  -8   3   4         22.07         26.19         8.19 o                         
  -7   3   4        334.84        285.66        30.13 o                         
  -6   3   4        334.03        311.77        14.92 o                         
  -5   3   4         88.42         88.75         4.33 o                         
  -4   3   4          8.87          7.19         1.32 o                         
  -3   3   4         80.79         82.41         4.01 o                         
  -2   3   4        256.80        273.89         9.76 o                         
  -1   3   4        232.09        228.21         6.28 o                         
   0   3   4        151.62        153.78         4.15 o                         
   1   3   4          2.58          1.14         1.12 o                         
   2   3   4       2538.08       2667.02        65.67 o                         
   3   3   4         93.46         88.33         4.50 o                         
   4   3   4        225.18        169.82         6.99 o                         
   5   3   4         12.89         14.32         4.27 o                         
   6   3   4         12.06          6.09         5.67 o                         
   7   3   4        219.63        206.50        12.57 o                         
   8   3   4         19.62         22.04         5.72 o                         
   9   3   4        379.50        335.01        18.36 o                         
  10   3   4         21.29         28.80         5.54 o                         
  11   3   4         51.34         45.36        16.13 o                         
  -9   4   4        104.88        106.60        20.41 o                         
  -8   4   4        392.08        390.25        25.38 o                         
  -7   4   4        222.60        272.05        14.77 o                         
  -6   4   4        255.59        243.11        13.12 o                         
  -5   4   4          1.46          4.10         4.44 o                         
  -4   4   4          9.02          8.06         2.34 o                         
  -3   4   4       1173.05       1196.63        57.85 o                         
  -2   4   4        777.80        865.28        32.15 o                         
  -1   4   4          6.43          9.58         1.68 o                         
   0   4   4         12.25         10.51         1.93 o                         
   2   4   4       1177.59       1177.00        27.37 o                         
   3   4   4        293.09        265.55         8.66 o                         
   4   4   4        567.91        562.43        21.72 o                         
   5   4   4          5.96          1.66         4.66 o                         
   6   4   4        736.54        737.01        35.81 o                         
   7   4   4        158.33        145.81        12.74 o                         
   8   4   4        487.12        448.38        31.20 o                         
   9   4   4        186.77        188.85        12.06 o                         
  10   4   4          5.49         -0.47         5.85 o                         
  11   4   4         82.68         63.76        14.62 o                         
  -8   5   4        409.81        420.09        26.78 o                         
  -7   5   4        143.18        147.54        11.42 o                         
  -6   5   4        179.20        188.00        12.19 o                         
  -5   5   4         15.90         18.16         4.54 o                         
  -4   5   4          0.17         -2.78         2.78 o                         
  -3   5   4        254.61        285.67        12.60 o                         
  -2   5   4        586.29        651.07        24.66 o                         
  -1   5   4        795.87        817.89        22.89 o                         
   0   5   4        819.30        875.55        22.37 o                         
   1   5   4       2141.96       2327.23        62.82 o                         
   2   5   4        812.69        830.51        23.16 o                         
   3   5   4        605.54        594.19        22.54 o                         
   4   5   4        720.43        715.38        26.81 o                         
   5   5   4          7.96          7.27         5.89 o                         
   6   5   4         10.12          1.31         5.67 o                         
   7   5   4        136.06        152.33        13.31 o                         
   8   5   4        126.90        128.04        15.50 o                         
   9   5   4          6.60          3.55         9.03 o                         
  10   5   4         36.98         35.65         9.48 o                         
  -8   6   4         46.08         75.07        13.53 o                         
  -7   6   4         78.50         62.75         8.22 o                         
  -6   6   4          0.67         -3.51         3.51 o                         
  -5   6   4        291.88        287.30        14.24 o                         
  -4   6   4         13.24         15.05         3.97 o                         
  -3   6   4        611.14        683.43        26.63 o                         
  -2   6   4          6.18         17.22         3.34 o                         
  -1   6   4         57.59         58.05         3.19 o                         
   0   6   4        169.94        173.34         7.08 o                         
   1   6   4       1114.92       1193.08        42.82 o                         
   2   6   4        521.06        515.67        16.58 o                         
   3   6   4        317.66        315.53        14.84 o                         
   4   6   4       1022.07       1090.50        48.09 o                         
   5   6   4        712.56        729.53        42.28 o                         
   6   6   4         85.45        100.06         7.28 o                         
   7   6   4         31.25         32.11         5.20 o                         
   8   6   4        394.03        386.75        23.64 o                         
   9   6   4          1.70         -6.17         6.17 o                         
  10   6   4        174.92        131.73        15.23 o                         
  -7   7   4          9.59         18.70         6.82 o                         
  -6   7   4        156.61        162.82        14.02 o                         
  -5   7   4         62.45         53.03         6.96 o                         
  -4   7   4        273.96        297.05        14.33 o                         
  -3   7   4          3.13          6.62         3.07 o                         
  -2   7   4       1436.16       1408.03        39.23 o                         
  -1   7   4         15.10         17.21         2.75 o                         
   0   7   4         74.35         78.31         4.78 o                         
   1   7   4        257.17        258.15        10.85 o                         
   2   7   4         18.82         29.09         2.70 o                         
   3   7   4        270.18        258.18        14.15 o                         
   4   7   4         48.99         43.35         9.32 o                         
   5   7   4         45.47         48.17         3.81 o                         
   6   7   4        232.33        222.95        12.48 o                         
   7   7   4         53.05         47.27         8.37 o                         
   8   7   4          5.12          9.02         9.70 o                         
   9   7   4        112.02         98.52        13.10 o                         
  10   7   4        192.61        186.49        30.25 o                         
  -7   8   4          0.63          2.07         5.31 o                         
  -6   8   4         99.92        107.56        10.21 o                         
  -5   8   4         42.22         39.71         6.36 o                         
  -4   8   4         14.42          1.24         4.08 o                         
  -3   8   4          0.53          6.65         4.79 o                         
  -2   8   4         62.66         71.59         4.14 o                         
  -1   8   4        233.70        242.86         8.61 o                         
   0   8   4         19.51         21.96         3.64 o                         
   1   8   4        194.08        190.96         7.77 o                         
   2   8   4        942.83        992.24        36.01 o                         
   3   8   4         71.96         56.19         6.31 o                         
   4   8   4        781.72        761.75        51.49 o                         
   5   8   4        281.99        313.12        26.22 o                         
   6   8   4         94.21        116.44        16.63 o                         
   7   8   4        297.02        272.76        25.72 o                         
   8   8   4        200.88        215.24        29.62 o                         
   9   8   4         28.17         23.06         8.91 o                         
  10   8   4          3.10          8.06        12.35 o                         
  -7   9   4          1.32        -11.84        17.13 o                         
  -6   9   4        166.98        161.36        12.91 o                         
  -5   9   4        102.26         94.55         9.53 o                         
  -4   9   4          8.52         11.36         4.83 o                         
  -3   9   4        635.82        640.43        26.30 o                         
  -2   9   4         67.49         57.91         5.35 o                         
  -1   9   4        106.34         91.00         6.13 o                         
   0   9   4        306.22        275.62        14.24 o                         
   1   9   4         64.64         68.66         4.72 o                         
   2   9   4          0.08          0.44         3.58 o                         
   3   9   4         18.78         21.36         4.77 o                         
   4   9   4        611.32        616.33        43.65 o                         
   5   9   4         14.29         11.34         8.57 o                         
   6   9   4          0.46         -4.03         5.54 o                         
   7   9   4         43.70         41.58        12.35 o                         
   8   9   4         99.82         95.52        16.13 o                         
   9   9   4        238.51        219.90        31.13 o                         
  10   9   4         22.59          2.77        13.61 o                         
  -6  10   4        242.38        226.40        15.97 o                         
  -5  10   4        573.43        569.13        25.76 o                         
  -4  10   4         37.08         47.01         6.65 o                         
  -3  10   4          8.60          7.74         4.27 o                         
  -2  10   4         12.07         12.30         3.90 o                         
  -1  10   4       1054.44       1025.69        33.69 o                         
   0  10   4       1171.10       1132.76        36.48 o                         
   1  10   4       3261.42       3126.01       164.18 o                         
   2  10   4          6.65          6.96         1.62 o                         
   3  10   4        156.32        141.95        11.37 o                         
   4  10   4        214.78        229.38        22.44 o                         
   5  10   4        175.05        170.12        20.17 o                         
   6  10   4        178.22        200.11        23.44 o                         
   7  10   4        100.56        105.35        17.14 o                         
   8  10   4         88.74        116.68        19.66 o                         
   9  10   4         32.33         -2.52        11.59 o                         
  -6  11   4          3.18          4.01        19.53 o                         
  -5  11   4          9.43         11.22         5.55 o                         
  -4  11   4          5.42          5.42         4.60 o                         
  -3  11   4         45.47         49.85         7.04 o                         
  -2  11   4         17.32         14.96         4.48 o                         
  -1  11   4         19.73         23.00         4.44 o                         
   0  11   4          4.51          6.35         2.89 o                         
   1  11   4        301.29        286.52        11.35 o                         
   2  11   4        116.27        112.90        21.03 o                         
   3  11   4        419.27        407.49        33.91 o                         
   4  11   4         35.84         28.73        10.58 o                         
   5  11   4          0.31          1.26         9.07 o                         
   6  11   4        244.17        239.71        26.72 o                         
   7  11   4         17.90          1.26        11.09 o                         
   8  11   4        313.51        388.94        36.30 o                         
  -5  12   4        161.95        177.51        18.12 o                         
  -4  12   4         56.60         56.32        10.60 o                         
  -3  12   4          0.62          2.55         3.80 o                         
  -2  12   4        957.90        920.46        31.95 o                         
  -1  12   4          1.59          2.21         4.04 o                         
   0  12   4        176.52        176.69         9.50 o                         
   1  12   4        250.17        279.40        17.61 o                         
   2  12   4        177.19        168.58        12.78 o                         
   3  12   4        303.98        283.35        18.78 o                         
   4  12   4         88.42        132.79        19.41 o                         
   5  12   4        120.23        140.36        20.41 o                         
   6  12   4         31.37         36.79        11.59 o                         
   7  12   4         18.08         15.37        12.85 o                         
   8  12   4          0.82          0.25        10.58 o                         
  -4  13   4          1.15         10.31         6.12 o                         
  -3  13   4         56.67         52.58         7.97 o                         
  -2  13   4         86.05         82.03         7.61 o                         
  -1  13   4         18.28         14.01        10.24 o                         
   0  13   4          4.75          7.33         4.26 o                         
   1  13   4          3.25          0.27         4.29 o                         
   2  13   4        180.50        167.66        17.90 o                         
   3  13   4         28.99         38.23         6.84 o                         
   4  13   4        304.94        323.68        31.01 o                         
   5  13   4        146.89        116.19        18.65 o                         
   6  13   4          2.09         -6.05        10.58 o                         
  -3  14   4        266.35        211.72        25.71 o                         
  -2  14   4         65.13         73.29         8.59 o                         
  -1  14   4          0.24          0.20         4.32 o                         
   0  14   4          9.19         15.38         5.22 o                         
   1  14   4          1.02         -3.34         3.50 o                         
   2  14   4          9.20         11.09        11.09 o                         
   3  14   4        194.93        184.23        23.69 o                         
   4  14   4          8.16         16.63         9.83 o                         
   5  14   4         33.94         17.89        10.58 o                         
  -2  15   4         17.35         14.62        10.33 o                         
  -1  15   4         97.96         69.07        10.32 o                         
   0  15   4          6.74         -0.77         4.89 o                         
   1  15   4        206.24        219.77        27.22 o                         
   2  15   4        136.90        158.50        24.45 o                         
   3  15   4         92.66        125.25        20.41 o                         
  -2 -12   5         12.78         12.71        12.47 o                         
  -1 -12   5          0.64         -4.57        14.74 o                         
   0 -12   5          0.03          4.54         9.83 o                         
  -4 -11   5        268.78        259.87        30.00 o                         
  -3 -11   5          9.17        -10.33        10.33 o                         
  -2 -11   5        311.75        348.35        25.84 o                         
  -1 -11   5         16.33         18.14         6.68 o                         
   0 -11   5          0.28          5.80         6.41 o                         
   1 -11   5          5.12         -0.50         7.31 o                         
   2 -11   5          3.25         -7.56         7.56 o                         
   4 -11   5         43.45         44.86        14.62 o                         
  -5 -10   5         18.82         -1.51        13.10 o                         
  -4 -10   5        255.89        230.38        28.48 o                         
  -3 -10   5        148.65        160.78        22.43 o                         
  -2 -10   5         95.34        131.22        12.56 o                         
  -1 -10   5        198.82        220.32        16.07 o                         
   0 -10   5          0.44         -3.08         6.05 o                         
   1 -10   5         56.41         61.24        14.11 o                         
   2 -10   5         18.76         15.74         5.95 o                         
   3 -10   5         33.80         27.90         8.99 o                         
   4 -10   5         95.81        115.62        12.51 o                         
   5 -10   5         19.63         28.22        11.84 o                         
  -5  -9   5         60.12         78.12        18.40 o                         
  -4  -9   5        148.15        129.02        20.92 o                         
  -3  -9   5         16.97          4.28        10.08 o                         
  -2  -9   5         96.11        117.85        11.48 o                         
  -1  -9   5         14.49         11.32         6.93 o                         
   0  -9   5          1.29          3.46         5.24 o                         
   1  -9   5         73.49         71.80         7.45 o                         
   2  -9   5        158.46        159.97        13.95 o                         
   3  -9   5         50.79         50.95         7.47 o                         
   4  -9   5         29.82         32.10         6.48 o                         
   5  -9   5        186.40        193.07        14.38 o                         
   6  -9   5          1.64         19.65        10.84 o                         
  -6  -8   5         26.95         21.17        14.87 o                         
  -5  -8   5        205.66        189.78        24.45 o                         
  -4  -8   5          5.61         -2.33         5.34 o                         
  -3  -8   5          3.11          1.61         5.75 o                         
  -2  -8   5          3.91         -0.52         4.31 o                         
  -1  -8   5         58.73         60.91         8.00 o                         
   0  -8   5         14.56         25.79         4.75 o                         
   1  -8   5          0.06         -0.50         2.44 o                         
   2  -8   5        264.52        266.18        11.51 o                         
   3  -8   5        384.01        400.48        18.72 o                         
   4  -8   5        114.30        113.68        10.13 o                         
   5  -8   5          7.31          6.03         5.59 o                         
   6  -8   5          5.60          6.19         6.09 o                         
  -7  -7   5         42.41         33.77        13.61 o                         
  -6  -7   5         52.62         13.86        11.09 o                         
  -5  -7   5         59.49         61.83        10.26 o                         
  -4  -7   5         17.22          7.96         6.41 o                         
  -3  -7   5         36.64         27.97         7.12 o                         
  -2  -7   5          7.63         12.30         4.20 o                         
  -1  -7   5         10.44         11.09         4.34 o                         
   0  -7   5        994.12       1037.35        39.06 o                         
   1  -7   5         57.93         60.39         6.00 o                         
   2  -7   5        117.29        121.96         7.53 o                         
   3  -7   5          0.48         -1.63         3.21 o                         
   4  -7   5        417.65        426.48        19.65 o                         
   5  -7   5         18.02         18.23         5.99 o                         
   6  -7   5        366.23        359.26        27.99 o                         
   7  -7   5        184.84        161.54        25.71 o                         
  -7  -6   5         28.73         57.71        16.38 o                         
  -6  -6   5         16.73         26.85         7.20 o                         
  -5  -6   5        262.33        254.08        17.75 o                         
  -4  -6   5          4.50          6.30         5.35 o                         
  -3  -6   5         57.24         72.96         9.58 o                         
  -2  -6   5       1264.90       1140.05        42.42 o                         
  -1  -6   5         36.45         34.90         3.51 o                         
   0  -6   5        500.89        502.28        17.31 o                         
   1  -6   5        208.80        200.79         9.06 o                         
   2  -6   5        414.37        447.01        16.20 o                         
   3  -6   5        276.82        280.91        12.92 o                         
   4  -6   5          1.50          7.27         5.02 o                         
   5  -6   5          1.99         -2.51         5.52 o                         
   6  -6   5         41.07         45.65         7.49 o                         
   7  -6   5          8.72          1.67         5.66 o                         
  -8  -5   5         13.29         16.63        13.86 o                         
  -7  -5   5          0.00          3.62         6.13 o                         
  -6  -5   5         20.18         29.85         7.44 o                         
  -5  -5   5        215.34        262.87        17.74 o                         
  -4  -5   5        714.76        739.64        36.49 o                         
  -3  -5   5        736.84        683.24        33.69 o                         
  -2  -5   5       1051.78       1011.86        37.73 o                         
  -1  -5   5       1081.14       1010.60        26.00 o                         
   0  -5   5          1.00          0.60         1.80 o                         
   1  -5   5        348.24        353.88        12.91 o                         
   2  -5   5        104.00        113.53         5.70 o                         
   3  -5   5        277.81        261.37        15.16 o                         
   4  -5   5        120.20        120.18         9.28 o                         
   5  -5   5        458.40        481.68        21.61 o                         
   6  -5   5          0.79         -0.45         4.19 o                         
   7  -5   5          7.54         -2.76         8.97 o                         
   8  -5   5          0.60          0.46         7.81 o                         
  -8  -4   5         22.56         22.61         9.07 o                         
  -7  -4   5         10.89         21.92        11.47 o                         
  -6  -4   5         47.10         51.27         8.22 o                         
  -5  -4   5        361.10        338.53        23.20 o                         
  -4  -4   5         10.02          8.55         5.41 o                         
  -3  -4   5         17.16         17.87         3.32 o                         
  -2  -4   5        326.71        308.24        11.42 o                         
  -1  -4   5         60.01         64.11         3.65 o                         
   0  -4   5        272.98        276.62        11.36 o                         
   1  -4   5         30.62         35.41         4.43 o                         
   2  -4   5        520.66        553.27        22.41 o                         
   3  -4   5        756.23        733.72        42.35 o                         
   4  -4   5          1.84          3.35         3.86 o                         
   5  -4   5        335.01        328.69        16.69 o                         
   6  -4   5          4.75          2.87         6.79 o                         
   7  -4   5        233.13        194.77        14.39 o                         
   8  -4   5         84.98         93.28        10.72 o                         
  -9  -3   5          2.79         23.43        10.84 o                         
  -8  -3   5        113.13         90.17        11.98 o                         
  -7  -3   5        211.49        218.07        17.20 o                         
  -6  -3   5        261.40        253.75        18.05 o                         
  -5  -3   5        269.62        289.95        17.94 o                         
  -4  -3   5         88.53         86.45         4.46 o                         
  -3  -3   5         37.53         46.22         4.09 o                         
  -2  -3   5          6.15         10.31         1.89 o                         
  -1  -3   5         10.84         11.05         1.68 o                         
   0  -3   5       1714.93       1708.96        47.01 o                         
   1  -3   5         17.43         14.25         2.50 o                         
   2  -3   5        170.82        146.75         7.34 o                         
   3  -3   5        659.87        704.72        33.64 o                         
   4  -3   5         10.52          4.48         3.83 o                         
   5  -3   5         12.98         20.29         6.30 o                         
   6  -3   5        116.05        114.75        10.56 o                         
   7  -3   5          9.67         11.58         8.37 o                         
   8  -3   5        104.83         82.41        11.76 o                         
   9  -3   5         30.30         38.61        10.70 o                         
  -9  -2   5         63.64         55.19        13.10 o                         
  -8  -2   5        205.68        200.21        23.57 o                         
  -7  -2   5         89.10         81.63        10.58 o                         
  -6  -2   5        135.62        125.46         8.62 o                         
  -5  -2   5        427.97        453.63        19.50 o                         
  -4  -2   5        502.38        541.51        20.30 o                         
  -3  -2   5       1744.12       1676.06        66.62 o                         
  -2  -2   5        525.88        512.09        15.58 o                         
  -1  -2   5        500.74        525.56        14.02 o                         
   0  -2   5        323.37        325.49         9.64 o                         
   1  -2   5          0.15          0.92         1.67 o                         
   2  -2   5       2658.20       2731.99        95.51 o                         
   3  -2   5          6.58          8.45         4.52 o                         
   4  -2   5          0.10         -4.41         4.41 o                         
   5  -2   5          9.41          2.56         7.94 o                         
   6  -2   5        361.57        325.83        20.06 o                         
   7  -2   5         48.00         52.14         7.53 o                         
   8  -2   5        413.85        410.81        21.25 o                         
   9  -2   5        612.08        629.53        29.37 o                         
  -9  -1   5          8.04         44.85        13.10 o                         
  -8  -1   5          1.59         19.11         7.56 o                         
  -7  -1   5        824.90        808.90        58.04 o                         
  -6  -1   5         14.20         12.62        10.84 o                         
  -5  -1   5        505.71        512.16        27.27 o                         
  -4  -1   5         28.10         28.43         2.00 o                         
  -3  -1   5         22.37         26.74         2.83 o                         
  -2  -1   5        705.42        766.20        21.41 o                         
  -1  -1   5        154.47        146.16         4.99 o                         
   0  -1   5        362.09        372.91        12.36 o                         
   1  -1   5         92.68         70.34         3.79 o                         
   2  -1   5        741.06        711.36        26.10 o                         
   3  -1   5        107.08        104.76         8.94 o                         
   4  -1   5        187.77        174.78        11.94 o                         
   5  -1   5         28.94         30.35         6.80 o                         
   6  -1   5          4.86         10.47         3.72 o                         
   7  -1   5        550.80        544.50        29.86 o                         
   8  -1   5         43.62         43.75         7.77 o                         
   9  -1   5        265.95        282.56        18.80 o                         
  -9   0   5        160.27        160.34        17.54 o                         
  -8   0   5         77.13        116.68        19.91 o                         
  -7   0   5         56.28         69.75         9.07 o                         
  -6   0   5         11.61         18.71         6.43 o                         
  -5   0   5        309.17        301.97        12.65 o                         
  -4   0   5        601.67        692.17        32.26 o                         
  -3   0   5        418.09        469.67        18.22 o                         
  -2   0   5        407.72        450.02        13.28 o                         
  -1   0   5       1692.92       1830.74        45.23 o                         
   0   0   5       1267.32       1309.11        35.89 o                         
   1   0   5        368.52        345.68        16.32 o                         
   2   0   5         54.47         48.60         2.92 o                         
   3   0   5          9.71          7.62         3.94 o                         
   4   0   5       2072.08       1957.53       139.09 o                         
   5   0   5        573.88        599.27        19.68 o                         
   6   0   5        318.55        295.38        13.48 o                         
   7   0   5          0.32         -1.72         5.99 o                         
   8   0   5          0.25          4.70         5.51 o                         
   9   0   5          0.00         12.60         5.76 o                         
  10   0   5          7.06         26.07         9.86 o                         
  -9   1   5         17.60         38.81        14.87 o                         
  -8   1   5          0.40          3.45         5.61 o                         
  -7   1   5         76.83         85.70        10.22 o                         
  -6   1   5          0.55          5.42         4.66 o                         
  -5   1   5        135.65        139.59         6.42 o                         
  -4   1   5        118.46        120.75         5.15 o                         
  -3   1   5         11.23          2.77         1.85 o                         
  -2   1   5        179.40        178.13         8.69 o                         
  -1   1   5         12.89         22.73         1.77 o                         
   0   1   5       2004.77       2043.86        64.18 o                         
   1   1   5        426.49        371.00        15.28 o                         
   2   1   5          0.51          5.26         1.53 o                         
   3   1   5       1023.41       1031.69        47.01 o                         
   4   1   5        111.20         86.29         5.16 o                         
   5   1   5         14.79         17.24         2.85 o                         
   6   1   5        532.99        491.95        20.54 o                         
   7   1   5        204.22        190.62        11.35 o                         
   8   1   5        126.06        114.20        13.09 o                         
   9   1   5         42.51         36.08         7.41 o                         
  10   1   5         33.53         39.91         8.81 o                         
  -9   2   5          4.15         -8.57         9.32 o                         
  -8   2   5        154.84        140.59        14.96 o                         
  -7   2   5         12.32         19.12         6.82 o                         
  -6   2   5          0.93          1.16         4.70 o                         
  -5   2   5        197.72        225.37        10.68 o                         
  -4   2   5        917.44        962.04        30.41 o                         
  -3   2   5        204.99        206.26         7.48 o                         
  -2   2   5        208.92        196.25         5.67 o                         
  -1   2   5        189.62        175.69         5.70 o                         
   0   2   5       1583.55       1711.17        39.43 o                         
   1   2   5          5.96          2.35         1.21 o                         
   2   2   5       1245.80       1153.09        29.16 o                         
   3   2   5        822.04        776.87        24.64 o                         
   4   2   5          0.10         -2.00         2.00 o                         
   5   2   5        478.56        439.72        18.23 o                         
   6   2   5       1025.52       1017.03        38.64 o                         
   7   2   5         39.66         46.90         5.91 o                         
   8   2   5         62.61         63.29        10.91 o                         
   9   2   5          2.75          6.33         7.63 o                         
  10   2   5         59.04         65.74        11.77 o                         
  11   2   5          2.35          9.24        10.39 o                         
  -9   3   5        119.63        120.47        20.16 o                         
  -8   3   5         44.10         60.42        11.19 o                         
  -7   3   5        334.83        403.64        24.38 o                         
  -6   3   5        490.27        487.12        26.92 o                         
  -5   3   5        760.06        789.24        25.69 o                         
  -4   3   5         24.08         23.50         2.24 o                         
  -3   3   5        536.78        539.58        18.94 o                         
  -2   3   5        345.04        344.46        11.61 o                         
  -1   3   5       1209.15       1396.55        34.77 o                         
   0   3   5        108.91         90.67         3.71 o                         
   1   3   5        680.77        691.46        16.62 o                         
   2   3   5       1894.08       1921.61        47.75 o                         
   3   3   5        587.82        609.57        19.77 o                         
   4   3   5         50.39         73.06         4.43 o                         
   5   3   5          0.32         -2.59         2.59 o                         
   6   3   5         11.77          4.59         4.18 o                         
   7   3   5        159.28        154.03        10.57 o                         
   8   3   5        145.05        134.81        10.39 o                         
   9   3   5        186.12        204.39        18.71 o                         
  10   3   5        184.67        181.59        14.82 o                         
  -9   4   5         25.25          1.01        11.84 o                         
  -8   4   5        159.43        191.57        18.44 o                         
  -7   4   5        337.24        303.65        21.87 o                         
  -6   4   5        119.70        116.61         9.24 o                         
  -5   4   5       2007.21       2121.12        76.48 o                         
  -4   4   5         33.51         43.66         4.69 o                         
  -3   4   5        379.95        392.61        22.84 o                         
  -2   4   5         53.58         50.40         3.49 o                         
  -1   4   5        158.17        150.57         5.77 o                         
   0   4   5       4787.53       4982.14       121.87 o                         
   1   4   5        826.17        821.93        25.30 o                         
   2   4   5        598.29        631.51        16.63 o                         
   3   4   5          0.83         -0.25         1.93 o                         
   4   4   5       1957.33       2024.67        72.00 o                         
   5   4   5        340.43        324.01        14.11 o                         
   6   4   5        255.07        240.75        14.90 o                         
   7   4   5         28.60         28.16         6.48 o                         
   8   4   5         14.85          0.31         4.22 o                         
   9   4   5         66.99         75.43        11.76 o                         
  10   4   5         38.15         36.71        11.13 o                         
  -8   5   5         17.33         26.00        14.74 o                         
  -7   5   5        175.56        175.01        16.58 o                         
  -6   5   5        208.04        177.99        11.21 o                         
  -5   5   5        464.80        451.98        19.52 o                         
  -4   5   5          2.32          1.74         3.17 o                         
  -3   5   5       1639.86       1679.31        60.45 o                         
  -2   5   5         64.45         56.60         4.72 o                         
  -1   5   5         10.80         16.20         1.74 o                         
   0   5   5       1220.93       1303.70        36.04 o                         
   1   5   5        244.32        303.60         8.84 o                         
   2   5   5       2308.20       2486.16        67.41 o                         
   3   5   5        212.50        232.45         9.03 o                         
   4   5   5        125.95        122.32         7.05 o                         
   5   5   5         84.38         81.10         6.12 o                         
   6   5   5        299.75        331.01        18.81 o                         
   7   5   5         77.18         57.12        11.21 o                         
   8   5   5        191.54        172.77        15.08 o                         
   9   5   5         75.99         63.49         8.33 o                         
  10   5   5          1.44          7.78         8.66 o                         
  11   5   5         73.24         47.88        14.87 o                         
  -8   6   5        395.18        377.66        36.05 o                         
  -7   6   5          7.94         16.56         7.18 o                         
  -6   6   5         62.01         76.71         8.03 o                         
  -5   6   5         17.77         12.82         4.60 o                         
  -4   6   5         93.20        114.58         7.99 o                         
  -3   6   5         60.94         60.31         5.52 o                         
  -2   6   5       1911.34       1986.60        70.70 o                         
  -1   6   5       1657.49       1591.40        43.70 o                         
   0   6   5         27.77         26.11         2.68 o                         
   1   6   5        109.26         97.38         4.34 o                         
   2   6   5        253.13        265.40         8.71 o                         
   3   6   5       1273.58       1300.18        46.97 o                         
   4   6   5          5.25         15.10         3.80 o                         
   5   6   5        175.98        165.37         8.87 o                         
   6   6   5        694.50        635.88        32.06 o                         
   7   6   5        199.29        196.41        14.84 o                         
   8   6   5        127.61        111.37        12.29 o                         
   9   6   5         23.48         25.70         7.79 o                         
  10   6   5         44.83         48.64        10.95 o                         
  -7   7   5          2.32         15.49         9.14 o                         
  -6   7   5          0.17          1.20         6.61 o                         
  -5   7   5         55.57         63.57         7.03 o                         
  -4   7   5        612.71        647.45        26.43 o                         
  -3   7   5        295.43        293.11        13.74 o                         
  -2   7   5        286.77        286.44        13.02 o                         
  -1   7   5        246.15        223.57         7.84 o                         
   0   7   5        750.63        756.34        26.09 o                         
   1   7   5        115.48        133.34         8.62 o                         
   2   7   5         59.75         56.31         3.50 o                         
   3   7   5         33.48         28.23         2.87 o                         
   4   7   5         11.67          9.22         1.87 o                         
   5   7   5        160.07        172.04         8.67 o                         
   6   7   5          4.45          2.59         4.54 o                         
   7   7   5        125.04        111.82        12.11 o                         
   8   7   5         44.25         51.12        11.72 o                         
   9   7   5          0.46          1.51         7.43 o                         
  10   7   5          0.17          7.68         7.16 o                         
  -7   8   5         64.60         54.36        10.50 o                         
  -6   8   5          6.08          8.74         5.17 o                         
  -5   8   5          0.02         -3.74         6.70 o                         
  -4   8   5        148.55        165.63        10.95 o                         
  -3   8   5         15.10         12.65         3.78 o                         
  -2   8   5        153.13        136.17         4.67 o                         
  -1   8   5        123.80        116.03         5.46 o                         
   0   8   5        799.64        803.64        26.24 o                         
   1   8   5          6.57          7.06         2.34 o                         
   2   8   5          9.53          6.81         2.02 o                         
   3   8   5        801.66        779.11        36.32 o                         
   4   8   5          0.94         -5.04         5.04 o                         
   5   8   5          2.10          0.25         4.79 o                         
   6   8   5         40.71         33.01         8.32 o                         
   7   8   5         24.76         24.59         8.06 o                         
   8   8   5        197.12        182.31        16.65 o                         
   9   8   5          8.93          3.91         6.59 o                         
  -6   9   5          0.00          4.95         5.67 o                         
  -5   9   5        410.83        422.02        20.24 o                         
  -4   9   5          0.16          3.16         4.24 o                         
  -3   9   5       1319.78       1288.41        48.50 o                         
  -2   9   5         88.78         75.81         4.38 o                         
  -1   9   5        208.74        219.50         9.88 o                         
   0   9   5        617.01        581.41        19.88 o                         
   1   9   5        239.30        237.03        10.90 o                         
   2   9   5        886.48        843.63        31.31 o                         
   3   9   5        112.95         85.61         8.76 o                         
   4   9   5        281.10        251.35        22.69 o                         
   5   9   5         65.32         63.51        11.34 o                         
   6   9   5          4.71         -5.29         7.06 o                         
   7   9   5         82.22         70.82        14.37 o                         
   8   9   5         15.71         15.32         7.87 o                         
   9   9   5         43.21         30.80         9.25 o                         
  10   9   5         10.01         -8.57        10.58 o                         
  -6  10   5          5.58          3.35         5.92 o                         
  -5  10   5        181.10        209.81        14.16 o                         
  -4  10   5        222.03        214.02        13.67 o                         
  -3  10   5        170.82        158.08        11.17 o                         
  -2  10   5          2.50          6.12         3.69 o                         
  -1  10   5        285.79        271.73        11.56 o                         
   0  10   5        124.63        115.41         6.99 o                         
   1  10   5       1487.22       1478.75        53.57 o                         
   2  10   5       1176.60       1167.01        42.54 o                         
   3  10   5        239.00        238.20        22.19 o                         
   4  10   5        110.84        105.10        15.63 o                         
   5  10   5         81.16         71.32        12.60 o                         
   6  10   5         14.55         23.94        10.33 o                         
   7  10   5        216.12        230.87        25.21 o                         
   8  10   5        186.59        163.09        19.28 o                         
   9  10   5         18.67         23.69        13.61 o                         
  -6  11   5        193.96        154.48        22.43 o                         
  -5  11   5         27.14         30.98         7.73 o                         
  -4  11   5         63.67         75.63         9.56 o                         
  -3  11   5        119.42        106.25         9.28 o                         
  -2  11   5        562.70        565.31        31.45 o                         
  -1  11   5        288.38        271.95        11.73 o                         
   0  11   5        238.21        240.19        11.43 o                         
   1  11   5         82.11         74.43         6.05 o                         
   2  11   5         16.04         14.34         8.32 o                         
   3  11   5          5.75          5.54         4.28 o                         
   4  11   5        618.08        701.98        50.96 o                         
   5  11   5        167.02        176.41        20.92 o                         
   6  11   5          0.42         -5.54         8.82 o                         
   7  11   5          2.31          4.28         7.81 o                         
   8  11   5          6.34         -9.32        10.33 o                         
   9  11   5        116.55        121.48        21.42 o                         
  -5  12   5          2.64         13.98         8.69 o                         
  -4  12   5        295.84        315.79        17.44 o                         
  -3  12   5         84.92         93.75         9.33 o                         
  -2  12   5        126.87        128.38         8.98 o                         
  -1  12   5        192.21        190.07        10.35 o                         
   0  12   5         78.20         71.13         5.94 o                         
   1  12   5          0.37         -1.10         4.73 o                         
   2  12   5         88.75         99.34        10.41 o                         
   3  12   5         57.54         51.94        11.34 o                         
   4  12   5          1.31         13.61         9.83 o                         
   5  12   5         12.21         19.91        11.59 o                         
   6  12   5         88.19        110.89        18.65 o                         
   7  12   5        103.18         80.90        17.39 o                         
   8  12   5         26.76         29.48        14.36 o                         
  -4  13   5        133.50        126.49        14.41 o                         
  -3  13   5          8.69          8.96         4.88 o                         
  -2  13   5        111.64        126.90         9.25 o                         
  -1  13   5          7.02         10.20         4.29 o                         
   0  13   5         89.64         86.52         8.18 o                         
   1  13   5          7.61          9.12         5.20 o                         
   2  13   5          0.89         -3.91         3.91 o                         
   3  13   5        214.44        197.55        33.15 o                         
   4  13   5          7.11          5.04         9.58 o                         
   5  13   5        105.39        128.00        20.41 o                         
   6  13   5         85.71         97.03        18.65 o                         
   7  13   5          8.63         -2.52        11.59 o                         
  -3  14   5        128.70        127.72        26.07 o                         
  -2  14   5         49.84         51.73         7.73 o                         
  -1  14   5        125.91        113.24        10.04 o                         
   0  14   5          0.03          3.79         5.11 o                         
   1  14   5          5.27         -1.43         8.57 o                         
   2  14   5        188.30        211.16        15.78 o                         
   3  14   5         60.20         51.91        15.37 o                         
   4  14   5          0.02         -5.80        10.08 o                         
   5  14   5          0.03         -9.32         9.32 o                         
  -2  15   5         19.94         25.20        10.33 o                         
  -1  15   5          0.36         -4.19         4.65 o                         
   0  15   5         29.64         19.76         6.16 o                         
   1  15   5         49.32         47.47         8.99 o                         
   2  15   5         75.51         88.71        19.40 o                         
   3  15   5        197.76        270.18        31.51 o                         
  -1  16   5          1.12         -9.07         9.07 o                         
  -1 -12   6          3.87          5.04         7.56 o                         
  -3 -11   6         95.99         85.69        18.40 o                         
  -2 -11   6        193.59        168.35        23.19 o                         
  -1 -11   6         37.21         29.31        16.38 o                         
   0 -11   6        127.42        103.58        17.64 o                         
   1 -11   6        454.48        447.26        37.57 o                         
  -4 -10   6        123.66        118.20        21.67 o                         
  -3 -10   6          0.22         -8.06        10.84 o                         
  -2 -10   6          0.03          2.49        13.10 o                         
  -1 -10   6         46.33         44.04         9.45 o                         
   0 -10   6          4.33          3.53         8.32 o                         
   1 -10   6          0.08         -8.82         8.82 o                         
   2 -10   6        102.41         99.21        27.09 o                         
   3 -10   6        131.29        153.60        16.21 o                         
   4 -10   6        102.84         90.73        18.40 o                         
   5 -10   6         37.36         46.62        18.40 o                         
  -5  -9   6          4.95        -11.84        11.84 o                         
  -4  -9   6         82.45         82.66        18.40 o                         
  -3  -9   6          0.11         -6.30         9.83 o                         
  -2  -9   6          0.07          1.84         5.50 o                         
  -1  -9   6          8.49         11.40         5.87 o                         
   0  -9   6         17.80          6.09         5.13 o                         
   1  -9   6          5.38          1.49         5.42 o                         
   2  -9   6          8.17         13.66         7.20 o                         
   3  -9   6         15.86         11.12         5.67 o                         
   4  -9   6         27.72         38.64        10.18 o                         
   5  -9   6        217.29        227.30        19.87 o                         
  -5  -8   6        190.16        191.03        24.95 o                         
  -4  -8   6        126.93        125.26        19.41 o                         
  -3  -8   6        219.29        218.58        17.44 o                         
  -2  -8   6          4.87          6.47         9.20 o                         
  -1  -8   6          3.64         -3.68         4.70 o                         
   0  -8   6        365.90        348.99        16.30 o                         
   1  -8   6        997.32       1018.29        39.18 o                         
   2  -8   6        656.59        695.98        44.08 o                         
   3  -8   6        183.87        190.13        12.97 o                         
   4  -8   6          6.76         12.72         9.18 o                         
   5  -8   6          0.70          4.03         5.40 o                         
   6  -8   6         36.14         40.66        10.83 o                         
  -6  -7   6          5.70          0.76        10.08 o                         
  -5  -7   6        105.19        100.31        19.15 o                         
  -4  -7   6        356.63        359.84        33.52 o                         
  -3  -7   6        130.64        123.43        12.20 o                         
  -2  -7   6        619.68        628.08        25.68 o                         
  -1  -7   6         10.24          8.61         4.78 o                         
   0  -7   6         30.36         24.13         4.95 o                         
   1  -7   6         81.42         74.61         5.70 o                         
   2  -7   6        199.25        197.07        10.01 o                         
   3  -7   6         17.69         11.56         4.79 o                         
   4  -7   6         50.73         39.06         6.79 o                         
   5  -7   6         23.25         19.30        10.31 o                         
   6  -7   6          2.44          7.60         7.11 o                         
  -7  -6   6         23.82          9.58        13.10 o                         
  -6  -6   6          7.89          2.64         6.13 o                         
  -5  -6   6        489.59        556.33        60.78 o                         
  -4  -6   6        171.23        187.02        15.50 o                         
  -3  -6   6        389.93        356.18        21.29 o                         
  -2  -6   6        196.25        190.40        11.79 o                         
  -1  -6   6        280.86        276.56        11.62 o                         
   0  -6   6        941.31        960.39        30.99 o                         
   1  -6   6        269.49        265.23        15.25 o                         
   2  -6   6        254.67        258.30        13.00 o                         
   3  -6   6        110.89        115.88         9.26 o                         
   4  -6   6        107.94        126.27        10.51 o                         
   5  -6   6          1.69         -5.18         5.18 o                         
   6  -6   6        170.58        174.01        13.66 o                         
   7  -6   6          7.69          3.05         6.34 o                         
  -7  -5   6         10.92         10.28        10.71 o                         
  -6  -5   6          3.56          3.57         8.95 o                         
  -5  -5   6        290.70        265.93        18.53 o                         
  -4  -5   6        104.01        116.29        11.73 o                         
  -3  -5   6          4.53          9.01         6.13 o                         
  -2  -5   6          2.55          3.46         2.82 o                         
  -1  -5   6        294.22        289.87         9.97 o                         
   0  -5   6        637.69        644.31        19.83 o                         
   1  -5   6        106.56        118.04         6.49 o                         
   2  -5   6        261.88        275.36        11.35 o                         
   3  -5   6        110.22        103.39         8.55 o                         
   4  -5   6          7.09          5.64         3.91 o                         
   5  -5   6         35.95         33.08         6.66 o                         
   6  -5   6         92.26         80.52         9.13 o                         
   7  -5   6         37.14         50.79         9.15 o                         
   8  -5   6        163.98        148.43        22.18 o                         
  -8  -4   6         73.70         95.01        23.18 o                         
  -7  -4   6         45.79         51.52        16.13 o                         
  -6  -4   6         69.98         64.32         9.26 o                         
  -5  -4   6         21.93         29.49         7.07 o                         
  -4  -4   6        397.26        387.93        22.39 o                         
  -3  -4   6        877.87        885.08        46.94 o                         
  -2  -4   6          1.04          2.77         1.79 o                         
  -1  -4   6          0.12          0.48         1.59 o                         
   0  -4   6         41.94         38.26         3.90 o                         
   1  -4   6          0.38         -1.01         2.51 o                         
   2  -4   6         60.04         70.40         5.37 o                         
   3  -4   6         59.47         53.45         4.47 o                         
   4  -4   6        151.04        155.83        13.28 o                         
   5  -4   6         15.20         17.60         5.90 o                         
   6  -4   6          8.18          1.84         5.16 o                         
   7  -4   6         84.75         88.82        10.45 o                         
   8  -4   6        108.18        126.50        12.52 o                         
  -8  -3   6          5.36         11.06        13.48 o                         
  -7  -3   6        130.27        147.73        28.97 o                         
  -6  -3   6        124.62        119.72        12.65 o                         
  -5  -3   6        304.00        281.50        18.83 o                         
  -4  -3   6        253.90        293.90        18.06 o                         
  -3  -3   6        589.66        622.77        24.43 o                         
  -2  -3   6        840.22        832.85        21.77 o                         
  -1  -3   6       1262.44       1325.82        44.16 o                         
   0  -3   6        559.26        526.30        23.72 o                         
   1  -3   6        248.67        267.81        10.32 o                         
   2  -3   6         77.21         87.42         5.60 o                         
   3  -3   6        266.02        239.67        18.14 o                         
   4  -3   6        859.24        828.39        40.16 o                         
   5  -3   6         33.70         42.83         7.57 o                         
   6  -3   6         30.68         30.42        14.33 o                         
   7  -3   6        114.08        123.10        11.51 o                         
   8  -3   6          5.58         24.03         7.82 o                         
   9  -3   6        116.51         95.77        19.15 o                         
  -9  -2   6        230.78        239.44        28.99 o                         
  -8  -2   6          0.25         17.78         8.48 o                         
  -7  -2   6          6.22         10.10         7.46 o                         
  -6  -2   6        340.98        310.61        21.13 o                         
  -5  -2   6         22.57         27.27         5.07 o                         
  -4  -2   6        812.66        807.31        36.84 o                         
  -3  -2   6        113.76        110.43         7.60 o                         
  -2  -2   6        500.91        509.08        14.82 o                         
  -1  -2   6         54.20         70.40         3.60 o                         
   0  -2   6          6.73          6.74         1.80 o                         
   1  -2   6        101.56        106.62         5.64 o                         
   2  -2   6        305.41        325.49        13.25 o                         
   3  -2   6        129.38        128.98        10.43 o                         
   4  -2   6         38.77         45.34         6.56 o                         
   5  -2   6         13.09          5.10         5.24 o                         
   6  -2   6        406.02        403.11        37.31 o                         
   7  -2   6         35.06         31.14         7.75 o                         
   8  -2   6        310.43        314.81        22.06 o                         
   9  -2   6        431.31        467.09        24.37 o                         
  -9  -1   6        340.66        337.54        39.83 o                         
  -8  -1   6        164.52        162.16        42.58 o                         
  -7  -1   6         16.51         33.51        11.09 o                         
  -6  -1   6          1.28          2.52         5.29 o                         
  -5  -1   6         74.70        120.03        20.91 o                         
  -4  -1   6         31.97         43.82         5.26 o                         
  -3  -1   6        364.69        364.69        14.57 o                         
  -2  -1   6          0.01          0.42         1.41 o                         
  -1  -1   6        370.29        336.65        10.21 o                         
   0  -1   6       1769.65       1846.71        58.78 o                         
   1  -1   6          0.27          5.09         1.69 o                         
   2  -1   6        790.39        764.32        24.71 o                         
   3  -1   6         34.09         34.82         8.95 o                         
   4  -1   6        345.94        375.52        20.66 o                         
   5  -1   6         17.83         11.01         7.81 o                         
   6  -1   6        192.87        197.99        19.79 o                         
   7  -1   6        326.59        350.03        22.61 o                         
   8  -1   6        195.49        231.65        16.33 o                         
   9  -1   6          7.10         14.29         7.53 o                         
  10  -1   6          1.74         30.49        14.11 o                         
  -8   0   6        366.73        404.35        36.81 o                         
  -7   0   6        131.73        155.99        22.43 o                         
  -6   0   6          4.56          4.56         5.42 o                         
  -5   0   6         32.80         38.39         5.95 o                         
  -4   0   6         37.05         40.59         5.26 o                         
  -3   0   6       1259.76       1293.88        57.43 o                         
  -2   0   6         11.48         11.59         2.76 o                         
  -1   0   6          0.10          0.34         1.12 o                         
   0   0   6         30.39         38.84         4.70 o                         
   1   0   6        598.17        651.57        21.26 o                         
   2   0   6        181.33        180.38         7.27 o                         
   3   0   6        282.81        273.87        15.60 o                         
   4   0   6        238.01        229.59        14.53 o                         
   5   0   6        154.45        150.27        12.70 o                         
   6   0   6        117.23        177.56        19.16 o                         
   7   0   6        196.88        218.36        17.99 o                         
   8   0   6        112.23        135.78        14.79 o                         
   9   0   6          3.14         -2.47         6.01 o                         
  10   0   6        356.83        384.17        36.81 o                         
  -8   1   6          6.34         15.88        12.10 o                         
  -7   1   6         86.24        100.58        11.36 o                         
  -6   1   6         93.01        103.22        10.65 o                         
  -5   1   6        101.65        114.41        14.35 o                         
  -4   1   6         72.80         78.89         8.19 o                         
  -3   1   6        482.19        471.15        18.48 o                         
  -2   1   6        316.50        327.71        10.18 o                         
  -1   1   6         39.45         38.53         2.21 o                         
   0   1   6          2.12          0.71         1.44 o                         
   1   1   6          0.28         -0.11         1.47 o                         
   2   1   6       2461.73       2408.40        73.33 o                         
   3   1   6         87.91         84.89         4.61 o                         
   4   1   6         10.48         24.42         5.24 o                         
   5   1   6         65.18         67.24         8.64 o                         
   6   1   6        106.51        122.13         7.26 o                         
   7   1   6         51.26         42.22        15.25 o                         
   8   1   6         42.88         61.80        11.37 o                         
   9   1   6        175.61        179.18        17.91 o                         
  10   1   6        515.29        468.51        56.46 o                         
  -8   2   6        177.26        209.29        30.62 o                         
  -7   2   6        151.63        183.03        19.41 o                         
  -6   2   6        612.30        634.00        32.49 o                         
  -5   2   6         14.29         15.92         4.96 o                         
  -4   2   6        457.15        482.37        19.33 o                         
  -3   2   6          2.08          0.31         2.21 o                         
  -2   2   6         13.89         10.28         2.05 o                         
  -1   2   6        762.06        928.34        23.56 o                         
   0   2   6          0.86          2.96         1.61 o                         
   1   2   6         31.40         37.82         3.26 o                         
   2   2   6          3.12          0.54         2.09 o                         
   3   2   6        824.11        795.58        28.83 o                         
   4   2   6        149.38        160.67        11.84 o                         
   5   2   6        279.41        256.62        11.93 o                         
   6   2   6        589.43        526.93        21.95 o                         
   7   2   6          6.01         10.67         6.30 o                         
   8   2   6          6.54          5.47         6.03 o                         
   9   2   6        312.86        360.22        24.95 o                         
  10   2   6          3.14          3.94         8.65 o                         
  -8   3   6         29.94         35.17         8.84 o                         
  -7   3   6         49.40         60.12        13.86 o                         
  -6   3   6         80.06        100.67        11.59 o                         
  -5   3   6         86.15         91.53        10.84 o                         
  -4   3   6        263.99        258.01         9.53 o                         
  -3   3   6        143.62        120.37         6.48 o                         
  -2   3   6         28.67         24.84         3.17 o                         
  -1   3   6         79.00         79.43         3.47 o                         
   0   3   6        404.02        437.01        14.66 o                         
   1   3   6         37.97         37.47         2.61 o                         
   2   3   6         23.70         18.89         2.65 o                         
   3   3   6         48.67         55.77         3.51 o                         
   4   3   6        308.81        322.58        13.17 o                         
   5   3   6         38.21         33.09         4.79 o                         
   6   3   6       1078.26       1104.76        41.99 o                         
   7   3   6        251.07        253.25        13.88 o                         
   8   3   6         49.91         57.51        15.12 o                         
   9   3   6        166.33        173.04        17.73 o                         
  10   3   6        100.95         78.33        10.42 o                         
  -8   4   6        109.53        121.50        15.26 o                         
  -7   4   6        179.30        222.32        18.91 o                         
  -6   4   6          0.00          1.30         5.38 o                         
  -5   4   6        719.64        732.51        28.70 o                         
  -4   4   6        145.23        125.16         8.83 o                         
  -3   4   6          0.04          2.05         1.10 o                         
  -2   4   6        573.06        528.22        15.20 o                         
  -1   4   6        684.48        696.20        19.74 o                         
   0   4   6         35.59         32.16         2.49 o                         
   1   4   6        747.84        764.45        20.00 o                         
   2   4   6          8.90         15.77         2.30 o                         
   3   4   6        187.81        205.67         7.34 o                         
   4   4   6        983.81        982.13        31.45 o                         
   5   4   6         54.94         55.28         6.29 o                         
   6   4   6        151.26        150.47        11.18 o                         
   7   4   6        182.27        152.77        12.26 o                         
   8   4   6        163.92        168.53        16.29 o                         
   9   4   6          6.82          7.17         6.21 o                         
  10   4   6          0.89         11.93        10.08 o                         
  -8   5   6        151.62        192.28        25.96 o                         
  -7   5   6        222.23        226.17        19.67 o                         
  -6   5   6        365.46        359.86        22.35 o                         
  -5   5   6        303.96        325.48        14.95 o                         
  -4   5   6         25.78         26.26         5.51 o                         
  -3   5   6         82.29         83.36         5.88 o                         
  -2   5   6         83.94         78.72         4.33 o                         
  -1   5   6         45.05         52.61         4.95 o                         
   0   5   6       1977.24       2124.53        64.77 o                         
   1   5   6       1157.33       1164.71        29.70 o                         
   2   5   6        195.93        216.48         6.96 o                         
   3   5   6        776.79        836.08        24.00 o                         
   4   5   6        277.33        271.07        12.19 o                         
   5   5   6        122.91        106.75         9.55 o                         
   6   5   6        432.33        403.75        21.94 o                         
   7   5   6          5.58         -1.87         7.06 o                         
   8   5   6         12.59          8.41         8.19 o                         
   9   5   6        324.80        290.03        23.06 o                         
  10   5   6        131.14        132.80        16.07 o                         
  -8   6   6         14.27         27.21        14.11 o                         
  -7   6   6         86.73         86.90        13.38 o                         
  -6   6   6         18.54         24.56         7.96 o                         
  -5   6   6          5.06         -3.03         3.03 o                         
  -4   6   6         73.22         63.45         9.28 o                         
  -3   6   6         27.43         26.17         3.94 o                         
  -2   6   6          0.01         -2.37         2.37 o                         
  -1   6   6        401.89        387.85        13.24 o                         
   0   6   6        292.21        328.19        11.79 o                         
   1   6   6        928.43       1011.60        28.60 o                         
   2   6   6          0.10          3.91         1.85 o                         
   3   6   6        530.29        535.84        17.97 o                         
   4   6   6        775.86        796.19        30.21 o                         
   5   6   6         95.45        105.62        11.65 o                         
   6   6   6          3.55         13.97         4.84 o                         
   7   6   6         18.01         26.11         6.64 o                         
   8   6   6         42.10         38.94         7.43 o                         
   9   6   6          5.26         11.34         9.58 o                         
  10   6   6        172.07        136.93        16.30 o                         
  -7   7   6        154.42        170.81        17.96 o                         
  -6   7   6        401.43        407.34        25.49 o                         
  -5   7   6         21.19         16.26         4.74 o                         
  -4   7   6        529.62        513.41        21.81 o                         
  -3   7   6        853.99        868.34        33.18 o                         
  -2   7   6          4.76          8.14         4.71 o                         
  -1   7   6         55.70         53.05         3.43 o                         
   0   7   6        241.18        213.33        13.54 o                         
   1   7   6         15.43         13.08         2.21 o                         
   2   7   6        223.15        226.89         7.93 o                         
   3   7   6        393.24        405.33        12.72 o                         
   4   7   6        233.60        274.07        12.31 o                         
   5   7   6        294.80        276.02        12.52 o                         
   6   7   6          5.69         14.78         9.58 o                         
   7   7   6         34.68         41.43         7.68 o                         
   8   7   6          8.81         18.41         6.84 o                         
   9   7   6          4.40          0.23         6.84 o                         
  10   7   6         47.58         34.78        14.62 o                         
  -7   8   6          4.16         -3.02         8.57 o                         
  -6   8   6         58.49         69.34        31.50 o                         
  -5   8   6         99.62        100.29         9.07 o                         
  -4   8   6         91.74         82.10         7.78 o                         
  -3   8   6         88.34         85.45         7.09 o                         
  -2   8   6        105.54         99.47         7.39 o                         
  -1   8   6        323.01        293.21         9.93 o                         
   0   8   6        251.01        227.89         9.29 o                         
   1   8   6         40.63         44.29         3.92 o                         
   2   8   6          0.19          0.26         1.69 o                         
   3   8   6          5.03          3.03         2.90 o                         
   4   8   6        687.90        669.01        25.55 o                         
   5   8   6         17.07         17.79         6.55 o                         
   6   8   6        117.75         98.79        10.76 o                         
   7   8   6        149.16        177.32        15.68 o                         
   8   8   6          7.84          6.30         6.48 o                         
   9   8   6          2.82         -2.53         6.30 o                         
  -6   9   6         22.93         24.39        12.47 o                         
  -5   9   6         99.09        101.52         9.39 o                         
  -4   9   6         32.31         31.02         5.55 o                         
  -3   9   6          1.13          5.59         4.50 o                         
  -2   9   6        439.53        427.41        18.42 o                         
  -1   9   6          1.57          1.96         2.01 o                         
   0   9   6          0.28          3.34         2.07 o                         
   1   9   6         99.96        122.68         7.57 o                         
   2   9   6          9.63          7.14         2.50 o                         
   3   9   6        898.55        828.59        55.67 o                         
   4   9   6        108.30        132.30        16.38 o                         
   5   9   6        527.11        562.90        43.89 o                         
   6   9   6         21.79         24.47        10.46 o                         
   7   9   6         10.41          6.62         6.93 o                         
   8   9   6          0.00          4.48         5.99 o                         
   9   9   6        116.62         93.87        13.20 o                         
  -6  10   6        104.23        115.43        23.69 o                         
  -5  10   6         80.37         86.51         9.46 o                         
  -4  10   6         44.92         46.34         6.86 o                         
  -3  10   6         51.13         59.31         7.13 o                         
  -2  10   6          1.20         -3.14         3.14 o                         
  -1  10   6          6.52          7.85         2.44 o                         
   0  10   6          0.04         -1.08         2.68 o                         
   1  10   6        315.51        300.44        13.57 o                         
   2  10   6       1541.94       1511.88        68.27 o                         
   3  10   6       1342.84       1226.87        62.79 o                         
   4  10   6         18.49         21.67         8.82 o                         
   5  10   6         67.01         56.45        12.60 o                         
   6  10   6        792.03        892.64        62.07 o                         
   7  10   6         25.10         21.96         6.67 o                         
   8  10   6         27.88         31.33         8.20 o                         
   9  10   6          0.31         -9.58         9.58 o                         
  -5  11   6          5.20          3.30         5.10 o                         
  -4  11   6         10.46         17.01         5.38 o                         
  -3  11   6         34.02         42.41         6.23 o                         
  -2  11   6         21.35         18.25         3.94 o                         
  -1  11   6         27.16         30.81         4.66 o                         
   0  11   6          2.43          4.88         3.01 o                         
   1  11   6        174.23        179.27         9.67 o                         
   2  11   6          1.19          8.13         4.18 o                         
   3  11   6        296.16        303.83        17.86 o                         
   4  11   6        170.69        223.05        23.95 o                         
   5  11   6         55.94         72.33        14.62 o                         
   6  11   6          7.89         13.86        10.08 o                         
   7  11   6          8.01         -0.50         5.16 o                         
   8  11   6         32.02         52.48        10.44 o                         
   9  11   6          2.23          3.28        12.10 o                         
  -5  12   6          7.57          9.07        10.46 o                         
  -4  12   6        317.26        304.46        16.78 o                         
  -3  12   6        138.22        142.13        11.35 o                         
  -2  12   6          7.70          5.02         3.73 o                         
  -1  12   6         29.34         25.91         4.72 o                         
   0  12   6        140.66        160.59        11.13 o                         
   1  12   6          0.31         -3.28         3.28 o                         
   2  12   6          3.62          7.31         4.60 o                         
   3  12   6        368.97        348.38        20.53 o                         
   4  12   6          1.52         -4.79         5.80 o                         
   5  12   6        137.69        152.21        19.91 o                         
   6  12   6        239.83        268.69        29.49 o                         
   7  12   6         85.65        114.92        18.40 o                         
   8  12   6        383.65        413.43        36.31 o                         
  -5  13   6         54.44         42.59        13.86 o                         
  -4  13   6         60.99         84.61        12.23 o                         
  -3  13   6         36.67         49.83        11.92 o                         
  -2  13   6          0.13         -2.10         3.47 o                         
  -1  13   6          2.25          3.93         5.37 o                         
   0  13   6         13.55          7.98         4.35 o                         
   1  13   6          0.98          1.35         5.19 o                         
   2  13   6         60.46         56.63         8.42 o                         
   3  13   6         78.79         90.44        10.47 o                         
   4  13   6         29.39         29.99        10.08 o                         
   5  13   6        101.39         92.49        16.38 o                         
   6  13   6          0.87          2.77        10.84 o                         
   7  13   6         48.51         53.42        13.61 o                         
  -3  14   6        124.71        112.15        18.40 o                         
  -2  14   6          0.15          2.29         4.65 o                         
  -1  14   6        110.11        112.28        10.05 o                         
   0  14   6        238.75        235.23        13.98 o                         
   1  14   6        175.61        184.79        15.79 o                         
   2  14   6         19.00         23.56         8.69 o                         
   3  14   6        163.79        160.68        14.13 o                         
   4  14   6         49.71         53.42        13.61 o                         
   5  14   6        357.55        410.65        36.05 o                         
   6  14   6         49.12         45.11        15.62 o                         
  -1  15   6         31.55         24.78         6.64 o                         
   0  15   6         58.55         62.03        10.83 o                         
   1  15   6          0.66          9.83         9.07 o                         
   2  15   6         25.96         19.14        10.58 o                         
   3  15   6         57.62         74.59        17.64 o                         
   4  15   6          2.14         10.84        13.61 o                         
   0  16   6          2.81         -7.81         7.81 o                         
   0 -11   7        125.38        133.05        19.66 o                         
  -3 -10   7         58.15         50.90        16.63 o                         
  -2 -10   7        169.96        161.54        22.18 o                         
  -1 -10   7        119.05        105.35        15.63 o                         
   0 -10   7        139.00        160.52        20.67 o                         
   1 -10   7          0.47         -6.05         6.05 o                         
   2 -10   7        104.61         93.77        14.11 o                         
  -4  -9   7        142.01        111.15        20.92 o                         
  -3  -9   7          0.02          0.25        10.33 o                         
  -2  -9   7         44.38          4.03        10.58 o                         
  -1  -9   7          0.26          3.51         5.45 o                         
   0  -9   7          0.49          7.31         8.57 o                         
   1  -9   7        300.60        287.54        19.49 o                         
   2  -9   7        233.01        227.57        29.37 o                         
   3  -9   7        381.59        408.35        25.01 o                         
   4  -9   7        130.61        115.43        20.41 o                         
   5  -9   7         78.56         97.28        19.91 o                         
  -5  -8   7          4.69         17.89        14.36 o                         
  -4  -8   7         74.42         78.88        18.14 o                         
  -3  -8   7          3.04          7.02         7.43 o                         
  -2  -8   7        124.42        128.91        11.95 o                         
  -1  -8   7         59.05         66.66         8.71 o                         
   0  -8   7        152.38        164.64        10.96 o                         
   1  -8   7         58.22         41.93         7.83 o                         
   2  -8   7        270.43        274.50        17.73 o                         
   3  -8   7         74.07         91.42         9.12 o                         
   4  -8   7         10.78         10.29         5.73 o                         
   5  -8   7         65.69         72.34        11.56 o                         
   6  -8   7         40.12         30.74        14.87 o                         
  -5  -7   7         10.20          0.50        12.35 o                         
  -4  -7   7        144.69        147.22        15.10 o                         
  -3  -7   7         52.08         56.59         9.50 o                         
  -2  -7   7         44.95         47.32         6.22 o                         
  -1  -7   7          2.30          8.98         5.08 o                         
   0  -7   7         35.58         39.90         5.81 o                         
   1  -7   7        260.08        255.77        13.02 o                         
   2  -7   7        308.39        355.48        16.88 o                         
   3  -7   7          0.27         -3.96         4.01 o                         
   4  -7   7        235.01        234.88        20.27 o                         
   5  -7   7        189.04        206.31        17.38 o                         
   6  -7   7        219.70        218.52        20.10 o                         
   7  -7   7         29.10         18.40        14.62 o                         
  -6  -6   7         24.16         25.70        13.61 o                         
  -5  -6   7        118.61        102.75        12.95 o                         
  -4  -6   7         17.31         19.63         7.43 o                         
  -3  -6   7         15.03          4.37         7.69 o                         
  -2  -6   7          0.04         -0.07         7.20 o                         
  -1  -6   7         79.24         66.88         5.99 o                         
   0  -6   7        399.86        381.87        17.14 o                         
   1  -6   7        169.91        181.54         8.82 o                         
   2  -6   7        477.51        489.43        21.11 o                         
   3  -6   7          3.00          0.03         4.15 o                         
   4  -6   7        514.29        528.95        23.73 o                         
   5  -6   7          4.38          2.17         5.10 o                         
   6  -6   7          2.93          5.52         7.67 o                         
   7  -6   7         55.38         35.52        16.51 o                         
  -6  -5   7         90.02         98.53        12.47 o                         
  -5  -5   7         15.99         22.18        11.09 o                         
  -4  -5   7        188.39        185.33        16.04 o                         
  -3  -5   7        181.34        186.11        15.59 o                         
  -2  -5   7         80.59         58.58         6.14 o                         
  -1  -5   7        976.66        948.78        31.45 o                         
   0  -5   7        110.93         96.66         7.53 o                         
   1  -5   7        482.88        504.35        20.55 o                         
   2  -5   7         27.98         22.93         4.22 o                         
   3  -5   7          0.43         -1.01         5.17 o                         
   4  -5   7         90.17         91.01         8.92 o                         
   5  -5   7          0.54         -0.46         5.66 o                         
   6  -5   7         79.73         72.79         9.50 o                         
   7  -5   7         26.10         17.56         6.79 o                         
   8  -5   7          0.87         -1.01        10.84 o                         
  -7  -4   7          1.04         16.69        13.36 o                         
  -6  -4   7         89.16         83.26        11.42 o                         
  -5  -4   7         13.59         22.13         7.81 o                         
  -4  -4   7          0.42         -5.59         5.59 o                         
  -3  -4   7          4.54         -1.17        16.13 o                         
  -2  -4   7         67.01         60.46         8.61 o                         
  -1  -4   7         25.36         29.05         3.78 o                         
   0  -4   7        741.48        683.24        41.75 o                         
   1  -4   7        341.91        326.52        17.00 o                         
   2  -4   7        498.46        460.02        18.96 o                         
   3  -4   7        251.96        292.70        21.68 o                         
   4  -4   7         13.83         11.67         5.67 o                         
   5  -4   7        220.57        250.18        14.39 o                         
   6  -4   7        145.14        153.53        12.45 o                         
   7  -4   7        128.04        137.01        13.70 o                         
   8  -4   7        179.00        158.26        23.19 o                         
  -8  -3   7          0.04         18.65         9.83 o                         
  -7  -3   7         17.07         22.99        15.88 o                         
  -6  -3   7          7.53         12.87         6.56 o                         
  -5  -3   7        149.76        154.42        14.68 o                         
  -4  -3   7        514.99        544.12        29.27 o                         
  -3  -3   7        480.79        463.78        25.05 o                         
  -2  -3   7        742.15        693.71        23.28 o                         
  -1  -3   7        119.92        129.14         5.25 o                         
   0  -3   7         10.63          8.33         2.44 o                         
   1  -3   7        169.00        161.01         7.61 o                         
   2  -3   7        137.22        146.45         8.03 o                         
   3  -3   7        326.76        334.87        19.25 o                         
   4  -3   7         99.16        107.21        10.87 o                         
   5  -3   7        592.01        594.60        31.46 o                         
   6  -3   7        118.04        134.85        13.35 o                         
   7  -3   7         16.41         12.18         9.11 o                         
   8  -3   7         71.50         71.73        10.26 o                         
   9  -3   7          1.94          7.31        12.60 o                         
  -8  -2   7         30.03         87.95        16.88 o                         
  -7  -2   7        200.61        238.64        18.75 o                         
  -6  -2   7         99.78        103.19        12.74 o                         
  -5  -2   7        509.68        511.62        28.04 o                         
  -4  -2   7        294.73        255.18        19.04 o                         
  -3  -2   7         35.16         44.10        10.58 o                         
  -2  -2   7        224.50        218.34         6.96 o                         
  -1  -2   7         46.20         46.64         2.97 o                         
   0  -2   7         30.62         25.11         2.44 o                         
   1  -2   7         16.00         11.80         4.07 o                         
   2  -2   7       1023.13       1012.46        35.88 o                         
   3  -2   7          0.03          0.84         3.68 o                         
   4  -2   7        521.60        574.82        29.52 o                         
   5  -2   7         31.61         35.37         7.38 o                         
   6  -2   7         29.35         15.28         7.51 o                         
   7  -2   7        249.15        255.76        20.57 o                         
   8  -2   7          6.92         13.16         6.83 o                         
   9  -2   7         83.94         77.62        18.14 o                         
  -8  -1   7         40.14         54.68        14.87 o                         
  -7  -1   7         11.12         24.69        11.09 o                         
  -6  -1   7         28.17         37.55        11.34 o                         
  -5  -1   7       1014.58        978.63        66.65 o                         
  -4  -1   7         30.38         34.51         5.26 o                         
  -3  -1   7        655.01        601.76        28.62 o                         
  -2  -1   7         96.70         97.57        10.96 o                         
  -1  -1   7         94.14         94.50         5.66 o                         
   0  -1   7          2.96          2.48         1.98 o                         
   1  -1   7         31.16         34.28         3.44 o                         
   2  -1   7          8.25          5.35         2.02 o                         
   3  -1   7         12.25         22.52         5.08 o                         
   4  -1   7        712.58        700.70        34.79 o                         
   5  -1   7         11.74         20.48         6.92 o                         
   6  -1   7         31.57         42.11         9.83 o                         
   7  -1   7        218.78        233.36        17.97 o                         
   8  -1   7         70.74         67.49        10.77 o                         
   9  -1   7        187.94        203.90        17.22 o                         
  10  -1   7         17.38         11.84        13.36 o                         
  -8   0   7         40.66         70.81        17.39 o                         
  -7   0   7          0.51         18.39        10.84 o                         
  -6   0   7         14.33         12.87         5.81 o                         
  -5   0   7         21.20         17.61         5.07 o                         
  -4   0   7        221.44        188.14        11.77 o                         
  -3   0   7       1530.56       1429.18        63.34 o                         
  -2   0   7         26.36         24.38         3.18 o                         
  -1   0   7        328.07        326.46        16.71 o                         
   0   0   7        384.62        412.17        16.40 o                         
   1   0   7        992.32        980.64        36.90 o                         
   2   0   7        162.24        134.66         6.51 o                         
   3   0   7         38.35         34.54         6.13 o                         
   4   0   7       1050.38        966.14        45.63 o                         
   5   0   7        352.80        311.91        18.89 o                         
   6   0   7        644.70        591.64        31.75 o                         
   7   0   7        285.02        282.05        20.24 o                         
   8   0   7        131.70        152.61        25.70 o                         
   9   0   7         75.03         71.11        10.42 o                         
  10   0   7          5.50         23.94        13.86 o                         
  -8   1   7         51.63         53.93        14.36 o                         
  -7   1   7         15.34         22.18         9.83 o                         
  -6   1   7        241.22        250.03        16.46 o                         
  -5   1   7        264.05        230.79        14.43 o                         
  -4   1   7        543.68        552.80        27.49 o                         
  -3   1   7        200.12        209.35        12.63 o                         
  -2   1   7         29.90         29.56         3.68 o                         
  -1   1   7         66.88         49.76         3.06 o                         
   0   1   7        210.24        214.01         9.54 o                         
   1   1   7        167.03        174.67        10.37 o                         
   2   1   7        140.25        117.82         5.98 o                         
   3   1   7        283.98        286.71        12.49 o                         
   4   1   7          4.46          8.82         4.60 o                         
   5   1   7        588.35        543.35        28.54 o                         
   6   1   7        790.59        796.36        40.33 o                         
   7   1   7          7.22          9.54         6.64 o                         
   8   1   7        632.16        542.89        35.06 o                         
   9   1   7          1.12         17.88         9.20 o                         
  10   1   7          9.88          3.78        12.60 o                         
  -8   2   7        104.81        174.12        26.71 o                         
  -7   2   7         14.19         17.35         7.31 o                         
  -6   2   7         66.14         73.71         9.56 o                         
  -5   2   7         74.08         72.29         8.42 o                         
  -4   2   7         57.65         56.10        14.99 o                         
  -3   2   7        151.04        136.68         7.64 o                         
  -2   2   7        714.06        740.48        23.96 o                         
  -1   2   7         67.37         60.20         2.68 o                         
   0   2   7          1.07          1.61         2.02 o                         
   1   2   7        445.84        461.37        15.63 o                         
   2   2   7        210.77        194.60         8.05 o                         
   3   2   7        810.08        785.70        25.70 o                         
   4   2   7          1.17          0.93         5.42 o                         
   5   2   7        310.84        291.49        16.34 o                         
   6   2   7         77.67         73.87        10.87 o                         
   7   2   7         81.15         78.03        11.11 o                         
   8   2   7        533.17        482.24        28.95 o                         
   9   2   7          5.00         16.57         8.17 o                         
  10   2   7         53.10         61.49        18.40 o                         
  -8   3   7         33.88         45.51         9.78 o                         
  -7   3   7          8.61          9.85         6.67 o                         
  -6   3   7         34.32         36.67        14.87 o                         
  -5   3   7        111.09        127.44        17.76 o                         
  -4   3   7        717.54        724.21        35.18 o                         
  -3   3   7         59.90         50.59         4.60 o                         
  -2   3   7         75.38         67.97         3.50 o                         
  -1   3   7         23.31         22.39         2.04 o                         
   0   3   7       1647.06       1640.07        54.04 o                         
   1   3   7          5.53          4.27         3.85 o                         
   2   3   7         27.34         30.71         3.67 o                         
   3   3   7        620.72        625.74        20.65 o                         
   4   3   7        134.38        142.52         7.16 o                         
   5   3   7        585.07        610.62        24.42 o                         
   6   3   7        157.00        132.36         9.21 o                         
   7   3   7        342.41        283.43        21.18 o                         
   8   3   7        235.45        238.13        20.29 o                         
   9   3   7          4.63          5.09         7.13 o                         
  10   3   7         32.24         38.81        16.13 o                         
  -8   4   7         41.12         23.69        12.35 o                         
  -7   4   7         41.37         48.05        15.37 o                         
  -6   4   7         16.06         16.80         7.41 o                         
  -5   4   7        289.26        301.86        18.60 o                         
  -4   4   7          0.82         -3.17         3.17 o                         
  -3   4   7       6582.23       6705.20       232.15 o                         
  -2   4   7        106.46        102.04         4.18 o                         
  -1   4   7         59.61         65.23         3.38 o                         
   0   4   7         20.71         17.69         3.03 o                         
   1   4   7        141.13        145.67         7.56 o                         
   2   4   7        133.91        136.46         7.54 o                         
   3   4   7        116.83        125.47         6.28 o                         
   4   4   7        613.20        655.49        25.05 o                         
   5   4   7         49.27         39.56         8.67 o                         
   6   4   7        155.92        144.50        11.97 o                         
   7   4   7        189.13        138.83        15.09 o                         
   8   4   7          1.70          0.76         6.39 o                         
   9   4   7         81.24         78.27        12.64 o                         
  10   4   7         20.64         19.84        10.81 o                         
  -8   5   7         74.37         88.20        16.63 o                         
  -7   5   7         30.74         63.05        10.78 o                         
  -6   5   7          2.68         -6.91         8.82 o                         
  -5   5   7         36.87         25.28         6.67 o                         
  -4   5   7        838.52        801.21        36.25 o                         
  -3   5   7         26.99         24.04         3.40 o                         
  -2   5   7        273.68        251.24         9.12 o                         
  -1   5   7        942.55        985.01        27.66 o                         
   0   5   7         38.66         51.22         4.20 o                         
   1   5   7        244.43        244.90         8.58 o                         
   2   5   7       2683.07       2737.41       102.73 o                         
   3   5   7        105.49        132.86         6.75 o                         
   4   5   7       1265.95       1305.04        58.85 o                         
   5   5   7          2.50          5.14         3.85 o                         
   6   5   7        393.76        406.40        21.94 o                         
   7   5   7          0.45         -4.41         4.41 o                         
   8   5   7         24.93         36.59         9.25 o                         
   9   5   7          1.27         -6.80         8.69 o                         
  10   5   7          4.70         -0.26        13.61 o                         
  -7   6   7        131.42        129.64        15.22 o                         
  -6   6   7        280.62        266.99        19.73 o                         
  -5   6   7         12.26         15.21         7.20 o                         
  -4   6   7        352.04        355.05        15.72 o                         
  -3   6   7        291.11        259.84        16.23 o                         
  -2   6   7         84.01         88.20         8.55 o                         
  -1   6   7       1764.73       1774.01        54.42 o                         
   0   6   7          0.82          0.87         1.87 o                         
   1   6   7       1071.68       1083.49        34.39 o                         
   2   6   7        231.52        223.09         8.30 o                         
   3   6   7         15.65         15.42         2.85 o                         
   4   6   7        615.42        627.91        24.65 o                         
   5   6   7         35.35         42.11        10.58 o                         
   6   6   7         31.48         27.99         6.09 o                         
   7   6   7          3.39         -2.20         5.92 o                         
   8   6   7        566.12        546.53        32.27 o                         
   9   6   7         26.44         23.48         8.68 o                         
  -7   7   7          3.27         16.58         8.55 o                         
  -6   7   7         30.69         36.77        14.11 o                         
  -5   7   7        153.15        158.55        15.04 o                         
  -4   7   7         46.04         36.92         5.09 o                         
  -3   7   7       1373.98       1313.28        48.35 o                         
  -2   7   7        394.36        384.31        26.21 o                         
  -1   7   7        203.07        194.38         9.13 o                         
   0   7   7        739.08        718.93        23.70 o                         
   1   7   7          3.90          0.15         2.04 o                         
   2   7   7        513.88        543.24        16.50 o                         
   3   7   7          2.41          8.87         3.30 o                         
   4   7   7         32.32         38.92         4.37 o                         
   5   7   7          1.37          3.74         4.44 o                         
   6   7   7         55.75         52.14         8.16 o                         
   7   7   7         98.75        110.32        11.51 o                         
   8   7   7         33.47         19.55        14.62 o                         
   9   7   7         16.48         31.75        15.12 o                         
  -6   8   7        472.77        497.80        29.85 o                         
  -5   8   7         21.93         26.88         8.01 o                         
  -4   8   7          1.61          3.62         4.43 o                         
  -3   8   7        145.24        132.96         9.59 o                         
  -2   8   7         59.96         60.98         5.89 o                         
  -1   8   7        134.36        120.08         7.34 o                         
   0   8   7        536.30        536.35        18.53 o                         
   1   8   7        237.29        235.53         9.56 o                         
   2   8   7         66.60         75.47         4.50 o                         
   3   8   7        133.52        143.82         6.27 o                         
   4   8   7         24.67         32.07         4.01 o                         
   5   8   7       1648.35       1716.40        77.91 o                         
   6   8   7        447.19        466.96        25.77 o                         
   7   8   7         73.93         83.48        10.48 o                         
   8   8   7        361.45        363.53        23.44 o                         
   9   8   7         30.43         24.44        11.84 o                         
  -6   9   7         87.14        102.81        14.23 o                         
  -5   9   7        118.98        133.20        23.05 o                         
  -4   9   7         30.95         30.03         5.41 o                         
  -3   9   7        525.04        420.10        18.83 o                         
  -2   9   7        150.20        155.78        13.73 o                         
  -1   9   7        312.61        247.44        11.56 o                         
   0   9   7         58.47         57.87         4.78 o                         
   1   9   7         55.23         70.68         5.19 o                         
   2   9   7        249.21        237.84         9.92 o                         
   3   9   7          7.92          5.58         3.09 o                         
   4   9   7         18.75         22.71         6.57 o                         
   5   9   7        165.13        162.95        15.25 o                         
   6   9   7         15.98         10.26         9.95 o                         
   7   9   7         47.59         48.84        11.34 o                         
   8   9   7          2.38         -1.06        10.71 o                         
   9   9   7         18.13         18.97         9.35 o                         
  -5  10   7         41.80         56.19        12.47 o                         
  -4  10   7        177.74        190.87        12.43 o                         
  -3  10   7         38.69         49.60         6.38 o                         
  -2  10   7        984.54        945.82        36.47 o                         
  -1  10   7        193.24        176.09         9.12 o                         
   0  10   7          5.24          5.63         2.85 o                         
   1  10   7        190.10        192.04         8.89 o                         
   2  10   7         11.77         10.97         2.91 o                         
   3  10   7        424.19        424.14        33.28 o                         
   4  10   7       1762.42       1766.69        80.18 o                         
   5  10   7        222.19        227.97        16.59 o                         
   6  10   7         16.46         24.57         6.60 o                         
   7  10   7         29.97         30.51         8.19 o                         
   8  10   7         19.67         23.54         8.89 o                         
   9  10   7         30.99         19.15        11.84 o                         
  -5  11   7          1.87          4.11         7.57 o                         
  -4  11   7        181.42        157.69        12.04 o                         
  -3  11   7        213.13        216.42        12.76 o                         
  -2  11   7        108.83        116.55         9.35 o                         
  -1  11   7        210.06        187.05        11.42 o                         
   0  11   7         53.00         46.24         4.90 o                         
   1  11   7        259.06        253.93        10.68 o                         
   2  11   7        103.81        104.81        10.29 o                         
   3  11   7         72.24         55.74         8.32 o                         
   4  11   7        489.84        493.34        27.29 o                         
   5  11   7        296.72        318.81        33.03 o                         
   6  11   7        215.91        267.63        20.87 o                         
   7  11   7         11.14         15.91         7.12 o                         
   8  11   7         19.53         11.29         8.30 o                         
   9  11   7         18.56         16.63        12.85 o                         
  -5  12   7          8.31         14.36        15.12 o                         
  -4  12   7          2.06          5.99         5.47 o                         
  -3  12   7         26.06         29.48         6.27 o                         
  -2  12   7          0.28          4.56         4.11 o                         
  -1  12   7         76.65         68.52         6.36 o                         
   0  12   7         20.51         21.02         4.82 o                         
   1  12   7         90.67         80.86         9.32 o                         
   2  12   7        304.54        299.75        18.83 o                         
   3  12   7         88.18         88.30        11.21 o                         
   4  12   7         53.76         43.35        11.84 o                         
   5  12   7         46.37         66.78        13.36 o                         
   6  12   7         17.32         19.21         7.99 o                         
   7  12   7         11.46         18.63         7.78 o                         
   8  12   7         31.24         24.70        10.58 o                         
  -4  13   7        126.15        116.33        13.44 o                         
  -3  13   7         46.85         57.44         7.50 o                         
  -2  13   7         23.24         33.23         7.00 o                         
  -1  13   7        192.45        195.48        13.53 o                         
   0  13   7         85.90         93.29        10.83 o                         
   1  13   7         95.24         84.45        19.28 o                         
   2  13   7        284.68        277.32        18.90 o                         
   3  13   7         51.68         48.70         8.07 o                         
   4  13   7        150.97        162.29        21.42 o                         
   5  13   7        331.26        335.79        30.25 o                         
   6  13   7         37.55         41.46         9.62 o                         
   7  13   7        117.33        132.49        15.83 o                         
  -3  14   7         33.91         33.77         9.83 o                         
  -2  14   7        368.70        326.86        22.31 o                         
  -1  14   7         91.92         90.95         9.65 o                         
   0  14   7        260.24        261.66        19.37 o                         
   1  14   7         44.97         62.58         9.70 o                         
   2  14   7         36.82         36.85         7.14 o                         
   3  14   7         50.88         45.89         8.66 o                         
   4  14   7         22.43         26.96        13.10 o                         
   5  14   7          0.03         -8.82         8.82 o                         
   6  14   7         13.02          7.06         8.57 o                         
  -1  15   7        215.50        233.38        23.44 o                         
   0  15   7         22.38         34.41        14.87 o                         
   1  15   7          0.03          8.81         6.10 o                         
   2  15   7          0.09          3.81         6.48 o                         
   3  15   7          5.94          8.81         8.57 o                         
   4  15   7        184.47        229.34        32.26 o                         
   0  16   7         15.49         10.58         8.06 o                         
   1  16   7         13.05         20.91        10.08 o                         
   1 -10   8          2.32         -1.76        10.33 o                         
  -3  -9   8          2.94         -0.50        11.84 o                         
  -2  -9   8         30.64         28.48        12.60 o                         
   0  -9   8         55.86         67.29        13.61 o                         
   1  -9   8         72.33         84.77        23.56 o                         
   2  -9   8          8.48         -6.23         6.23 o                         
   3  -9   8         35.28         42.08        16.38 o                         
  -4  -8   8        125.10        131.79        22.18 o                         
  -3  -8   8          1.96         -4.03        10.84 o                         
  -2  -8   8        528.52        547.94        43.12 o                         
  -1  -8   8         31.43         33.52        11.09 o                         
   0  -8   8         72.17         64.10         9.32 o                         
   1  -8   8         40.82         40.73         7.99 o                         
   2  -8   8         29.85         22.69         8.19 o                         
   3  -8   8        182.91        199.79        17.78 o                         
   4  -8   8        146.59        156.90        24.70 o                         
   5  -8   8         86.29         82.66        18.90 o                         
  -5  -7   8         45.91         21.17        11.34 o                         
  -4  -7   8         19.73         16.08         8.05 o                         
  -3  -7   8         10.87         21.59        12.85 o                         
  -2  -7   8        135.57        144.98        14.33 o                         
  -1  -7   8          5.84         -0.55         4.71 o                         
   0  -7   8         53.48         63.02        12.66 o                         
   1  -7   8        194.59        207.06        15.72 o                         
   2  -7   8         56.00         68.98        10.08 o                         
   3  -7   8        230.10        249.13        19.05 o                         
   4  -7   8          0.37          0.59         5.10 o                         
   5  -7   8         30.95         33.29         7.63 o                         
   6  -7   8          6.50         11.41        10.15 o                         
  -5  -6   8         73.63         97.81        13.53 o                         
  -4  -6   8        102.87         89.28        11.88 o                         
  -3  -6   8        138.70        147.11        14.87 o                         
  -2  -6   8          2.10         -0.35         6.56 o                         
  -1  -6   8        469.03        471.49        18.00 o                         
   0  -6   8        340.60        347.71        15.95 o                         
   1  -6   8        131.52        137.01        12.49 o                         
   2  -6   8        992.42       1054.05        40.90 o                         
   3  -6   8          0.11          1.62         5.79 o                         
   4  -6   8         46.20         67.04         8.50 o                         
   5  -6   8          1.10          4.83         5.43 o                         
   6  -6   8          0.01          2.22         5.51 o                         
   7  -6   8         22.18         20.66        15.62 o                         
  -6  -5   8         63.23         63.47        11.11 o                         
  -5  -5   8          1.41         -7.02         7.02 o                         
  -4  -5   8         30.46         43.11         9.60 o                         
  -3  -5   8        409.72        433.21        66.05 o                         
  -2  -5   8         49.43         46.47         9.00 o                         
  -1  -5   8        242.29        251.92        11.28 o                         
   0  -5   8        768.91        755.82        26.84 o                         
   1  -5   8         17.86          9.50         3.86 o                         
   2  -5   8         19.44         17.39         9.32 o                         
   3  -5   8        169.76        178.41        14.56 o                         
   4  -5   8         48.36         57.91         8.28 o                         
   5  -5   8          0.16         -5.66         5.66 o                         
   6  -5   8          0.80          3.61         5.96 o                         
   7  -5   8          0.47         12.17        17.26 o                         
  -7  -4   8          0.02         10.08         9.58 o                         
  -6  -4   8         24.73         38.48         9.83 o                         
  -5  -4   8        239.62        246.88        19.99 o                         
  -4  -4   8         17.01         13.37         9.20 o                         
  -3  -4   8        173.62        163.87        14.79 o                         
  -2  -4   8        417.71        397.59        17.90 o                         
  -1  -4   8         91.40         97.98         6.72 o                         
   0  -4   8         20.80         16.01         3.50 o                         
   1  -4   8          7.48          5.81         3.19 o                         
   2  -4   8       1543.43       1659.45        74.60 o                         
   3  -4   8         41.29         41.49         7.13 o                         
   4  -4   8        202.85        198.82        16.21 o                         
   5  -4   8         28.92         29.14         7.35 o                         
   6  -4   8         52.07         58.94         8.83 o                         
   7  -4   8         59.68         68.25        15.37 o                         
   8  -4   8         13.85         26.46        13.61 o                         
  -7  -3   8        120.73        121.73        19.15 o                         
  -6  -3   8         78.66         74.36        11.55 o                         
  -5  -3   8        177.03        180.65        16.34 o                         
  -4  -3   8          9.67          2.96         5.69 o                         
  -3  -3   8        244.94        243.84        16.95 o                         
  -2  -3   8        139.49        142.20         7.54 o                         
  -1  -3   8         99.99         92.42         6.11 o                         
   0  -3   8         18.34         18.53         3.38 o                         
   1  -3   8        323.32        334.86        13.02 o                         
   2  -3   8         15.53         21.69         5.58 o                         
   3  -3   8         24.59         31.86         6.94 o                         
   4  -3   8          5.24          0.14         5.17 o                         
   5  -3   8         47.83         61.65         9.44 o                         
   6  -3   8        144.11        136.93        14.35 o                         
   7  -3   8         28.94         30.97         8.44 o                         
   8  -3   8         31.01         32.72        10.57 o                         
  -7  -2   8         86.72        102.47        13.08 o                         
  -6  -2   8          6.95          9.07         6.35 o                         
  -5  -2   8         65.66         88.10        11.59 o                         
  -4  -2   8        335.25        317.17        21.56 o                         
  -3  -2   8         10.12         11.80         6.31 o                         
  -2  -2   8        409.98        380.80        14.02 o                         
  -1  -2   8          0.41         -0.78         1.87 o                         
   0  -2   8        265.67        267.06        13.05 o                         
   1  -2   8         38.04         33.67         4.00 o                         
   2  -2   8        356.42        319.79        13.61 o                         
   3  -2   8         29.48         37.68         6.15 o                         
   4  -2   8        301.18        340.87        19.87 o                         
   5  -2   8         66.84         76.27        10.57 o                         
   6  -2   8          1.53          0.53         6.92 o                         
   7  -2   8         78.74         94.28        13.35 o                         
   8  -2   8          2.04          3.69         5.90 o                         
   9  -2   8        146.50        201.35        27.47 o                         
  -7  -1   8        522.00        551.57        38.46 o                         
  -6  -1   8          0.00         20.41        10.33 o                         
  -5  -1   8         23.24         15.62         7.56 o                         
  -4  -1   8       1155.18       1025.40        47.04 o                         
  -3  -1   8          0.20          5.86         4.00 o                         
  -2  -1   8        435.86        398.79        16.89 o                         
  -1  -1   8        313.00        334.07        14.04 o                         
   0  -1   8        167.24        156.55         8.27 o                         
   1  -1   8        118.03        108.32         6.20 o                         
   2  -1   8          0.72         -0.50         1.99 o                         
   3  -1   8        355.31        326.75        18.72 o                         
   4  -1   8        447.55        478.74        25.68 o                         
   5  -1   8        405.68        375.61        22.35 o                         
   6  -1   8        162.33        142.76        21.29 o                         
   7  -1   8        172.44        199.16        17.82 o                         
   8  -1   8         41.08         42.97        16.63 o                         
   9  -1   8         21.69         17.14        13.86 o                         
  -7   0   8        226.95        284.56        27.73 o                         
  -6   0   8        258.73        268.95        26.97 o                         
  -5   0   8        208.46        218.37        27.35 o                         
  -4   0   8         71.68         58.18         6.89 o                         
  -3   0   8         74.19         74.77         7.60 o                         
  -2   0   8         41.01         39.07         4.46 o                         
  -1   0   8         68.86         81.69         5.05 o                         
   0   0   8         37.74         47.68         4.37 o                         
   1   0   8         46.36         38.41         5.74 o                         
   2   0   8        850.98        844.44        27.34 o                         
   3   0   8        501.33        528.08        26.85 o                         
   4   0   8        131.48        122.87        11.73 o                         
   5   0   8         10.36          0.55         4.94 o                         
   6   0   8         77.29         86.00        13.86 o                         
   7   0   8         36.10         17.54        13.61 o                         
   8   0   8         43.30         62.90        10.51 o                         
   9   0   8        363.12        322.68        48.53 o                         
  -7   1   8        148.78        151.70        22.68 o                         
  -6   1   8        102.39        106.37        11.91 o                         
  -5   1   8         57.77         50.30         7.68 o                         
  -4   1   8          0.02          0.70         3.44 o                         
  -3   1   8        110.39        128.81        10.42 o                         
  -2   1   8          1.70          1.92         3.36 o                         
  -1   1   8       1205.95       1170.99        38.26 o                         
   0   1   8         91.93         85.16         8.09 o                         
   1   1   8         14.86          8.28         2.70 o                         
   2   1   8        897.05        907.01        29.34 o                         
   3   1   8        101.50         84.80         4.78 o                         
   4   1   8        859.76        844.50        40.87 o                         
   5   1   8         35.37         27.10         6.82 o                         
   6   1   8         84.33        103.88        12.00 o                         
   7   1   8        136.57        111.11        18.64 o                         
   8   1   8         41.11         48.38        10.42 o                         
   9   1   8         54.49         70.99        12.38 o                         
  -7   2   8         77.75         71.07        17.14 o                         
  -6   2   8        140.32        144.95        20.02 o                         
  -5   2   8         43.99         56.95         7.87 o                         
  -4   2   8         22.15         20.02         5.16 o                         
  -3   2   8       1080.44       1072.48        49.26 o                         
  -2   2   8          5.86         -0.53         2.60 o                         
  -1   2   8       1272.54       1199.26        36.48 o                         
   0   2   8        130.77        137.79        10.25 o                         
   1   2   8         11.30         17.40         4.80 o                         
   2   2   8        251.02        219.04         9.05 o                         
   3   2   8        229.70        237.36        10.85 o                         
   4   2   8        867.59        805.21        39.01 o                         
   5   2   8        182.76        186.37        32.52 o                         
   6   2   8        422.03        368.05        22.29 o                         
   7   2   8        165.15        151.73        15.40 o                         
   8   2   8         52.80         56.71        10.77 o                         
   9   2   8          5.57          9.26         9.35 o                         
  -7   3   8         14.45         14.66         7.92 o                         
  -6   3   8         25.64         50.23         9.04 o                         
  -5   3   8         46.17         44.71        12.98 o                         
  -4   3   8        484.70        451.37        23.95 o                         
  -3   3   8         18.67         23.17         4.48 o                         
  -2   3   8        219.10        217.56         8.72 o                         
  -1   3   8         91.07        102.84         4.98 o                         
   0   3   8        171.35        183.22         9.18 o                         
   1   3   8        180.41        183.26        17.05 o                         
   2   3   8          0.52          3.93         3.90 o                         
   3   3   8        325.67        305.74        13.40 o                         
   4   3   8          7.76          5.49         2.86 o                         
   5   3   8         20.64         21.54         3.44 o                         
   6   3   8          2.92         -1.59         5.49 o                         
   7   3   8          3.14         16.61         8.27 o                         
   8   3   8        176.74        182.83        17.90 o                         
   9   3   8          1.73         -4.55         6.81 o                         
  -8   4   8          5.79          6.55        13.36 o                         
  -7   4   8        187.13        220.01        18.70 o                         
  -6   4   8          4.62         -0.53         9.32 o                         
  -5   4   8        367.61        390.03        22.76 o                         
  -4   4   8        747.61        716.68        35.46 o                         
  -3   4   8        887.61        855.25        40.51 o                         
  -2   4   8       2776.04       2606.04        70.52 o                         
  -1   4   8       2032.64       2024.08        55.43 o                         
   0   4   8        158.31        146.65         6.41 o                         
   1   4   8         34.05         31.95         4.30 o                         
   2   4   8          2.32          1.50         2.75 o                         
   3   4   8       1097.76       1047.88        39.03 o                         
   4   4   8        123.68        111.41         7.84 o                         
   5   4   8        445.28        432.14        31.90 o                         
   6   4   8        263.20        230.76        20.54 o                         
   7   4   8          2.07          0.64         5.24 o                         
   8   4   8         88.71         78.26        12.74 o                         
   9   4   8        185.75        182.95        18.53 o                         
  -8   5   8         45.04         39.31        15.62 o                         
  -7   5   8        186.39        243.19        33.65 o                         
  -6   5   8         40.31         37.56         7.99 o                         
  -5   5   8        163.28        173.22        15.38 o                         
  -4   5   8        202.40        212.95        14.25 o                         
  -3   5   8        863.98        891.85        42.45 o                         
  -2   5   8         13.34         17.34         2.04 o                         
  -1   5   8          0.25         -0.10         1.51 o                         
   0   5   8        322.86        313.68        11.64 o                         
   1   5   8        427.17        439.66        17.81 o                         
   2   5   8          6.03          8.34         2.69 o                         
   3   5   8        651.25        679.21        26.41 o                         
   4   5   8        391.86        438.49        22.72 o                         
   5   5   8          0.78         -5.92         5.92 o                         
   6   5   8        135.99        160.21        12.16 o                         
   7   5   8        296.22        291.67        32.02 o                         
   8   5   8         94.58         78.54        12.16 o                         
   9   5   8         88.70        107.88        13.97 o                         
  -7   6   8        189.19        212.96        26.21 o                         
  -6   6   8         22.09         47.91         9.58 o                         
  -5   6   8        305.51        290.05        32.02 o                         
  -4   6   8        123.15        117.54        11.84 o                         
  -3   6   8        837.57        865.27        41.39 o                         
  -2   6   8         32.00         27.49         2.84 o                         
  -1   6   8        515.19        482.82        28.03 o                         
   0   6   8        107.04        123.56         7.14 o                         
   1   6   8         26.63         23.24         3.26 o                         
   2   6   8         13.06         15.47         3.05 o                         
   3   6   8          8.10          8.43         3.24 o                         
   4   6   8        109.45        122.42        10.66 o                         
   5   6   8         18.05         20.14        10.84 o                         
   6   6   8         74.53         75.93         8.85 o                         
   7   6   8          0.04         -5.67         8.57 o                         
   8   6   8         56.09         56.45        16.38 o                         
   9   6   8         14.16         13.85        10.58 o                         
  -7   7   8          0.92         -4.79         7.56 o                         
  -6   7   8        333.12        361.57        23.92 o                         
  -5   7   8         25.46         31.56        11.97 o                         
  -4   7   8        431.70        434.99        24.48 o                         
  -3   7   8        428.25        419.61        23.09 o                         
  -2   7   8         16.77         21.95        15.62 o                         
  -1   7   8        471.86        458.91        18.45 o                         
   0   7   8         67.51         63.10         5.08 o                         
   1   7   8        108.39         98.96         6.50 o                         
   2   7   8          8.66         12.47         3.05 o                         
   3   7   8          2.20          6.55         3.56 o                         
   4   7   8         12.22         12.64         5.44 o                         
   5   7   8        331.20        345.01        20.14 o                         
   6   7   8        600.58        653.05        33.54 o                         
   7   7   8        536.18        559.36        29.80 o                         
   8   7   8        280.61        276.27        32.77 o                         
   9   7   8         38.70         60.48        18.40 o                         
  -6   8   8         39.51         58.19        11.66 o                         
  -5   8   8         29.18         44.56         9.02 o                         
  -4   8   8          5.96          4.05         6.55 o                         
  -3   8   8        164.59        167.31        10.17 o                         
  -2   8   8         28.57         16.63         5.70 o                         
  -1   8   8        153.23        161.14         8.01 o                         
   0   8   8          8.34         13.87         2.81 o                         
   1   8   8         18.88         12.01         2.97 o                         
   2   8   8         96.17         83.64         5.86 o                         
   3   8   8        472.15        469.25        15.00 o                         
   4   8   8         38.04         23.50         7.43 o                         
   5   8   8         52.05         70.38         9.18 o                         
   6   8   8        108.10        105.38        13.36 o                         
   7   8   8        426.90        425.25        24.56 o                         
   8   8   8         21.79         26.08         8.20 o                         
   9   8   8         16.27         21.17        12.35 o                         
  -6   9   8          1.31         -3.31         8.17 o                         
  -5   9   8        139.36        123.12        13.67 o                         
  -4   9   8        312.19        320.05        20.67 o                         
  -3   9   8        278.84        247.08        12.80 o                         
  -2   9   8       1346.46       1273.68        58.85 o                         
  -1   9   8        378.31        305.36        28.24 o                         
   0   9   8        689.57        628.50        21.54 o                         
   1   9   8         91.02         87.31         6.00 o                         
   2   9   8         58.37         76.36         5.59 o                         
   3   9   8        113.25        108.73         9.67 o                         
   4   9   8        474.61        480.09        26.27 o                         
   5   9   8        539.85        559.59        30.01 o                         
   6   9   8         24.61         37.29         7.81 o                         
   7   9   8        501.27        512.96        29.01 o                         
   8   9   8          5.27         -0.79         8.32 o                         
   9   9   8         22.99         25.20        16.88 o                         
  -5  10   8         16.44         -1.70        11.59 o                         
  -4  10   8          1.78          7.45         5.54 o                         
  -3  10   8          0.39         -0.47         3.90 o                         
  -2  10   8        124.04        107.25        10.95 o                         
  -1  10   8          8.91         12.13         5.59 o                         
   0  10   8          3.06          2.25         2.91 o                         
   1  10   8          3.28          2.86         2.62 o                         
   2  10   8          1.29          5.49         4.07 o                         
   3  10   8        116.02        106.65         7.12 o                         
   4  10   8        322.85        306.48        19.12 o                         
   5  10   8          1.62          4.01         6.10 o                         
   6  10   8         51.41         45.89         8.79 o                         
   7  10   8        242.02        262.56        19.74 o                         
   8  10   8        220.28        256.00        21.01 o                         
  -5  11   8        102.98        122.23        22.93 o                         
  -4  11   8         10.64         10.96        12.73 o                         
  -3  11   8        138.18        128.33        10.42 o                         
  -2  11   8         19.77         19.63         4.83 o                         
  -1  11   8         13.59         17.04         5.09 o                         
   0  11   8         10.91         11.85         4.28 o                         
   1  11   8         31.87         43.19         5.53 o                         
   2  11   8        326.01        335.18        16.25 o                         
   3  11   8         31.16         26.02         5.35 o                         
   4  11   8         50.31         76.57         9.71 o                         
   5  11   8         17.23         19.60         8.44 o                         
   6  11   8          5.15          1.88        12.98 o                         
   7  11   8         14.64         15.80         8.39 o                         
   8  11   8         12.86         10.45         8.30 o                         
  -4  12   8          3.77         24.95        12.85 o                         
  -3  12   8         37.31         36.80        12.59 o                         
  -2  12   8          4.07          6.20         4.64 o                         
  -1  12   8        700.18        680.12        28.60 o                         
   0  12   8         79.24         83.87        10.35 o                         
   1  12   8         46.48         44.33         5.89 o                         
   2  12   8          9.91          3.27         4.82 o                         
   3  12   8          6.15          4.36         4.71 o                         
   4  12   8        108.80        106.91        12.26 o                         
   5  12   8        402.10        414.75        25.45 o                         
   6  12   8         85.90         89.96        12.56 o                         
   7  12   8        123.40        152.70        16.28 o                         
   8  12   8        269.01        285.58        27.73 o                         
   9  12   8         69.27         33.01        17.89 o                         
  -4  13   8          5.43         18.90        12.10 o                         
  -3  13   8         22.44         24.90         7.53 o                         
  -2  13   8         32.50         33.68         6.01 o                         
  -1  13   8         12.51         14.81         6.23 o                         
   0  13   8          0.36          4.16         5.79 o                         
   1  13   8         14.73          9.14         4.84 o                         
   2  13   8          1.73         -4.19         4.35 o                         
   3  13   8        192.27        199.64        13.47 o                         
   4  13   8         25.21         11.30         7.53 o                         
   5  13   8        129.56        132.51        14.79 o                         
   6  13   8          3.63         -1.95        13.86 o                         
   7  13   8          6.06         -7.69         7.69 o                         
  -3  14   8          7.52         22.17        10.33 o                         
  -2  14   8        177.65        174.43        15.54 o                         
  -1  14   8         34.45         32.45         9.65 o                         
   0  14   8          6.02         -1.49         5.87 o                         
   1  14   8          5.57          4.93         6.71 o                         
   2  14   8         10.47         11.84         6.60 o                         
   3  14   8         89.50         97.78        16.68 o                         
   4  14   8          9.84         15.33         8.28 o                         
   5  14   8        141.15        160.22        29.87 o                         
   6  14   8         14.78         18.91         9.54 o                         
  -1  15   8          2.39         -4.79         7.31 o                         
   0  15   8         78.95         78.63        15.88 o                         
   1  15   8         40.47         55.85        20.66 o                         
   2  15   8        260.90        232.19        20.67 o                         
   3  15   8          0.01          2.51         5.32 o                         
   4  15   8         22.37         18.59         8.81 o                         
   5  15   8          5.06          5.80        12.10 o                         
   1  16   8         58.25         73.33        15.37 o                         
   2  16   8         32.01         43.34        12.60 o                         
   4  16   8          9.07          6.80        13.61 o                         
   1  -9   9          4.43          4.03        10.58 o                         
   2  -9   9          0.25        -11.09        11.09 o                         
  -3  -8   9          9.64          4.03        12.10 o                         
   1  -8   9        190.09        171.97        16.53 o                         
   2  -8   9          1.89         -9.07         9.07 o                         
   3  -8   9         70.59         51.16        15.37 o                         
  -4  -7   9         49.01         50.40        16.88 o                         
  -3  -7   9         10.70          4.95        10.84 o                         
  -2  -7   9         18.12         16.42        13.73 o                         
   0  -7   9          2.69          2.37         5.63 o                         
   1  -7   9         71.04         77.41        10.33 o                         
   2  -7   9        241.33        246.08        18.51 o                         
   3  -7   9         48.58         52.02         9.60 o                         
   4  -7   9        247.16        292.71        46.00 o                         
   5  -7   9          5.02         18.65        13.10 o                         
  -5  -6   9          1.03        -13.86        13.86 o                         
  -4  -6   9        145.00        156.99        16.75 o                         
  -3  -6   9          6.24         -5.31        17.01 o                         
  -2  -6   9        254.64        251.79        19.93 o                         
  -1  -6   9         74.65         69.70         8.24 o                         
   0  -6   9        239.68        243.57        15.92 o                         
   1  -6   9          5.12          1.46         4.90 o                         
   2  -6   9        166.50        177.07        14.94 o                         
   3  -6   9        387.91        400.89        19.35 o                         
   4  -6   9          7.06         14.83         6.47 o                         
   5  -6   9        142.97        128.22        12.22 o                         
   6  -6   9         79.40         78.12        17.89 o                         
  -6  -5   9         11.67         12.60        13.10 o                         
  -5  -5   9         34.10         14.82         9.47 o                         
  -4  -5   9         12.37         -0.03         8.28 o                         
  -3  -5   9        139.54        151.07        15.22 o                         
  -2  -5   9        329.69        298.71        34.41 o                         
  -1  -5   9          0.20         -0.15         4.68 o                         
   0  -5   9          2.10         -3.07         4.58 o                         
   1  -5   9         16.85         24.67         7.18 o                         
   2  -5   9        111.35        117.78        15.61 o                         
   3  -5   9         92.53         87.40        10.60 o                         
   4  -5   9         40.88         47.47         7.58 o                         
   5  -5   9         47.37         47.73         8.25 o                         
   6  -5   9        115.15        138.30        13.47 o                         
  -6  -4   9          3.71          6.30        10.08 o                         
  -5  -4   9         43.73         37.69         9.38 o                         
  -4  -4   9         49.42         35.18         9.42 o                         
  -3  -4   9          8.15          0.67         5.95 o                         
  -2  -4   9          3.08         -0.60         6.78 o                         
  -1  -4   9         15.30         11.42         3.81 o                         
   0  -4   9         72.34         89.99         8.37 o                         
   1  -4   9          4.41          4.94         3.53 o                         
   2  -4   9          1.47         -0.02         5.17 o                         
   3  -4   9        106.75        121.66        11.67 o                         
   4  -4   9         31.50         25.33         7.82 o                         
   5  -4   9         79.66         88.92        11.57 o                         
   6  -4   9         22.92         29.11         9.30 o                         
   7  -4   9          5.19          4.02        12.35 o                         
  -7  -3   9          5.20         28.47        13.10 o                         
  -6  -3   9         19.15         38.86         9.51 o                         
  -5  -3   9        103.90         93.53        12.70 o                         
  -4  -3   9         12.06          9.99         7.32 o                         
  -3  -3   9        203.43        213.13        17.64 o                         
  -2  -3   9          1.58         -1.47         4.22 o                         
  -1  -3   9          5.70          1.50         5.20 o                         
   0  -3   9         30.23         25.44         3.97 o                         
   1  -3   9        331.12        320.12        13.25 o                         
   2  -3   9        437.59        458.39        24.24 o                         
   3  -3   9         65.87         69.57         9.32 o                         
   4  -3   9         49.50         55.46         8.25 o                         
   5  -3   9          6.08          2.74         6.03 o                         
   6  -3   9        362.66        378.90        24.67 o                         
   7  -3   9         45.72         39.80         8.34 o                         
   8  -3   9        347.06        299.73        37.56 o                         
  -7  -2   9        161.41        216.98        26.72 o                         
  -6  -2   9          4.18         14.71         6.62 o                         
  -5  -2   9         44.71         48.36         9.91 o                         
  -4  -2   9          5.39         14.76         6.80 o                         
  -3  -2   9          1.60          5.40         6.05 o                         
  -2  -2   9          1.03          0.90         4.33 o                         
  -1  -2   9         22.36         24.16         4.36 o                         
   0  -2   9        126.64        122.34         8.83 o                         
   1  -2   9         33.46         34.81         4.30 o                         
   2  -2   9         89.71         91.68        10.05 o                         
   3  -2   9        245.86        265.81        22.56 o                         
   4  -2   9         13.29         21.48         6.53 o                         
   5  -2   9         32.67         20.08         7.07 o                         
   6  -2   9         52.01         48.81         8.89 o                         
   7  -2   9        168.59        176.25        17.46 o                         
   8  -2   9        285.61        303.99        34.03 o                         
  -7  -1   9         75.37         63.00        13.86 o                         
  -6  -1   9         24.38         27.22         9.83 o                         
  -5  -1   9          4.47         13.10         7.81 o                         
  -4  -1   9         49.06         47.88        12.35 o                         
  -3  -1   9        493.48        471.08        36.82 o                         
  -2  -1   9          2.45          7.45         4.62 o                         
  -1  -1   9        127.29        105.40         6.60 o                         
   0  -1   9         33.95         33.68         3.75 o                         
   1  -1   9         10.42         13.89         3.20 o                         
   2  -1   9        216.24        223.82        16.75 o                         
   3  -1   9        312.41        304.99        17.83 o                         
   4  -1   9         80.44         88.39        17.52 o                         
   5  -1   9        419.39        427.95        25.23 o                         
   6  -1   9         59.20         78.83        11.84 o                         
   7  -1   9         25.30         16.52         7.14 o                         
   8  -1   9          0.72         -0.59         7.44 o                         
  -7   0   9        219.72        346.56        33.52 o                         
  -6   0   9          2.56          9.07         7.31 o                         
  -5   0   9         51.15         74.59        14.11 o                         
  -4   0   9         13.75         14.40         5.22 o                         
  -3   0   9         18.22         17.54         4.80 o                         
  -2   0   9         89.55         87.89         8.89 o                         
  -1   0   9        349.03        365.74        15.19 o                         
   0   0   9        265.70        261.82        12.00 o                         
   1   0   9         47.19         45.18         5.28 o                         
   2   0   9        497.85        445.13        13.93 o                         
   3   0   9        303.69        313.71        23.04 o                         
   4   0   9         14.06         12.87        10.58 o                         
   5   0   9          0.39          0.25         5.36 o                         
   6   0   9        310.26        368.67        23.40 o                         
   7   0   9        167.01        185.19        19.16 o                         
   8   0   9         37.28         53.73        11.59 o                         
   9   0   9         47.85        102.82        21.42 o                         
  -7   1   9         75.55        117.69        20.66 o                         
  -6   1   9          0.41          2.52         7.31 o                         
  -5   1   9         60.77         44.78        12.85 o                         
  -4   1   9          2.47          2.33         4.66 o                         
  -3   1   9        593.91        548.79        40.49 o                         
  -2   1   9         16.33         21.69         4.17 o                         
  -1   1   9        683.43        610.89        23.23 o                         
   0   1   9        383.06        413.19        17.13 o                         
   1   1   9         63.98         72.86         6.24 o                         
   2   1   9         60.52         57.62         4.66 o                         
   3   1   9         39.22         33.81         3.18 o                         
   4   1   9        248.87        232.95        15.54 o                         
   5   1   9         14.84          8.32         9.58 o                         
   6   1   9        205.50        203.63        17.47 o                         
   7   1   9          2.75         -6.12         7.39 o                         
   8   1   9        342.35        335.61        33.28 o                         
   9   1   9          0.09         -1.76        12.35 o                         
  -7   2   9        129.22        127.75        21.17 o                         
  -6   2   9        234.57        284.82        29.24 o                         
  -5   2   9         49.38         49.36         7.61 o                         
  -4   2   9         45.59         54.01        12.47 o                         
  -3   2   9        863.65        875.23        41.46 o                         
  -2   2   9        505.99        468.84        19.31 o                         
  -1   2   9          6.41          3.73         1.22 o                         
   0   2   9        178.53        176.90         8.81 o                         
   1   2   9          8.75          6.73         3.36 o                         
   2   2   9        125.96        118.70         8.03 o                         
   3   2   9        209.55        217.93        11.61 o                         
   4   2   9        365.91        334.23        19.97 o                         
   5   2   9        174.58        184.23        15.58 o                         
   6   2   9         32.87         31.22         8.57 o                         
   7   2   9         61.23         73.16        11.84 o                         
   8   2   9        267.22        305.25        24.24 o                         
   9   2   9          9.39         14.14        19.02 o                         
  -7   3   9         27.42         55.69        19.15 o                         
  -6   3   9        173.30        187.01        15.83 o                         
  -5   3   9         50.35         59.90         8.90 o                         
  -4   3   9          0.33          2.99         4.80 o                         
  -3   3   9        162.93        151.46        11.44 o                         
  -2   3   9         22.55         24.73         3.82 o                         
  -1   3   9        428.12        412.73        19.02 o                         
   0   3   9        478.71        472.59        21.13 o                         
   1   3   9       1303.28       1280.59        51.63 o                         
   2   3   9         91.01         95.58         7.40 o                         
   3   3   9       1197.32       1148.70        36.91 o                         
   4   3   9          0.03         -1.76         3.13 o                         
   5   3   9        714.20        711.57        58.92 o                         
   6   3   9          0.04         -4.47         5.27 o                         
   7   3   9         67.67         67.80        12.02 o                         
   8   3   9        140.66        118.71        15.05 o                         
   9   3   9          0.12          1.87         7.69 o                         
  -7   4   9        186.04        210.19        24.70 o                         
  -6   4   9         50.37         49.26         9.81 o                         
  -5   4   9          6.99         19.13         6.41 o                         
  -4   4   9          1.55          0.80         3.78 o                         
  -3   4   9        202.13        189.94        20.04 o                         
  -2   4   9          8.66         12.12         3.06 o                         
  -1   4   9        393.61        410.49        14.31 o                         
   0   4   9          0.70          3.05         1.93 o                         
   1   4   9         16.15         10.42         3.15 o                         
   2   4   9        242.36        219.49        23.57 o                         
   3   4   9          5.90          3.17         4.66 o                         
   4   4   9        237.43        239.46        13.75 o                         
   5   4   9         41.12         41.92         4.86 o                         
   6   4   9          0.01          4.11         6.92 o                         
   7   4   9         47.28         31.51        13.23 o                         
   8   4   9         13.45         19.33         9.34 o                         
   9   4   9          3.07         10.60        17.76 o                         
  -7   5   9        248.87        257.09        28.74 o                         
  -6   5   9        186.54        202.96        19.28 o                         
  -5   5   9          2.20          5.54         7.31 o                         
  -4   5   9        287.38        297.70        18.70 o                         
  -3   5   9         13.26          8.07         4.70 o                         
  -2   5   9        307.27        283.01        12.72 o                         
  -1   5   9        846.64        822.16        23.84 o                         
   0   5   9        344.32        313.68        13.76 o                         
   1   5   9        488.33        480.46        19.56 o                         
   2   5   9        101.98        113.04         9.96 o                         
   3   5   9         11.58          7.37         4.29 o                         
   4   5   9        792.64        794.26        38.56 o                         
   5   5   9        162.32        194.68        13.47 o                         
   6   5   9        334.34        400.34        34.29 o                         
   7   5   9        127.19        131.01        21.28 o                         
   8   5   9         16.12         14.72         8.44 o                         
   9   5   9          0.40          5.11         6.82 o                         
  -7   6   9          5.80          9.83        11.84 o                         
  -6   6   9          6.76          6.88         6.30 o                         
  -5   6   9        151.16        171.71        15.96 o                         
  -4   6   9        180.04        217.83        15.93 o                         
  -3   6   9        364.52        331.36        19.43 o                         
  -2   6   9         56.12         52.64         5.99 o                         
  -1   6   9       1226.45       1206.62        44.36 o                         
   0   6   9         42.10         47.61         4.72 o                         
   1   6   9        650.75        630.34        24.78 o                         
   2   6   9         44.23         35.56         4.07 o                         
   3   6   9        119.12        140.06         9.24 o                         
   4   6   9       1287.95       1267.62        47.05 o                         
   5   6   9        179.80        213.44        14.89 o                         
   6   6   9        211.27        221.20        15.47 o                         
   7   6   9         21.99         42.08        12.60 o                         
   8   6   9         39.95         52.97        10.78 o                         
   9   6   9          5.80          6.20         6.89 o                         
  -6   7   9        507.84        526.38        31.41 o                         
  -5   7   9        164.08        162.23        15.43 o                         
  -4   7   9         35.00         38.28         8.40 o                         
  -3   7   9          3.42          3.59         4.43 o                         
  -2   7   9       1180.31       1113.11        51.87 o                         
  -1   7   9        254.73        248.93        11.41 o                         
   0   7   9          3.45          0.43         3.01 o                         
   1   7   9         98.50        121.90         8.14 o                         
   2   7   9         80.22         76.98         5.88 o                         
   3   7   9         18.24         15.63         4.42 o                         
   4   7   9          2.63          1.63         3.30 o                         
   5   7   9          0.06         -1.00         5.17 o                         
   6   7   9        142.33        157.65        13.55 o                         
   7   7   9        120.24        154.47        24.20 o                         
   8   7   9         25.13         15.37        10.84 o                         
   9   7   9        140.51        147.78        17.15 o                         
  -6   8   9          4.73         -8.82        10.08 o                         
  -5   8   9        169.04        176.55        16.32 o                         
  -4   8   9        200.68        228.31        17.02 o                         
  -3   8   9         64.88         59.31        15.12 o                         
  -2   8   9        301.50        335.22        19.70 o                         
  -1   8   9         91.59         88.43         6.18 o                         
   0   8   9        312.10        302.70        13.42 o                         
   1   8   9        536.44        528.50        18.86 o                         
   2   8   9        478.36        428.63        15.97 o                         
   3   8   9        801.80        764.03        31.84 o                         
   4   8   9        530.68        554.27        41.17 o                         
   5   8   9         22.14         18.78         6.66 o                         
   6   8   9        499.16        519.58        28.58 o                         
   7   8   9        170.38        201.34        37.30 o                         
   8   8   9         83.15         95.77        19.15 o                         
   9   8   9         60.59         60.99        19.15 o                         
  -5   9   9        157.20        200.35        35.66 o                         
  -4   9   9         34.82         36.86         7.74 o                         
  -3   9   9        157.44        148.18        13.63 o                         
  -2   9   9         55.91         57.23         8.09 o                         
  -1   9   9         17.93          8.69         5.92 o                         
   0   9   9         31.37         41.23         4.59 o                         
   1   9   9          4.80          7.82         3.13 o                         
   2   9   9         35.10         34.91         4.47 o                         
   3   9   9          0.87          0.32         2.97 o                         
   4   9   9        174.37        201.48        15.68 o                         
   5   9   9          5.44          3.56         5.73 o                         
   6   9   9         58.25         73.51        10.34 o                         
   7   9   9         18.73         29.45         7.99 o                         
   8   9   9         32.52         14.87        11.59 o                         
  -5  10   9        220.49        191.78        19.03 o                         
  -4  10   9         78.17         94.47        27.09 o                         
  -3  10   9        179.34        180.58        15.64 o                         
  -2  10   9          4.10          6.75         7.18 o                         
  -1  10   9        114.49        137.74        13.22 o                         
   0  10   9        312.15        312.59        15.38 o                         
   1  10   9          6.10         20.94         3.69 o                         
   2  10   9          7.73          6.58         3.38 o                         
   3  10   9         64.46         72.42         6.06 o                         
   4  10   9        583.73        625.26        36.82 o                         
   5  10   9        338.60        354.72        22.05 o                         
   6  10   9        459.01        520.15        29.42 o                         
   7  10   9        126.36        153.65        28.34 o                         
   8  10   9         81.24         57.46        17.89 o                         
  -4  11   9         56.95         51.54         9.76 o                         
  -3  11   9         32.74         27.93         7.57 o                         
  -2  11   9         62.73         74.21        13.48 o                         
  -1  11   9        198.98        188.10        13.45 o                         
   0  11   9         90.35        101.04         8.62 o                         
   1  11   9        432.05        406.15        16.92 o                         
   2  11   9        146.41        148.60        10.56 o                         
   3  11   9          1.48         -3.93         7.76 o                         
   4  11   9         29.15         38.19         8.46 o                         
   5  11   9        379.20        370.50        22.82 o                         
   6  11   9        213.74        228.79        19.20 o                         
   7  11   9        129.82        133.67        14.86 o                         
   8  11   9         84.94         82.32        21.93 o                         
  -4  12   9         54.74         66.28        15.37 o                         
  -3  12   9         30.58         26.21         8.95 o                         
  -2  12   9        217.24        211.27        17.01 o                         
  -1  12   9         74.76         65.48         8.63 o                         
   0  12   9        460.78        465.97        20.86 o                         
   1  12   9          4.07          9.71        10.46 o                         
   2  12   9         27.54         24.61         9.60 o                         
   3  12   9        104.88         94.22         8.77 o                         
   4  12   9         20.33         26.65         7.53 o                         
   5  12   9        125.30        136.67        14.35 o                         
   6  12   9        357.01        373.34        31.00 o                         
   7  12   9        224.98        231.54        20.00 o                         
   8  12   9         74.81         65.77        15.12 o                         
  -3  13   9          7.42         17.89        10.33 o                         
  -2  13   9        352.65        329.45        21.19 o                         
  -1  13   9          5.37          3.28         9.32 o                         
   0  13   9         46.97         54.46         9.94 o                         
   1  13   9        116.70        108.99        15.25 o                         
   2  13   9          4.52          1.69         5.10 o                         
   3  13   9        115.65        113.78        10.17 o                         
   4  13   9        164.61        178.67        16.56 o                         
   5  13   9         21.51         25.43         8.04 o                         
   6  13   9        152.10        162.84        17.04 o                         
   7  13   9         17.40         12.13        24.44 o                         
   8  13   9         11.54         34.52        14.36 o                         
  -1  14   9        544.84        483.14        39.85 o                         
   0  14   9        248.35        255.24        20.29 o                         
   1  14   9        356.08        369.96        23.22 o                         
   2  14   9        183.88        191.32        17.33 o                         
   3  14   9         25.16         26.77        14.45 o                         
   4  14   9          3.40         -1.30         5.92 o                         
   5  14   9          2.02         -2.17         7.46 o                         
   6  14   9          0.49          1.04         7.28 o                         
   0  15   9         44.40         38.05        12.85 o                         
   1  15   9        342.28        322.42        29.75 o                         
   2  15   9        105.12         98.96        13.54 o                         
   3  15   9         54.81         55.95        10.20 o                         
   4  15   9          1.08         11.34        11.59 o                         
   5  15   9          3.41         11.09        11.84 o                         
   2  16   9          0.26          2.27         7.31 o                         
   3  16   9          2.21          9.07         9.58 o                         
   2  -8  10         24.45         18.40        12.10 o                         
  -3  -7  10         44.58         54.85        11.66 o                         
  -2  -7  10        136.99        131.28        21.93 o                         
   2  -7  10         40.95         24.70        11.59 o                         
   3  -7  10         70.64         63.25        13.36 o                         
  -4  -6  10          0.44        -12.98        12.98 o                         
  -3  -6  10         23.80         27.56         9.22 o                         
  -2  -6  10        123.00         84.17        12.60 o                         
  -1  -6  10         43.49         44.89         9.26 o                         
   0  -6  10        181.32        186.49        23.69 o                         
   1  -6  10         20.14          6.40         6.38 o                         
   2  -6  10         19.20         20.38         7.56 o                         
   3  -6  10          3.85          4.00         5.34 o                         
   4  -6  10         59.31         66.03        15.62 o                         
   5  -6  10         65.64         70.56        17.89 o                         
  -5  -5  10          0.76        -11.84        11.84 o                         
  -4  -5  10        121.75        102.40        19.41 o                         
  -3  -5  10         71.00         59.94        11.73 o                         
  -2  -5  10          2.77         -3.16         7.04 o                         
  -1  -5  10          0.38          5.24         5.24 o                         
   0  -5  10          1.95         -2.39         4.81 o                         
   1  -5  10         29.32         26.33         6.82 o                         
   2  -5  10        895.21        976.65        47.52 o                         
   3  -5  10         24.32         22.92         7.04 o                         
   4  -5  10        297.41        319.96        18.05 o                         
   5  -5  10         47.79         58.83         8.80 o                         
   6  -5  10          1.31         42.08        16.88 o                         
  -5  -4  10         59.08         65.62        11.76 o                         
  -4  -4  10          2.44          4.05         8.63 o                         
  -3  -4  10        127.36        132.89        26.83 o                         
  -2  -4  10        213.53        213.41        20.29 o                         
  -1  -4  10        644.38        600.65        26.02 o                         
   0  -4  10         21.36         12.07         5.60 o                         
   1  -4  10        130.54        138.48        10.31 o                         
   2  -4  10         24.12         29.98         6.67 o                         
   3  -4  10         37.58         52.50         8.45 o                         
   4  -4  10        578.57        589.96        32.46 o                         
   5  -4  10         44.19         61.25        10.33 o                         
   6  -4  10        266.09        302.52        19.02 o                         
  -6  -3  10         12.91         27.47        10.58 o                         
  -5  -3  10         15.40         12.57         8.84 o                         
  -4  -3  10          0.84         -5.29         5.87 o                         
  -3  -3  10         13.49         10.53         6.52 o                         
  -2  -3  10         23.52         18.35         5.63 o                         
  -1  -3  10        267.02        257.81        14.69 o                         
   0  -3  10          0.03         -2.98         2.98 o                         
   1  -3  10        156.95        162.25        10.49 o                         
   2  -3  10          6.98          8.47         4.88 o                         
   3  -3  10        131.74        128.55        12.18 o                         
   4  -3  10        550.40        556.47        30.14 o                         
   5  -3  10         59.97         69.85        10.41 o                         
   6  -3  10        125.10        126.74        14.57 o                         
   7  -3  10         32.94         41.58        17.14 o                         
  -6  -2  10         53.02         57.96        13.61 o                         
  -5  -2  10        102.25        113.57        22.54 o                         
  -4  -2  10         18.48         12.77         7.08 o                         
  -3  -2  10         19.76         35.84         7.99 o                         
  -2  -2  10        213.43        189.43        12.59 o                         
  -1  -2  10         11.04          6.84         4.32 o                         
   0  -2  10        103.35        108.47         7.16 o                         
   1  -2  10         25.21         27.65         4.11 o                         
   2  -2  10        227.12        228.94        12.82 o                         
   3  -2  10         51.25         53.48         8.35 o                         
   4  -2  10         39.95         46.28         8.28 o                         
   5  -2  10        124.53        137.45        14.52 o                         
   6  -2  10        143.47        136.16        14.97 o                         
   7  -2  10        165.98        194.92        36.80 o                         
  -6  -1  10          8.22         24.44         9.58 o                         
  -5  -1  10        317.14        325.44        29.50 o                         
  -4  -1  10         40.47         55.44        13.86 o                         
  -3  -1  10          0.33          6.05         9.58 o                         
  -2  -1  10        783.01        725.07        36.28 o                         
  -1  -1  10       1163.82       1064.08        50.51 o                         
   0  -1  10        346.29        319.81        12.73 o                         
   1  -1  10         18.30         18.35         3.58 o                         
   2  -1  10        306.21        290.54        24.15 o                         
   3  -1  10         99.46         98.42        11.34 o                         
   4  -1  10          8.18         -1.66         5.59 o                         
   5  -1  10         75.05         71.13        10.87 o                         
   6  -1  10          8.78         12.28         8.22 o                         
   7  -1  10         58.29         54.99        31.75 o                         
   8  -1  10          9.31          0.25        14.11 o                         
  -6   0  10          8.19         34.52        11.59 o                         
  -5   0  10         39.91         52.42        12.35 o                         
  -4   0  10          9.25          7.31         9.58 o                         
  -3   0  10         30.04         24.41        13.99 o                         
  -2   0  10          2.65          0.72         4.94 o                         
  -1   0  10         46.83         43.55         7.57 o                         
   0   0  10         70.81         70.86         7.38 o                         
   1   0  10          2.18          2.36         3.39 o                         
   2   0  10        381.92        390.63        24.47 o                         
   3   0  10         11.15         13.08         4.28 o                         
   4   0  10        308.76        327.47        24.71 o                         
   5   0  10        379.96        359.47        21.93 o                         
   6   0  10         44.47         46.36         8.95 o                         
   7   0  10        201.62        197.99        18.80 o                         
   8   0  10         24.67         38.58         9.86 o                         
  -6   1  10        126.84        139.85        20.92 o                         
  -5   1  10        428.24        388.26        33.28 o                         
  -4   1  10        145.58        164.03        13.69 o                         
  -3   1  10        294.65        254.54        15.58 o                         
  -2   1  10        529.77        469.31        19.81 o                         
  -1   1  10        338.37        341.10        19.27 o                         
   0   1  10        483.85        519.19        20.92 o                         
   1   1  10         44.14         43.27         5.25 o                         
   2   1  10         71.86         72.02         7.19 o                         
   3   1  10        452.84        451.15        20.13 o                         
   4   1  10        443.52        460.18        26.10 o                         
   5   1  10         83.36         89.29        11.03 o                         
   6   1  10        465.76        506.43        29.33 o                         
   7   1  10          0.46         13.28         7.62 o                         
   8   1  10         70.80         87.77        13.78 o                         
  -6   2  10        133.65        162.28        24.20 o                         
  -5   2  10        153.13        180.69        23.94 o                         
  -4   2  10         37.71         30.23         6.96 o                         
  -3   2  10         47.75         48.59         7.45 o                         
  -2   2  10         40.04         48.05         5.49 o                         
  -1   2  10         16.87         11.04         7.24 o                         
   0   2  10         58.46         41.37         4.53 o                         
   1   2  10       1322.05       1295.36        56.94 o                         
   2   2  10        461.09        442.96        19.06 o                         
   3   2  10        855.77        822.04        41.17 o                         
   4   2  10         28.38         34.80         7.64 o                         
   5   2  10          6.95          2.26         8.19 o                         
   6   2  10        443.84        483.30        28.71 o                         
   7   2  10         39.43         54.97        15.62 o                         
   8   2  10        222.24        216.63        20.57 o                         
  -6   3  10          5.13         19.65         9.83 o                         
  -5   3  10          0.01         -2.60         4.90 o                         
  -4   3  10         25.28         37.65         6.94 o                         
  -3   3  10         23.18         18.02        13.10 o                         
  -2   3  10        457.95        421.49        19.76 o                         
  -1   3  10        608.29        614.56        45.71 o                         
   0   3  10         34.25         26.94         3.44 o                         
   1   3  10         59.87         59.19         7.61 o                         
   2   3  10        160.80        161.09        10.08 o                         
   3   3  10         11.13         11.92         4.13 o                         
   4   3  10         50.06         48.00         7.56 o                         
   5   3  10          3.88          1.94         5.57 o                         
   6   3  10        334.08        382.51        32.39 o                         
   7   3  10        121.90        128.37        15.38 o                         
   8   3  10         24.10         25.42         9.47 o                         
   9   3  10        100.44         98.29        24.19 o                         
  -6   4  10        256.13        271.88        19.97 o                         
  -5   4  10        159.78        187.73        16.07 o                         
  -4   4  10        376.46        381.94        22.33 o                         
  -3   4  10          9.35          9.62         4.42 o                         
  -2   4  10        970.68        931.53        35.37 o                         
  -1   4  10       2005.94       1867.65       106.36 o                         
   0   4  10       1733.42       1625.07        89.97 o                         
   1   4  10       1195.85       1180.56        53.85 o                         
   2   4  10        199.19        191.14        13.64 o                         
   3   4  10        243.89        215.05        14.79 o                         
   4   4  10        378.29        349.42        16.81 o                         
   5   4  10        103.06        126.32        13.51 o                         
   6   4  10          0.01         -3.16         5.51 o                         
   7   4  10        371.40        354.02        39.07 o                         
   8   4  10          1.44          5.14         9.58 o                         
   9   4  10        106.03         85.69        18.90 o                         
  -7   5  10         10.03         11.59        14.36 o                         
  -6   5  10        261.16        285.19        21.12 o                         
  -5   5  10         15.81         20.80         9.70 o                         
  -4   5  10         14.02         13.05         8.95 o                         
  -3   5  10         14.98         14.60         7.18 o                         
  -2   5  10         82.65         78.65         6.83 o                         
  -1   5  10        169.11        170.44        11.19 o                         
   0   5  10          2.33          6.22         3.14 o                         
   1   5  10        207.58        185.06        10.44 o                         
   2   5  10         39.11         35.43         6.54 o                         
   3   5  10        111.29        117.74        18.64 o                         
   4   5  10        367.42        368.69        21.28 o                         
   5   5  10         47.91         54.18        11.84 o                         
   6   5  10         64.62         76.07        11.31 o                         
   7   5  10        147.37        159.96        16.92 o                         
   8   5  10         27.83          8.85        12.60 o                         
   9   5  10         19.08         17.64        11.34 o                         
  -6   6  10         68.00         72.07        15.62 o                         
  -5   6  10        150.16        173.66        15.97 o                         
  -4   6  10         44.41         49.06         8.82 o                         
  -3   6  10        783.89        787.28        38.97 o                         
  -2   6  10        632.02        615.05        31.21 o                         
  -1   6  10          0.44         -2.09         2.42 o                         
   0   6  10        710.07        682.41        31.84 o                         
   1   6  10         41.99         57.15         5.79 o                         
   2   6  10        230.01        219.29        12.36 o                         
   3   6  10        178.18        187.51        13.77 o                         
   4   6  10        125.32        134.45         9.60 o                         
   5   6  10        158.83        164.50        12.72 o                         
   6   6  10        225.28        224.83        27.22 o                         
   7   6  10          7.59          6.55        11.34 o                         
   8   6  10          2.91         -3.57         6.84 o                         
  -6   7  10        298.14        266.69        26.22 o                         
  -5   7  10        302.17        333.71        21.95 o                         
  -4   7  10          5.60          5.79         8.69 o                         
  -3   7  10         12.69          7.40         5.17 o                         
  -2   7  10         45.38         45.90         7.64 o                         
  -1   7  10         39.37         43.60         4.69 o                         
   0   7  10         10.09         12.70         3.88 o                         
   1   7  10         88.51         84.34         6.90 o                         
   2   7  10         81.99         76.75         6.96 o                         
   3   7  10        458.59        438.97        19.90 o                         
   4   7  10        281.02        271.95        13.65 o                         
   5   7  10         38.57         40.35         7.94 o                         
   6   7  10         86.50        107.02        15.88 o                         
   7   7  10          9.72         12.85        13.10 o                         
   8   7  10        431.20        483.32        42.61 o                         
  -5   8  10        476.23        482.44        33.03 o                         
  -4   8  10         52.31         69.28        10.14 o                         
  -3   8  10        264.57        251.24        17.02 o                         
  -2   8  10         44.23         46.00         7.61 o                         
  -1   8  10         38.33         43.37         7.04 o                         
   0   8  10        103.78         95.26         7.19 o                         
   1   8  10         57.82         69.83        10.40 o                         
   2   8  10         57.73         60.69         5.69 o                         
   3   8  10        153.27        150.50        11.12 o                         
   4   8  10       1202.91       1226.16        55.69 o                         
   5   8  10         57.31         71.86         9.56 o                         
   6   8  10         23.80         33.87        13.48 o                         
   7   8  10          5.31         15.62        10.58 o                         
   8   8  10         83.58        104.84        22.18 o                         
  -5   9  10          0.53          3.95         6.55 o                         
  -4   9  10         68.38         67.87        10.48 o                         
  -3   9  10         31.65         33.01         8.20 o                         
  -2   9  10         50.32         52.74         7.75 o                         
  -1   9  10        243.45        214.70        14.44 o                         
   0   9  10        184.59        157.64         9.00 o                         
   1   9  10       1306.27       1218.04        39.57 o                         
   2   9  10          0.33         -1.11         2.93 o                         
   3   9  10        112.81        124.45         8.15 o                         
   4   9  10         20.58         24.64         5.07 o                         
   5   9  10         13.12         17.18        11.59 o                         
   6   9  10         87.22        103.31        12.20 o                         
   7   9  10        390.55        440.94        41.10 o                         
   8   9  10          2.14         10.08        11.09 o                         
  -4  10  10          0.03          6.75         6.29 o                         
  -3  10  10          6.75         14.69         6.48 o                         
  -2  10  10         13.44         21.55         6.41 o                         
  -1  10  10        135.22        130.10        12.02 o                         
   0  10  10         45.88         49.02        10.58 o                         
   1  10  10         61.14         63.00         7.09 o                         
   2  10  10         10.96          6.79         3.41 o                         
   3  10  10         89.24        102.74         7.40 o                         
   4  10  10        316.48        333.48        28.74 o                         
   5  10  10         27.62         34.19         7.93 o                         
   6  10  10        393.59        417.07        25.07 o                         
   7  10  10         53.29         59.67        10.78 o                         
   8  10  10        200.06        175.91        27.98 o                         
  -4  11  10         38.42         44.60        14.87 o                         
  -3  11  10          1.56          4.39         7.06 o                         
  -2  11  10        315.80        290.69        19.15 o                         
  -1  11  10         46.34         40.79         7.51 o                         
   0  11  10        291.78        288.72        17.45 o                         
   1  11  10         81.76         83.52         7.80 o                         
   2  11  10        250.46        230.58        14.13 o                         
   3  11  10        303.23        306.00        17.54 o                         
   4  11  10        166.04        164.90        20.42 o                         
   5  11  10        314.81        351.81        22.79 o                         
   6  11  10         14.45         17.00         8.95 o                         
   7  11  10         29.31         34.06         8.97 o                         
  -4  12  10         36.62         38.05        16.13 o                         
  -3  12  10         78.87         91.23        16.88 o                         
  -2  12  10          0.75          4.02         8.19 o                         
  -1  12  10        139.58        147.45        23.93 o                         
   0  12  10          1.14          3.92         3.71 o                         
   1  12  10          0.12          0.58         6.21 o                         
   2  12  10          7.78         12.11         5.07 o                         
   3  12  10          0.27          1.51         4.37 o                         
   4  12  10        214.48        225.93        18.71 o                         
   5  12  10          5.64          0.55         6.64 o                         
   6  12  10         35.20         45.60        10.11 o                         
   7  12  10         90.83         83.27        12.31 o                         
  -3  13  10        311.11        301.98        29.49 o                         
  -2  13  10         52.07         62.79        28.85 o                         
  -1  13  10         43.07         39.82        13.10 o                         
   0  13  10         69.65         80.46        11.30 o                         
   1  13  10        140.00        151.90        14.94 o                         
   2  13  10         37.41         48.90         9.68 o                         
   3  13  10          9.87         13.69         5.93 o                         
   4  13  10         68.12         90.76        37.55 o                         
   5  13  10         62.87         55.35        10.93 o                         
   6  13  10          0.20          5.90         7.14 o                         
   7  13  10         79.00         64.51        15.62 o                         
   0  14  10          4.74         -5.53         5.53 o                         
   1  14  10         59.04         56.66        10.69 o                         
   2  14  10         69.16         82.77        11.98 o                         
   3  14  10         55.36         59.39        10.51 o                         
   4  14  10         18.05         37.03        18.14 o                         
   5  14  10         12.62         14.65         8.89 o                         
   6  14  10        123.70        140.73        17.38 o                         
   1  15  10        107.64        123.74        19.41 o                         
   2  15  10          7.40         21.67        11.59 o                         
   3  15  10         27.30         21.42        11.59 o                         
   5  15  10         64.10         55.44        16.88 o                         
  -2  -6  11         73.62         73.33        18.65 o                         
  -1  -6  11         97.30         90.47        17.89 o                         
   3  -6  11         79.29         83.67        15.88 o                         
  -3  -5  11          2.28         -9.83         9.83 o                         
  -2  -5  11         12.03          4.63         9.18 o                         
  -1  -5  11         51.85         52.28        17.39 o                         
   0  -5  11        265.67        245.14        20.28 o                         
   1  -5  11         18.98         33.51        12.60 o                         
   2  -5  11         20.08         25.53         7.81 o                         
   3  -5  11         38.36         46.82         8.91 o                         
   4  -5  11         99.06         87.20        15.63 o                         
   5  -5  11          0.01          6.05        13.36 o                         
  -4  -4  11         72.09         64.98        22.55 o                         
  -3  -4  11         25.25          7.45         9.58 o                         
  -2  -4  11         21.45          4.81         8.11 o                         
  -1  -4  11         17.52          5.03         6.55 o                         
   0  -4  11        164.76        176.11        16.56 o                         
   1  -4  11          3.57         13.92         6.10 o                         
   2  -4  11        109.77        117.55        12.29 o                         
   3  -4  11         19.01         22.26         7.43 o                         
   4  -4  11         49.98         58.02        10.65 o                         
   5  -4  11         87.41        123.24        20.92 o                         
  -4  -3  11         16.65         11.29        10.84 o                         
  -3  -3  11        193.60        170.30        16.75 o                         
  -2  -3  11          0.12         -3.89         4.66 o                         
  -1  -3  11          9.65          9.83         5.82 o                         
   0  -3  11         58.37         57.37        13.61 o                         
   1  -3  11         41.35         35.81         6.00 o                         
   2  -3  11         37.57         48.48         7.62 o                         
   3  -3  11         36.17         53.76         8.55 o                         
   4  -3  11          8.62         16.86         7.69 o                         
   5  -3  11         72.77         82.11        11.22 o                         
   6  -3  11          0.13         -2.27        11.59 o                         
  -5  -2  11        252.81        284.44        22.41 o                         
  -4  -2  11         13.63         14.21         9.00 o                         
  -3  -2  11          5.67         -2.15         5.16 o                         
  -2  -2  11          0.34         -3.74         3.74 o                         
  -1  -2  11        262.63        244.97        14.31 o                         
   0  -2  11         10.47         16.74         9.54 o                         
   1  -2  11        325.97        331.00        16.28 o                         
   2  -2  11         16.09         15.12         4.80 o                         
   3  -2  11         77.08         75.60         9.29 o                         
   4  -2  11         23.36         27.62         8.20 o                         
   5  -2  11        155.08        179.13        16.75 o                         
   6  -2  11         26.38         24.51         8.19 o                         
  -5  -1  11         39.29         25.75         9.65 o                         
  -4  -1  11        101.83        105.08        13.06 o                         
  -3  -1  11        270.94        253.48        18.68 o                         
  -2  -1  11        121.03         96.08         9.22 o                         
  -1  -1  11        140.32        159.08        12.13 o                         
   0  -1  11        264.79        245.11        13.59 o                         
   1  -1  11         27.17         27.00         5.15 o                         
   2  -1  11          0.67          0.00         3.74 o                         
   3  -1  11         64.28         57.43         8.01 o                         
   4  -1  11         50.69         50.37        11.34 o                         
   5  -1  11        110.73         98.68        11.76 o                         
   6  -1  11         16.10         15.15         7.44 o                         
   7  -1  11         95.25         98.90        14.17 o                         
  -5   0  11         44.94         44.86        12.10 o                         
  -4   0  11          7.16         25.45        10.08 o                         
  -3   0  11         27.99         44.35        11.84 o                         
  -2   0  11         11.19          0.60         4.84 o                         
  -1   0  11        436.08        398.85        22.90 o                         
   0   0  11         78.83         82.44        10.11 o                         
   1   0  11        174.03        172.04         8.59 o                         
   2   0  11        128.31        150.08        10.52 o                         
   3   0  11        217.58        215.36        24.57 o                         
   4   0  11          7.92         17.76         6.17 o                         
   5   0  11        211.94        216.33        17.80 o                         
   6   0  11          0.96          1.05         6.10 o                         
   7   0  11         44.43         61.28        11.97 o                         
  -5   1  11          0.20          4.79         7.31 o                         
  -4   1  11         55.26         53.93        14.11 o                         
  -3   1  11         31.21         40.79         6.90 o                         
  -2   1  11        113.53        115.77        11.19 o                         
  -1   1  11         37.11         45.98         9.45 o                         
   0   1  11        272.82        272.86        17.62 o                         
   1   1  11         18.49          7.80         3.61 o                         
   2   1  11        315.86        311.62        16.52 o                         
   3   1  11         60.73         69.87         7.84 o                         
   4   1  11        176.79        159.36        14.16 o                         
   5   1  11          0.65         -6.32         6.32 o                         
   6   1  11         12.25         15.60         8.57 o                         
   7   1  11         15.78         32.79        13.99 o                         
  -5   2  11        240.38        301.46        30.25 o                         
  -4   2  11         50.41         46.62        13.10 o                         
  -3   2  11          1.12          9.62         5.41 o                         
  -2   2  11        278.64        249.29        16.82 o                         
  -1   2  11        117.92        134.86        11.71 o                         
   0   2  11        103.48        103.09        13.99 o                         
   1   2  11        154.39        156.21         9.81 o                         
   2   2  11         76.79         71.33         7.02 o                         
   3   2  11         24.72         29.09         5.67 o                         
   4   2  11          1.11          3.28         6.24 o                         
   5   2  11         60.86         55.15         9.34 o                         
   6   2  11         69.41         53.03        10.78 o                         
   7   2  11          4.11         15.63         9.00 o                         
   8   2  11          3.47          7.58        10.58 o                         
  -5   3  11         69.04         94.76        16.88 o                         
  -4   3  11        275.09        275.18        17.73 o                         
  -3   3  11          3.81          8.82         8.44 o                         
  -2   3  11         17.57         20.14         4.25 o                         
  -1   3  11        772.26        687.42        39.81 o                         
   0   3  11          2.33         -0.93         6.22 o                         
   1   3  11        787.56        778.40        46.32 o                         
   2   3  11        362.60        364.09        24.13 o                         
   3   3  11        310.25        283.68        21.94 o                         
   4   3  11        278.14        277.52        18.08 o                         
   5   3  11         36.81         41.61         8.41 o                         
   6   3  11        409.66        458.59        42.49 o                         
   7   3  11         36.76         30.28         9.35 o                         
   8   3  11          7.45         10.76         8.41 o                         
  -5   4  11         10.01         13.28         6.96 o                         
  -4   4  11        113.05        120.19        12.52 o                         
  -3   4  11        624.24        604.91        32.40 o                         
  -2   4  11          4.51          3.95         3.05 o                         
  -1   4  11        256.64        261.55        12.97 o                         
   0   4  11       1027.11        919.98        61.43 o                         
   1   4  11         16.64         23.69         4.61 o                         
   2   4  11        330.36        328.10        15.58 o                         
   3   4  11         24.40         21.39         4.96 o                         
   4   4  11         19.22         27.76         5.82 o                         
   5   4  11         35.54         50.59         9.07 o                         
   6   4  11          2.88          3.02         6.57 o                         
   7   4  11         23.53         31.06        10.06 o                         
   8   4  11        110.21        140.69        16.98 o                         
  -6   5  11        133.76        123.50        18.90 o                         
  -5   5  11          5.70          6.00         9.58 o                         
  -4   5  11         34.57         28.46         7.99 o                         
  -3   5  11         31.94         29.42         6.47 o                         
  -2   5  11         47.47         46.57         7.51 o                         
  -1   5  11         53.48         64.96         6.33 o                         
   0   5  11        247.39        245.43        14.54 o                         
   1   5  11        306.60        271.51        18.12 o                         
   2   5  11        176.23        180.66        13.39 o                         
   3   5  11         12.84         18.29         5.87 o                         
   4   5  11         85.50         94.43        10.67 o                         
   5   5  11        379.62        392.20        26.72 o                         
   6   5  11         13.33         14.99         8.06 o                         
   7   5  11         57.95         58.71        10.96 o                         
   8   5  11         20.83         19.13        12.98 o                         
  -6   6  11         20.80         24.70        10.33 o                         
  -5   6  11        198.93        176.63        17.00 o                         
  -4   6  11          5.31         14.42         5.59 o                         
  -3   6  11          8.53         10.08         8.69 o                         
  -2   6  11         46.11         45.80         7.99 o                         
  -1   6  11         93.68         93.74         9.21 o                         
   0   6  11        106.00         94.48         7.63 o                         
   1   6  11        552.22        525.91        21.87 o                         
   2   6  11        162.82        160.06        12.74 o                         
   3   6  11        260.98        241.51        24.33 o                         
   4   6  11        195.48        197.08        16.01 o                         
   5   6  11         16.28         39.06        12.60 o                         
   6   6  11         23.96         16.13         9.58 o                         
   7   6  11         97.27        130.14        15.48 o                         
   8   6  11        100.88        107.39        15.20 o                         
  -5   7  11        293.15        317.19        35.67 o                         
  -4   7  11          0.01         -2.92         4.52 o                         
  -3   7  11         17.42         22.06        10.21 o                         
  -2   7  11          0.99          0.60         4.70 o                         
  -1   7  11         54.61         58.38         8.17 o                         
   0   7  11        395.86        409.02        17.85 o                         
   1   7  11          0.55         -3.51         3.51 o                         
   2   7  11          2.12          0.63         3.51 o                         
   3   7  11         10.73          8.24         7.94 o                         
   4   7  11         92.91         90.09        15.71 o                         
   5   7  11         33.21         37.59         7.20 o                         
   6   7  11        557.15        593.16        47.16 o                         
   7   7  11        149.84        153.72        23.19 o                         
   8   7  11         40.56         42.58        10.93 o                         
  -5   8  11        158.26        164.31        23.19 o                         
  -4   8  11         11.36          3.10         7.00 o                         
  -3   8  11        122.00        132.56        13.41 o                         
  -2   8  11         52.12         46.23         7.89 o                         
  -1   8  11         17.75         21.71         6.17 o                         
   0   8  11          3.08          3.15         3.46 o                         
   1   8  11        310.23        285.37        13.88 o                         
   2   8  11          0.28         -3.48         3.59 o                         
   3   8  11        391.08        365.68        17.07 o                         
   4   8  11         35.23         38.22         5.98 o                         
   5   8  11         32.45         35.43         7.66 o                         
   6   8  11        379.70        401.36        37.32 o                         
   7   8  11         18.71          9.83        12.85 o                         
   8   8  11        223.98        224.57        31.51 o                         
  -4   9  11        278.06        303.65        33.40 o                         
  -3   9  11         59.33         59.64         9.80 o                         
  -2   9  11         10.56          5.80        12.73 o                         
  -1   9  11        214.38        212.30        14.70 o                         
   0   9  11        232.65        221.95        15.20 o                         
   1   9  11        186.03        195.33        11.15 o                         
   2   9  11        251.00        212.56        10.59 o                         
   3   9  11         11.41         11.30         5.13 o                         
   4   9  11        125.86        127.78         9.86 o                         
   5   9  11         13.43          5.53         6.96 o                         
   6   9  11         10.22         13.05         7.39 o                         
   7   9  11          8.06         15.12        10.58 o                         
   8   9  11        217.78        252.04        32.52 o                         
  -4  10  11        166.93        189.76        25.20 o                         
  -3  10  11         12.66         23.34        10.33 o                         
  -2  10  11        162.88        172.59        15.23 o                         
  -1  10  11         56.29         75.54        20.54 o                         
   0  10  11         42.44         50.45         7.61 o                         
   1  10  11          2.92          6.68         3.97 o                         
   2  10  11        371.26        354.93        14.58 o                         
   3  10  11         37.90         45.56         6.32 o                         
   4  10  11         77.00         67.41        10.04 o                         
   5  10  11        673.78        678.80        35.92 o                         
   6  10  11         18.73         23.83        15.37 o                         
   7  10  11        252.71        293.14        35.04 o                         
  -3  11  11         10.11          5.99         6.30 o                         
  -2  11  11         23.32         23.09        11.34 o                         
  -1  11  11         49.12         43.10         7.75 o                         
   0  11  11        128.16        139.23        13.06 o                         
   1  11  11         87.59         95.96        10.04 o                         
   2  11  11         72.06         68.23         7.59 o                         
   3  11  11         19.13         17.80         5.39 o                         
   4  11  11          6.55          6.12        12.35 o                         
   5  11  11          5.68          6.33         6.82 o                         
   6  11  11         28.91         18.28        13.36 o                         
   7  11  11        222.33        210.45        29.74 o                         
  -3  12  11         21.45         61.49        14.87 o                         
  -2  12  11          0.05          6.17         8.19 o                         
  -1  12  11          7.29         11.40         6.05 o                         
   0  12  11        133.46        140.76        13.10 o                         
   1  12  11          2.06         -6.17         6.17 o                         
   2  12  11        538.54        551.18        52.46 o                         
   3  12  11          6.07         -0.04         4.90 o                         
   4  12  11        214.87        225.43        20.80 o                         
   5  12  11        119.73        152.20        15.81 o                         
   6  12  11          6.51         11.08         8.44 o                         
   7  12  11         38.64         22.93        18.40 o                         
  -3  13  11        158.79        177.91        24.20 o                         
  -2  13  11        157.90        194.55        24.45 o                         
  -1  13  11         17.84         20.41         9.83 o                         
   0  13  11         10.10          4.28         7.56 o                         
   1  13  11        140.50        152.36        15.59 o                         
   2  13  11         21.13         32.21         8.95 o                         
   3  13  11         66.78         73.62         8.95 o                         
   4  13  11          7.49          2.24         6.86 o                         
   5  13  11         37.48         38.08        10.06 o                         
   6  13  11        172.29        155.94        16.96 o                         
   7  13  11        125.10        156.23        23.19 o                         
   1  14  11        133.86        154.11        16.30 o                         
   2  14  11         28.20         35.24         8.52 o                         
   3  14  11         50.32         46.82         9.38 o                         
   4  14  11         75.05         63.75        11.48 o                         
   5  14  11          0.32          0.21         7.56 o                         
   6  14  11          0.72         -6.30         6.30 o                         
   3  15  11        367.89        338.06        30.76 o                         
   5  15  11        217.01        203.13        27.98 o                         
  -3  -4  12          5.94          8.06        12.85 o                         
  -2  -4  12         10.52         -9.07        14.87 o                         
  -1  -4  12         42.01         34.06        10.40 o                         
   0  -4  12        255.10        231.74        19.67 o                         
   1  -4  12         31.31         27.72        12.60 o                         
   2  -4  12         18.08         21.92        12.60 o                         
   3  -4  12          9.44         13.36         9.83 o                         
   4  -4  12         68.31         78.12        16.38 o                         
  -3  -3  12         99.69        100.23        14.60 o                         
  -2  -3  12         43.15         37.29        11.47 o                         
  -1  -3  12         35.34         16.33        18.14 o                         
   0  -3  12         72.57         66.97        10.87 o                         
   1  -3  12        315.25        334.32        22.99 o                         
   2  -3  12          0.46          1.26         6.80 o                         
   3  -3  12        160.59        175.48        15.47 o                         
   4  -3  12        244.75        291.64        21.32 o                         
   5  -3  12         17.45         14.11        11.34 o                         
  -4  -2  12         18.49         19.15        14.36 o                         
  -3  -2  12         35.23         37.55         9.93 o                         
  -2  -2  12          3.27         -1.70        10.26 o                         
  -1  -2  12        379.76        362.89        19.60 o                         
   0  -2  12         11.18          9.93         6.96 o                         
   1  -2  12         48.69         58.54        14.49 o                         
   2  -2  12        203.61        249.08        31.00 o                         
   3  -2  12          6.36         10.60         6.48 o                         
   4  -2  12        118.20        116.03        13.33 o                         
   5  -2  12        114.61        138.85        18.51 o                         
   6  -2  12        405.11        423.02        39.58 o                         
  -4  -1  12         64.80         60.27        15.88 o                         
  -3  -1  12          0.49          2.93         8.01 o                         
  -2  -1  12          0.15          1.04         5.52 o                         
  -1  -1  12          9.93         17.23         5.42 o                         
   0  -1  12         58.66         51.33        13.48 o                         
   1  -1  12        250.11        224.39        17.08 o                         
   2  -1  12        199.76        204.88        14.32 o                         
   3  -1  12         10.24         10.73         6.23 o                         
   4  -1  12          0.50         -1.16         6.46 o                         
   5  -1  12          6.11          9.34         7.74 o                         
   6  -1  12         34.63         24.95        13.36 o                         
  -4   0  12          2.17         -4.79         7.56 o                         
  -3   0  12          8.26          2.27        11.34 o                         
  -2   0  12          0.07         -4.25         5.53 o                         
  -1   0  12          3.23         -2.81         4.23 o                         
   0   0  12        307.68        332.71        34.92 o                         
   1   0  12        540.66        527.49        58.39 o                         
   2   0  12        149.21        136.14        10.66 o                         
   3   0  12        192.52        191.54        14.02 o                         
   4   0  12         65.83         58.55        16.00 o                         
   5   0  12         44.72         48.60         9.94 o                         
   6   0  12        122.78        142.66        15.89 o                         
   7   0  12         94.62        111.39        25.96 o                         
  -4   1  12          5.21         13.86        12.10 o                         
  -3   1  12        537.84        535.10        42.62 o                         
  -2   1  12         18.95         24.47         6.71 o                         
  -1   1  12        100.53         97.25        12.73 o                         
   0   1  12        856.75        821.32        45.80 o                         
   1   1  12         60.35         62.06         9.25 o                         
   2   1  12        116.07        112.42         9.24 o                         
   3   1  12         42.62         40.84         6.84 o                         
   4   1  12          7.61          9.66         6.68 o                         
   5   1  12        121.97        116.57        13.16 o                         
   6   1  12         14.69         35.62         9.07 o                         
   7   1  12         41.97         51.97        23.56 o                         
  -4   2  12          1.00          9.32        11.09 o                         
  -3   2  12         16.95         14.36         8.82 o                         
  -2   2  12          6.92          5.16         4.89 o                         
  -1   2  12         87.00         81.44        10.29 o                         
   0   2  12          4.91          0.80        10.58 o                         
   1   2  12          0.24          5.06         5.25 o                         
   2   2  12         60.12         71.68         7.33 o                         
   3   2  12        536.73        540.88        38.56 o                         
   4   2  12         14.71         27.42        17.01 o                         
   5   2  12        152.45        162.16        15.04 o                         
   6   2  12        275.15        339.78        22.92 o                         
   7   2  12        151.16        146.85        17.18 o                         
  -4   3  12         47.59         54.43        13.36 o                         
  -3   3  12         73.97         69.73        12.10 o                         
  -2   3  12          3.54          4.36         4.20 o                         
  -1   3  12        383.23        372.58        21.24 o                         
   0   3  12          0.81          5.19         5.22 o                         
   1   3  12        279.71        280.90        16.66 o                         
   2   3  12        322.82        297.76        27.70 o                         
   3   3  12          6.28          7.58         4.74 o                         
   4   3  12        799.17        780.83        53.65 o                         
   5   3  12        155.44        149.92        14.89 o                         
   6   3  12         74.96         91.14        12.55 o                         
   7   3  12         71.40         53.18        13.48 o                         
  -4   4  12        305.93        329.19        21.21 o                         
  -3   4  12        145.03        159.40        14.28 o                         
  -2   4  12         41.90         37.46         7.35 o                         
  -1   4  12          0.27         -2.70         3.48 o                         
   0   4  12         61.10         71.46         8.58 o                         
   1   4  12        668.48        630.68        39.72 o                         
   2   4  12        484.06        469.93        23.33 o                         
   3   4  12        298.50        282.06        17.40 o                         
   4   4  12         46.87         46.43         7.05 o                         
   5   4  12          1.61          1.95         6.05 o                         
   6   4  12         24.68         19.19         8.69 o                         
   7   4  12         18.06         24.75         8.89 o                         
   8   4  12        107.65        117.69        26.21 o                         
  -5   5  12        145.89        140.86        19.66 o                         
  -4   5  12        114.41        112.40        33.13 o                         
  -3   5  12        122.24        142.42        13.71 o                         
  -2   5  12          0.05          9.39         5.92 o                         
  -1   5  12         45.82         48.02         6.02 o                         
   0   5  12        186.09        176.45        14.67 o                         
   1   5  12        380.93        395.23        18.40 o                         
   2   5  12         92.03         88.14         7.97 o                         
   3   5  12        323.46        313.32        15.72 o                         
   4   5  12          1.56          5.08         5.21 o                         
   5   5  12         57.17         62.20        10.37 o                         
   6   5  12        252.34        260.43        21.74 o                         
   7   5  12          3.27         10.08         9.00 o                         
   8   5  12        182.16        187.75        29.49 o                         
  -5   6  12         91.75         97.03        16.89 o                         
  -4   6  12        213.28        221.52        18.55 o                         
  -3   6  12         47.02         40.09         7.73 o                         
  -2   6  12         76.29         87.04        10.58 o                         
  -1   6  12        190.32        200.58        16.09 o                         
   0   6  12        298.52        314.99        22.25 o                         
   1   6  12        398.55        404.01        18.18 o                         
   2   6  12        449.08        435.97        34.55 o                         
   3   6  12        989.63        950.53        45.87 o                         
   4   6  12         54.06         40.30         8.37 o                         
   5   6  12        180.46        184.23        24.20 o                         
   6   6  12        126.40        121.89        30.74 o                         
   7   6  12        193.07        204.60        19.52 o                         
   8   6  12        127.82        116.19        23.94 o                         
  -5   7  12         54.01         35.28        13.61 o                         
  -4   7  12        112.76        133.86        25.19 o                         
  -3   7  12          6.67          2.54         5.30 o                         
  -2   7  12         74.30         81.93        10.51 o                         
  -1   7  12          8.22         14.71         5.75 o                         
   0   7  12         26.06         16.46         5.90 o                         
   1   7  12        238.55        232.14        18.24 o                         
   2   7  12         35.82         41.11         7.57 o                         
   3   7  12          7.31          8.86         6.23 o                         
   4   7  12        241.92        237.07        17.77 o                         
   5   7  12         31.74         36.04        13.36 o                         
   6   7  12          0.83         -3.53        10.08 o                         
   7   7  12          5.86          7.48        12.22 o                         
   8   7  12          0.16         24.95        18.14 o                         
  -4   8  12         62.22         76.84        19.78 o                         
  -3   8  12        511.58        541.72        30.11 o                         
  -2   8  12         58.63         65.73         9.89 o                         
  -1   8  12         19.37         10.61         6.23 o                         
   0   8  12        128.25        114.32        11.58 o                         
   1   8  12        256.26        235.01        14.93 o                         
   2   8  12         97.17         95.90         8.33 o                         
   3   8  12         21.04         15.09         6.49 o                         
   4   8  12        238.78        258.07        21.93 o                         
   5   8  12        376.78        419.26        36.81 o                         
   6   8  12         45.38         62.50        15.12 o                         
   7   8  12         68.07         68.04        18.90 o                         
  -4   9  12         29.36         22.93        11.09 o                         
  -3   9  12        309.39        313.62        20.76 o                         
  -2   9  12          1.52         11.24         5.73 o                         
  -1   9  12        169.03        192.20        24.07 o                         
   0   9  12          0.76          9.66         4.96 o                         
   1   9  12         42.89         48.20         5.79 o                         
   2   9  12          0.57          6.01         4.34 o                         
   3   9  12        157.01        161.01        20.16 o                         
   4   9  12          4.31          0.19         4.80 o                         
   5   9  12         77.44        105.21        12.18 o                         
   6   9  12        163.00        217.74        28.73 o                         
   7   9  12         45.63         37.80        16.13 o                         
  -3  10  12         23.90         26.90         7.68 o                         
  -2  10  12         27.99         43.52         8.75 o                         
  -1  10  12         93.78        120.44        12.49 o                         
   0  10  12          0.32          1.92         5.27 o                         
   1  10  12         55.85         49.56         7.84 o                         
   2  10  12          3.45          2.78         3.86 o                         
   3  10  12        326.39        311.80        23.66 o                         
   4  10  12        177.02        176.62        18.27 o                         
   5  10  12         96.41        117.24        13.25 o                         
   6  10  12         11.49         23.94        11.59 o                         
   7  10  12         38.13         63.00        16.13 o                         
  -3  11  12         50.27         53.17        14.11 o                         
  -2  11  12        127.26        116.87        13.98 o                         
  -1  11  12          0.01         -2.77         4.59 o                         
   0  11  12         74.75         78.41         9.71 o                         
   1  11  12        272.51        256.64        18.40 o                         
   2  11  12        135.12        128.01        18.40 o                         
   3  11  12        386.02        360.37        33.13 o                         
   4  11  12        361.95        407.17        24.87 o                         
   5  11  12         94.32        132.83        14.66 o                         
   6  11  12         13.05         16.13        11.09 o                         
   7  11  12         11.14         16.38        16.88 o                         
  -2  12  12         34.76         27.47         9.58 o                         
  -1  12  12         24.93         34.80         7.99 o                         
   0  12  12        356.25        347.39        21.69 o                         
   1  12  12         45.59         39.31        11.34 o                         
   2  12  12          0.11          5.41         7.12 o                         
   3  12  12         21.23         33.82        13.32 o                         
   4  12  12          0.02         -6.32         6.32 o                         
   5  12  12        107.27        108.63        13.81 o                         
   6  12  12         35.33         55.66        12.22 o                         
   1  13  12         15.64         29.73        12.35 o                         
   2  13  12         87.70         89.77        12.54 o                         
   3  13  12         27.45         16.65         7.62 o                         
   4  13  12         10.89         16.09        16.00 o                         
   5  13  12         60.18         58.94        13.61 o                         
   6  13  12          8.78         18.86         8.86 o                         
   2  14  12         34.20         45.86        17.64 o                         
   3  14  12         29.48         50.64        13.23 o                         
   4  14  12        385.71        446.71        40.34 o                         
   5  14  12        176.32        177.60        18.06 o                         
   0  -3  13          1.19         -5.29        10.84 o                         
   1  -3  13         36.36         48.64        14.36 o                         
   4  -3  13         95.11        129.51        19.66 o                         
  -3  -2  13        224.47        267.67        31.26 o                         
  -1  -2  13        129.00        109.82        14.87 o                         
   0  -2  13         98.56         79.96        21.30 o                         
   1  -2  13         52.01         51.23        11.23 o                         
   2  -2  13         73.34         70.16        11.48 o                         
   3  -2  13         31.59         12.10        12.60 o                         
   4  -2  13          8.32         26.21        11.34 o                         
   5  -2  13          2.50         26.21        12.35 o                         
  -3  -1  13        413.04        473.45        41.85 o                         
  -2  -1  13         42.38         36.89        10.24 o                         
  -1  -1  13        300.09        318.72        21.06 o                         
   0  -1  13        184.96        156.89        15.25 o                         
   1  -1  13        138.73        137.50        23.93 o                         
   2  -1  13         58.66         45.78        14.24 o                         
   3  -1  13          0.08          7.48         8.10 o                         
   4  -1  13        133.42        145.49        14.35 o                         
   5  -1  13        278.03        312.56        31.01 o                         
  -3   0  13          1.39          4.03        10.58 o                         
  -2   0  13          2.04         -5.41         5.41 o                         
  -1   0  13         34.07         36.70         6.91 o                         
   0   0  13         27.56         18.63        10.71 o                         
   1   0  13         17.07         18.17        15.75 o                         
   2   0  13          7.63          7.14         5.99 o                         
   3   0  13         10.93         11.98         5.02 o                         
   4   0  13          4.95          7.64         5.24 o                         
   5   0  13         93.90        102.68        13.01 o                         
   6   0  13        404.71        359.01        35.55 o                         
  -3   1  13          0.66          2.27        12.10 o                         
  -2   1  13        361.35        309.45        20.63 o                         
  -1   1  13        167.91        177.38        24.95 o                         
   0   1  13         12.49         10.78         6.71 o                         
   1   1  13          0.46          3.21         5.87 o                         
   2   1  13          0.57         -2.03         7.02 o                         
   3   1  13          2.58          4.70         4.41 o                         
   4   1  13         10.34         17.31         7.28 o                         
   5   1  13         92.73        107.44        13.10 o                         
   6   1  13          1.17          1.76        11.09 o                         
  -3   2  13          0.05          3.53         8.57 o                         
  -2   2  13         45.35         50.37        10.46 o                         
  -1   2  13         27.66         22.72        15.37 o                         
   0   2  13        166.00        177.98        15.74 o                         
   1   2  13         51.35         60.62        10.29 o                         
   2   2  13        142.92        145.14        14.68 o                         
   3   2  13        134.46        137.36        13.90 o                         
   4   2  13        113.84        113.79        20.02 o                         
   5   2  13        388.07        395.41        24.69 o                         
   6   2  13        307.04        334.63        26.47 o                         
   7   2  13        104.95         82.16        18.15 o                         
  -3   3  13        274.93        307.77        31.26 o                         
  -2   3  13        104.34        108.12        17.64 o                         
  -1   3  13         44.78         66.99        10.05 o                         
   0   3  13        159.31        153.36        14.49 o                         
   1   3  13        290.63        293.99        35.80 o                         
   2   3  13         85.06         87.72        12.54 o                         
   3   3  13         79.61         86.34        14.34 o                         
   4   3  13          2.00          8.79         6.74 o                         
   5   3  13          8.82         11.49         6.03 o                         
   6   3  13         46.93         37.89         9.61 o                         
   7   3  13         12.77         39.06        16.38 o                         
  -3   4  13        100.36        100.28        23.19 o                         
  -2   4  13         15.99         12.22         6.24 o                         
  -1   4  13        157.50        137.97        10.25 o                         
   0   4  13         52.72         53.48         8.72 o                         
   1   4  13        155.81        170.17        26.97 o                         
   2   4  13        614.09        592.38        34.76 o                         
   3   4  13          9.08          0.01         5.01 o                         
   4   4  13         85.59         96.34         9.78 o                         
   5   4  13         17.59         12.25         7.82 o                         
   6   4  13          8.66         10.05         7.41 o                         
   7   4  13         22.84         26.21        15.37 o                         
  -4   5  13         83.46         78.12        15.37 o                         
  -3   5  13         15.88         19.47         6.76 o                         
  -2   5  13        133.19        122.89        13.24 o                         
  -1   5  13        226.64        226.47        27.22 o                         
   0   5  13         16.92         16.60         6.47 o                         
   1   5  13          0.68          4.47         5.64 o                         
   2   5  13          1.01         -1.53         5.41 o                         
   3   5  13          9.74         14.64         5.72 o                         
   4   5  13          3.43          4.87         4.77 o                         
   5   5  13         56.64         60.40        11.04 o                         
   6   5  13        471.88        507.55        47.15 o                         
   7   5  13        177.83        207.87        20.16 o                         
  -4   6  13          0.38         -6.05         8.06 o                         
  -3   6  13          3.44          8.37         7.00 o                         
  -2   6  13         11.36         15.88         9.45 o                         
  -1   6  13         94.33         96.00        15.88 o                         
   0   6  13         15.16         18.99         5.02 o                         
   1   6  13        669.09        622.62        31.82 o                         
   2   6  13         26.88         23.21         7.25 o                         
   3   6  13         43.77         54.46         7.26 o                         
   4   6  13        172.97        186.21        13.19 o                         
   5   6  13         51.37         44.59        12.35 o                         
   6   6  13          1.97          4.63         8.53 o                         
   7   6  13          4.21          7.30         9.32 o                         
  -4   7  13        361.30        371.59        33.28 o                         
  -3   7  13        244.34        270.59        37.69 o                         
  -2   7  13         12.06         22.05         7.46 o                         
  -1   7  13         80.82         80.48        11.09 o                         
   0   7  13         14.97         11.68         8.82 o                         
   1   7  13          6.99         10.29         4.45 o                         
   2   7  13        159.80        146.55        13.42 o                         
   3   7  13        106.12         91.26        11.09 o                         
   4   7  13         93.67        103.30        21.04 o                         
   5   7  13         42.66         57.46        13.86 o                         
   6   7  13         17.75         22.26         8.10 o                         
   7   7  13        327.59        372.65        27.45 o                         
  -3   8  13          2.87         14.90        12.47 o                         
  -2   8  13         60.55         78.11        11.16 o                         
  -1   8  13         77.21         86.47        11.04 o                         
   0   8  13         51.77         56.95         8.53 o                         
   1   8  13         27.33         18.40         6.89 o                         
   2   8  13        287.12        287.97        17.74 o                         
   3   8  13          0.48         -6.65        10.08 o
[truncated: 20,091 more chars]
