# Supplementary material for: Exploring the thermal behaviour of the solvated structures of nifedipine
Source: Acta Crystallogr B Struct Sci Cryst Eng Mater. 2023 Mar 9;79(Pt 2):164–75. doi: 10.1107/S2052520623001282 (PMC10088478; doi:10.1107/S2052520623001282)
Supplement: Supplementary file 7 [file b-79-00164-nif_meoh_100ksup7.hkl]

data_nif_meoh_100k                                                              
_shelx_title ' nif_meoh_100k_a.res in P2(1)/c'                                  
_shelx_refln_list_code          4                                               
_shelx_F_calc_maximum      180.10                                               
_exptl_crystal_F_000       800.00                                               
_reflns_d_resolution_high  0.6975                                               
                                                                                
loop_                                                                           
 _space_group_symop_operation_xyz                                               
 'x, y, z'                                                                      
 '-x, y+1/2, -z+1/2'                                                            
 '-x, -y, -z'                                                                   
 'x, -y-1/2, z-1/2'                                                             
                                                                                
_cell_length_a    15.6780                                                       
_cell_length_b    14.4816                                                       
_cell_length_c     8.0842                                                       
_cell_angle_alpha  90.000                                                       
_cell_angle_beta  104.112                                                       
_cell_angle_gamma  90.000                                                       
                                                                                
_shelx_F_squared_multiplier     1.000                                           
                                                                                
loop_                                                                           
 _refln_index_h                                                                 
 _refln_index_k                                                                 
 _refln_index_l                                                                 
 _refln_F_squared_calc                                                          
 _refln_F_squared_meas                                                          
 _refln_F_squared_sigma                                                         
 _refln_observed_status                                                         
   1   0   0          0.38          0.45         0.10 o                         
   2   0   0       5036.87       4776.43        69.30 o                         
   3   0   0          2.47          3.66         0.26 o                         
   4   0   0       6851.11       6574.82        56.25 o                         
   5   0   0          6.10          7.87         0.28 o                         
   6   0   0      19095.12      18673.28       198.97 o                         
   7   0   0       3156.48       3133.56        27.64 o                         
   8   0   0        266.77        273.14         2.49 o                         
   9   0   0        507.03        551.51         6.84 o                         
  10   0   0        163.89        159.28         2.36 o                         
  11   0   0          0.05          9.33         0.51 o                         
  12   0   0       4641.84       4551.19        40.06 o                         
  13   0   0          0.03          6.23         0.65 o                         
  14   0   0        366.24        373.95         4.40 o                         
  15   0   0        170.62        178.34         3.12 o                         
  16   0   0          0.00         10.13         1.19 o                         
  17   0   0        288.50        297.56         5.42 o                         
  18   0   0        238.50        250.37         5.06 o                         
  19   0   0         11.38         19.87         1.64 o                         
  20   0   0        132.82        155.25         4.36 o                         
  21   0   0        126.10        135.00         6.86 o                         
   1   1   0        292.26        268.65         1.77 o                         
   2   1   0        116.78        117.75         0.79 o                         
   3   1   0       4108.82       4146.29        24.58 o                         
   4   1   0       5446.65       5118.62        30.75 o                         
   5   1   0       1981.70       1926.36        11.97 o                         
   6   1   0        423.67        412.54         2.60 o                         
   7   1   0         50.74         60.72         0.59 o                         
   8   1   0        861.87        913.99         5.49 o                         
   9   1   0        267.70        257.79         1.96 o                         
  10   1   0         75.39         74.11         1.05 o                         
  11   1   0        249.90        255.38         2.44 o                         
  12   1   0         95.66         87.65         1.13 o                         
  13   1   0          1.00          2.09         0.37 o                         
  14   1   0        231.33        232.95         2.20 o                         
  15   1   0         68.71         56.44         1.14 o                         
  16   1   0        388.12        363.82         3.77 o                         
  17   1   0        170.13        166.99         2.66 o                         
  18   1   0         57.54         53.32         1.64 o                         
  19   1   0        162.75        156.05         2.66 o                         
  20   1   0         45.50         45.75         1.89 o                         
  21   1   0          2.10          2.17         1.45 o                         
   0   2   0       2975.52       3087.58        27.26 o                         
   1   2   0        306.71        338.95         2.05 o                         
   2   2   0       1397.78       1342.65         8.19 o                         
   3   2   0       1582.86       1578.79        10.14 o                         
   4   2   0       3176.34       3138.35        21.47 o                         
   5   2   0        862.67        824.66         5.20 o                         
   6   2   0       2760.25       2741.82        18.48 o                         
   7   2   0         39.59         47.12         0.50 o                         
   8   2   0       2515.21       2656.76        15.53 o                         
   9   2   0         96.54         98.00         0.95 o                         
  10   2   0        661.03        683.66         4.62 o                         
  11   2   0        255.79        262.81         2.02 o                         
  12   2   0         61.31         66.01         0.90 o                         
  13   2   0       1136.18       1098.22         7.67 o                         
  14   2   0        511.80        501.43         3.95 o                         
  15   2   0        452.94        455.06         3.95 o                         
  16   2   0        211.01        225.22         2.53 o                         
  17   2   0          7.33          6.94         0.86 o                         
  18   2   0        406.89        406.71         4.85 o                         
  19   2   0          0.18         -0.34         0.84 o                         
  20   2   0          0.47          0.55         1.09 o                         
  21   2   0          1.50          2.75         1.61 o                         
   1   3   0       3064.03       3130.10        22.32 o                         
   2   3   0       1408.26       1425.01         8.74 o                         
   3   3   0      14271.96      14199.21        78.31 o                         
   4   3   0       5336.39       5175.13        29.38 o                         
   5   3   0       1189.73       1281.89         6.97 o                         
   6   3   0        674.52        740.52         4.12 o                         
   7   3   0        730.79        680.46         3.89 o                         
   8   3   0       4407.72       4704.78        29.09 o                         
   9   3   0        300.17        307.01         2.18 o                         
  10   3   0        160.28        164.50         1.40 o                         
  11   3   0        319.95        303.59         2.27 o                         
  12   3   0         63.71         62.88         0.85 o                         
  13   3   0       1215.07       1175.14         8.07 o                         
  14   3   0        186.67        167.62         1.79 o                         
  15   3   0         51.02         52.48         1.13 o                         
  16   3   0          2.80          1.78         0.59 o                         
  17   3   0         11.98         10.51         0.88 o                         
  18   3   0          0.19         -0.41         0.78 o                         
  19   3   0          5.21          5.47         1.04 o                         
  20   3   0         22.77         20.09         1.91 o                         
  21   3   0         10.87         13.76         2.24 o                         
   0   4   0        550.26        691.96         5.78 o                         
   1   4   0         47.18         55.30         0.54 o                         
   2   4   0       4571.17       4811.48        29.53 o                         
   3   4   0        788.09        817.87         5.59 o                         
   4   4   0         62.56         41.47         0.43 o                         
   5   4   0       3109.91       3446.50        17.63 o                         
   6   4   0        929.25        986.14         5.16 o                         
   7   4   0        157.05        157.93         1.17 o                         
   8   4   0       1943.87       1961.03        10.98 o                         
   9   4   0          9.96         10.99         0.35 o                         
  10   4   0         66.96         66.88         0.88 o                         
  11   4   0        157.77        148.24         1.41 o                         
  12   4   0         13.60         23.57         0.63 o                         
  13   4   0          0.09         -0.25         0.35 o                         
  14   4   0        746.34        726.38         5.56 o                         
  15   4   0        586.66        558.01         4.60 o                         
  16   4   0        235.00        237.20         2.76 o                         
  17   4   0         43.04         39.53         1.30 o                         
  18   4   0        102.90        109.69         2.26 o                         
  19   4   0        305.65        314.26         4.54 o                         
  20   4   0        291.08        326.86         6.87 o                         
  21   4   0          0.24          0.87         2.06 o                         
   1   5   0        387.13        472.01         3.10 o                         
   2   5   0       1220.89       1268.31         8.53 o                         
   3   5   0       1840.50       2067.96        11.39 o                         
   4   5   0       1988.74       2256.44        12.15 o                         
   5   5   0       3636.64       3880.37        19.19 o                         
   6   5   0        150.25        148.69         1.10 o                         
   7   5   0        271.42        296.50         2.29 o                         
   8   5   0       1375.96       1451.76         8.89 o                         
   9   5   0          9.42         10.15         0.37 o                         
  10   5   0        722.43        738.29         4.92 o                         
  11   5   0         42.16         36.45         0.69 o                         
  12   5   0          7.29          7.59         0.48 o                         
  13   5   0         44.56         47.38         0.97 o                         
  14   5   0        617.69        619.89         4.97 o                         
  15   5   0        252.17        248.40         2.62 o                         
  16   5   0        358.01        342.17         3.60 o                         
  17   5   0        157.03        151.30         2.38 o                         
  18   5   0        149.16        144.17         2.62 o                         
  19   5   0        176.48        181.52         3.92 o                         
  20   5   0         21.55         15.95         1.86 o                         
  21   5   0         10.31         10.38         2.42 o                         
   0   6   0       1546.70       1679.21        13.28 o                         
   1   6   0        977.10       1072.27         6.20 o                         
   2   6   0       4099.05       4448.18        24.62 o                         
   3   6   0        270.19        321.52         2.02 o                         
   4   6   0        314.37        354.51         2.25 o                         
   5   6   0       1227.57       1394.87         8.17 o                         
   6   6   0       1794.59       1877.36        10.41 o                         
   7   6   0        144.76        137.42         1.18 o                         
   8   6   0          2.82          2.13         0.27 o                         
   9   6   0        180.45        220.67         1.82 o                         
  10   6   0        822.47        761.06         5.02 o                         
  11   6   0          8.79          6.88         0.41 o                         
  12   6   0          0.31          4.33         0.42 o                         
  13   6   0          7.33         10.42         0.61 o                         
  14   6   0         73.17         66.12         1.44 o                         
  15   6   0         50.17         54.14         1.36 o                         
  16   6   0        236.52        230.24         2.83 o                         
  17   6   0        207.05        193.82         2.85 o                         
  18   6   0          0.39          2.65         0.89 o                         
  19   6   0          9.86         10.48         1.55 o                         
  20   6   0         25.58         29.26         2.81 o                         
   1   7   0        858.76       1003.22         5.58 o                         
   2   7   0       1269.97       1429.27         8.11 o                         
   3   7   0          1.51          3.60         0.23 o                         
   4   7   0       2266.18       2605.21        15.39 o                         
   5   7   0        103.19        118.36         1.09 o                         
   6   7   0         41.33         51.60         0.71 o                         
   7   7   0         52.27         64.43         0.81 o                         
   8   7   0        140.12        162.89         1.42 o                         
   9   7   0        101.31        113.34         1.46 o                         
  10   7   0        371.78        360.97         2.78 o                         
  11   7   0         76.29         71.16         1.04 o                         
  12   7   0          2.94          2.14         0.42 o                         
  13   7   0         20.40         11.09         0.65 o                         
  14   7   0         83.89         74.60         1.50 o                         
  15   7   0         36.52         35.01         1.17 o                         
  16   7   0        101.60         94.95         1.84 o                         
  17   7   0         98.57         98.81         2.14 o                         
  18   7   0        245.30        233.88         3.35 o                         
  19   7   0          1.28          1.23         1.09 o                         
  20   7   0         16.64         18.59         2.06 o                         
   0   8   0         22.15         16.33         0.59 o                         
   1   8   0        449.74        505.22         3.19 o                         
   2   8   0       2833.75       3285.46        18.66 o                         
   3   8   0        663.61        727.69         4.41 o                         
   4   8   0        485.92        558.74         3.63 o                         
   5   8   0       1657.73       1760.22        11.01 o                         
   6   8   0        357.97        435.16         3.16 o                         
   7   8   0       1935.34       1879.03        11.58 o                         
   8   8   0         86.18        102.85         1.19 o                         
   9   8   0        332.08        283.77         2.30 o                         
  10   8   0        173.78        145.65         1.55 o                         
  11   8   0         72.72         55.83         1.41 o                         
  12   8   0          0.13         -0.44         0.44 o                         
  13   8   0         12.42         10.54         0.70 o                         
  14   8   0          0.15          0.07         0.57 o                         
  15   8   0        125.62        125.89         2.03 o                         
  16   8   0         58.31         57.73         1.67 o                         
  17   8   0         58.48         60.97         1.67 o                         
  18   8   0        251.42        256.14         4.22 o                         
  19   8   0          3.79          2.06         1.36 o                         
  20   8   0         30.72         27.14         2.46 o                         
   1   9   0       1029.34       1157.36         6.99 o                         
   2   9   0       1078.01       1209.62         7.62 o                         
   3   9   0        463.73        501.94         3.44 o                         
   4   9   0         74.19         83.76         1.01 o                         
   5   9   0         27.39         21.80         0.55 o                         
   6   9   0        167.68        172.93         1.56 o                         
   7   9   0        139.42        150.24         1.44 o                         
   8   9   0         13.44          9.03         0.49 o                         
   9   9   0        407.20        389.93         3.41 o                         
  10   9   0       1525.43       1548.02        11.18 o                         
  11   9   0         19.21         27.55         0.94 o                         
  12   9   0         53.24         51.13         1.25 o                         
  13   9   0        314.26        264.11         2.86 o                         
  14   9   0         13.09         15.43         0.92 o                         
  15   9   0         13.43         15.85         0.95 o                         
  16   9   0          8.53          9.55         0.98 o                         
  17   9   0        142.25        146.29         2.83 o                         
  18   9   0         96.10         99.48         2.88 o                         
  19   9   0         23.98         23.66         2.76 o                         
   0  10   0        166.92        167.39         2.21 o                         
   1  10   0         95.64        110.25         1.19 o                         
   2  10   0        959.01       1019.43         6.50 o                         
   3  10   0        174.92        181.00         1.66 o                         
   4  10   0         20.48         11.97         0.47 o                         
   5  10   0         26.51         31.15         0.71 o                         
   6  10   0        320.61        309.76         2.54 o                         
   7  10   0        144.80        112.13         1.36 o                         
   8  10   0        101.15         91.35         1.26 o                         
   9  10   0        714.40        631.68         5.07 o                         
  10  10   0        374.01        409.95         3.73 o                         
  11  10   0         19.86         16.27         0.76 o                         
  12  10   0        860.03        807.04         7.09 o                         
  13  10   0         15.20         17.92         0.90 o                         
  14  10   0         98.69         89.38         2.05 o                         
  15  10   0          0.14          0.36         0.71 o                         
  16  10   0         86.04         75.63         1.99 o                         
  17  10   0          3.09          2.08         0.96 o                         
  18  10   0          0.03         -1.29         1.29 o                         
  19  10   0         11.35          8.30         1.97 o                         
   1  11   0        541.68        542.44         3.94 o                         
   2  11   0        711.12        772.75         5.50 o                         
   3  11   0       1414.14       1368.27         8.99 o                         
   4  11   0       1718.30       1739.11        11.67 o                         
   5  11   0        206.19        199.74         1.91 o                         
   6  11   0        776.43        752.53         5.57 o                         
   7  11   0         78.03         87.64         1.70 o                         
   8  11   0       1155.59       1145.21         9.60 o                         
   9  11   0        755.70        699.43         6.02 o                         
  10  11   0         12.57         10.61         0.69 o                         
  11  11   0          5.64          7.48         0.67 o                         
  12  11   0        322.25        283.05         3.85 o                         
  13  11   0          2.45          0.70         0.65 o                         
  14  11   0         38.87         32.01         1.32 o                         
  15  11   0         40.14         43.30         1.86 o                         
  16  11   0          8.98          5.74         1.15 o                         
  17  11   0          3.68          3.18         1.14 o                         
  18  11   0         30.09         27.67         2.68 o                         
   0  12   0         50.92         63.57         1.37 o                         
   1  12   0         79.17         96.05         1.22 o                         
   2  12   0        645.32        668.61         4.98 o                         
   3  12   0        383.64        401.31         3.40 o                         
   4  12   0       3062.20       2965.89        19.76 o                         
   5  12   0         85.77         70.61         1.15 o                         
   6  12   0        109.93        139.26         1.72 o                         
   7  12   0         12.42          6.46         0.60 o                         
   8  12   0        309.61        304.19         3.98 o                         
   9  12   0          1.98          3.40         0.64 o                         
  10  12   0        842.40        754.79         6.73 o                         
  11  12   0        248.10        233.64         2.86 o                         
  12  12   0        131.28        130.99         2.29 o                         
  13  12   0          2.76          1.90         0.79 o                         
  14  12   0        299.11        296.82         3.93 o                         
  15  12   0         60.33         58.85         2.12 o                         
  16  12   0        300.56        301.03         6.15 o                         
  17  12   0         75.28         75.40         2.83 o                         
   1  13   0         66.25         57.18         1.13 o                         
   2  13   0          6.76          6.07         0.56 o                         
   3  13   0         96.66         87.62         1.37 o                         
   4  13   0        536.69        454.38         4.00 o                         
   5  13   0        155.46        156.83         2.11 o                         
   6  13   0         21.94         12.64         0.80 o                         
   7  13   0         33.12         28.94         1.06 o                         
   8  13   0        409.04        386.89         4.19 o                         
   9  13   0         33.66         31.62         1.17 o                         
  10  13   0         49.34         47.78         1.48 o                         
  11  13   0         24.35         22.64         1.11 o                         
  12  13   0          6.26          3.76         0.90 o                         
  13  13   0         34.61         38.29         1.66 o                         
  14  13   0         53.01         57.96         2.43 o                         
  15  13   0          0.43         -1.05         1.17 o                         
  16  13   0        427.09        434.81         7.36 o                         
   0  14   0         66.90         71.26         1.88 o                         
   1  14   0         57.60         48.02         1.15 o                         
   2  14   0         60.85         57.54         1.26 o                         
   3  14   0          7.42         13.15         0.76 o                         
   4  14   0       1551.29       1432.66        11.11 o                         
   5  14   0          0.35          0.66         0.58 o                         
   6  14   0       1040.37        962.86         8.75 o                         
   7  14   0         17.01         18.03         1.06 o                         
   8  14   0        167.02        151.56         2.45 o                         
   9  14   0          8.75          7.55         0.88 o                         
  10  14   0          3.78          4.51         0.85 o                         
  11  14   0         43.43         45.85         1.95 o                         
  12  14   0          1.29          0.28         0.94 o                         
  13  14   0         57.00         55.56         2.53 o                         
  14  14   0        169.06        178.75         4.29 o                         
  15  14   0         14.73         15.37         1.96 o                         
  16  14   0          0.00         -0.06         1.45 o                         
   1  15   0         30.28         30.71         1.05 o                         
   2  15   0        329.83        331.93         3.31 o                         
   3  15   0        309.61        319.76         3.33 o                         
   4  15   0         59.32         46.14         1.32 o                         
   5  15   0          0.32          2.27         0.66 o                         
   6  15   0         12.92         12.54         0.98 o                         
   7  15   0         19.16         14.47         1.05 o                         
   8  15   0         14.35          8.90         0.95 o                         
   9  15   0         12.41         13.49         1.06 o                         
  10  15   0          6.97          5.60         0.96 o                         
  11  15   0        639.82        670.14         8.66 o                         
  12  15   0         94.43         97.85         3.11 o                         
  13  15   0          0.00          1.58         1.43 o                         
  14  15   0          2.02          0.32         1.54 o                         
  15  15   0         99.61        109.37         4.32 o                         
   0  16   0        409.67        383.61         6.12 o                         
   1  16   0        185.21        178.32         2.57 o                         
   2  16   0         49.20         50.24         1.44 o                         
   3  16   0          1.93          1.31         0.66 o                         
   4  16   0         16.80         12.23         0.87 o                         
   5  16   0         81.01         78.34         1.92 o                         
   6  16   0         99.89         93.73         2.20 o                         
   7  16   0         22.03         24.20         1.40 o                         
   8  16   0         17.47         15.85         1.18 o                         
   9  16   0        209.89        214.31         3.47 o                         
  10  16   0        195.55        207.00         4.09 o                         
  11  16   0         14.48         15.39         2.09 o                         
  12  16   0        150.35        150.20         4.67 o                         
  13  16   0         31.23         36.84         2.81 o                         
   1  17   0        269.21        279.96         3.58 o                         
   2  17   0         75.31         88.02         2.32 o                         
   3  17   0         24.74         26.17         1.30 o                         
   4  17   0          8.81          9.42         0.98 o                         
   5  17   0          7.12          8.47         1.09 o                         
   6  17   0          4.94          4.11         0.97 o                         
   7  17   0        140.97        137.80         2.77 o                         
   8  17   0          3.56          3.34         1.04 o                         
   9  17   0        214.36        212.40         4.10 o                         
  10  17   0          7.11          5.03         1.74 o                         
  11  17   0        553.02        552.51        11.33 o                         
  12  17   0          4.35          4.10         2.25 o                         
   0  18   0        262.39        266.92         5.09 o                         
   1  18   0         20.69         21.14         1.22 o                         
   2  18   0         54.36         57.84         1.90 o                         
   3  18   0        193.29        186.52         3.28 o                         
   4  18   0         37.79         27.03         1.59 o                         
   5  18   0         76.44         72.81         2.55 o                         
   6  18   0        226.70        232.43         4.43 o                         
   7  18   0         74.04         68.02         2.89 o                         
   8  18   0          0.13          0.01         1.29 o                         
   9  18   0         38.47         35.95         3.00 o                         
  10  18   0         17.07         16.16         2.29 o                         
   1  19   0          2.46         -0.25         1.12 o                         
   2  19   0        167.62        172.44         4.59 o                         
   3  19   0          1.33          1.68         1.18 o                         
   4  19   0         20.53         18.85         1.87 o                         
   5  19   0        203.57        208.22         6.26 o                         
   6  19   0          0.65         -0.94         2.31 o                         
   7  19   0          7.89          6.33         2.31 o                         
   8  19   0         96.20         95.73         4.64 o                         
   0  20   0         66.15         68.71         5.17 o                         
   1  20   0        154.12        156.42         4.28 o                         
   2  20   0         25.33         25.72         2.43 o                         
   3  20   0         41.58         45.92         3.41 o                         
   4  20   0          1.76          2.66         2.20 o                         
   5  20   0        347.17        365.17        11.80 o                         
 -22   1   1          0.12          0.74         1.53 o                         
 -21   1   1          0.07          0.15         1.24 o                         
 -20   1   1          4.46          3.89         1.02 o                         
 -19   1   1         62.75         59.80         1.78 o                         
 -18   1   1        170.24        178.01         2.89 o                         
 -17   1   1        542.80        532.76         5.75 o                         
 -16   1   1        337.53        332.50         3.72 o                         
 -15   1   1       1009.64        995.21         8.37 o                         
 -14   1   1       2133.93       2065.09        14.72 o                         
 -13   1   1        804.47        796.03         5.71 o                         
 -12   1   1        512.25        490.78         3.55 o                         
 -11   1   1        296.18        304.98         2.35 o                         
 -10   1   1        324.46        311.41         2.27 o                         
  -9   1   1        149.84        172.16         1.39 o                         
  -8   1   1        239.24        241.89         1.69 o                         
  -7   1   1        449.42        406.87         2.46 o                         
  -6   1   1         86.75         99.78         0.83 o                         
  -5   1   1         11.43         17.88         0.28 o                         
  -4   1   1       2301.90       2242.95        15.05 o                         
  -3   1   1       1719.56       1731.33        10.19 o                         
  -2   1   1       5076.46       5009.67        32.60 o                         
  -1   1   1       1326.64       1312.53         7.53 o                         
   0   1   1      17854.63      16829.43       164.93 o                         
   1   1   1        410.07        390.87         2.28 o                         
   2   1   1        228.67        266.12         1.64 o                         
   3   1   1         60.25         46.04         0.42 o                         
   4   1   1       4072.44       3801.64        21.35 o                         
   5   1   1        424.60        432.13         2.46 o                         
   6   1   1        866.99        878.06         4.87 o                         
   7   1   1       1373.95       1402.32         7.74 o                         
   8   1   1        358.43        354.07         2.28 o                         
   9   1   1        326.41        298.88         2.26 o                         
  10   1   1         50.68         63.76         0.80 o                         
  11   1   1        627.12        617.53         4.46 o                         
  12   1   1        505.89        511.53         3.93 o                         
  13   1   1         31.25         31.12         0.77 o                         
  14   1   1         57.08         57.28         1.06 o                         
  15   1   1        210.71        206.05         2.12 o                         
  16   1   1         18.28         19.25         0.93 o                         
  17   1   1          9.27         11.04         0.85 o                         
  18   1   1         39.47         39.64         1.50 o                         
  19   1   1          0.28         -0.85         0.85 o                         
  20   1   1         14.75         11.21         1.46 o                         
  21   1   1          0.74          2.20         1.63 o                         
 -22   2   1        118.69        125.15         4.26 o                         
 -21   2   1        141.44        147.96         4.66 o                         
 -20   2   1         71.12         68.48         2.53 o                         
 -19   2   1        431.71        434.99         5.31 o                         
 -18   2   1        397.28        391.67         4.66 o                         
 -17   2   1        619.90        620.80         6.31 o                         
 -16   2   1        603.77        563.49         5.29 o                         
 -15   2   1        280.75        271.85         2.86 o                         
 -14   2   1        133.29        136.43         1.65 o                         
 -13   2   1          2.79          4.48         0.37 o                         
 -12   2   1          0.30          0.67         0.31 o                         
 -11   2   1         15.40         10.55         0.38 o                         
 -10   2   1         33.50         40.53         0.56 o                         
  -9   2   1       1002.53        968.93         5.85 o                         
  -8   2   1        493.32        520.29         3.06 o                         
  -7   2   1          8.82         10.01         0.25 o                         
  -6   2   1       5431.18       5291.01        32.56 o                         
  -5   2   1        150.09        123.62         0.89 o                         
  -4   2   1         40.21         40.92         0.43 o                         
  -3   2   1       4171.96       4073.07        25.49 o                         
  -2   2   1       6151.12       6000.75        37.89 o                         
  -1   2   1          3.07          4.68         0.21 o                         
   0   2   1       2444.26       2468.77        14.14 o                         
   1   2   1          4.64          6.40         0.21 o                         
   2   2   1       4085.04       3933.42        24.77 o                         
   3   2   1        918.94        800.92         4.72 o                         
   4   2   1       5379.22       5094.12        30.44 o                         
   5   2   1        166.85        213.76         1.32 o                         
   6   2   1       4725.91       4875.79        26.19 o                         
   7   2   1        298.24        291.67         1.97 o                         
   8   2   1        130.94        169.92         1.39 o                         
   9   2   1         78.96         98.99         0.99 o                         
  10   2   1         72.25         78.71         0.91 o                         
  11   2   1         38.02         43.69         0.75 o                         
  12   2   1       1118.43       1065.95         7.19 o                         
  13   2   1       1222.05       1128.77         7.83 o                         
  14   2   1         63.76         60.96         1.09 o                         
  15   2   1       1086.94       1011.13         7.61 o                         
  16   2   1        114.48        109.49         1.70 o                         
  17   2   1         19.07         16.85         0.95 o                         
  18   2   1        113.35        116.21         2.20 o                         
  19   2   1        196.81        200.23         3.52 o                         
  20   2   1         34.10         33.47         2.12 o                         
  21   2   1         24.69         22.40         2.34 o                         
 -21   3   1          0.30         -0.19         1.84 o                         
 -20   3   1          6.44          8.45         1.45 o                         
 -19   3   1         14.02         12.87         1.14 o                         
 -18   3   1          9.99         10.47         0.98 o                         
 -17   3   1         45.05         47.96         1.44 o                         
 -16   3   1         34.76         35.90         1.19 o                         
 -15   3   1         76.13         77.43         1.31 o                         
 -14   3   1        244.72        233.95         2.27 o                         
 -13   3   1        362.82        335.75         2.81 o                         
 -12   3   1         22.60         22.26         0.59 o                         
 -11   3   1        766.59        800.19         4.89 o                         
 -10   3   1        136.48        142.48         1.18 o                         
  -9   3   1         44.08         53.82         0.63 o                         
  -8   3   1          7.56         12.15         0.34 o                         
  -7   3   1        898.59        891.20         5.12 o                         
  -6   3   1         37.05         25.09         0.45 o                         
  -5   3   1       1007.53       1023.19         5.61 o                         
  -4   3   1          0.72          0.55         0.17 o                         
  -3   3   1       1115.61       1144.19         7.72 o                         
  -2   3   1       3102.13       3014.03        16.67 o                         
  -1   3   1      16210.89      16376.33       104.81 o                         
   0   3   1         15.48         11.04         0.25 o                         
   1   3   1       6441.68       6355.63        38.10 o                         
   2   3   1       3257.60       3348.27        19.04 o                         
   3   3   1       8914.72       9107.08        50.46 o                         
   4   3   1        751.62        784.26         4.57 o                         
   5   3   1         64.32         79.56         0.65 o                         
   6   3   1        550.04        644.17         3.57 o                         
   7   3   1        633.84        629.16         3.95 o                         
   8   3   1       1728.51       1930.93        11.31 o                         
   9   3   1        204.75        210.18         1.63 o                         
  10   3   1        348.34        383.81         2.86 o                         
  11   3   1        569.95        570.46         4.10 o                         
  12   3   1        836.17        779.74         5.38 o                         
  13   3   1        840.22        808.69         5.86 o                         
  14   3   1         84.51         71.12         1.23 o                         
  15   3   1          7.00          8.28         0.61 o                         
  16   3   1          2.01          1.89         0.59 o                         
  17   3   1          3.08          5.12         0.73 o                         
  18   3   1         49.66         58.91         1.72 o                         
  19   3   1         23.37         24.12         1.54 o                         
  20   3   1         11.81          8.78         1.78 o                         
  21   3   1         40.21         48.83         4.30 o                         
 -21   4   1         77.50         72.93         4.17 o                         
 -20   4   1         44.56         42.37         2.79 o                         
 -19   4   1         85.97         88.48         2.31 o                         
 -18   4   1         59.31         53.60         1.70 o                         
 -17   4   1         45.95         50.43         1.47 o                         
 -16   4   1        509.00        525.88         5.15 o                         
 -15   4   1       1003.00        992.22         8.01 o                         
 -14   4   1        100.57         90.11         1.30 o                         
 -13   4   1         81.46         83.71         1.07 o                         
 -12   4   1        117.77        105.57         1.07 o                         
 -11   4   1         73.47         57.76         0.75 o                         
 -10   4   1       1836.57       1794.13        10.26 o                         
  -9   4   1       2385.98       2339.89        13.60 o                         
  -8   4   1         23.19         26.52         0.43 o                         
  -7   4   1       1504.13       1529.65         8.71 o                         
  -6   4   1         12.25          3.81         0.20 o                         
  -5   4   1        256.57        218.16         1.51 o                         
  -4   4   1       2891.06       2899.75        19.57 o                         
  -3   4   1       2959.91       2915.39        15.69 o                         
  -2   4   1          0.95          1.33         0.16 o                         
  -1   4   1        333.64        353.04         2.14 o                         
   0   4   1          0.46          1.66         0.14 o                         
   1   4   1       2801.95       2717.15        16.00 o                         
   2   4   1       3273.46       3392.08        19.64 o                         
   3   4   1       1290.78       1288.08         7.66 o                         
   4   4   1       1383.46       1553.81         8.12 o                         
   5   4   1        370.55        463.29         2.73 o                         
   6   4   1         99.39        100.55         0.85 o                         
   7   4   1         10.52         10.37         0.32 o                         
   8   4   1          3.85         11.09         0.37 o                         
   9   4   1       1325.43       1231.67         7.70 o                         
  10   4   1        226.73        251.16         2.14 o                         
  11   4   1         50.70         49.50         0.91 o                         
  12   4   1        273.26        273.51         2.47 o                         
  13   4   1         11.87         14.23         0.64 o                         
  14   4   1         63.38         50.17         1.10 o                         
  15   4   1        403.18        387.96         3.48 o                         
  16   4   1        293.53        291.77         3.02 o                         
  17   4   1          0.34          0.42         0.67 o                         
  18   4   1        170.52        164.78         2.69 o                         
  19   4   1        102.44         99.12         3.10 o                         
  20   4   1          1.07         -0.82         1.29 o                         
 -21   5   1         45.90         43.13         3.45 o                         
 -20   5   1        147.91        129.95         4.56 o                         
 -19   5   1        494.44        484.59         5.90 o                         
 -18   5   1         95.35        105.96         2.28 o                         
 -17   5   1        258.72        265.73         3.35 o                         
 -16   5   1        361.57        351.09         3.74 o                         
 -15   5   1        678.43        657.73         5.38 o                         
 -14   5   1         20.15         17.24         0.68 o                         
 -13   5   1          5.33          9.53         0.49 o                         
 -12   5   1        812.39        811.04         5.24 o                         
 -11   5   1         12.87         15.31         0.46 o                         
 -10   5   1        314.63        293.55         2.18 o                         
  -9   5   1       1965.83       2072.77        12.33 o                         
  -8   5   1        277.88        300.78         2.09 o                         
  -7   5   1         11.47         15.56         0.37 o                         
  -6   5   1       1658.93       1737.56        10.78 o                         
  -5   5   1        899.50        955.74         5.07 o                         
  -4   5   1        893.22        977.64         5.38 o                         
  -3   5   1          3.07          1.01         0.15 o                         
  -2   5   1        106.13         87.20         0.77 o                         
  -1   5   1       1275.75       1324.85         8.60 o                         
   0   5   1        544.35        570.50         3.54 o                         
   1   5   1       3131.27       3319.46        23.16 o                         
   2   5   1        749.99        750.55         4.51 o                         
   3   5   1        260.90        304.52         2.00 o                         
   4   5   1        753.11        933.38         5.42 o                         
   5   5   1      11048.80      11862.75        65.73 o                         
   6   5   1         28.51         26.35         0.55 o                         
   7   5   1         63.61         61.97         0.80 o                         
   8   5   1        248.48        250.36         2.08 o                         
   9   5   1         92.61         95.24         1.07 o                         
  10   5   1         32.61         35.70         0.78 o                         
  11   5   1         52.40         56.20         1.02 o                         
  12   5   1          2.95          0.20         0.39 o                         
  13   5   1          1.98          1.86         0.50 o                         
  14   5   1        679.53        661.28         5.43 o                         
  15   5   1         35.00         38.13         1.08 o                         
  16   5   1          1.17          0.96         0.60 o                         
  17   5   1         26.60         19.26         1.06 o                         
  18   5   1         24.29         29.18         1.32 o                         
  19   5   1         43.39         42.96         3.05 o                         
  20   5   1        156.23        159.89         5.42 o                         
 -21   6   1          2.73          1.20         1.98 o                         
 -20   6   1         22.49         24.32         2.37 o                         
 -19   6   1        157.36        156.40         3.23 o                         
 -18   6   1         30.42         25.25         1.35 o                         
 -17   6   1          3.27          1.77         0.80 o                         
 -16   6   1         73.16         74.97         1.57 o                         
 -15   6   1          1.80          1.17         0.51 o                         
 -14   6   1          6.12          8.58         0.58 o                         
 -13   6   1         27.24         35.94         0.88 o                         
 -12   6   1          9.24          7.54         0.45 o                         
 -11   6   1        216.15        203.43         1.77 o                         
 -10   6   1         48.98         52.65         0.80 o                         
  -9   6   1        591.26        611.99         4.05 o                         
  -8   6   1         12.62         14.69         0.41 o                         
  -7   6   1        187.36        184.08         1.44 o                         
  -6   6   1        273.64        313.96         2.11 o                         
  -5   6   1          6.18          5.66         0.27 o                         
  -4   6   1         85.68         83.84         0.75 o                         
  -3   6   1         41.35         48.10         0.52 o                         
  -2   6   1       1906.81       2220.38        11.70 o                         
  -1   6   1       2227.51       2578.26        14.22 o                         
   0   6   1        753.16        866.66         4.97 o                         
   1   6   1        186.54        243.51         1.65 o                         
   2   6   1        323.65        390.33         2.39 o                         
   3   6   1       2094.06       2436.16        13.54 o                         
   4   6   1         18.27         36.01         0.64 o                         
   5   6   1        745.13        756.22         5.06 o                         
   6   6   1        532.27        622.95         4.23 o                         
   7   6   1        686.69        700.78         4.48 o                         
   8   6   1        421.39        427.60         3.17 o                         
   9   6   1        671.33        722.34         5.08 o                         
  10   6   1         16.88         10.05         0.46 o                         
  11   6   1        221.06        211.12         2.21 o                         
  12   6   1        108.51         91.91         1.38 o                         
  13   6   1        111.54        118.70         1.66 o                         
  14   6   1          4.89          6.58         0.69 o                         
  15   6   1        191.87        193.35         2.41 o                         
  16   6   1         63.11         55.84         1.42 o                         
  17   6   1          6.73          6.82         0.85 o                         
  18   6   1         16.12         18.30         1.18 o                         
  19   6   1         34.22         38.11         2.13 o                         
  20   6   1         63.67         59.19         5.52 o                         
 -20   7   1          0.01         -0.22         1.42 o                         
 -19   7   1          6.51          6.56         1.36 o                         
 -18   7   1        330.53        340.73         4.58 o                         
 -17   7   1         61.17         64.75         1.86 o                         
 -16   7   1         73.31         71.89         1.56 o                         
 -15   7   1         72.89         69.48         1.60 o                         
 -14   7   1         48.52         43.52         1.07 o                         
 -13   7   1       1442.30       1348.83        10.23 o                         
 -12   7   1        536.36        514.05         4.21 o                         
 -11   7   1       2755.25       2629.34        16.22 o                         
 -10   7   1         98.30         78.70         0.95 o                         
  -9   7   1         43.81         45.73         0.73 o                         
  -8   7   1        356.91        365.10         2.51 o                         
  -7   7   1        475.02        497.00         3.23 o                         
  -6   7   1        170.29        215.74         1.59 o                         
  -5   7   1       2314.61       2467.37        13.94 o                         
  -4   7   1       2796.83       3239.22        17.82 o                         
  -3   7   1       1363.33       1367.52         8.00 o                         
  -2   7   1        296.41        340.50         2.22 o                         
  -1   7   1        289.65        348.81         2.27 o                         
   0   7   1          8.57         10.30         0.44 o                         
   1   7   1       2615.89       2892.73        16.21 o                         
   2   7   1       4054.13       4531.99        32.97 o                         
   3   7   1        660.34        753.42         4.74 o                         
   4   7   1          4.30          1.08         0.21 o                         
   5   7   1        184.15        242.14         1.81 o                         
   6   7   1        299.89        308.36         2.28 o                         
   7   7   1        127.10        102.27         1.11 o                         
   8   7   1        448.97        429.51         3.60 o                         
   9   7   1        632.24        625.53         4.43 o                         
  10   7   1        233.42        191.31         1.84 o                         
  11   7   1         19.97         10.67         0.53 o                         
  12   7   1          6.75         10.42         0.63 o                         
  13   7   1         90.88         81.88         1.68 o                         
  14   7   1         61.33         71.63         1.58 o                         
  15   7   1         76.28         67.00         1.60 o                         
  16   7   1          9.58          6.54         0.78 o                         
  17   7   1          0.83          2.00         0.76 o                         
  18   7   1        239.56        258.22         4.20 o                         
  19   7   1         10.22         10.98         1.45 o                         
 -20   8   1          2.23          1.48         1.60 o                         
 -19   8   1         21.41         15.38         1.70 o                         
 -18   8   1         23.64         19.37         1.47 o                         
 -17   8   1        119.16        112.26         2.39 o                         
 -16   8   1        182.54        174.53         2.48 o                         
 -15   8   1        414.45        418.33         4.16 o                         
 -14   8   1         78.68         63.55         1.34 o                         
 -13   8   1          0.35          1.05         0.51 o                         
 -12   8   1        408.39        397.78         3.39 o                         
 -11   8   1         50.90         53.89         1.18 o                         
 -10   8   1        139.90        132.42         1.32 o                         
  -9   8   1        104.69        127.09         1.28 o                         
  -8   8   1        727.80        744.63         4.67 o                         
  -7   8   1         76.26         87.84         0.89 o                         
  -6   8   1         24.23         31.79         0.68 o                         
  -5   8   1        561.38        573.27         3.69 o                         
  -4   8   1        177.78        163.03         1.43 o                         
  -3   8   1        124.41        107.29         1.03 o                         
  -2   8   1       1589.63       1825.44        10.79 o                         
  -1   8   1         17.51         28.18         0.69 o                         
   0   8   1          4.00          4.02         0.26 o                         
   1   8   1          9.44         14.84         0.39 o                         
   2   8   1         79.07         68.27         0.87 o                         
   3   8   1         54.16         87.15         0.94 o                         
   4   8   1       1466.27       1527.81         9.47 o                         
   5   8   1        340.39        317.02         2.35 o                         
   6   8   1       1563.52       1566.20         9.62 o                         
   7   8   1        625.26        652.53         4.51 o                         
   8   8   1        267.06        298.45         2.57 o                         
   9   8   1        701.48        596.85         4.60 o                         
  10   8   1        580.57        542.29         4.19 o                         
  11   8   1         72.46         57.44         1.13 o                         
  12   8   1        169.32        133.78         1.84 o                         
  13   8   1        665.90        596.40         5.21 o                         
  14   8   1         58.77         57.84         1.45 o                         
  15   8   1          5.43          7.24         0.80 o                         
  16   8   1         30.22         26.33         1.11 o                         
  17   8   1         52.10         53.62         1.67 o                         
  18   8   1        124.02        125.15         3.03 o                         
  19   8   1         91.95         88.45         3.62 o                         
 -20   9   1         48.53         50.39         5.24 o                         
 -19   9   1        167.37        178.88         4.54 o                         
 -18   9   1         10.20         13.08         1.38 o                         
 -17   9   1          5.77          5.59         0.94 o                         
 -16   9   1          0.06          0.75         0.71 o                         
 -15   9   1        309.47        274.99         3.42 o                         
 -14   9   1          4.79          3.43         0.62 o                         
 -13   9   1        406.14        399.03         3.80 o                         
 -12   9   1        733.72        685.99         5.58 o                         
 -11   9   1        238.92        225.90         2.40 o                         
 -10   9   1        329.42        323.00         3.09 o                         
  -9   9   1          6.70          2.91         0.34 o                         
  -8   9   1          3.33          3.95         0.33 o                         
  -7   9   1        611.69        603.55         4.61 o                         
  -6   9   1         12.71         16.98         0.52 o                         
  -5   9   1        131.65        120.04         1.22 o                         
  -4   9   1          0.97          0.87         0.24 o                         
  -3   9   1        510.76        547.78         3.55 o                         
  -2   9   1        117.77        107.71         1.11 o                         
  -1   9   1        642.60        739.94         4.68 o                         
   0   9   1        169.09        156.42         1.36 o                         
   1   9   1        406.58        408.61         2.84 o                         
   2   9   1        192.55        257.64         2.30 o                         
   3   9   1       1809.29       1889.59        12.02 o                         
   4   9   1         81.08         62.80         0.89 o                         
   5   9   1         14.40         11.95         0.49 o                         
   6   9   1          4.95          0.57         0.32 o                         
   7   9   1         66.94         82.30         1.14 o                         
   8   9   1         72.06         56.58         1.10 o                         
   9   9   1       4572.60       4280.52        28.51 o                         
  10   9   1         28.32         44.08         1.05 o                         
  11   9   1       1275.30       1102.17         8.29 o                         
  12   9   1         19.82         17.20         0.82 o                         
  13   9   1         16.69         17.70         0.89 o                         
  14   9   1          8.72          6.71         0.79 o                         
  15   9   1        205.41        211.16         2.88 o                         
  16   9   1          0.09         -0.14         0.74 o                         
  17   9   1          2.08          2.42         0.96 o                         
  18   9   1         61.47         54.65         2.38 o                         
  19   9   1         40.28         42.78         2.62 o                         
 -19  10   1        112.34        120.66         4.42 o                         
 -18  10   1          7.64          8.93         1.55 o                         
 -17  10   1         75.96         80.56         2.33 o                         
 -16  10   1         12.42         17.02         1.11 o                         
 -15  10   1          2.35          2.14         0.76 o                         
 -14  10   1        324.13        337.96         3.59 o                         
 -13  10   1        280.41        265.85         3.00 o                         
 -12  10   1        340.22        350.05         3.33 o                         
 -11  10   1          5.36          3.59         0.53 o                         
 -10  10   1         20.69         17.57         0.74 o                         
  -9  10   1         39.48         40.08         0.91 o                         
  -8  10   1         55.44         60.01         1.05 o                         
  -7  10   1        407.88        396.80         3.20 o                         
  -6  10   1        439.15        489.52         3.57 o                         
  -5  10   1          1.83          5.10         0.38 o                         
  -4  10   1         70.34         77.13         0.94 o                         
  -3  10   1        111.04        145.93         1.43 o                         
  -2  10   1         18.61         11.71         0.46 o                         
  -1  10   1        173.52        184.65         1.64 o                         
   0  10   1          0.04          0.14         0.26 o                         
   1  10   1         54.96         42.91         0.74 o                         
   2  10   1         11.25         14.57         0.51 o                         
   3  10   1        149.26        167.02         1.66 o                         
   4  10   1        260.02        261.10         2.58 o                         
   5  10   1        194.51        210.42         2.12 o                         
   6  10   1          2.03          0.19         0.36 o                         
   7  10   1         88.10         66.96         1.20 o                         
   8  10   1          0.01          4.20         0.53 o                         
   9  10   1        143.78        133.21         1.69 o                         
  10  10   1         34.53         36.05         1.00 o                         
  11  10   1          4.63         11.29         0.71 o                         
  12  10   1          2.73          0.82         0.55 o                         
  13  10   1          9.43          7.76         0.76 o                         
  14  10   1         10.98          7.62         0.86 o                         
  15  10   1         13.64         15.12         1.04 o                         
  16  10   1          0.84          1.73         0.92 o                         
  17  10   1          1.04          0.14         1.05 o                         
  18  10   1         79.83         85.94         3.08 o                         
 -18  11   1        236.08        264.71         6.29 o                         
 -17  11   1          0.31         -1.02         1.02 o                         
 -16  11   1         55.29         59.29         2.01 o                         
 -15  11   1         28.76         32.07         1.37 o                         
 -14  11   1          1.67          0.84         0.67 o                         
 -13  11   1         13.91         11.09         0.82 o                         
 -12  11   1         41.68         35.74         1.09 o                         
 -11  11   1        371.92        361.41         3.46 o                         
 -10  11   1        236.35        230.88         2.42 o                         
  -9  11   1          7.75          5.09         0.53 o                         
  -8  11   1          0.32          0.53         0.43 o                         
  -7  11   1        747.73        686.53         5.43 o                         
  -6  11   1       1027.71       1055.24         7.35 o                         
  -5  11   1       2877.46       2821.21        17.69 o                         
  -4  11   1        324.32        312.39         2.44 o                         
  -3  11   1         28.99         37.18         0.75 o                         
  -2  11   1         11.48         18.04         0.57 o                         
  -1  11   1         13.77         22.97         0.58 o                         
   0  11   1         38.91         42.81         0.77 o                         
   1  11   1       2283.27       2398.61        14.97 o                         
   2  11   1        339.89        311.63         2.79 o                         
   3  11   1       1155.92       1135.07         7.78 o                         
   4  11   1       1529.80       1488.98        10.56 o                         
   5  11   1        719.44        751.22         5.99 o                         
   6  11   1        127.81        107.13         1.45 o                         
   7  11   1        994.20       1037.13         9.10 o                         
   8  11   1         86.58         91.69         1.62 o                         
   9  11   1        118.24        101.37         1.80 o                         
  10  11   1         90.05         62.22         1.34 o                         
  11  11   1          5.73          6.49         0.72 o                         
  12  11   1         17.89         15.11         0.96 o                         
  13  11   1          2.52          3.44         0.76 o                         
  14  11   1          1.74          1.09         0.83 o                         
  15  11   1        153.69        159.74         3.05 o                         
  16  11   1        137.23        128.47         3.05 o                         
  17  11   1        337.72        360.18         6.00 o                         
 -18  12   1         43.88         43.47         3.08 o                         
 -17  12   1         62.76         64.45         2.73 o                         
 -16  12   1         15.47         18.18         1.53 o                         
 -15  12   1        104.01        114.51         3.08 o                         
 -14  12   1        233.68        222.50         3.25 o                         
 -13  12   1         50.93         45.28         1.47 o                         
 -12  12   1         53.55         48.77         1.43 o                         
 -11  12   1        114.82        122.67         1.99 o                         
 -10  12   1        628.71        609.22         5.32 o                         
  -9  12   1        489.14        514.83         4.55 o                         
  -8  12   1        320.84        303.90         3.01 o                         
  -7  12   1        110.35        116.22         1.59 o                         
  -6  12   1       1482.89       1393.74         9.92 o                         
  -5  12   1         37.08         33.56         0.92 o                         
  -4  12   1        196.95        185.64         1.89 o                         
  -3  12   1        149.95        127.85         1.48 o                         
  -2  12   1        199.58        204.43         1.94 o                         
  -1  12   1        260.81        273.65         2.26 o                         
   0  12   1         18.05          6.20         0.44 o                         
   1  12   1       1567.36       1515.26         9.83 o                         
   2  12   1        121.44        105.47         1.39 o                         
   3  12   1       2341.98       2236.28        15.20 o                         
   4  12   1          0.11          0.15         0.45 o                         
   5  12   1          7.31          6.30         0.59 o                         
   6  12   1         13.96          8.16         0.63 o                         
   7  12   1          1.85          2.23         0.63 o                         
   8  12   1        581.32        595.21         6.33 o                         
   9  12   1          2.13          2.97         0.66 o                         
  10  12   1         31.10         26.65         1.17 o                         
  11  12   1         27.16         32.32         1.33 o                         
  12  12   1          1.86          1.10         0.71 o                         
  13  12   1         51.54         52.43         1.61 o                         
  14  12   1        250.28        259.73         3.54 o                         
  15  12   1        112.00        116.83         2.97 o                         
  16  12   1         81.38         78.53         2.71 o                         
  17  12   1         71.72         89.84         3.49 o                         
 -17  13   1          9.69          7.97         1.68 o                         
 -16  13   1         15.84         17.61         1.97 o                         
 -15  13   1        198.31        201.04         8.17 o                         
 -14  13   1        128.83        118.98         2.78 o                         
 -13  13   1        159.84        165.57         3.07 o                         
 -12  13   1         11.39         12.77         1.11 o                         
 -11  13   1         43.62         45.69         1.49 o                         
 -10  13   1         10.58         11.46         0.88 o                         
  -9  13   1         42.32         48.70         1.39 o                         
  -8  13   1          0.35          0.36         0.57 o                         
  -7  13   1         69.35         58.60         1.44 o                         
  -6  13   1         64.67         92.80         1.50 o                         
  -5  13   1        724.55        716.90         5.76 o                         
  -4  13   1         68.20         57.57         1.19 o                         
  -3  13   1        217.12        200.30         2.14 o                         
  -2  13   1         38.20         33.54         0.92 o                         
  -1  13   1          6.13          8.68         0.59 o                         
   0  13   1        349.39        321.83         2.88 o                         
   1  13   1        318.72        257.64         2.54 o                         
   2  13   1         50.40         49.92         1.11 o                         
   3  13   1        535.66        602.30         4.86 o                         
   4  13   1        190.66        152.70         1.99 o                         
   5  13   1        242.07        250.90         2.83 o                         
   6  13   1          0.07         -0.04         0.56 o                         
   7  13   1        208.59        200.32         2.81 o                         
   8  13   1          1.48          1.75         0.64 o                         
   9  13   1         48.39         51.85         1.43 o                         
  10  13   1          2.39          1.50         0.72 o                         
  11  13   1          0.00         -0.02         0.72 o                         
  12  13   1        520.67        509.05         5.50 o                         
  13  13   1        162.59        172.88         2.93 o                         
  14  13   1        201.54        204.02         4.04 o                         
  15  13   1         13.20         15.89         1.64 o                         
  16  13   1        248.04        269.37         5.54 o                         
 -16  14   1         48.52         45.09         2.81 o                         
 -15  14   1         43.74         47.20         3.60 o                         
 -14  14   1         42.20         39.91         2.44 o                         
 -13  14   1          6.38          7.82         1.23 o                         
 -12  14   1         21.41         18.13         1.39 o                         
 -11  14   1         78.61         71.68         2.13 o                         
 -10  14   1        131.47        125.84         2.29 o                         
  -9  14   1         12.03         10.52         0.93 o                         
  -8  14   1         67.45         63.66         1.74 o                         
  -7  14   1        185.67        205.49         2.73 o                         
  -6  14   1        102.33         77.65         1.64 o                         
  -5  14   1         16.00         17.04         0.85 o                         
  -4  14   1          7.65         11.39         0.70 o                         
  -3  14   1          0.04          2.43         0.52 o                         
  -2  14   1        706.86        679.98         5.51 o                         
  -1  14   1        321.32        313.68         3.06 o                         
   0  14   1          0.02          1.78         0.54 o                         
   1  14   1         10.05         16.27         0.76 o                         
   2  14   1        265.94        263.78         2.73 o                         
   3  14   1         41.61         33.73         1.05 o                         
   4  14   1         30.73         18.50         0.91 o                         
   5  14   1          1.41          3.66         0.69 o                         
   6  14   1         36.85         26.98         1.36 o                         
   7  14   1          4.76          6.52         0.87 o                         
   8  14   1        111.05        106.02         2.19 o                         
   9  14   1          0.04          1.55         0.75 o                         
  10  14   1          6.85         10.11         1.10 o                         
  11  14   1         76.84         71.43         2.02 o                         
  12  14   1          0.08          0.19         0.88 o                         
  13  14   1        102.16        110.98         3.12 o                         
  14  14   1          8.41         10.56         1.58 o                         
  15  14   1         20.10         19.96         2.06 o                         
 -15  15   1         34.56         40.05         3.56 o                         
 -14  15   1          8.72          3.09         1.81 o                         
 -13  15   1        251.85        256.79         5.56 o                         
 -12  15   1         10.71         14.06         1.55 o                         
 -11  15   1          0.19          0.80         1.04 o                         
 -10  15   1          0.95          1.30         0.87 o                         
  -9  15   1         78.32         73.52         2.04 o                         
  -8  15   1        117.49        106.72         2.30 o                         
  -7  15   1          0.87          0.64         0.73 o                         
  -6  15   1          3.83          6.36         0.79 o                         
  -5  15   1         49.23         48.99         1.33 o                         
  -4  15   1          0.01          0.04         0.58 o                         
  -3  15   1          1.40          2.16         0.63 o                         
  -2  15   1        227.80        229.98         2.84 o                         
  -1  15   1        239.78        238.66         2.74 o                         
   0  15   1          8.42          6.12         0.70 o                         
   1  15   1         15.36         16.70         0.92 o                         
   2  15   1         54.20         53.84         1.40 o                         
   3  15   1          0.53         -0.22         0.57 o                         
   4  15   1         57.27         52.02         1.54 o                         
   5  15   1         26.72         30.25         1.32 o                         
   6  15   1        124.97        123.36         2.47 o                         
   7  15   1          1.13         -0.38         0.72 o                         
   8  15   1         11.10         12.16         1.16 o                         
   9  15   1         16.82         22.55         1.29 o                         
  10  15   1        153.44        153.36         3.16 o                         
  11  15   1         27.12         25.74         1.51 o                         
  12  15   1          2.97          1.89         1.20 o                         
  13  15   1          3.03          2.44         1.41 o                         
  14  15   1         17.49         19.91         2.13 o                         
 -14  16   1        173.22        169.89         6.46 o                         
 -13  16   1         58.19         55.14         3.23 o                         
 -12  16   1        321.72        354.97         6.92 o                         
 -11  16   1         70.31         76.47         3.08 o                         
 -10  16   1          0.02         -0.66         0.90 o                         
  -9  16   1        148.83        153.15         2.91 o                         
  -8  16   1         23.95         22.19         1.40 o                         
  -7  16   1          7.14          7.29         1.01 o                         
  -6  16   1         32.48         27.84         1.35 o                         
  -5  16   1         36.27         35.24         1.44 o                         
  -4  16   1        154.60        162.31         2.46 o                         
  -3  16   1        652.39        649.58         6.28 o                         
  -2  16   1          5.44          1.50         0.68 o                         
  -1  16   1        186.79        183.90         2.57 o                         
   0  16   1        292.07        276.34         3.34 o                         
   1  16   1         70.86         65.51         1.92 o                         
   2  16   1          0.59         -0.06         0.70 o                         
   3  16   1         73.49         76.35         1.95 o                         
   4  16   1         24.40         26.55         1.31 o                         
   5  16   1         21.13         21.16         1.24 o                         
   6  16   1        118.53        121.69         2.40 o                         
   7  16   1          9.54          9.27         1.02 o                         
   8  16   1        168.40        183.49         3.00 o                         
   9  16   1        444.96        456.59         5.37 o                         
  10  16   1          2.91          5.90         1.29 o                         
  11  16   1        528.15        551.20         7.42 o                         
  12  16   1        137.25        132.75         4.23 o                         
  13  16   1         53.51         53.55         3.60 o                         
 -12  17   1         13.55         14.54         2.29 o                         
 -11  17   1         25.80         24.09         2.31 o                         
 -10  17   1         57.35         52.07         2.55 o                         
  -9  17   1         63.96         57.18         2.29 o                         
  -8  17   1        126.63        127.92         3.22 o                         
  -7  17   1         27.30         25.13         1.59 o                         
  -6  17   1          0.00          0.92         0.90 o                         
  -5  17   1        330.60        316.44         4.31 o                         
  -4  17   1         26.26         30.46         1.29 o                         
  -3  17   1         70.07         67.15         1.74 o                         
  -2  17   1        120.15        120.85         2.22 o                         
  -1  17   1         53.23         55.70         1.71 o                         
   0  17   1          9.05          8.87         0.89 o                         
   1  17   1         76.95         73.30         1.95 o                         
   2  17   1        102.74        106.00         2.40 o                         
   3  17   1         32.43         35.40         1.71 o                         
   4  17   1         41.03         38.69         1.56 o                         
   5  17   1         12.68         10.87         1.13 o                         
   6  17   1          2.96          3.51         0.91 o                         
   7  17   1        127.12        113.80         2.49 o                         
   8  17   1         48.93         45.01         1.97 o                         
   9  17   1          0.02         -0.54         1.16 o                         
  10  17   1          3.18          2.36         1.35 o                         
  11  17   1        135.24        152.69         5.99 o                         
 -11  18   1         11.30         13.39         2.51 o                         
 -10  18   1          2.94          3.19         1.89 o                         
  -9  18   1         90.13         82.01         3.29 o                         
  -8  18   1          7.56          4.59         1.51 o                         
  -7  18   1        229.13        236.26         5.25 o                         
  -6  18   1        193.00        195.99         4.45 o                         
  -5  18   1         30.52         24.67         1.55 o                         
  -4  18   1        290.90        296.06         4.08 o                         
  -3  18   1        185.20        193.70         2.96 o                         
  -2  18   1        908.39        930.72         8.78 o                         
  -1  18   1         28.02         39.41         1.54 o                         
   0  18   1         76.59         73.71         2.06 o                         
   1  18   1        146.52        155.62         2.74 o                         
   2  18   1         49.74         53.89         1.81 o                         
   3  18   1         84.01         86.42         2.27 o                         
   4  18   1         22.97         19.86         1.44 o                         
   5  18   1          0.39          0.49         1.06 o                         
   6  18   1         25.00         23.69         1.73 o                         
   7  18   1          1.83          0.39         1.29 o                         
   8  18   1          1.28          2.36         1.38 o                         
   9  18   1         21.53         19.95         2.25 o                         
  10  18   1          4.39          3.92         1.82 o                         
  -9  19   1         30.24         30.71         2.95 o                         
  -8  19   1          0.80         -0.18         1.62 o                         
  -7  19   1        244.70        246.54         6.73 o                         
  -6  19   1         57.12         64.26         3.51 o                         
  -5  19   1        190.82        189.37         5.45 o                         
  -4  19   1        128.89        131.01         4.52 o                         
  -3  19   1         82.57         82.18         2.87 o                         
  -2  19   1          1.59          2.14         1.10 o                         
  -1  19   1        226.52        233.72         4.16 o                         
   0  19   1          8.06         10.63         1.38 o                         
   1  19   1        359.90        370.06         5.58 o                         
   2  19   1        576.82        590.85         7.74 o                         
   3  19   1          1.62          4.40         1.28 o                         
   4  19   1         30.95         32.77         2.38 o                         
   5  19   1          0.71          2.29         1.64 o                         
   6  19   1         13.85          8.32         1.81 o                         
   7  19   1        108.01        109.39         4.39 o                         
   8  19   1         86.99         85.28         3.96 o                         
  -5  20   1        380.10        380.76         9.07 o                         
  -4  20   1        110.31        112.15         6.65 o                         
  -3  20   1         30.51         30.86         3.00 o                         
  -2  20   1         36.55         38.68         2.52 o                         
  -1  20   1          0.94          0.96         1.36 o                         
   0  20   1        212.94        199.26         4.48 o                         
   1  20   1         36.82         40.88         2.82 o                         
   2  20   1          9.53          9.74         1.80 o                         
   3  20   1        174.79        169.63         7.68 o                         
   4  20   1         14.33         17.19         2.51 o                         
   5  20   1        354.95        341.16        13.62 o                         
 -22   0   2          3.10          2.01         2.72 o                         
 -21   0   2         20.61         22.33         3.51 o                         
 -20   0   2        170.15        162.92         4.21 o                         
 -19   0   2        218.75        219.47         4.66 o                         
 -18   0   2        830.40        844.14        12.23 o                         
 -17   0   2         27.54         26.27         1.57 o                         
 -16   0   2        209.59        210.93         3.64 o                         
 -15   0   2       1343.62       1309.97        16.43 o                         
 -14   0   2        491.91        463.31         7.28 o                         
 -13   0   2       1482.33       1458.22        13.40 o                         
 -12   0   2       1163.50       1129.54        10.22 o                         
 -11   0   2        702.39        652.45         5.97 o                         
 -10   0   2        752.06        769.71         6.85 o                         
  -9   0   2       3564.95       3734.80        29.77 o                         
  -8   0   2        251.40        241.66         2.59 o                         
  -7   0   2        611.74        666.91         5.25 o                         
  -6   0   2      11100.17      10702.77        84.97 o                         
  -5   0   2        695.45        659.06         5.52 o                         
  -4   0   2      32436.96      31426.49       340.78 o                         
  -2   0   2        493.10        412.65         3.61 o                         
  -1   0   2      11660.27      10902.09       125.79 o                         
   0   0   2       2276.24       2099.14        16.74 o                         
   1   0   2       9898.95       9414.77        82.21 o                         
   2   0   2        377.87        288.47         2.35 o                         
   3   0   2       1778.73       1711.68        14.65 o                         
   4   0   2        394.85        441.24         3.43 o                         
   5   0   2       1791.46       1876.92        13.93 o                         
   6   0   2       1888.14       1597.02        12.62 o                         
   7   0   2         31.55         18.63         0.49 o                         
   8   0   2        122.68        111.48         1.32 o                         
   9   0   2       5524.10       5464.74        46.21 o                         
  10   0   2        557.30        653.26         6.07 o                         
  11   0   2         66.35         91.70         1.47 o                         
  12   0   2       1797.22       1736.81        15.52 o                         
  13   0   2       1792.88       1728.87        17.54 o                         
  14   0   2         84.03         80.63         2.19 o                         
  15   0   2        281.46        273.42         4.53 o                         
  16   0   2        379.43        377.37         5.75 o                         
  17   0   2        113.02         96.96         2.58 o                         
  18   0   2        409.83        419.01         6.13 o                         
  19   0   2         51.70         50.62         4.93 o                         
  20   0   2        264.95        279.40         8.50 o                         
 -22   1   2         18.96         17.33         2.85 o                         
 -21   1   2         55.19         48.51         3.09 o                         
 -20   1   2          3.82          4.24         0.96 o                         
 -19   1   2        417.68        406.63         4.95 o                         
 -18   1   2         46.15         44.86         1.76 o                         
 -17   1   2        589.90        608.94         6.17 o                         
 -16   1   2          4.99          4.55         0.70 o                         
 -15   1   2          6.57          5.74         0.61 o                         
 -14   1   2        185.60        178.65         1.93 o                         
 -13   1   2         15.63         13.63         0.51 o                         
 -12   1   2          8.74         11.79         0.43 o                         
 -11   1   2        125.37        118.14         1.12 o                         
 -10   1   2       1315.29       1265.06         7.32 o                         
  -9   1   2         32.17         11.62         0.41 o                         
  -8   1   2        802.32        662.48         3.97 o                         
  -7   1   2          0.08          2.22         0.19 o                         
  -6   1   2        726.18        757.96         4.20 o                         
  -5   1   2       3666.13       3521.13        20.37 o                         
  -4   1   2      17085.49      16672.28       102.87 o                         
  -3   1   2        163.37        183.57         1.28 o                         
  -2   1   2        140.64        132.77         0.92 o                         
  -1   1   2         45.18         54.93         0.46 o                         
   0   1   2        895.18        841.71         5.07 o                         
   1   1   2          3.16          7.63         0.20 o                         
   2   1   2       2521.56       2404.00        13.12 o                         
   3   1   2        543.96        538.53         2.98 o                         
   4   1   2        446.96        493.16         2.72 o                         
   5   1   2       2822.15       2988.40        15.13 o                         
   6   1   2         21.04         27.15         0.43 o                         
   7   1   2        365.80        459.00         2.73 o                         
   8   1   2        159.31        113.70         0.99 o                         
   9   1   2        127.85        144.34         1.27 o                         
  10   1   2         17.98         16.25         0.49 o                         
  11   1   2         22.97         25.88         0.64 o                         
  12   1   2          0.45          0.03         0.36 o                         
  13   1   2         76.09         59.36         1.20 o                         
  14   1   2        238.96        244.47         2.34 o                         
  15   1   2        272.49        265.02         2.73 o                         
  16   1   2         31.09         30.19         1.07 o                         
  17   1   2          3.59          4.68         0.78 o                         
  18   1   2         80.32         80.63         1.96 o                         
  19   1   2         30.82         30.24         1.69 o                         
  20   1   2         19.40         22.67         2.25 o                         
 -22   2   2          1.16         -2.04         2.39 o                         
 -21   2   2         55.60         58.07         3.84 o                         
 -20   2   2          1.48          0.33         0.99 o                         
 -19   2   2         49.80         53.58         1.77 o                         
 -18   2   2        129.51        128.99         2.42 o                         
 -17   2   2       1271.38       1271.82        12.00 o                         
 -16   2   2        220.80        234.40         2.93 o                         
 -15   2   2          0.20          0.58         0.49 o                         
 -14   2   2        421.55        398.00         3.47 o                         
 -13   2   2        171.35        149.58         1.52 o                         
 -12   2   2        131.82        110.01         1.12 o                         
 -11   2   2        211.05        213.17         1.71 o                         
 -10   2   2       1946.20       2033.96        12.27 o                         
  -9   2   2         28.63         44.75         0.60 o                         
  -8   2   2         67.20         72.93         0.73 o                         
  -7   2   2        329.69        362.54         2.40 o                         
  -6   2   2        854.34        973.59         5.80 o                         
  -5   2   2       1334.70       1360.57         7.94 o                         
  -4   2   2       2390.06       2376.13        14.52 o                         
  -3   2   2        865.48        894.08         5.21 o                         
  -2   2   2      11260.91      10986.92        61.76 o                         
  -1   2   2       2129.62       2171.88        12.10 o                         
   0   2   2       1510.58       1592.68         8.43 o                         
   1   2   2        448.26        450.00         2.76 o                         
   2   2   2       2866.53       2962.04        16.14 o                         
   3   2   2        105.73         90.18         0.65 o                         
   4   2   2       4250.86       4523.31        23.36 o                         
   5   2   2        974.76       1058.87         5.80 o                         
   6   2   2       1907.54       1809.82        10.10 o                         
   7   2   2          0.01          2.92         0.20 o                         
   8   2   2         35.43         32.25         0.55 o                         
   9   2   2        718.42        757.75         4.92 o                         
  10   2   2        906.62        923.88         6.03 o                         
  11   2   2         57.31         73.26         0.94 o                         
  12   2   2        723.78        667.12         4.84 o                         
  13   2   2        578.49        578.01         4.35 o                         
  14   2   2         70.22         62.81         1.23 o                         
  15   2   2         52.26         55.98         1.26 o                         
  16   2   2        210.22        223.89         2.51 o                         
  17   2   2        147.12        149.16         2.29 o                         
  18   2   2          0.01          0.06         0.81 o                         
  19   2   2          1.78          1.43         1.10 o                         
  20   2   2         45.68         46.53         2.94 o                         
 -22   3   2        126.90        133.93         6.29 o                         
 -21   3   2         67.93         63.94         4.35 o                         
 -20   3   2        119.81        120.76         3.22 o                         
 -19   3   2         54.24         54.44         1.80 o                         
 -18   3   2         15.99         17.92         1.11 o                         
 -17   3   2        189.28        183.98         2.76 o                         
 -16   3   2          0.66          0.54         0.56 o                         
 -15   3   2        294.96        284.07         3.07 o                         
 -14   3   2       1200.48       1211.48         9.48 o                         
 -13   3   2        148.81        119.35         1.28 o                         
 -12   3   2        110.30         99.71         1.07 o                         
 -11   3   2        676.47        739.95         4.83 o                         
 -10   3   2        368.93        418.13         2.90 o                         
  -9   3   2        833.87        781.47         5.08 o                         
  -8   3   2        727.83        792.12         5.40 o                         
  -7   3   2        748.27        740.26         4.63 o                         
  -6   3   2       1063.57       1071.72         6.20 o                         
  -5   3   2        171.05        168.15         1.19 o                         
  -4   3   2        254.66        254.12         1.76 o                         
  -3   3   2        354.23        313.41         2.09 o                         
  -2   3   2       4637.29       4585.65        27.41 o                         
  -1   3   2       1354.51       1357.80         7.17 o                         
   0   3   2       1717.15       1820.16        10.20 o                         
   1   3   2        330.14        316.47         1.97 o                         
   2   3   2       3275.54       3512.76        18.64 o                         
   3   3   2         32.38         63.97         0.58 o                         
   4   3   2       2175.91       2238.34        11.31 o                         
   5   3   2       2261.45       2491.58        13.20 o                         
   6   3   2        336.91        328.53         2.28 o                         
   7   3   2        941.12        809.42         5.00 o                         
   8   3   2         17.67          5.62         0.30 o                         
   9   3   2        222.21        249.88         2.03 o                         
  10   3   2       2673.35       2485.15        15.26 o                         
  11   3   2        221.11        195.64         1.82 o                         
  12   3   2         14.27         16.62         0.60 o                         
  13   3   2          2.33          2.12         0.49 o                         
  14   3   2        216.10        197.44         2.17 o                         
  15   3   2         43.43         44.93         1.15 o                         
  16   3   2        156.97        146.52         2.01 o                         
  17   3   2         76.22         81.66         1.82 o                         
  18   3   2        307.68        294.21         4.33 o                         
  19   3   2         34.55         33.18         2.14 o                         
  20   3   2        172.49        174.19         5.71 o                         
 -21   4   2         20.21         16.60         2.84 o                         
 -20   4   2        165.00        173.79         5.46 o                         
 -19   4   2         10.76          9.78         1.08 o                         
 -18   4   2        278.42        274.79         3.69 o                         
 -17   4   2        602.82        601.72         5.95 o                         
 -16   4   2          1.84          2.19         0.59 o                         
 -15   4   2         16.94         17.05         0.82 o                         
 -14   4   2        776.67        775.20         6.31 o                         
 -13   4   2        119.74        130.16         1.42 o                         
 -12   4   2        205.36        212.85         1.75 o                         
 -11   4   2       2698.66       2510.48        15.36 o                         
 -10   4   2        305.11        346.32         2.61 o                         
  -9   4   2       3155.10       3381.90        21.17 o                         
  -8   4   2        377.10        351.83         2.79 o                         
  -7   4   2          0.60          1.71         0.24 o                         
  -6   4   2        213.72        159.12         1.27 o                         
  -5   4   2          7.48          0.93         0.17 o                         
  -4   4   2          0.03          0.83         0.16 o                         
  -3   4   2       1063.23       1128.33         6.49 o                         
  -2   4   2        373.58        336.52         2.08 o                         
  -1   4   2         21.07         29.08         0.46 o                         
   0   4   2         34.47         24.68         0.44 o                         
   1   4   2         59.49         85.10         0.75 o                         
   2   4   2        155.65        150.03         1.08 o                         
   3   4   2        859.09        856.32         4.70 o                         
   4   4   2       1495.56       1556.35         8.30 o                         
   5   4   2        777.04        970.12         5.68 o                         
   6   4   2        158.05        137.02         1.16 o                         
   7   4   2          7.12          7.48         0.30 o                         
   8   4   2         64.62         71.92         0.86 o                         
   9   4   2         93.77         72.90         0.95 o                         
  10   4   2        112.24        130.53         1.38 o                         
  11   4   2         74.26         76.77         1.12 o                         
  12   4   2        141.51        103.54         1.43 o                         
  13   4   2         60.32         61.39         1.24 o                         
  14   4   2        320.43        264.76         2.78 o                         
  15   4   2          1.09          1.53         0.60 o                         
  16   4   2        236.74        238.02         2.78 o                         
  17   4   2         96.08        104.37         2.36 o                         
  18   4   2         49.00         55.90         1.87 o                         
  19   4   2         37.85         37.24         2.37 o                         
  20   4   2         85.73         87.80         4.42 o                         
 -21   5   2         87.67         94.40         7.33 o                         
 -20   5   2          0.34          0.17         1.79 o                         
 -19   5   2        138.18        132.97         2.80 o                         
 -18   5   2         54.66         50.42         1.58 o                         
 -17   5   2        168.95        164.47         2.56 o                         
 -16   5   2          4.93          5.80         0.72 o                         
 -15   5   2         92.24         84.74         1.55 o                         
 -14   5   2        249.39        222.48         2.30 o                         
 -13   5   2        556.92        597.14         4.53 o                         
 -12   5   2         14.47         15.32         0.53 o                         
 -11   5   2        153.39        178.09         1.67 o                         
 -10   5   2       1355.34       1276.09         8.69 o                         
  -9   5   2        471.00        515.74         3.83 o                         
  -8   5   2        512.67        508.23         3.93 o                         
  -7   5   2         96.31        125.24         1.22 o                         
  -6   5   2        274.89        310.13         2.34 o                         
  -5   5   2        875.91        798.03         5.34 o                         
  -4   5   2          5.40          9.46         0.35 o                         
  -3   5   2        132.41        149.71         1.07 o                         
  -2   5   2        117.65        145.05         1.07 o                         
  -1   5   2          0.02          9.23         0.30 o                         
   0   5   2       1152.53       1261.09         6.87 o                         
   1   5   2       3958.67       4320.11        22.07 o                         
   2   5   2       4576.63       4964.62        25.38 o                         
   3   5   2         27.70         35.31         0.48 o                         
   4   5   2        751.67        915.29         5.27 o                         
   5   5   2       1915.08       1938.56        11.04 o                         
   6   5   2        119.84        104.03         0.99 o                         
   7   5   2       1137.38       1085.17         7.12 o                         
   8   5   2         42.30         21.40         0.52 o                         
   9   5   2        154.73        182.87         1.63 o                         
  10   5   2        362.49        425.76         3.20 o                         
  11   5   2        340.41        338.35         3.05 o                         
  12   5   2       1547.07       1425.84        10.37 o                         
  13   5   2          0.01          0.96         0.50 o                         
  14   5   2        844.61        769.14         6.39 o                         
  15   5   2        152.34        154.04         2.17 o                         
  16   5   2          2.14          0.91         0.68 o                         
  17   5   2         16.41         15.08         0.97 o                         
  18   5   2          5.96          7.62         1.18 o                         
  19   5   2         35.66         33.70         2.30 o                         
 -21   6   2         31.02         32.27         3.55 o                         
 -20   6   2         78.53         90.18         5.30 o                         
 -19   6   2         28.18         31.07         1.58 o                         
 -18   6   2        266.37        272.21         3.74 o                         
 -17   6   2        156.83        153.94         2.64 o                         
 -16   6   2         33.59         31.82         1.19 o                         
 -15   6   2         43.08         43.59         1.14 o                         
 -14   6   2          0.26          0.86         0.45 o                         
 -13   6   2        113.20         81.50         1.21 o                         
 -12   6   2       1122.12       1044.22         7.23 o                         
 -11   6   2       1620.41       1668.16        11.28 o                         
 -10   6   2        219.15        204.27         1.89 o                         
  -9   6   2         44.76         35.99         0.76 o                         
  -8   6   2          0.30          0.79         0.27 o                         
  -7   6   2         34.86         43.50         0.73 o                         
  -6   6   2        210.15        188.50         1.69 o                         
  -5   6   2       1133.32       1194.91         7.97 o                         
  -4   6   2        507.15        572.05         3.47 o                         
  -3   6   2        624.23        698.87         3.99 o                         
  -2   6   2        501.11        510.82         3.00 o                         
  -1   6   2       2656.78       2971.81        15.35 o                         
   0   6   2         94.29        112.71         0.95 o                         
   1   6   2        220.31        220.65         1.54 o                         
   2   6   2          2.87          3.44         0.22 o                         
   3   6   2         45.67         46.80         0.62 o                         
   4   6   2        552.28        599.60         3.86 o                         
   5   6   2        975.18       1120.30         6.94 o                         
   6   6   2         54.97         58.32         0.78 o                         
   7   6   2        767.64        833.62         5.20 o                         
   8   6   2          0.33          0.53         0.27 o                         
   9   6   2         77.54         95.85         1.13 o                         
  10   6   2        634.88        552.99         4.38 o                         
  11   6   2         41.05         40.59         0.98 o                         
  12   6   2          2.43          5.29         0.55 o                         
  13   6   2        138.84        134.02         1.90 o                         
  14   6   2        464.03        409.05         4.16 o                         
  15   6   2          6.34          8.00         0.75 o                         
  16   6   2          1.66          0.84         0.71 o                         
  17   6   2          1.69          2.26         0.86 o                         
  18   6   2        381.51        412.95         5.88 o                         
  19   6   2         11.39          9.06         1.54 o                         
 -21   7   2          7.35         10.12         2.80 o                         
 -20   7   2        408.30        408.59         9.20 o                         
 -19   7   2          4.96          2.65         1.32 o                         
 -18   7   2         38.07         36.22         1.65 o                         
 -17   7   2         14.44         13.81         1.06 o                         
 -16   7   2        135.48        125.15         2.30 o                         
 -15   7   2        301.35        321.33         3.22 o                         
 -14   7   2         59.64         63.39         1.20 o                         
 -13   7   2        123.43        118.54         1.59 o                         
 -12   7   2         10.04          6.60         0.50 o                         
 -11   7   2        411.72        395.28         3.23 o                         
 -10   7   2          4.89          7.13         0.44 o                         
  -9   7   2          0.35          1.64         0.34 o                         
  -8   7   2        957.48        889.50         6.32 o                         
  -7   7   2        224.15        259.10         2.08 o                         
  -6   7   2         94.76         97.80         1.09 o                         
  -5   7   2       2013.52       2106.78        12.53 o                         
  -4   7   2        161.30        146.77         1.19 o                         
  -3   7   2         63.09         77.23         0.80 o                         
  -2   7   2       1709.18       1933.14        11.53 o                         
  -1   7   2        142.75        188.38         1.54 o                         
   0   7   2       1070.64       1171.89         7.47 o                         
   1   7   2        741.03        766.03         4.65 o                         
   2   7   2        100.73        125.03         1.16 o                         
   3   7   2         86.72         67.34         0.81 o                         
   4   7   2       2340.41       2542.46        15.08 o                         
   5   7   2       1247.01       1345.64         8.29 o                         
   6   7   2          8.99         18.25         0.52 o                         
   7   7   2          0.00          0.25         0.30 o                         
   8   7   2          0.22          3.02         0.39 o                         
   9   7   2          0.47          0.31         0.36 o                         
  10   7   2        289.14        262.33         2.44 o                         
  11   7   2        500.70        509.08         4.29 o                         
  12   7   2         52.44         48.02         1.15 o                         
  13   7   2        454.36        438.83         4.12 o                         
  14   7   2          1.61          3.19         0.66 o                         
  15   7   2         87.96         99.36         2.01 o                         
  16   7   2        310.31        310.89         3.70 o                         
  17   7   2        156.68        160.13         2.89 o                         
  18   7   2         29.90         30.06         1.91 o                         
  19   7   2        176.17        185.76         4.39 o                         
 -20   8   2          7.05          8.30         2.55 o                         
 -19   8   2        182.06        170.31         3.91 o                         
 -18   8   2         14.75         16.75         1.29 o                         
 -17   8   2         41.80         38.47         1.47 o                         
 -16   8   2         31.58         31.55         1.32 o                         
 -15   8   2         16.33         12.73         0.79 o                         
 -14   8   2        128.53        128.77         1.77 o                         
 -13   8   2        152.21        144.65         1.79 o                         
 -12   8   2        132.28        122.30         1.54 o                         
 -11   8   2         86.18         67.94         1.37 o                         
 -10   8   2        353.75        353.67         2.96 o                         
  -9   8   2        239.27        224.94         2.03 o                         
  -8   8   2        287.40        304.30         2.74 o                         
  -7   8   2          5.86          5.17         0.37 o                         
  -6   8   2          2.83          4.52         0.33 o                         
  -5   8   2         56.22         57.27         0.77 o                         
  -4   8   2          0.15          1.16         0.23 o                         
  -3   8   2         94.27         95.75         0.94 o                         
  -2   8   2         24.82         38.10         0.65 o                         
  -1   8   2          7.55         13.66         0.43 o                         
   0   8   2         50.66         63.64         0.84 o                         
   1   8   2         42.46         38.33         0.68 o                         
   2   8   2       1360.55       1338.02         8.65 o                         
   3   8   2         26.85         49.43         0.83 o                         
   4   8   2       2187.88       2267.37        13.77 o                         
   5   8   2        195.63        219.02         1.87 o                         
   6   8   2       1702.93       1676.69        10.60 o                         
   7   8   2        728.46        696.46         5.05 o                         
   8   8   2        966.64       1028.19         7.23 o                         
   9   8   2        869.14        778.31         5.83 o                         
  10   8   2          8.36         10.55         0.59 o                         
  11   8   2        134.88         98.40         1.47 o                         
  12   8   2         12.19          8.77         0.72 o                         
  13   8   2        113.64        108.22         1.83 o                         
  14   8   2         82.49         84.48         1.84 o                         
  15   8   2        189.79        193.34         2.76 o                         
  16   8   2        293.16        310.58         3.90 o                         
  17   8   2         29.79         30.28         1.67 o                         
  18   8   2        313.67        332.77         6.75 o                         
 -20   9   2         85.88         90.86         4.21 o                         
 -19   9   2          0.12          0.06         1.41 o                         
 -18   9   2          5.28          4.20         1.21 o                         
 -17   9   2          7.67          6.67         0.97 o                         
 -16   9   2         58.98         61.82         1.64 o                         
 -15   9   2         79.46         78.67         1.59 o                         
 -14   9   2          1.43          2.23         0.65 o                         
 -13   9   2        175.85        166.96         2.02 o                         
 -12   9   2        189.81        195.32         2.05 o                         
 -11   9   2          0.02         -0.39         0.40 o                         
 -10   9   2        290.35        307.12         2.66 o                         
  -9   9   2        170.83        153.03         1.57 o                         
  -8   9   2         95.13        100.65         1.28 o                         
  -7   9   2        179.17        202.50         1.83 o                         
  -6   9   2        835.34        848.22         5.73 o                         
  -5   9   2         66.44         74.43         0.90 o                         
  -4   9   2         18.21         27.88         0.56 o                         
  -3   9   2          7.70          3.74         0.27 o                         
  -2   9   2        854.82        909.92         5.67 o                         
  -1   9   2         75.94        105.91         1.08 o                         
   0   9   2         56.78         86.36         1.05 o                         
   1   9   2         68.88         52.98         0.90 o                         
   2   9   2       1093.84       1083.78         7.68 o                         
   3   9   2         20.65         18.65         0.66 o                         
   4   9   2        139.13        136.25         1.45 o                         
   5   9   2          0.33          0.19         0.32 o                         
   6   9   2       1605.46       1595.55        10.19 o                         
   7   9   2       2191.61       2121.09        13.54 o                         
   8   9   2        433.30        486.06         3.91 o                         
   9   9   2        117.40         91.91         1.33 o                         
  10   9   2         28.87         47.99         1.05 o                         
  11   9   2        134.67        130.03         1.77 o                         
  12   9   2         12.71         12.88         0.79 o                         
  13   9   2         18.47         14.42         0.94 o                         
  14   9   2        225.06        221.73         2.98 o                         
  15   9   2         69.33         82.34         1.96 o                         
  16   9   2         10.21         11.16         1.16 o                         
  17   9   2          2.95          1.43         1.21 o                         
  18   9   2         67.96         76.21         3.00 o                         
 -19  10   2         81.81         66.98         3.55 o                         
 -18  10   2         70.16         67.48         2.73 o                         
 -17  10   2          2.29          1.63         0.99 o                         
 -16  10   2        100.66        111.54         2.21 o                         
 -15  10   2        464.98        438.57         4.70 o                         
 -14  10   2        556.37        558.20         5.39 o                         
 -13  10   2        151.29        158.41         2.20 o                         
 -12  10   2         61.73         54.83         1.22 o                         
 -11  10   2         27.15         27.70         0.88 o                         
 -10  10   2        692.35        650.79         4.94 o                         
  -9  10   2        397.17        373.50         3.32 o                         
  -8  10   2         62.62         54.33         1.20 o                         
  -7  10   2        529.52        483.68         3.55 o                         
  -6  10   2       1450.75       1453.94         9.26 o                         
  -5  10   2        503.01        553.69         3.83 o                         
  -4  10   2        576.83        593.26         4.04 o                         
  -3  10   2        645.22        665.78         4.52 o                         
  -2  10   2        831.93        848.31         5.48 o                         
  -1  10   2          7.54          7.98         0.41 o                         
   0  10   2        429.10        464.08         3.65 o                         
   1  10   2        379.97        404.07         3.33 o                         
   2  10   2        251.38        263.80         2.40 o                         
   3  10   2        180.73        176.23         1.81 o                         
   4  10   2        373.85        390.55         3.19 o                         
   5  10   2        399.68        368.88         2.91 o                         
   6  10   2        377.95        340.17         3.19 o                         
   7  10   2          0.46          1.58         0.48 o                         
   8  10   2         69.98         54.95         1.18 o                         
   9  10   2        876.10        801.54         5.99 o                         
  10  10   2        118.45         95.41         1.46 o                         
  11  10   2        216.16        185.49         2.24 o                         
  12  10   2         18.50         14.19         0.85 o                         
  13  10   2          3.70          2.09         0.76 o                         
  14  10   2          0.13         -0.75         0.75 o                         
  15  10   2          5.50          7.75         1.08 o                         
  16  10   2        294.52        290.61         4.65 o                         
  17  10   2          7.32          9.93         1.73 o                         
 -19  11   2         85.44         97.84         5.12 o                         
 -18  11   2         16.96          8.90         2.28 o                         
 -17  11   2         14.64         15.30         1.64 o                         
 -16  11   2        142.02        139.10         2.48 o                         
 -15  11   2        354.07        313.81         4.06 o                         
 -14  11   2          0.12         -0.07         0.67 o                         
 -13  11   2        231.02        215.71         2.79 o                         
 -12  11   2        506.68        513.56         4.73 o                         
 -11  11   2        740.94        712.82         5.83 o                         
 -10  11   2         36.36         38.68         1.01 o                         
  -9  11   2        141.25        125.65         1.70 o                         
  -8  11   2        436.10        456.94         3.92 o                         
  -7  11   2       1968.80       1965.95        13.32 o                         
  -6  11   2        357.20        336.43         2.84 o                         
  -5  11   2          7.09          6.08         0.42 o                         
  -4  11   2        676.99        658.37         4.72 o                         
  -3  11   2        239.02        244.22         2.11 o                         
  -2  11   2         11.06          6.25         0.42 o                         
  -1  11   2        806.56        843.85         5.77 o                         
   0  11   2        183.09        152.55         1.67 o                         
   1  11   2       1191.26       1200.88         8.53 o                         
   2  11   2          0.84          1.32         0.42 o                         
   3  11   2         55.34         59.21         1.08 o                         
   4  11   2        689.28        699.16         5.27 o                         
   5  11   2        575.67        567.82         4.50 o                         
   6  11   2         76.64         89.97         1.48 o                         
   7  11   2        905.86        876.18         6.70 o                         
   8  11   2         20.51         32.42         1.14 o                         
   9  11   2          9.34          6.15         0.66 o                         
  10  11   2        157.53        168.76         2.11 o                         
  11  11   2        251.80        259.10         3.20 o                         
  12  11   2          0.06          0.00         0.67 o                         
  13  11   2        180.17        176.21         2.70 o                         
  14  11   2         23.33         26.82         1.34 o                         
  15  11   2         12.95         15.72         1.60 o                         
  16  11   2         16.25         15.29         1.63 o                         
  17  11   2        425.96        447.12         8.08 o                         
 -18  12   2         67.17         69.24         4.76 o                         
 -17  12   2         38.60         29.08         2.06 o                         
 -16  12   2          7.47          9.83         1.47 o                         
 -15  12   2        104.58        104.47         2.53 o                         
 -14  12   2         39.29         35.39         1.50 o                         
 -13  12   2        313.50        305.80         3.83 o                         
 -12  12   2        159.57        163.35         2.42 o                         
 -11  12   2        484.07        470.44         4.92 o                         
 -10  12   2         24.27         22.12         0.91 o                         
  -9  12   2         87.60         85.89         1.50 o                         
  -8  12   2       1088.92       1031.61         8.36 o                         
  -7  12   2        293.53        280.86         2.80 o                         
  -6  12   2        129.04        107.77         1.43 o                         
  -5  12   2        114.47         96.02         1.32 o                         
  -4  12   2          3.09          2.62         0.46 o                         
  -3  12   2         12.57         13.46         0.63 o                         
  -2  12   2         63.95         67.94         1.17 o                         
  -1  12   2         27.14         26.93         0.80 o                         
   0  12   2        536.77        539.45         4.30 o                         
   1  12   2       2747.15       2776.20        19.41 o                         
   2  12   2        183.09        187.08         2.18 o                         
   3  12   2        454.48        483.53         4.13 o                         
   4  12   2        217.23        196.03         2.09 o                         
   5  12   2          0.24         -0.01         0.48 o                         
   6  12   2         13.01          5.61         0.61 o                         
   7  12   2        265.27        254.23         2.85 o                         
   8  12   2       1216.66       1195.77        11.36 o                         
   9  12   2          9.43          8.63         0.79 o                         
  10  12   2        636.32        615.82         5.78 o                         
  11  12   2          0.20         -0.01         0.70 o                         
  12  12   2        158.24        154.51         2.45 o                         
  13  12   2         10.51          8.03         0.98 o                         
  14  12   2          2.38          3.30         1.17 o                         
  15  12   2          1.23         -0.19         1.18 o                         
  16  12   2          1.66         -1.34         1.34 o                         
 -17  13   2          8.20          6.34         1.72 o                         
 -16  13   2          1.48          2.68         1.58 o                         
 -15  13   2         24.85         25.52         2.13 o                         
 -14  13   2         77.45         71.55         2.17 o                         
 -13  13   2        236.07        254.93         3.83 o                         
 -12  13   2         18.07         22.58         1.28 o                         
 -11  13   2        331.36        335.39         4.53 o                         
 -10  13   2          0.00         -0.45         0.73 o                         
  -9  13   2         49.12         50.96         1.39 o                         
  -8  13   2        159.20        147.05         2.10 o                         
  -7  13   2         35.29         24.06         0.95 o                         
  -6  13   2        264.59        257.70         2.66 o                         
  -5  13   2         45.86         49.75         1.08 o                         
  -4  13   2         12.60         13.24         0.68 o                         
  -3  13   2          4.63          4.12         0.53 o                         
  -2  13   2        509.77        507.92         4.21 o                         
  -1  13   2          3.10          2.00         0.48 o                         
   0  13   2       1397.70       1262.60         9.14 o                         
   1  13   2        917.68        811.88         6.36 o                         
   2  13   2        171.90        186.03         2.13 o                         
   3  13   2         42.18         28.91         0.94 o                         
   4  13   2        105.23         89.44         1.53 o                         
   5  13   2        354.34        352.67         3.49 o                         
   6  13   2         12.26         11.66         0.78 o                         
   7  13   2         98.58         98.65         1.91 o                         
   8  13   2         53.23         48.18         1.48 o                         
   9  13   2        411.14        368.66         4.07 o                         
  10  13   2         23.06         20.49         1.10 o                         
  11  13   2        172.19        167.76         2.64 o                         
  12  13   2         10.37         13.67         1.06 o                         
  13  13   2        221.87        236.40         4.08 o                         
  14  13   2          0.13          0.29         1.21 o                         
  15  13   2         22.15         27.54         2.24 o                         
 -16  14   2          1.76          2.26         1.78 o                         
 -15  14   2        148.63        155.96         6.02 o                         
 -14  14   2         14.49         19.02         1.66 o                         
 -13  14   2          5.72          5.33         1.06 o                         
 -12  14   2          1.13          0.43         0.89 o                         
 -11  14   2         29.77         27.46         1.41 o                         
 -10  14   2         89.38         83.68         2.54 o                         
  -9  14   2        187.26        178.63         2.82 o                         
  -8  14   2        108.99        102.08         1.94 o                         
  -7  14   2       1063.03        993.97         8.54 o                         
  -6  14   2        416.69        428.43         4.22 o                         
  -5  14   2        147.82        145.45         1.88 o                         
  -4  14   2         47.95         57.09         1.26 o                         
  -3  14   2         26.26         26.39         0.89 o                         
  -2  14   2         27.09         28.33         0.93 o                         
  -1  14   2         66.66         68.68         1.41 o                         
   0  14   2        814.55        751.99         6.17 o                         
   1  14   2          0.29          2.39         0.57 o                         
   2  14   2        459.11        469.51         4.14 o                         
   3  14   2        170.16        137.09         1.99 o                         
   4  14   2         66.33         68.37         1.62 o                         
   5  14   2          0.24         -0.63         0.63 o                         
   6  14   2         92.53         88.54         1.97 o                         
   7  14   2        379.53        384.16         4.30 o                         
   8  14   2        179.96        203.22         2.98 o                         
   9  14   2         76.70         84.05         2.05 o                         
  10  14   2         46.23         41.48         1.66 o                         
  11  14   2         42.78         34.23         1.45 o                         
  12  14   2          0.69          1.77         1.00 o                         
  13  14   2         32.55         33.16         2.17 o                         
  14  14   2        649.18        687.59        11.13 o                         
 -15  15   2        205.79        219.36         6.25 o                         
 -14  15   2         72.70         71.41         4.33 o                         
 -13  15   2         21.65         22.32         1.89 o                         
 -12  15   2         23.06         24.81         1.68 o                         
 -11  15   2          4.94          2.71         0.95 o                         
 -10  15   2        136.04        123.40         2.69 o                         
  -9  15   2         28.61         28.58         1.44 o                         
  -8  15   2        103.05         93.08         2.15 o                         
  -7  15   2          1.84          2.49         0.70 o                         
  -6  15   2          3.80          2.76         0.70 o                         
  -5  15   2         10.33          9.08         0.77 o                         
  -4  15   2          3.92          3.48         0.62 o                         
  -3  15   2        487.32        494.72         4.51 o                         
  -2  15   2        144.49        142.46         2.03 o                         
  -1  15   2         43.42         41.51         1.25 o                         
   0  15   2        206.34        230.61         2.74 o                         
   1  15   2        395.02        419.62         4.02 o                         
   2  15   2       1033.71        987.72         8.72 o                         
   3  15   2        120.93        128.21         2.33 o                         
   4  15   2        125.88        114.24         2.28 o                         
   5  15   2         35.87         31.28         1.29 o                         
   6  15   2         99.25         99.66         2.19 o                         
   7  15   2          9.66         10.37         0.97 o                         
   8  15   2         93.41        110.42         2.26 o                         
   9  15   2        626.62        632.97         7.03 o                         
  10  15   2        313.65        300.79         5.82 o                         
  11  15   2          6.14          7.69         1.22 o                         
  12  15   2         63.86         67.67         3.89 o                         
  13  15   2         68.71         76.65         3.41 o                         
 -14  16   2         19.83         22.74         2.67 o                         
 -13  16   2        327.70        354.77         8.37 o                         
 -12  16   2         26.40         21.99         1.94 o                         
 -11  16   2        118.84        122.38         3.33 o                         
 -10  16   2         18.00         22.78         1.53 o                         
  -9  16   2         83.41         81.05         2.23 o                         
  -8  16   2          0.78          0.42         0.79 o                         
  -7  16   2          1.77          2.08         0.81 o                         
  -6  16   2        332.32        312.66         4.04 o                         
  -5  16   2        113.99        114.37         2.17 o                         
  -4  16   2         17.66         22.75         1.08 o                         
  -3  16   2          0.06          0.33         0.65 o                         
  -2  16   2        405.60        420.43         4.18 o                         
  -1  16   2         94.32         87.89         1.85 o                         
   0  16   2         10.91          8.59         0.79 o                         
   1  16   2         33.96         34.56         1.32 o                         
   2  16   2          0.02         -0.17         0.76 o                         
   3  16   2        119.09        116.73         2.37 o                         
   4  16   2         15.56         17.70         1.18 o                         
   5  16   2         47.53         48.32         1.68 o                         
   6  16   2        569.52        584.19         6.38 o                         
   7  16   2          0.57          1.03         0.82 o                         
   8  16   2         27.40         28.37         1.40 o                         
   9  16   2        204.21        216.62         4.81 o                         
  10  16   2          3.16          2.25         1.23 o                         
  11  16   2        421.28        408.39         8.42 o                         
  12  16   2        122.44        130.61         6.64 o                         
 -12  17   2         20.73         22.13         2.94 o                         
 -11  17   2         20.14         18.50         2.04 o                         
 -10  17   2         17.60         17.95         2.03 o                         
  -9  17   2         68.53         67.24         3.34 o                         
  -8  17   2          6.69          4.58         1.22 o                         
  -7  17   2          0.55          1.20         0.90 o                         
  -6  17   2        121.42        127.60         3.11 o                         
  -5  17   2         23.12         20.77         1.25 o                         
  -4  17   2        299.21        299.99         3.68 o                         
  -3  17   2          0.42          0.27         0.75 o                         
  -2  17   2        850.75        869.37         8.50 o                         
  -1  17   2         75.21         69.71         1.80 o                         
   0  17   2         14.11         15.34         1.13 o                         
   1  17   2         31.26         30.05         1.39 o                         
   2  17   2         44.89         42.72         1.65 o                         
   3  17   2         31.71         32.11         1.48 o                         
   4  17   2          4.62          5.14         0.98 o                         
   5  17   2          2.60          1.56         0.92 o                         
   6  17   2        333.27        330.36         4.36 o                         
   7  17   2         46.31         43.93         1.88 o                         
   8  17   2        409.69        424.10         6.50 o                         
   9  17   2         26.67         30.42         2.12 o                         
  10  17   2          8.70          3.51         1.64 o                         
 -11  18   2         61.17         63.76         3.87 o                         
 -10  18   2         62.85         70.09         3.98 o                         
  -9  18   2        140.22        140.27         6.14 o                         
  -8  18   2         26.88         27.84         2.44 o                         
  -7  18   2          3.85          5.42         1.48 o                         
  -6  18   2        339.23        348.43         6.71 o                         
  -5  18   2         43.28         38.38         2.09 o                         
  -4  18   2          0.33          0.35         0.98 o                         
  -3  18   2         74.61         83.94         2.07 o                         
  -2  18   2        181.86        170.17         2.94 o                         
  -1  18   2        521.59        526.92         6.23 o                         
   0  18   2        210.36        209.06         3.23 o                         
   1  18   2         14.93         20.08         1.28 o                         
   2  18   2         36.95         40.53         1.77 o                         
   3  18   2        235.83        240.24         4.02 o                         
   4  18   2         36.56         34.66         1.89 o                         
   5  18   2         51.68         43.03         2.20 o                         
   6  18   2        272.24        281.05         5.35 o                         
   7  18   2          0.62         -0.29         1.20 o                         
   8  18   2         49.36         47.60         2.79 o                         
   9  18   2         31.01         29.12         2.64 o                         
  -8  19   2         14.09         19.72         2.42 o                         
  -7  19   2          0.49          2.70         1.77 o                         
  -6  19   2         56.18         47.45         2.90 o                         
  -5  19   2          4.80          0.70         1.52 o                         
  -4  19   2         48.58         47.63         2.57 o                         
  -3  19   2         78.92         77.20         2.92 o                         
  -2  19   2        111.59        109.68         3.40 o                         
  -1  19   2         10.72         10.20         1.46 o                         
   0  19   2         18.78         24.28         1.71 o                         
   1  19   2         46.47         51.06         2.31 o                         
   2  19   2         71.34         78.12         3.93 o                         
   3  19   2         26.00         25.43         2.05 o                         
   4  19   2         15.36         12.28         1.86 o                         
   5  19   2        139.37        133.87         4.63 o                         
   6  19   2         25.94         34.84         2.48 o                         
   7  19   2          0.24         -0.65         3.57 o                         
  -5  20   2         47.19         43.75         5.61 o                         
  -4  20   2        120.79        114.73         5.21 o                         
  -3  20   2          1.49          3.81         2.09 o                         
  -2  20   2         63.05         68.51         3.82 o                         
  -1  20   2        141.27        139.28         4.26 o                         
   0  20   2         10.17         12.67         1.93 o                         
   1  20   2          0.44          0.50         1.86 o                         
   2  20   2        581.73        614.17        10.39 o                         
   3  20   2        100.93        104.95         4.36 o                         
 -22   1   3          2.66          0.34         2.98 o                         
 -21   1   3         22.79         27.85         3.05 o                         
 -20   1   3         35.56         31.05         1.69 o                         
 -19   1   3         88.63         94.43         2.40 o                         
 -18   1   3        496.52        489.80         5.93 o                         
 -17   1   3        186.33        172.21         2.86 o                         
 -16   1   3         18.44         22.17         0.98 o                         
 -15   1   3        198.47        198.64         2.30 o                         
 -14   1   3          1.72          2.06         0.44 o                         
 -13   1   3          2.71          3.00         0.36 o                         
 -12   1   3        176.65        179.96         1.54 o                         
 -11   1   3         30.68         28.67         0.58 o                         
 -10   1   3        183.51        212.36         1.64 o                         
  -9   1   3         73.56         59.10         0.72 o                         
  -8   1   3        165.17        154.28         1.32 o                         
  -7   1   3        130.98        152.90         1.20 o                         
  -6   1   3       6409.48       6945.77        36.34 o                         
  -5   1   3        611.48        647.45         3.70 o                         
  -4   1   3       3649.26       3910.11        20.76 o                         
  -3   1   3         61.07         96.31         0.78 o                         
  -2   1   3        219.82        153.43         1.03 o                         
  -1   1   3        188.87        188.92         1.38 o                         
   0   1   3         35.32         61.61         0.55 o                         
   1   1   3       4203.53       4281.35        24.38 o                         
   2   1   3        428.15        398.92         2.38 o                         
   3   1   3        354.58        365.06         2.19 o                         
   4   1   3        770.06        703.96         4.25 o                         
   5   1   3        360.01        376.73         2.45 o                         
   6   1   3        174.05        159.83         1.28 o                         
   7   1   3        146.29        142.85         1.22 o                         
   8   1   3        195.98        195.90         1.56 o                         
   9   1   3        258.72        284.80         2.10 o                         
  10   1   3        144.75        152.41         1.39 o                         
  11   1   3        189.78        172.32         1.67 o                         
  12   1   3         28.12         28.69         0.74 o                         
  13   1   3          8.18          5.85         0.51 o                         
  14   1   3        168.72        169.37         2.06 o                         
  15   1   3         42.20         40.64         1.20 o                         
  16   1   3         81.54         82.58         1.81 o                         
  17   1   3          0.15          0.38         0.80 o                         
  18   1   3         52.77         52.06         1.90 o                         
  19   1   3         14.37         17.67         1.77 o                         
 -22   2   3         92.46         88.01         5.24 o                         
 -21   2   3         72.50         70.54         4.35 o                         
 -20   2   3        499.81        501.65         7.77 o                         
 -19   2   3        144.99        148.00         3.08 o                         
 -18   2   3         24.00         23.31         1.54 o                         
 -17   2   3         72.92         74.69         1.88 o                         
 -16   2   3         13.87         13.56         0.86 o                         
 -15   2   3        133.51        132.66         1.77 o                         
 -14   2   3         94.65         97.50         1.37 o                         
 -13   2   3          6.57          3.42         0.36 o                         
 -12   2   3        164.51        146.39         1.43 o                         
 -11   2   3         19.62         18.26         0.51 o                         
 -10   2   3       1000.85       1038.33         7.30 o                         
  -9   2   3         96.03         79.23         0.93 o                         
  -8   2   3          5.81          7.94         0.36 o                         
  -7   2   3          0.01          1.91         0.31 o                         
  -6   2   3       3078.22       3070.17        17.11 o                         
  -5   2   3       2017.46       2054.98        11.57 o                         
  -4   2   3       4561.68       4887.69        26.30 o                         
  -3   2   3        134.83        140.92         0.98 o                         
  -2   2   3         87.60         67.79         0.65 o                         
  -1   2   3       5141.54       4845.98        26.39 o                         
   0   2   3        885.18        885.97         4.73 o                         
   1   2   3       3550.37       3562.75        18.03 o                         
   2   2   3        232.36        255.74         1.51 o                         
   3   2   3        987.81       1094.31         6.04 o                         
   4   2   3        517.00        569.64         3.39 o                         
   5   2   3        985.29       1042.98         6.28 o                         
   6   2   3        664.19        739.80         4.57 o                         
   7   2   3        404.41        415.66         2.87 o                         
   8   2   3          5.04          6.28         0.33 o                         
   9   2   3       1304.27       1247.90         7.84 o                         
  10   2   3       1184.20       1077.22         7.14 o                         
  11   2   3        346.81        332.47         2.63 o                         
  12   2   3        177.68        159.80         1.74 o                         
  13   2   3         34.02         38.75         0.94 o                         
  14   2   3         20.52         17.82         0.79 o                         
  15   2   3          0.31          0.52         0.58 o                         
  16   2   3         38.79         43.57         1.38 o                         
  17   2   3         27.59         28.68         1.34 o                         
  18   2   3          9.31          7.63         1.32 o                         
  19   2   3          0.34          1.46         1.37 o                         
 -22   3   3        245.16        247.50         8.36 o                         
 -21   3   3         14.66         11.51         2.14 o                         
 -20   3   3        173.88        184.87         5.45 o                         
 -19   3   3          7.59          8.57         1.11 o                         
 -18   3   3          0.19          0.53         0.89 o                         
 -17   3   3        244.84        238.31         3.26 o                         
 -16   3   3          7.72          5.76         0.72 o                         
 -15   3   3         13.58         12.52         0.73 o                         
 -14   3   3        147.18        152.83         1.88 o                         
 -13   3   3        174.87        192.35         2.03 o                         
 -12   3   3        320.88        336.49         2.87 o                         
 -11   3   3       1007.07        942.72         6.78 o                         
 -10   3   3        186.31        191.04         1.85 o                         
  -9   3   3        596.82        595.99         4.54 o                         
  -8   3   3          1.96          1.97         0.31 o                         
  -7   3   3         79.30         58.80         0.79 o                         
  -6   3   3        889.25        850.30         5.09 o                         
  -5   3   3       2504.78       2667.15        14.52 o                         
  -4   3   3         85.93         90.62         0.83 o                         
  -3   3   3          0.25          5.11         0.20 o                         
  -2   3   3       5184.00       5416.33        29.96 o                         
  -1   3   3        145.02        154.42         1.03 o                         
   0   3   3        242.41        260.97         1.66 o                         
   1   3   3       3930.34       4155.51        21.54 o                         
   2   3   3       1674.75       1677.70         8.90 o                         
   3   3   3        485.46        548.43         3.23 o                         
   4   3   3       1666.80       1757.39         9.60 o                         
   5   3   3        476.34        560.61         3.56 o                         
   6   3   3         39.63         62.22         0.76 o                         
   7   3   3         86.04         84.62         0.97 o                         
   8   3   3          4.98         13.88         0.48 o                         
   9   3   3       1336.39       1277.77         8.48 o                         
  10   3   3       1178.38       1124.11         7.75 o                         
  11   3   3        780.86        739.94         5.29 o                         
  12   3   3         32.53         28.89         0.80 o                         
  13   3   3          7.97          6.01         0.57 o                         
  14   3   3         18.30         12.24         0.72 o                         
  15   3   3          2.06          1.36         0.65 o                         
  16   3   3        118.48        119.23         2.13 o                         
  17   3   3         93.28         92.53         2.13 o                         
  18   3   3         13.29         17.31         1.83 o                         
  19   3   3        195.31        204.54         5.47 o                         
 -22   4   3          0.82          2.80         2.37 o                         
 -21   4   3          1.97          0.44         2.04 o                         
 -20   4   3         48.32         49.81         3.11 o                         
 -19   4   3          2.87          3.11         1.01 o                         
 -18   4   3        122.30        124.07         2.41 o                         
 -17   4   3        100.40        104.80         1.98 o                         
 -16   4   3         77.55         75.35         1.62 o                         
 -15   4   3        102.45         94.32         1.68 o                         
 -14   4   3        127.03        134.30         1.80 o                         
 -13   4   3          0.34          0.50         0.40 o                         
 -12   4   3        779.56        752.05         5.98 o                         
 -11   4   3         94.54         93.36         1.28 o                         
 -10   4   3          1.59          0.72         0.31 o                         
  -9   4   3        102.28         74.31         1.03 o                         
  -8   4   3         69.30         60.98         0.96 o                         
  -7   4   3        420.48        395.72         3.01 o                         
  -6   4   3       1006.03        927.88         6.26 o                         
  -5   4   3        242.11        351.23         2.40 o                         
  -4   4   3        325.76        401.97         2.65 o                         
  -3   4   3         80.54         61.15         0.72 o                         
  -2   4   3       3881.50       4183.40        21.16 o                         
  -1   4   3       4371.20       4530.05        23.43 o                         
   0   4   3         70.15         75.52         0.66 o                         
   1   4   3         69.58        100.61         0.80 o                         
   2   4   3         90.57         67.16         0.67 o                         
   3   4   3        550.61        595.86         3.88 o                         
   4   4   3         21.66         26.31         0.45 o                         
   5   4   3       2039.89       1938.79        10.92 o                         
   6   4   3          0.46          3.13         0.27 o                         
   7   4   3          5.12          2.63         0.30 o                         
   8   4   3          0.08          0.79         0.29 o                         
   9   4   3       1127.76       1137.10         7.97 o                         
  10   4   3        155.79        145.31         1.60 o                         
  11   4   3        231.26        197.45         1.89 o                         
  12   4   3        177.39        156.58         1.74 o                         
  13   4   3        658.13        646.36         5.11 o                         
  14   4   3        308.22        291.82         2.94 o                         
  15   4   3         52.70         49.82         1.38 o                         
  16   4   3          5.68          5.91         0.95 o                         
  17   4   3         33.50         35.67         1.45 o                         
  18   4   3          1.72          3.03         1.25 o                         
  19   4   3        144.62        145.87         4.54 o                         
 -21   5   3         55.77         53.54         4.21 o                         
 -20   5   3         23.85         21.51         2.63 o                         
 -19   5   3         10.23          6.05         1.14 o                         
 -18   5   3        101.24        101.06         2.21 o                         
 -17   5   3        128.78        120.37         2.14 o                         
 -16   5   3        246.38        237.01         2.94 o                         
 -15   5   3        125.71        117.41         1.86 o                         
 -14   5   3        559.22        544.68         4.77 o                         
 -13   5   3          4.11          6.80         0.52 o                         
 -12   5   3         75.87         87.11         1.24 o                         
 -11   5   3        298.32        276.31         2.51 o                         
 -10   5   3        588.54        575.18         4.48 o                         
  -9   5   3        749.87        759.38         5.46 o                         
  -8   5   3        535.67        569.55         4.31 o                         
  -7   5   3        397.92        341.61         2.73 o                         
  -6   5   3         38.95         50.09         0.71 o                         
  -5   5   3        868.51        887.10         5.70 o                         
  -4   5   3       1140.55       1196.30         7.41 o                         
  -3   5   3        332.69        277.02         1.87 o                         
  -2   5   3        454.66        535.58         3.18 o                         
  -1   5   3        491.13        484.84         2.88 o                         
   0   5   3          4.07          8.73         0.30 o                         
   1   5   3         39.53         26.94         0.52 o                         
   2   5   3       1698.48       1841.59        10.08 o                         
   3   5   3        149.92        145.19         1.16 o                         
   4   5   3          3.31          2.42         0.23 o                         
   5   5   3        531.80        499.32         3.29 o                         
   6   5   3        399.15        366.72         2.55 o                         
   7   5   3        266.32        274.53         2.20 o                         
   8   5   3         26.96         23.72         0.60 o                         
   9   5   3        133.93        110.13         1.33 o                         
  10   5   3          9.81         10.94         0.55 o                         
  11   5   3          7.26          5.98         0.51 o                         
  12   5   3         19.79         12.62         0.67 o                         
  13   5   3         20.43         19.84         0.87 o                         
  14   5   3         38.28         53.87         1.65 o                         
  15   5   3         42.76         45.68         1.45 o                         
  16   5   3         51.29         52.24         1.60 o                         
  17   5   3         38.71         39.95         1.62 o                         
  18   5   3        381.31        405.37         6.47 o                         
 -21   6   3          0.12         -1.08         2.04 o                         
 -20   6   3        133.30        128.00         5.13 o                         
 -19   6   3        437.41        443.56         5.90 o                         
 -18   6   3          9.03         11.46         1.08 o                         
 -17   6   3         47.54         46.21         1.44 o                         
 -16   6   3          2.11          2.34         0.69 o                         
 -15   6   3         21.17         22.91         0.98 o                         
 -14   6   3         79.94         87.30         1.39 o                         
 -13   6   3        675.10        679.33         5.36 o                         
 -12   6   3         11.49         18.69         0.69 o                         
 -11   6   3        435.75        443.09         3.70 o                         
 -10   6   3         54.97         69.48         1.03 o                         
  -9   6   3        494.48        515.66         4.00 o                         
  -8   6   3          7.62          6.96         0.40 o                         
  -7   6   3        328.37        325.51         2.56 o                         
  -6   6   3          0.85          9.68         0.41 o                         
  -5   6   3       1250.39       1352.34         8.53 o                         
  -4   6   3          1.89          5.54         0.30 o                         
  -3   6   3       1233.96       1250.06         7.38 o                         
  -2   6   3          8.72          5.67         0.27 o                         
  -1   6   3       1555.41       1706.70         9.75 o                         
   0   6   3        124.42        103.79         0.98 o                         
   1   6   3       1143.04       1218.08         6.95 o                         
   2   6   3         22.63         32.08         0.58 o                         
   3   6   3         21.72         16.63         0.40 o                         
   4   6   3        294.12        333.17         2.34 o                         
   5   6   3         44.37         49.08         0.77 o                         
   6   6   3        381.25        360.48         2.55 o                         
   7   6   3         46.61         45.07         0.69 o                         
   8   6   3        231.53        219.08         1.94 o                         
   9   6   3         48.71         47.92         0.96 o                         
  10   6   3        465.36        476.66         3.73 o                         
  11   6   3         83.75         96.10         1.39 o                         
  12   6   3        230.97        215.40         2.38 o                         
  13   6   3          1.34         -0.38         0.60 o                         
  14   6   3         26.84         28.21         1.28 o                         
  15   6   3         23.44         24.54         1.15 o                         
  16   6   3         28.61         30.96         1.30 o                         
  17   6   3         10.33         11.40         1.26 o                         
  18   6   3         42.41         50.88         2.21 o                         
 -21   7   3          9.96          8.68         2.55 o                         
 -20   7   3          6.22          6.94         2.19 o                         
 -19   7   3         20.02         19.40         1.64 o                         
 -18   7   3        184.53        185.97         3.27 o                         
 -17   7   3        217.04        208.39         3.10 o                         
 -16   7   3        462.15        454.86         4.82 o                         
 -15   7   3          0.08          0.92         0.59 o                         
 -14   7   3       1420.88       1390.05        10.59 o                         
 -13   7   3          4.55          3.27         0.50 o                         
 -12   7   3        229.67        226.24         2.30 o                         
 -11   7   3        162.07        162.57         1.86 o                         
 -10   7   3        695.68        715.63         5.51 o                         
  -9   7   3         43.88         32.32         0.78 o                         
  -8   7   3       1497.08       1531.12        11.04 o                         
  -7   7   3          4.70         13.15         0.50 o                         
  -6   7   3       1461.36       1512.49        10.64 o                         
  -5   7   3         50.45         49.37         0.97 o                         
  -4   7   3        145.18        143.64         1.28 o                         
  -3   7   3         91.79        105.42         1.08 o                         
  -2   7   3        368.53        400.78         2.70 o                         
  -1   7   3          1.85          0.49         0.23 o                         
   0   7   3          1.91          2.65         0.27 o                         
   1   7   3       1008.36       1086.56         6.93 o                         
   2   7   3         13.22         13.65         0.43 o                         
   3   7   3        367.14        380.26         2.61 o                         
   4   7   3         17.10         24.22         0.54 o                         
   5   7   3       1558.24       1561.68         9.25 o                         
   6   7   3        607.91        555.67         3.69 o                         
   7   7   3        219.71        221.55         1.83 o                         
   8   7   3         38.68         39.57         0.83 o                         
   9   7   3        804.92        701.60         4.94 o                         
  10   7   3         50.48         47.73         1.12 o                         
  11   7   3        231.89        260.40         2.60 o                         
  12   7   3         56.98         63.56         1.48 o                         
  13   7   3         57.43         47.43         1.40 o                         
  14   7   3         19.99         22.64         1.11 o                         
  15   7   3          4.21          2.66         0.80 o                         
  16   7   3        134.62        144.02         2.52 o                         
  17   7   3        249.79        251.06         4.25 o                         
  18   7   3        133.90        149.74         4.78 o                         
 -20   8   3        414.97        413.96         9.23 o                         
 -19   8   3         10.17          9.17         1.43 o                         
 -18   8   3        159.35        159.26         3.01 o                         
 -17   8   3         39.85         44.42         1.56 o                         
 -16   8   3         16.23         14.10         1.04 o                         
 -15   8   3         34.47         36.77         1.18 o                         
 -14   8   3        160.47        165.28         2.12 o                         
 -13   8   3         76.51         74.13         1.32 o                         
 -12   8   3         84.71         77.85         1.37 o                         
 -11   8   3        531.42        503.71         4.18 o                         
 -10   8   3         72.25         75.81         1.22 o                         
  -9   8   3          6.58          2.61         0.40 o                         
  -8   8   3       3233.21       3162.39        24.21 o                         
  -7   8   3          8.78         10.19         0.55 o                         
  -6   8   3        346.93        381.51         3.20 o                         
  -5   8   3        748.41        841.98         5.95 o                         
  -4   8   3          0.04          0.25         0.26 o                         
  -3   8   3        126.51        111.03         1.14 o                         
  -2   8   3        443.39        446.67         3.36 o                         
  -1   8   3       1353.45       1418.78         9.02 o                         
   0   8   3         21.37         23.86         0.56 o                         
   1   8   3       1368.05       1327.92         8.22 o                         
   2   8   3        666.87        678.11         4.53 o                         
   3   8   3        602.15        565.31         3.72 o                         
   4   8   3        170.15        183.72         1.71 o                         
   5   8   3       1959.70       1914.47        11.86 o                         
   6   8   3        632.89        609.55         4.29 o                         
   7   8   3        900.58        838.34         5.95 o                         
   8   8   3          0.33          0.31         0.37 o                         
   9   8   3        390.68        407.90         3.34 o                         
  10   8   3         55.01         37.51         1.00 o                         
  11   8   3         25.79         28.96         1.17 o                         
  12   8   3         36.63         37.22         1.25 o                         
  13   8   3          0.27          0.07         0.69 o                         
  14   8   3        195.29        205.97         2.91 o                         
  15   8   3        153.76        168.20         2.60 o                         
  16   8   3          4.47          3.67         1.00 o                         
  17   8   3          6.44          4.17         1.16 o                         
 -20   9   3         10.59         12.82         3.17 o                         
 -19   9   3         19.16         18.34         2.17 o                         
 -18   9   3          9.65         10.59         1.46 o                         
 -17   9   3         28.96         28.85         1.41 o                         
 -16   9   3        720.69        702.71         7.40 o                         
 -15   9   3         33.61         34.38         1.21 o                         
 -14   9   3          0.17          0.08         0.60 o                         
 -13   9   3          4.25          3.06         0.59 o                         
 -12   9   3          6.09          5.88         0.59 o                         
 -11   9   3         36.15         40.99         1.08 o                         
 -10   9   3        394.20        408.07         3.79 o                         
  -9   9   3       1286.14       1226.41         9.66 o                         
  -8   9   3        383.11        363.68         3.44 o                         
  -7   9   3        657.64        551.47         4.70 o                         
  -6   9   3          0.99          7.36         0.44 o                         
  -5   9   3        414.12        400.98         3.01 o                         
  -4   9   3       1416.09       1504.14         9.29 o                         
  -3   9   3        459.63        514.79         3.59 o                         
  -2   9   3        193.14        217.44         1.84 o                         
  -1   9   3       1492.14       1533.37        10.16 o                         
   0   9   3       1191.73       1256.49         8.61 o                         
   1   9   3          8.07          8.02         0.39 o                         
   2   9   3       1252.14       1266.93         8.47 o                         
   3   9   3        562.88        491.81         3.69 o                         
   4   9   3         14.00         16.75         0.56 o                         
   5   9   3       2947.78       2818.89        17.44 o                         
   6   9   3        661.75        614.56         4.75 o                         
   7   9   3         67.18         55.88         1.09 o                         
   8   9   3       1240.87       1028.30         7.11 o                         
   9   9   3          1.01          7.81         0.56 o                         
  10   9   3        105.60         96.82         1.51 o                         
  11   9   3         68.06         64.98         1.42 o                         
  12   9   3          4.73          5.71         0.76 o                         
  13   9   3         89.20         90.13         2.02 o                         
  14   9   3         15.72         20.24         1.18 o                         
  15   9   3          7.54          8.47         1.10 o                         
  16   9   3         20.63         21.16         1.56 o                         
  17   9   3        345.59        365.82         5.84 o                         
 -19  10   3         53.87         45.59         3.61 o                         
 -18  10   3          1.30          1.12         1.19 o                         
 -17  10   3         90.81         91.96         2.69 o                         
 -16  10   3        502.61        485.11         5.67 o                         
 -15  10   3        172.91        182.33         2.63 o                         
 -14  10   3        144.02        144.38         2.21 o                         
 -13  10   3          0.16         -0.32         0.60 o                         
 -12  10   3         23.97         21.29         0.90 o                         
 -11  10   3        115.16        122.16         1.77 o                         
 -10  10   3       1010.60        993.22         8.26 o                         
  -9  10   3        215.50        197.79         2.31 o                         
  -8  10   3          0.04          0.13         0.44 o                         
  -7  10   3        106.29        120.62         1.66 o                         
  -6  10   3         39.78         30.58         0.82 o                         
  -5  10   3        325.04        329.18         2.61 o                         
  -4  10   3        162.68        179.50         1.72 o                         
  -3  10   3          0.38          0.80         0.33 o                         
  -2  10   3         29.60         32.84         0.75 o                         
  -1  10   3        280.24        238.66         2.20 o                         
   0  10   3         22.23         23.50         0.76 o                         
   1  10   3         77.77         73.01         1.15 o                         
   2  10   3        253.56        244.17         2.44 o                         
   3  10   3        334.32        322.47         2.85 o                         
   4  10   3         10.34         18.18         0.65 o                         
   5  10   3        270.95        237.19         2.35 o                         
   6  10   3        266.26        249.76         2.47 o                         
   7  10   3        644.56        589.31         4.63 o                         
   8  10   3         54.64         83.72         1.45 o                         
   9  10   3         88.84         88.31         1.42 o                         
  10  10   3          2.96          2.10         0.57 o                         
  11  10   3         49.24         58.22         1.40 o                         
  12  10   3         12.05          9.89         0.96 o                         
  13  10   3        173.13        166.68         2.68 o                         
  14  10   3        176.96        177.55         2.92 o                         
  15  10   3          4.51          4.76         1.12 o                         
  16  10   3          1.62          1.37         1.30 o                         
 -19  11   3         53.01         51.58         5.68 o                         
 -18  11   3          4.05          7.24         1.93 o                         
 -17  11   3         25.85         26.30         1.94 o                         
 -16  11   3         69.52         77.31         2.50 o                         
 -15  11   3          0.37          0.65         0.77 o                         
 -14  11   3         24.00         23.22         1.09 o                         
 -13  11   3        494.00        516.34         5.05 o                         
 -12  11   3        358.46        348.39         3.87 o                         
 -11  11   3        165.49        158.99         2.21 o                         
 -10  11   3        327.92        303.61         3.44 o                         
  -9  11   3        278.60        274.19         2.94 o                         
  -8  11   3       1606.83       1587.43        12.25 o                         
  -7  11   3        306.11        327.94         3.35 o                         
  -6  11   3        830.83        819.97         6.02 o                         
  -5  11   3        950.07        959.58         6.53 o                         
  -4  11   3        357.31        402.10         3.25 o                         
  -3  11   3          3.11          7.71         0.51 o                         
  -2  11   3        314.17        335.06         2.86 o                         
  -1  11   3          0.01          0.20         0.38 o                         
   0  11   3        693.13        665.42         5.36 o                         
   1  11   3         17.65         10.73         0.59 o                         
   2  11   3         44.10         44.70         1.18 o                         
   3  11   3         60.28         70.34         1.34 o                         
   4  11   3       1345.21       1253.20         8.96 o                         
   5  11   3         15.65         16.83         0.75 o                         
   6  11   3         13.68         15.12         0.74 o                         
   7  11   3         10.72         14.40         0.72 o                         
   8  11   3          0.25         -0.35         0.51 o                         
   9  11   3         65.03         64.78         1.39 o                         
  10  11   3        125.76        115.05         1.84 o                         
  11  11   3        174.78        173.04         2.41 o                         
  12  11   3         59.97         60.61         1.70 o                         
  13  11   3         23.54         26.17         1.37 o                         
  14  11   3         99.53        100.85         3.04 o                         
  15  11   3        344.01        367.44         6.19 o                         
  16  11   3          5.06         10.24         1.60 o                         
 -18  12   3          0.06         -1.51         2.19 o                         
 -17  12   3         41.75         44.00         3.60 o                         
 -16  12   3          6.52          7.32         1.70 o                         
 -15  12   3        528.90        499.30         6.39 o                         
 -14  12   3         54.65         56.10         2.35 o                         
 -13  12   3        158.80        158.22         2.61 o                         
 -12  12   3         45.30         54.32         1.52 o                         
 -11  12   3         53.75         49.02         1.36 o                         
 -10  12   3         29.02         34.04         1.24 o                         
  -9  12   3       1199.95       1186.90        10.36 o                         
  -8  12   3         12.51         17.59         0.86 o                         
  -7  12   3        390.93        397.10         4.09 o                         
  -6  12   3        605.17        615.98         5.02 o                         
  -5  12   3        187.00        173.64         2.00 o                         
  -4  12   3         11.82         15.65         0.68 o                         
  -3  12   3       2391.09       2336.69        15.78 o                         
  -2  12   3         19.03         12.07         0.65 o                         
  -1  12   3         36.97         38.38         0.99 o                         
   0  12   3       4047.47       3943.29        27.62 o                         
   1  12   3        213.57        256.92         2.81 o                         
   2  12   3         27.34         28.33         1.00 o                         
   3  12   3        541.27        576.73         4.78 o                         
   4  12   3       1580.23       1513.77        10.94 o                         
   5  12   3         62.96         64.47         1.35 o                         
   6  12   3         43.14         53.28         1.29 o                         
   7  12   3          6.55          4.78         0.70 o                         
   8  12   3         18.99         22.48         0.97 o                         
   9  12   3          0.24          2.10         0.63 o                         
  10  12   3         14.90          9.30         0.86 o                         
  11  12   3         87.90         90.05         2.08 o                         
  12  12   3        210.18        217.19         3.59 o                         
  13  12   3          4.58          6.53         1.21 o                         
  14  12   3          3.63          6.19         1.35 o                         
  15  12   3          4.38          6.02         1.52 o                         
 -17  13   3         35.23         36.20         4.02 o                         
 -16  13   3          1.85          0.12         1.77 o                         
 -15  13   3         60.24         66.23         3.74 o                         
 -14  13   3          0.27         -0.88         0.88 o                         
 -13  13   3         19.74         20.00         1.32 o                         
 -12  13   3         37.61         35.53         1.48 o                         
 -11  13   3        209.72        197.83         3.10 o                         
 -10  13   3          5.66          5.26         0.81 o                         
  -9  13   3        224.77        224.20         2.86 o                         
  -8  13   3        146.50        145.89         2.19 o                         
  -7  13   3        202.01        199.39         2.61 o                         
  -6  13   3          0.30          0.82         0.53 o                         
  -5  13   3          8.75          8.59         0.64 o                         
  -4  13   3        284.17        272.69         2.73 o                         
  -3  13   3         69.51         83.34         1.45 o                         
  -2  13   3        371.47        353.51         3.41 o                         
  -1  13   3        496.12        520.31         4.71 o                         
   0  13   3        220.72        185.80         2.34 o                         
   1  13   3        657.34        707.05         6.41 o                         
   2  13   3         10.29          9.66         0.74 o                         
   3  13   3        190.08        204.51         2.44 o                         
   4  13   3        112.33        109.65         1.77 o                         
   5  13   3          0.33          0.73         0.56 o                         
   6  13   3          0.86          0.18         0.58 o                         
   7  13   3        122.89        146.15         2.29 o                         
   8  13   3        390.36        380.05         3.98 o                         
   9  13   3        321.97        311.10         3.60 o                         
  10  13   3          9.45          7.15         0.95 o                         
  11  13   3          1.94          1.07         0.85 o                         
  12  13   3         86.81         78.71         2.52 o                         
  13  13   3         32.20         41.49         2.29 o                         
  14  13   3         65.84         67.71         3.21 o                         
 -16  14   3        115.06        112.74         5.52 o                         
 -15  14   3         21.15         27.85         2.61 o                         
 -14  14   3         37.92         38.42         2.26 o                         
 -13  14   3        216.21        220.20         4.52 o                         
 -12  14   3          1.64          2.29         0.86 o                         
 -11  14   3          6.84          7.49         1.05 o                         
 -10  14   3          9.35         13.29         1.11 o                         
  -9  14   3          2.73          4.38         0.81 o                         
  -8  14   3          8.59          6.83         0.82 o                         
  -7  14   3        215.93        224.94         2.93 o                         
  -6  14   3        455.02        457.47         4.47 o                         
  -5  14   3        382.44        362.45         3.48 o                         
  -4  14   3         47.57         39.63         1.07 o                         
  -3  14   3         10.62         14.45         0.80 o                         
  -2  14   3        162.30        140.17         1.97 o                         
  -1  14   3        193.22        205.37         2.54 o                         
   0  14   3        279.93        251.04         2.97 o                         
   1  14   3         66.49         62.52         1.59 o                         
   2  14   3          2.35          2.98         0.70 o                         
   3  14   3         51.03         51.24         1.50 o                         
   4  14   3          2.27          2.56         0.68 o                         
   5  14   3         42.40         44.54         1.33 o                         
   6  14   3         28.07         29.52         1.20 o                         
   7  14   3        265.48        275.67         3.62 o                         
   8  14   3          2.23          2.80         0.80 o                         
   9  14   3        208.74        198.15         3.15 o                         
  10  14   3        607.38        599.40         6.69 o                         
  11  14   3         47.69         54.23         2.23 o                         
  12  14   3        165.25        173.28         5.66 o                         
  13  14   3        467.75        501.23        12.36 o                         
 -15  15   3         73.82         66.16         4.17 o                         
 -14  15   3          7.16          8.05         1.82 o                         
 -13  15   3        219.72        220.45         4.78 o                         
 -12  15   3         11.76         12.01         1.42 o                         
 -11  15   3         87.91         90.68         2.47 o                         
 -10  15   3         31.78         37.32         1.70 o                         
  -9  15   3         19.18         22.17         1.22 o                         
  -8  15   3         28.33         25.83         1.24 o                         
  -7  15   3        123.20        138.26         2.34 o                         
  -6  15   3         55.66         47.91         1.41 o                         
  -5  15   3         32.73         38.23         1.31 o                         
  -4  15   3        307.34        294.49         3.22 o                         
  -3  15   3        632.40        653.08         5.76 o                         
  -2  15   3        231.53        244.79         2.94 o                         
  -1  15   3         23.58         21.24         1.01 o                         
   0  15   3        605.69        597.67         5.83 o                         
   1  15   3        250.18        258.07         3.24 o                         
   2  15   3         18.86         23.11         1.09 o                         
   3  15   3          0.80          3.10         0.73 o                         
   4  15   3         12.88         17.50         1.02 o                         
   5  15   3         28.54         32.82         1.46 o                         
   6  15   3         27.51         29.56         1.41 o                         
   7  15   3        655.36        688.11         7.22 o                         
   8  15   3          4.07          3.69         0.94 o                         
   9  15   3         13.99          8.38         1.23 o                         
  10  15   3        126.53        126.10         3.36 o                         
  11  15   3        209.29        207.02         5.57 o                         
  12  15   3         45.00         41.10         2.66 o                         
 -14  16   3          0.01         -1.71         1.77 o                         
 -13  16   3         50.77         49.61         3.66 o                         
 -12  16   3          3.00          3.18         1.48 o                         
 -11  16   3        103.87        109.08         3.46 o                         
 -10  16   3         12.75          9.91         1.35 o                         
  -9  16   3         35.48         32.47         2.31 o                         
  -8  16   3          4.30          6.55         0.97 o                         
  -7  16   3        198.40        203.35         3.24 o                         
  -6  16   3        344.13        337.60         4.26 o                         
  -5  16   3          1.49          0.98         0.80 o                         
  -4  16   3         29.12         29.55         1.29 o                         
  -3  16   3         28.31         28.60         1.20 o                         
  -2  16   3         14.61         12.67         0.93 o                         
  -1  16   3         25.73         26.29         1.18 o                         
   0  16   3          5.60          6.02         0.84 o                         
   1  16   3         40.29         46.10         1.50 o                         
   2  16   3         32.82         31.23         1.27 o                         
   3  16   3        153.94        146.16         2.53 o                         
   4  16   3          2.61          4.53         0.88 o                         
   5  16   3        343.17        359.25         4.37 o                         
   6  16   3        201.82        210.47         3.26 o                         
   7  16   3         75.71         84.65         2.38 o                         
   8  16   3          7.56          7.15         1.34 o                         
   9  16   3         24.01         23.08         1.81 o                         
  10  16   3         47.84         42.11         2.46 o                         
  11  16   3         57.86         64.04         2.95 o                         
 -12  17   3          1.90          3.30         1.95 o                         
 -11  17   3        362.25        370.81         8.34 o                         
 -10  17   3         68.75         70.38         3.72 o                         
  -9  17   3         23.30         20.99         2.34 o                         
  -8  17   3        318.69        311.10         5.80 o                         
  -7  17   3          3.24          2.04         1.07 o                         
  -6  17   3        137.05        131.66         2.78 o                         
  -5  17   3        153.02        163.24         2.94 o                         
  -4  17   3          8.49          8.03         1.01 o                         
  -3  17   3         56.01         47.75         1.69 o                         
  -2  17   3         53.26         56.45         1.71 o                         
  -1  17   3         37.18         34.91         1.41 o                         
   0  17   3         30.58         31.68         1.37 o                         
   1  17   3         93.33         94.19         2.16 o                         
   2  17   3          2.25          0.03         0.82 o                         
   3  17   3         96.27         91.60         2.25 o                         
   4  17   3         30.51         24.19         1.29 o                         
   5  17   3          0.36         -0.12         0.94 o                         
   6  17   3         33.85         35.78         1.87 o                         
   7  17   3          6.29          7.95         1.40 o                         
   8  17   3          3.34          2.26         1.51 o                         
   9  17   3         27.58         24.57         2.10 o                         
 -10  18   3        198.74        205.99         8.80 o                         
  -9  18   3         50.42         60.43         5.84 o                         
  -8  18   3          1.58          0.31         1.65 o                         
  -7  18   3         10.59         11.64         1.86 o                         
  -6  18   3        280.92        297.90         6.64 o                         
  -5  18   3          7.52         10.34         1.55 o                         
  -4  18   3         38.41         42.94         2.25 o                         
  -3  18   3         15.53         17.25         1.37 o                         
  -2  18   3        138.20        148.03         2.97 o                         
  -1  18   3          5.27          4.80         1.03 o                         
   0  18   3          0.04         -0.61         1.05 o                         
   1  18   3          0.42         -0.57         1.01 o                         
   2  18   3          0.48         -0.70         1.07 o                         
   3  18   3         46.05         50.36         2.22 o                         
   4  18   3          1.07          0.83         1.08 o                         
   5  18   3          3.67          4.36         1.42 o                         
   6  18   3         12.64         14.69         2.21 o                         
   7  18   3          0.07          2.66         1.58 o                         
  -8  19   3        304.76        317.36         7.80 o                         
  -7  19   3          1.69          2.36         1.68 o                         
  -6  19   3          3.16          2.58         1.60 o                         
  -5  19   3        180.21        187.43         5.19 o                         
  -4  19   3         78.99         81.41         3.35 o                         
  -3  19   3        351.62        338.40         6.75 o                         
  -2  19   3        287.86        311.24         6.04 o                         
  -1  19   3        378.39        402.52         7.58 o                         
   0  19   3         96.50         89.40         3.63 o                         
   1  19   3        138.24        133.81         4.29 o                         
   2  19   3        200.97        212.96         5.37 o                         
   3  19   3        140.53        132.83         4.30 o                         
   4  19   3         13.84          9.93         2.32 o                         
   5  19   3          2.93          0.74         1.61 o                         
  -2  20   3         91.58         88.12         3.96 o                         
  -1  20   3         65.19         66.84         3.51 o                         
 -22   0   4        128.67        143.03        10.38 o                         
 -21   0   4         32.70         31.34         5.05 o                         
 -20   0   4          0.12         -2.85         2.85 o                         
 -19   0   4        841.05        868.33        13.88 o                         
 -18   0   4        263.24        270.23         5.64 o                         
 -17   0   4        158.71        160.77         3.64 o                         
 -16   0   4         20.83         20.11         1.25 o                         
 -15   0   4          7.47         13.32         1.02 o                         
 -14   0   4         75.57         74.04         1.84 o                         
 -13   0   4         22.52         37.48         1.27 o                         
 -12   0   4        292.92        306.31         3.48 o                         
 -11   0   4        322.53        282.40         3.13 o                         
 -10   0   4        779.68        729.26         6.58 o                         
  -9   0   4        224.04        235.62         2.73 o                         
  -8   0   4         26.15         35.03         0.82 o                         
  -7   0   4       5730.55       5747.88        43.10 o                         
  -6   0   4       7583.30       7790.19        56.86 o                         
  -5   0   4        361.17        392.08         3.50 o                         
  -4   0   4          2.31          1.77         0.29 o                         
  -3   0   4          3.21         13.41         0.42 o                         
  -2   0   4        177.71        166.06         1.67 o                         
  -1   0   4       2741.54       2572.80        20.06 o                         
   0   0   4        978.00        962.72         7.86 o                         
   1   0   4       1277.51       1502.49        11.63 o                         
   2   0   4        394.56        422.18         3.66 o                         
   3   0   4         35.50         54.89         0.90 o                         
   4   0   4        113.04        120.11         1.47 o                         
   5   0   4       2898.48       2909.73        23.39 o                         
   6   0   4        220.14        206.45         2.11 o                         
   7   0   4         86.73         57.09         1.14 o                         
   8   0   4          3.54          0.73         0.39 o                         
   9   0   4        785.25        722.99         6.98 o                         
  10   0   4       1360.50       1318.17        12.50 o                         
  11   0   4       2020.76       2024.18        19.52 o                         
  12   0   4          0.85          0.29         0.74 o                         
  13   0   4        633.91        666.18         8.06 o                         
  14   0   4          0.54         -0.80         0.80 o                         
  15   0   4         16.24         19.79         1.54 o                         
  16   0   4        296.56        324.30         5.91 o                         
  17   0   4        111.70        141.12         4.30 o                         
  18   0   4         24.89         20.65         2.57 o                         
 -22   1   4         33.44         35.33         4.24 o                         
 -21   1   4        292.65        300.42        13.53 o                         
 -20   1   4         82.47         84.49         3.51 o                         
 -19   1   4         81.55         84.75         2.45 o                         
 -18   1   4        149.08        155.96         2.87 o                         
 -17   1   4          4.00          4.71         0.77 o                         
 -16   1   4          2.16          3.04         0.62 o                         
 -15   1   4        268.29        267.35         2.89 o                         
 -14   1   4        588.18        588.36         5.10 o                         
 -13   1   4        466.84        446.68         3.86 o                         
 -12   1   4        274.27        231.28         2.10 o                         
 -11   1   4          6.66         13.71         0.51 o                         
 -10   1   4          9.31          7.26         0.38 o                         
  -9   1   4       1008.63       1063.66         7.16 o                         
  -8   1   4        994.80        998.35         6.07 o                         
  -7   1   4       3473.25       3554.08        20.38 o                         
  -6   1   4        181.48        201.12         1.44 o                         
  -5   1   4       1510.41       1465.33         8.38 o                         
  -4   1   4         85.10         73.60         0.71 o                         
  -3   1   4        492.89        526.94         2.97 o                         
  -2   1   4        114.97        149.68         1.10 o                         
  -1   1   4          6.50          0.76         0.17 o                         
   0   1   4        373.24        347.19         2.16 o                         
   1   1   4       3769.50       3799.47        20.22 o                         
   2   1   4        266.69        252.23         1.67 o                         
   3   1   4          0.06          0.98         0.19 o                         
   4   1   4        870.91        947.40         5.85 o                         
   5   1   4        215.84        189.00         1.80 o                         
   6   1   4         90.67         93.49         0.98 o                         
   7   1   4         66.59         73.90         0.99 o                         
   8   1   4       2053.00       2033.79        12.62 o                         
   9   1   4        234.12        194.55         1.79 o                         
  10   1   4         63.01         74.43         1.10 o                         
  11   1   4        183.91        182.69         1.90 o                         
  12   1   4          9.65         12.09         0.64 o                         
  13   1   4          0.19         -0.56         0.56 o                         
  14   1   4        192.72        189.84         2.55 o                         
  15   1   4         14.42         16.91         1.09 o                         
  16   1   4          0.00         -0.70         0.82 o                         
  17   1   4          0.01         -0.51         1.03 o                         
  18   1   4         15.98         18.57         1.80 o                         
 -22   2   4          3.49          6.62         2.42 o                         
 -21   2   4          0.98          2.61         1.99 o                         
 -20   2   4        113.54        119.80         4.04 o                         
 -19   2   4          7.72          7.23         1.07 o                         
 -18   2   4         20.01         22.81         1.51 o                         
 -17   2   4         94.23         83.29         1.86 o                         
 -16   2   4          0.03          0.62         0.56 o                         
 -15   2   4         61.09         49.46         1.26 o                         
 -14   2   4         77.32         78.55         1.40 o                         
 -13   2   4        718.99        680.85         5.77 o                         
 -12   2   4        167.92        163.03         1.81 o                         
 -11   2   4        385.03        412.00         3.37 o                         
 -10   2   4          8.07          2.47         0.36 o                         
  -9   2   4        506.74        511.20         4.06 o                         
  -8   2   4        297.31        332.23         2.52 o                         
  -7   2   4        363.10        372.15         2.73 o                         
  -6   2   4       2140.40       2206.78        13.70 o                         
  -5   2   4       6280.65       6294.66        35.31 o                         
  -4   2   4        570.02        704.54         4.14 o                         
  -3   2   4         52.48         63.96         0.63 o                         
  -2   2   4       1093.19       1133.82         6.15 o                         
  -1   2   4        434.53        472.02         2.91 o                         
   0   2   4          0.28          9.83         0.28 o                         
   1   2   4       3000.89       3218.58        16.99 o                         
   2   2   4        202.54        198.30         1.44 o                         
   3   2   4        737.24        765.76         4.77 o                         
   4   2   4         25.54         32.08         0.54 o                         
   5   2   4        447.98        396.14         2.78 o                         
   6   2   4        493.16        512.92         3.60 o                         
   7   2   4        929.81       1004.83         6.44 o                         
   8   2   4        378.99        314.67         2.51 o                         
   9   2   4        278.78        245.07         2.23 o                         
  10   2   4          0.43         -0.39         0.39 o                         
  11   2   4         15.09         17.61         0.70 o                         
  12   2   4         14.62          8.45         0.64 o                         
  13   2   4         82.21         92.46         1.63 o                         
  14   2   4         74.01         64.33         1.55 o                         
  15   2   4          8.01          8.01         0.99 o                         
  16   2   4          9.16         12.59         1.16 o                         
  17   2   4         34.99         32.78         1.81 o                         
  18   2   4          5.69          5.05         1.50 o                         
 -22   3   4          2.20          4.96         2.30 o                         
 -21   3   4         95.41         91.35         3.98 o                         
 -20   3   4        227.70        246.79         6.51 o                         
 -19   3   4        102.18        103.92         2.50 o                         
 -18   3   4         20.38         16.57         1.17 o                         
 -17   3   4         13.35         12.46         0.93 o                         
 -16   3   4          4.46          6.56         0.74 o                         
 -15   3   4        215.74        213.11         2.61 o                         
 -14   3   4        119.88        120.20         1.73 o                         
 -13   3   4         59.05         50.02         1.07 o                         
 -12   3   4         25.59         26.36         0.77 o                         
 -11   3   4        149.17        154.15         1.72 o                         
 -10   3   4          0.11          0.25         0.30 o                         
  -9   3   4        465.44        463.75         3.47 o                         
  -8   3   4        499.08        467.36         3.53 o                         
  -7   3   4         47.63         32.35         0.67 o                         
  -6   3   4        705.78        720.32         5.09 o                         
  -5   3   4       3442.66       3600.87        21.65 o                         
  -4   3   4          7.25          6.33         0.28 o                         
  -3   3   4        173.79        191.53         1.38 o                         
  -2   3   4       1262.82       1438.89         7.94 o                         
  -1   3   4         62.63         42.27         0.53 o                         
   0   3   4       3020.60       2948.59        16.46 o                         
   1   3   4        533.79        467.67         2.86 o                         
   2   3   4        763.94        792.82         4.79 o                         
   3   3   4         18.80         17.66         0.50 o                         
   4   3   4        765.67        723.63         4.73 o                         
   5   3   4        458.46        486.60         3.30 o                         
   6   3   4       1351.09       1336.81         8.34 o                         
   7   3   4       1120.58       1005.22         6.59 o                         
   8   3   4        255.47        194.64         1.91 o                         
   9   3   4        348.02        383.70         3.27 o                         
  10   3   4          5.97          6.04         0.52 o                         
  11   3   4         24.80         21.56         0.77 o                         
  12   3   4        206.79        206.28         2.30 o                         
  13   3   4          2.91          3.05         0.62 o                         
  14   3   4        162.20        158.09         2.38 o                         
  15   3   4         43.10         44.89         1.52 o                         
  16   3   4         18.21         19.87         1.26 o                         
  17   3   4         57.66         62.80         2.57 o                         
  18   3   4          3.86          3.48         1.57 o                         
 -21   4   4        287.24        310.35        11.38 o                         
 -20   4   4        284.27        300.66         6.12 o                         
 -19   4   4         11.54         12.36         1.14 o                         
 -18   4   4         98.97         98.96         2.27 o                         
 -17   4   4        265.75        259.84         3.32 o                         
 -16   4   4         87.31         94.79         1.80 o                         
 -15   4   4         62.54         56.07         1.37 o                         
 -14   4   4         33.43         24.93         0.91 o                         
 -13   4   4         25.18         38.03         1.05 o                         
 -12   4   4        421.85        429.15         3.59 o                         
 -11   4   4          7.74         12.12         0.54 o                         
 -10   4   4         17.20         34.74         0.84 o                         
  -9   4   4        188.19        150.08         1.49 o                         
  -8   4   4         28.03         50.98         0.76 o                         
  -7   4   4        745.40        732.92         4.93 o                         
  -6   4   4        521.06        547.51         3.87 o                         
  -5   4   4        315.16        347.24         2.56 o                         
  -4   4   4        302.19        297.87         2.20 o                         
  -3   4   4        122.26        198.34         1.50 o                         
  -2   4   4          0.55          0.74         0.18 o                         
  -1   4   4         44.33         45.86         0.61 o                         
   0   4   4          0.30          1.26         0.21 o                         
   1   4   4        137.42        104.65         0.98 o                         
   2   4   4         21.33         22.96         0.50 o                         
   3   4   4        180.77        183.22         1.48 o                         
   4   4   4        162.55        154.02         1.33 o                         
   5   4   4        839.65        856.73         5.51 o                         
   6   4   4        770.07        720.52         4.98 o                         
   7   4   4        285.26        262.30         2.22 o                         
   8   4   4        864.49        772.15         5.68 o                         
   9   4   4         34.69         25.80         0.79 o                         
  10   4   4         97.50        111.91         1.50 o                         
  11   4   4        181.54        158.68         1.94 o                         
  12   4   4        109.50         98.19         1.60 o                         
  13   4   4        109.31        123.54         1.98 o                         
  14   4   4        155.99        173.03         2.51 o                         
  15   4   4         31.57         41.03         1.51 o                         
  16   4   4        158.53        167.21         3.03 o                         
  17   4   4        219.58        225.66         4.52 o                         
  18   4   4        112.97        110.03         3.33 o                         
 -21   5   4          2.76          0.45         2.05 o                         
 -20   5   4          8.94         10.28         1.93 o                         
 -19   5   4         25.39         19.54         1.35 o                         
 -18   5   4         58.69         64.71         1.76 o                         
 -17   5   4         14.06         13.81         0.94 o                         
 -16   5   4          2.14          3.09         0.71 o                         
 -15   5   4         31.92         27.29         1.01 o                         
 -14   5   4        527.22        525.93         4.91 o                         
 -13   5   4        806.32        790.09         6.50 o                         
 -12   5   4        394.30        403.28         3.64 o                         
 -11   5   4         48.26         54.22         1.09 o                         
 -10   5   4          0.88          1.60         0.38 o                         
  -9   5   4         94.54         88.00         1.05 o                         
  -8   5   4        305.12        244.44         1.95 o                         
  -7   5   4        300.37        314.67         2.43 o                         
  -6   5   4        814.69        832.91         5.63 o                         
  -5   5   4       1935.74       2218.56        14.60 o                         
  -4   5   4          0.09          1.12         0.23 o                         
  -3   5   4         91.87        100.69         0.98 o                         
  -2   5   4        649.18        622.77         3.71 o                         
  -1   5   4       4628.55       4954.35        27.91 o                         
   0   5   4       1573.56       1551.10         8.93 o                         
   1   5   4        225.10        229.17         1.67 o                         
   2   5   4        131.07        122.00         1.10 o                         
   3   5   4        768.41        868.91         5.28 o                         
   4   5   4        173.50        170.22         1.50 o                         
   5   5   4         67.78         44.10         0.80 o                         
   6   5   4       1117.11       1149.19         7.46 o                         
   7   5   4         30.36         42.24         1.02 o                         
   8   5   4        456.98        423.96         3.39 o                         
   9   5   4         83.95         71.23         1.20 o                         
  10   5   4         84.17         82.80         1.35 o                         
  11   5   4        330.62        294.59         2.95 o                         
  12   5   4        135.01        142.09         2.02 o                         
  13   5   4          7.08          6.73         0.80 o                         
  14   5   4         22.65         24.77         1.14 o                         
  15   5   4         66.03         68.52         1.97 o                         
  16   5   4         20.41         23.38         1.66 o                         
  17   5   4         16.92         21.86         1.69 o                         
 -21   6   4          8.32         10.35         3.09 o                         
 -20   6   4         11.63          9.99         1.96 o                         
 -19   6   4          0.38         -1.06         1.06 o                         
 -18   6   4          4.46          3.31         0.83 o                         
 -17   6   4         80.25         76.97         1.81 o                         
 -16   6   4         98.43         98.50         1.89 o                         
 -15   6   4         65.95         56.24         1.47 o                         
 -14   6   4        136.29        145.98         1.97 o                         
 -13   6   4          4.61          4.20         0.53 o                         
 -12   6   4         53.30         55.99         1.09 o                         
 -11   6   4        125.95        132.20         1.58 o                         
 -10   6   4         11.20          7.86         0.51 o                         
  -9   6   4        220.33        218.94         1.83 o                         
  -8   6   4        727.94        734.30         4.83 o                         
  -7   6   4          9.13          8.61         0.44 o                         
  -6   6   4        167.30        185.36         1.75 o                         
  -5   6   4       1116.58       1191.90         8.54 o                         
  -4   6   4        132.59        168.00         1.51 o                         
  -3   6   4        163.53        167.26         1.34 o                         
  -2   6   4        290.71        266.68         1.98 o                         
  -1   6   4        685.25        781.34         4.79 o                         
   0   6   4         92.22        113.30         1.01 o                         
   1   6   4         61.51         63.99         0.76 o                         
   2   6   4          0.18          0.12         0.24 o                         
   3   6   4        363.69        362.74         2.69 o                         
   4   6   4         19.02         33.49         0.78 o                         
   5   6   4        143.35        117.97         1.25 o                         
   6   6   4         67.12         66.25         0.91 o                         
   7   6   4        831.78        733.09         5.23 o                         
   8   6   4        102.65         97.45         1.31 o                         
   9   6   4        704.93        669.54         5.18 o                         
  10   6   4          2.34          5.60         0.59 o                         
  11   6   4        179.64        159.37         2.01 o                         
  12   6   4         12.96          5.67         0.75 o                         
  13   6   4          5.44          5.09         0.78 o                         
  14   6   4         21.91         22.80         1.18 o                         
  15   6   4         38.52         44.44         1.57 o                         
  16   6   4        219.31        240.03         3.97 o                         
  17   6   4          0.74         -0.07         1.17 o                         
 -20   7   4         30.88         24.02         3.90 o                         
 -19   7   4          0.00         -1.21         1.21 o                         
 -18   7   4        203.96        213.03         3.21 o                         
 -17   7   4         28.28         29.26         1.28 o                         
 -16   7   4        346.12        344.82         3.86 o                         
 -15   7   4        332.87        348.47         3.69 o                         
 -14   7   4         35.92         34.60         1.01 o                         
 -13   7   4          9.46         14.25         0.68 o                         
 -12   7   4         57.32         53.97         1.14 o                         
 -11   7   4        194.92        185.73         2.09 o                         
 -10   7   4        248.18        246.01         2.43 o                         
  -9   7   4          7.39         10.04         0.50 o                         
  -8   7   4        772.63        768.33         5.70 o                         
  -7   7   4        377.39        351.65         3.09 o                         
  -6   7   4        114.91        106.32         1.29 o                         
  -5   7   4        769.45        801.72         5.68 o                         
  -4   7   4        567.49        549.14         3.73 o                         
  -3   7   4        382.42        390.51         2.63 o                         
  -2   7   4        443.73        527.45         3.41 o                         
  -1   7   4       1092.72       1097.13         6.66 o                         
   0   7   4         17.55         17.56         0.47 o                         
   1   7   4         78.82         64.98         0.88 o                         
   2   7   4        362.72        377.33         2.69 o                         
   3   7   4         29.73         46.29         0.75 o                         
   4   7   4        712.92        706.12         4.81 o                         
   5   7   4        872.08        828.83         5.56 o                         
   6   7   4         59.90         54.34         0.92 o                         
   7   7   4         38.33         39.47         0.89 o                         
   8   7   4        248.52        268.41         2.45 o                         
   9   7   4        208.24        204.28         2.18 o                         
  10   7   4        113.00        105.84         1.59 o                         
  11   7   4        206.96        227.96         2.66 o                         
  12   7   4        117.22        127.23         2.09 o                         
  13   7   4        359.64        370.64         4.19 o                         
  14   7   4        501.27        522.93         5.47 o                         
  15   7   4        124.02        125.04         2.95 o                         
  16   7   4         96.25        106.86         2.82 o                         
  17   7   4         74.92         78.12         2.75 o                         
 -20   8   4          0.94         -2.16         2.16 o                         
 -19   8   4         43.00         39.92         3.43 o                         
 -18   8   4        295.82        296.28         5.47 o                         
 -17   8   4         36.37         34.95         1.51 o                         
 -16   8   4          0.12          0.53         0.82 o                         
 -15   8   4         82.97         91.09         1.94 o                         
 -14   8   4         38.50         47.98         1.31 o                         
 -13   8   4        161.60        161.13         2.09 o                         
 -12   8   4         47.67         43.03         1.14 o                         
 -11   8   4        377.51        367.66         3.39 o                         
 -10   8   4        148.23        149.26         1.81 o                         
  -9   8   4        157.48        152.44         1.88 o                         
  -8   8   4         38.98         40.84         0.95 o                         
  -7   8   4         25.04         24.05         0.75 o                         
  -6   8   4         20.48         14.57         0.58 o                         
  -5   8   4         17.15         13.79         0.55 o                         
  -4   8   4         79.03         82.53         0.99 o                         
  -3   8   4        217.27        238.45         1.92 o                         
  -2   8   4        176.30        147.44         1.34 o                         
  -1   8   4        304.11        294.20         2.26 o                         
   0   8   4         49.59         55.38         0.91 o                         
   1   8   4         92.41        110.76         1.21 o                         
   2   8   4         49.21         57.28         0.89 o                         
   3   8   4       4556.58       4458.28        25.37 o                         
   4   8   4         22.46         23.57         0.71 o                         
   5   8   4        484.23        435.37         3.42 o                         
   6   8   4         46.46         52.55         0.96 o                         
   7   8   4        387.46        395.07         3.13 o                         
   8   8   4        189.16        157.11         1.78 o                         
   9   8   4        112.48        124.09         1.60 o                         
  10   8   4         66.09         63.70         1.38 o                         
  11   8   4         24.73         21.92         0.98 o                         
  12   8   4         26.91         33.13         1.33 o                         
  13   8   4          0.48          1.06         0.79 o                         
  14   8   4          2.27          2.14         0.88 o                         
  15   8   4        437.35        462.62         5.77 o                         
  16   8   4         70.87         63.66         2.52 o                         
 -20   9   4         83.36         81.70         6.65 o                         
 -19   9   4         26.98         34.21         3.31 o                         
 -18   9   4          0.09          1.51         1.22 o                         
 -17   9   4        180.28        178.93         3.23 o                         
 -16   9   4        194.99        200.79         3.26 o                         
 -15   9   4         21.80         22.93         1.15 o                         
 -14   9   4        332.73        334.23         3.97 o                         
 -13   9   4          1.95          1.88         0.60 o                         
 -12   9   4        142.21        149.88         1.98 o                         
 -11   9   4        120.77        121.37         1.69 o                         
 -10   9   4        679.96        686.12         5.99 o                         
  -9   9   4         22.75         25.60         0.91 o                         
  -8   9   4        168.50        176.08         2.11 o                         
  -7   9   4         57.88         55.00         1.06 o                         
  -6   9   4         31.56         39.10         0.91 o                         
  -5   9   4         15.70         16.93         0.63 o                         
  -4   9   4          6.59          8.34         0.44 o                         
  -3   9   4         15.72         14.10         0.53 o                         
  -2   9   4          9.71         10.93         0.48 o                         
  -1   9   4        133.55        109.99         1.27 o                         
   0   9   4          0.17          0.55         0.34 o                         
   1   9   4        220.54        216.70         2.02 o                         
   2   9   4          2.51          7.74         0.45 o                         
   3   9   4       3551.29       3360.67        20.63 o                         
   4   9   4          1.99          4.25         0.49 o                         
   5   9   4        316.25        326.92         2.91 o                         
   6   9   4        162.12        147.67         1.82 o                         
   7   9   4         85.79         57.94         1.11 o                         
   8   9   4          1.54          1.69         0.49 o                         
   9   9   4         16.64         21.16         0.87 o                         
  10   9   4        383.01        366.53         3.54 o                         
  11   9   4         24.45         25.81         1.16 o                         
  12   9   4         22.08         28.42         1.23 o                         
  13   9   4         65.99         68.36         1.94 o                         
  14   9   4         71.39         76.46         2.19 o                         
  15   9   4        113.60        113.98         3.16 o                         
  16   9   4          1.21          0.78         1.27 o                         
 -19  10   4         13.13         16.65         3.72 o                         
 -18  10   4         27.70         30.92         2.21 o                         
 -17  10   4        115.66        120.59         3.49 o                         
 -16  10   4         50.60         48.75         1.75 o                         
 -15  10   4        199.14        193.71         2.99 o                         
 -14  10   4          4.30          4.31         0.81 o                         
 -13  10   4         90.53         92.44         1.74 o                         
 -12  10   4        272.08        269.74         2.99 o                         
 -11  10   4        349.32        339.19         3.51 o                         
 -10  10   4        771.18        758.03         6.60 o                         
  -9  10   4       1905.89       1860.37        14.54 o                         
  -8  10   4        663.52        645.48         5.86 o                         
  -7  10   4        203.43        210.60         2.34 o                         
  -6  10   4         26.72         26.25         0.80 o                         
  -5  10   4         10.92         14.31         0.63 o                         
  -4  10   4         29.61         34.94         0.94 o                         
  -3  10   4        776.74        766.74         5.46 o                         
  -2  10   4       2354.12       2339.22        16.01 o                         
  -1  10   4        148.82        137.10         1.60 o                         
   0  10   4         82.71         76.01         1.22 o                         
   1  10   4         74.30         79.61         1.31 o                         
   2  10   4        798.19        860.10         6.62 o                         
   3  10   4       1572.67       1513.14        10.61 o                         
   4  10   4        140.76        116.09         1.52 o                         
   5  10   4        177.83        151.21         1.78 o                         
   6  10   4          4.16          3.20         0.52 o                         
   7  10   4        186.69        154.65         1.90 o                         
   8  10   4         48.76         46.75         1.23 o                         
   9  10   4        288.06        285.86         3.16 o                         
  10  10   4         32.70         34.09         1.19 o                         
  11  10   4        136.42        141.33         2.42 o                         
  12  10   4         22.46         21.43         1.23 o                         
  13  10   4          0.26         -0.83         0.83 o                         
  14  10   4          4.07          2.66         1.04 o                         
  15  10   4         10.73         12.94         1.51 o                         
 -18  11   4         76.86         77.84         4.47 o                         
 -17  11   4         37.44         41.74         2.81 o                         
 -16  11   4         92.20         86.14         2.96 o                         
 -15  11   4        176.01        175.37         2.85 o                         
 -14  11   4        189.42        187.09         2.86 o                         
 -13  11   4          0.08         -0.36         0.65 o                         
 -12  11   4          0.04          0.94         0.61 o                         
 -11  11   4         97.35        107.07         1.88 o                         
 -10  11   4       1066.14       1071.08         9.18 o                         
  -9  11   4        278.52        288.06         3.12 o                         
  -8  11   4         37.14         36.79         1.12 o                         
  -7  11   4        339.87        359.37         3.50 o                         
  -6  11   4        236.15        236.03         2.33 o                         
  -5  11   4        175.45        179.22         1.96 o                         
  -4  11   4         22.05         18.03         0.71 o                         
  -3  11   4         44.12         40.38         1.04 o                         
  -2  11   4        804.40        776.63         6.38 o                         
  -1  11   4        382.68        372.41         3.44 o                         
   0  11   4       1014.05       1009.64         8.03 o                         
   1  11   4         29.95         37.81         1.29 o                         
   2  11   4        263.60        262.82         2.92 o                         
   3  11   4        114.72        113.94         1.78 o                         
   4  11   4        348.48        327.52         3.19 o                         
   5  11   4        597.81        553.35         4.86 o                         
   6  11   4        105.93        105.56         1.69 o                         
   7  11   4          2.05          3.97         0.65 o                         
   8  11   4        483.10        482.28         4.56 o                         
   9  11   4         31.01         29.72         1.16 o                         
  10  11   4         72.01         71.72         1.76 o                         
  11  11   4        189.34        217.04         3.01 o                         
  12  11   4        212.00        217.28         3.25 o                         
  13  11   4         14.11         17.50         1.33 o                         
  14  11   4        150.21        141.44         3.33 o                         
 -18  12   4          3.40          5.84         4.54 o                         
 -17  12   4         66.27         60.69         4.80 o                         
 -16  12   4        138.08        142.25         4.73 o                         
 -15  12   4        196.71        194.08         3.58 o                         
 -14  12   4          5.72          6.24         0.96 o                         
 -13  12   4        198.39        194.29         3.38 o                         
 -12  12   4        112.80        110.14         2.12 o                         
 -11  12   4         59.85         53.34         1.55 o                         
 -10  12   4          9.07          8.40         0.87 o                         
  -9  12   4         12.03          9.35         0.80 o                         
  -8  12   4        157.28        160.11         2.37 o                         
  -7  12   4         49.18         47.30         1.39 o                         
  -6  12   4         36.87         37.12         1.08 o                         
  -5  12   4         66.70         67.95         1.37 o                         
  -4  12   4          1.33          3.85         0.54 o                         
  -3  12   4       1107.10       1155.22         9.05 o                         
  -2  12   4        101.17        125.39         1.88 o                         
  -1  12   4        405.39        394.04         3.87 o                         
   0  12   4         71.29         51.60         1.34 o                         
   1  12   4        135.80        127.29         1.94 o                         
   2  12   4        138.92        121.34         2.02 o                         
   3  12   4         30.00         36.43         1.16 o                         
   4  12   4         62.15         71.72         1.52 o                         
   5  12   4          5.54          4.85         0.66 o                         
   6  12   4        182.96        191.50         2.43 o                         
   7  12   4         98.67         89.90         1.77 o                         
   8  12   4        120.95        139.40         2.15 o                         
   9  12   4         43.36         47.84         1.43 o                         
  10  12   4        140.61        150.48         2.47 o                         
  11  12   4          2.85          3.58         0.93 o                         
  12  12   4         14.48         20.96         1.49 o                         
  13  12   4         17.86         23.89         1.77 o                         
  14  12   4         77.03         76.75         2.83 o                         
 -17  13   4        239.83        260.57        12.04 o                         
 -16  13   4        240.48        244.11         7.15 o                         
 -15  13   4        310.33        316.82         6.79 o                         
 -14  13   4        233.43        241.67         4.19 o                         
 -13  13   4         79.87         79.24         2.31 o                         
 -12  13   4         91.14         83.67         2.17 o                         
 -11  13   4        403.92        377.41         4.49 o                         
 -10  13   4        583.72        555.98         6.09 o                         
  -9  13   4        265.52        253.35         3.30 o                         
  -8  13   4          0.61          1.00         0.68 o                         
  -7  13   4        386.00        385.13         4.27 o                         
  -6  13   4        277.10        274.45         3.21 o                         
  -5  13   4        452.46        438.76         4.02 o                         
  -4  13   4        146.28        137.78         1.85 o                         
  -3  13   4       2087.03       1996.66        14.63 o                         
  -2  13   4        173.66        151.06         2.20 o                         
  -1  13   4         48.40         59.44         1.46 o                         
   0  13   4        597.08        558.08         5.32 o                         
   1  13   4          5.03          4.33         0.67 o                         
   2  13   4        411.69        434.51         4.31 o                         
   3  13   4         41.98         38.80         1.26 o                         
   4  13   4        337.20        331.45         3.70 o                         
   5  13   4          0.82         -0.39         0.57 o                         
   6  13   4        237.11        231.65         2.91 o                         
   7  13   4          9.49         11.02         0.87 o                         
   8  13   4         31.91         30.11         1.21 o                         
   9  13   4          0.92          0.80         0.76 o                         
  10  13   4          2.94          1.90         0.88 o                         
  11  13   4        136.97        133.89         3.58 o                         
  12  13   4          0.01         -1.20         1.20 o                         
  13  13   4         53.87         58.32         2.64 o                         
 -16  14   4          1.92          2.16         2.05 o                         
 -15  14   4         44.90         43.65         3.13 o                         
 -14  14   4          1.36          0.50         1.46 o                         
 -13  14   4        699.20        688.77        11.48 o                         
 -12  14   4          8.79          7.33         1.05 o                         
 -11  14   4        339.43        325.36         4.41 o                         
 -10  14   4          0.36         -0.78         0.78 o                         
  -9  14   4         71.21         72.44         1.97 o                         
  -8  14   4         10.37         10.51         0.94 o                         
  -7  14   4        575.30        575.34         6.08 o                         
  -6  14   4        231.48        212.72         3.12 o                         
  -5  14   4          0.27          0.39         0.58 o                         
  -4  14   4        167.30        162.39         2.38 o                         
  -3  14   4        574.93        610.37         5.57 o                         
  -2  14   4         35.52         35.75         1.28 o                         
  -1  14   4        484.36        487.12         5.10 o                         
   0  14   4        119.11        117.46         2.15 o                         
   1  14   4         84.83         84.23         1.98 o                         
   2  14   4          5.90          4.75         0.79 o                         
   3  14   4         25.64         30.32         1.20 o                         
   4  14   4         55.98         59.63         1.60 o                         
   5  14   4        570.07        591.22         5.98 o                         
   6  14   4        171.11        167.92         2.59 o                         
   7  14   4        117.14        132.64         2.34 o                         
   8  14   4         18.59         21.49         1.47 o                         
   9  14   4          5.60          8.90         1.29 o                         
  10  14   4         32.91         42.86         2.12 o                         
  11  14   4        124.54        118.97         3.96 o                         
  12  14   4        196.98        205.92         5.11 o                         
 -14  15   4         37.96         36.22         3.34 o                         
 -13  15   4          0.01          1.35         1.49 o                         
 -12  15   4          0.04         -0.66         1.10 o                         
 -11  15   4        267.27        253.55         4.57 o                         
 -10  15   4         49.63         44.64         1.79 o                         
  -9  15   4         38.07         41.17         1.74 o                         
  -8  15   4         10.12         10.35         0.98 o                         
  -7  15   4          1.82          2.16         0.91 o                         
  -6  15   4         96.37         99.07         2.37 o                         
  -5  15   4          5.05          3.64         0.81 o                         
  -4  15   4       1025.20       1027.52         9.25 o                         
  -3  15   4         32.50         33.52         1.31 o                         
  -2  15   4         63.69         63.79         1.72 o                         
  -1  15   4        481.03        450.15         4.75 o                         
   0  15   4         15.02         15.39         0.97 o                         
   1  15   4         37.38         34.72         1.37 o                         
   2  15   4        317.94        312.01         3.82 o                         
   3  15   4         65.43         69.74         1.86 o                         
   4  15   4          1.52          1.66         0.74 o                         
   5  15   4        126.61        141.46         2.52 o                         
   6  15   4        247.09        252.16         3.46 o                         
   7  15   4        159.59        169.22         3.05 o                         
   8  15   4         82.32         79.42         2.52 o                         
   9  15   4          2.16          1.44         1.29 o                         
  10  15   4        149.69        160.84         4.16 o                         
  11  15   4        230.04        224.64         5.40 o                         
 -13  16   4        178.13        193.23         6.72 o                         
 -12  16   4          2.45          3.02         1.53 o                         
 -11  16   4         12.90         16.33         1.93 o                         
 -10  16   4         35.34         34.70         2.56 o                         
  -9  16   4         84.44         79.54         2.75 o                         
  -8  16   4        255.41        262.80         4.03 o                         
  -7  16   4         23.01         25.78         1.46 o                         
  -6  16   4        323.46        320.93         4.29 o                         
  -5  16   4        191.37        202.31         3.22 o                         
  -4  16   4        213.57        211.70         3.00 o                         
  -3  16   4          8.48          5.14         0.90 o                         
  -2  16   4        129.19        125.92         2.45 o                         
  -1  16   4         95.32         87.56         2.11 o                         
   0  16   4        237.86        238.04         3.16 o                         
   1  16   4          9.67          8.72         0.93 o                         
   2  16   4          5.23          5.09         0.87 o                         
   3  16   4        113.35        121.75         2.39 o                         
   4  16   4          4.42          7.04         1.04 o                         
   5  16   4         99.19        101.66         2.66 o                         
   6  16   4          0.01          1.49         0.99 o                         
   7  16   4        514.68        522.23         7.94 o                         
   8  16   4          7.18          7.92         1.65 o                         
   9  16   4         10.68         11.17         1.90 o                         
 -11  17   4         16.24         20.00         3.39 o                         
 -10  17   4          4.20          3.76         2.48 o                         
  -9  17   4         18.81         14.56         2.66 o                         
  -8  17   4         77.47         79.07         3.20 o                         
  -7  17   4          0.77          1.26         1.24 o                         
  -6  17   4         34.68         38.24         1.96 o                         
  -5  17   4          0.93          0.98         1.00 o                         
  -4  17   4          2.12          1.26         0.92 o                         
  -3  17   4         32.68         37.77         1.51 o                         
  -2  17   4         18.42         17.02         1.17 o                         
  -1  17   4         16.58         20.07         1.26 o                         
   0  17   4        142.92        146.41         2.74 o                         
   1  17   4         13.53         13.71         1.19 o                         
   2  17   4         98.37        100.53         2.48 o                         
   3  17   4          1.44          0.60         0.96 o                         
   4  17   4         52.46         47.03         2.10 o                         
   5  17   4        380.21        392.13         6.62 o                         
   6  17   4         27.81         24.14         1.86 o                         
   7  17   4         12.05          9.26         1.78 o                         
   8  17   4        129.79        143.63         4.57 o                         
  -9  18   4         99.96        103.67         5.28 o                         
  -8  18   4         40.05         40.03         3.08 o                         
  -7  18   4         29.65         30.71         2.44 o                         
  -6  18   4         41.46         45.79         2.61 o                         
  -5  18   4         11.86          8.95         1.66 o                         
  -4  18   4        689.51        702.02        10.77 o                         
  -3  18   4         10.24         11.81         1.45 o                         
  -2  18   4          6.41          5.58         1.35 o                         
  -1  18   4         42.63         38.30         2.06 o                         
   0  18   4          9.23          8.69         1.37 o                         
   1  18   4          5.04          5.44         1.43 o                         
   2  18   4         89.43         90.23         3.15 o                         
   3  18   4        195.35        200.04         4.78 o                         
   4  18   4        128.55        119.32         3.91 o                         
   5  18   4         12.28          9.63         2.22 o                         
  -6  19   4         70.28         69.45         3.50 o                         
  -5  19   4          3.45          3.40         1.76 o                         
  -4  19   4        210.76        200.28         5.92 o                         
  -3  19   4         45.51         45.94         3.23 o                         
  -2  19   4          9.40          5.21         2.35 o                         
  -1  19   4        581.21        596.30         9.65 o                         
   0  19   4          3.61          3.21         1.59 o                         
   1  19   4         13.72         13.35         1.96 o                         
   2  19   4        178.78        172.53         4.84 o                         
 -21   1   5         22.64         15.96         2.85 o                         
 -20   1   5        219.33        227.55         5.49 o                         
 -19   1   5         31.74         31.41         1.55 o                         
 -18   1   5         44.07         43.25         1.56 o                         
 -17   1   5        174.46        182.00         2.56 o                         
 -16   1   5        230.65        206.06         2.66 o                         
 -15   1   5          3.08          1.17         0.58 o                         
 -14   1   5        154.41        160.85         2.12 o                         
 -13   1   5        274.52        228.90         2.55 o                         
 -12   1   5         54.62         33.17         0.86 o                         
 -11   1   5         32.80         27.13         0.70 o                         
 -10   1   5         31.42         41.40         0.80 o                         
  -9   1   5        569.03        601.51         4.35 o                         
  -8   1   5        889.14        915.27         5.58 o                         
  -7   1   5        659.85        711.37         4.58 o                         
  -6   1   5          3.95          0.05         0.23 o                         
  -5   1   5        209.50        147.22         1.21 o                         
  -4   1   5        518.81        531.98         3.24 o                         
  -3   1   5         24.61         27.71         0.52 o                         
  -2   1   5       1165.24       1158.53         6.71 o                         
  -1   1   5        415.40        363.33         2.40 o                         
   0   1   5        223.92        214.52         1.66 o                         
   1   1   5        288.95        320.49         2.28 o                         
   2   1   5        335.82        362.15         2.45 o                         
   3   1   5        575.69        590.59         3.66 o                         
   4   1   5         22.46         23.94         0.57 o                         
   5   1   5         83.94         72.52         0.87 o                         
   6   1   5         74.81         68.02         0.93 o                         
   7   1   5        317.88        304.16         2.62 o                         
   8   1   5          0.00          0.60         0.38 o                         
   9   1   5        146.67        141.21         1.58 o                         
  10   1   5        583.78        586.75         4.67 o                         
  11   1   5        169.31        158.48         2.10 o                         
  12   1   5         39.28         33.69         1.15 o                         
  13   1   5          4.54          0.84         0.74 o                         
  14   1   5        330.30        351.42         4.45 o                         
  15   1   5          8.45          4.87         1.08 o                         
  16   1   5         54.21         61.91         2.57 o                         
  17   1   5         62.28         70.09         2.98 o                         
 -21   2   5          7.11          3.44         2.20 o                         
 -20   2   5          8.41          9.60         1.92 o                         
 -19   2   5          0.32         -0.87         0.87 o                         
 -18   2   5          6.56          8.84         1.01 o                         
 -17   2   5         42.70         41.40         1.40 o                         
 -16   2   5         20.46         26.60         1.06 o                         
 -15   2   5         23.26         24.79         0.97 o                         
 -14   2   5         75.32         73.46         1.45 o                         
 -13   2   5         33.99         40.23         1.02 o                         
 -12   2   5        116.96        110.20         1.52 o                         
 -11   2   5        205.13        208.65         2.15 o                         
 -10   2   5        997.98       1092.87         7.77 o                         
  -9   2   5        417.36        375.71         3.02 o                         
  -8   2   5       1866.11       1915.56        12.76 o                         
  -7   2   5        676.96        753.71         5.38 o                         
  -6   2   5          0.34          2.67         0.30 o                         
  -5   2   5        377.81        383.74         2.60 o                         
  -4   2   5        766.27        769.36         4.67 o                         
  -3   2   5       1073.85       1096.35         6.35 o                         
  -2   2   5         17.22         13.28         0.39 o                         
  -1   2   5        165.76        155.75         1.35 o                         
   0   2   5          2.12          0.93         0.23 o                         
   1   2   5       1602.64       1655.02         9.03 o                         
   2   2   5         44.24         51.93         0.66 o                         
   3   2   5         15.27         18.25         0.42 o                         
   4   2   5          6.11          7.21         0.33 o                         
   5   2   5        228.84        220.32         1.82 o                         
   6   2   5        772.86        744.75         5.35 o                         
   7   2   5        205.47        176.76         1.78 o                         
   8   2   5         14.01         10.24         0.53 o                         
   9   2   5        257.54        257.45         2.56 o                         
  10   2   5         12.61         13.40         0.70 o                         
  11   2   5         77.95         77.81         1.53 o                         
  12   2   5         46.38         37.18         1.23 o                         
  13   2   5        131.94        131.12         2.26 o                         
  14   2   5         34.71         32.76         1.45 o                         
  15   2   5         60.20         60.26         2.26 o                         
  16   2   5         73.81         76.82         3.00 o                         
  17   2   5         74.59         75.20         3.47 o                         
 -21   3   5         22.36         17.92         3.32 o                         
 -20   3   5        478.31        489.41        13.31 o                         
 -19   3   5          0.32          0.82         0.91 o                         
 -18   3   5        125.00        138.40         2.55 o                         
 -17   3   5         11.65         11.89         0.94 o                         
 -16   3   5        109.17        112.36         1.89 o                         
 -15   3   5          4.58          2.87         0.62 o                         
 -14   3   5         50.59         45.16         1.15 o                         
 -13   3   5         28.35         12.56         0.67 o                         
 -12   3   5        607.65        559.76         4.81 o                         
 -11   3   5         21.23         14.41         0.65 o                         
 -10   3   5         10.74         19.94         0.61 o                         
  -9   3   5        143.23        135.09         1.48 o                         
  -8   3   5        522.73        555.73         4.27 o                         
  -7   3   5         14.92         25.44         0.66 o                         
  -6   3   5       3261.61       3298.58        20.71 o                         
  -5   3   5         62.93         38.96         0.62 o                         
  -4   3   5         16.06         17.22         0.43 o                         
  -3   3   5        113.02        101.10         0.95 o                         
  -2   3   5         99.45        100.95         0.97 o                         
  -1   3   5          3.33          1.00         0.21 o                         
   0   3   5        864.33        846.66         5.34 o                         
   1   3   5         16.00         14.58         0.45 o                         
   2   3   5        853.70        860.23         5.32 o                         
   3   3   5        381.14        420.17         2.92 o                         
   4   3   5        298.76        288.28         2.30 o                         
   5   3   5        180.90        200.21         1.89 o                         
   6   3   5       3062.14       2964.52        19.51 o                         
   7   3   5        174.70        171.23         1.79 o                         
   8   3   5       1250.59       1146.76         8.51 o                         
   9   3   5         58.29         52.09         1.19 o                         
  10   3   5        467.45        466.20         4.30 o                         
  11   3   5         44.74         53.14         1.45 o                         
  12   3   5          1.26          1.00         0.65 o                         
  13   3   5         10.62         10.60         0.94 o                         
  14   3   5         60.33         53.15         1.79 o                         
  15   3   5          8.52         10.39         1.23 o                         
  16   3   5         69.02         70.28         3.46 o                         
  17   3   5         23.72         21.73         2.01 o                         
 -21   4   5        245.28        254.61         7.38 o                         
 -20   4   5         72.83         72.39         3.65 o                         
 -19   4   5        214.33        213.29         6.12 o                         
 -18   4   5          1.58          3.04         0.93 o                         
 -17   4   5         14.04         12.57         1.02 o                         
 -16   4   5         77.97         76.48         1.72 o                         
 -15   4   5          6.26          5.75         0.70 o                         
 -14   4   5         18.11         14.93         0.75 o                         
 -13   4   5         60.62         57.36         1.27 o                         
 -12   4   5          0.61          0.54         0.44 o                         
 -11   4   5        102.30         84.16         1.29 o                         
 -10   4   5         14.75         13.10         0.57 o                         
  -9   4   5        398.63        404.66         3.39 o                         
  -8   4   5         28.38         52.92         0.89 o                         
  -7   4   5        775.83        855.53         6.23 o                         
  -6   4   5        110.82        100.55         1.26 o                         
  -5   4   5        623.65        600.74         3.96 o                         
  -4   4   5        119.00        140.20         1.22 o                         
  -3   4   5        105.39        126.22         1.16 o                         
  -2   4   5        263.55        251.68         1.99 o                         
  -1   4   5        125.60        110.50         1.21 o                         
   0   4   5       1312.44       1307.82         7.78 o                         
   1   4   5          5.77          4.93         0.34 o                         
   2   4   5        239.43        221.29         1.81 o                         
   3   4   5         18.96         26.52         0.60 o                         
   4   4   5          7.83         10.57         0.48 o                         
   5   4   5          2.22          2.84         0.38 o                         
   6   4   5       2580.31       2563.83        17.08 o                         
   7   4   5         25.54         27.37         0.79 o                         
   8   4   5       1101.52        972.28         7.56 o                         
   9   4   5        234.93        246.53         2.72 o                         
  10   4   5        713.63        704.89         6.02 o                         
  11   4   5         35.25         34.51         1.15 o                         
  12   4   5         41.69         41.31         1.30 o                         
  13   4   5        251.12        246.27         3.18 o                         
  14   4   5         45.35         44.60         1.64 o                         
  15   4   5         88.12         84.94         2.97 o                         
  16   4   5         25.84         22.56         1.69 o                         
 -21   5   5          1.98          1.14         2.75 o                         
 -20   5   5         67.26         79.69         5.84 o                         
 -19   5   5         73.27         67.65         2.87 o                         
 -18   5   5        481.00        510.20         5.79 o                         
 -17   5   5         27.02         30.26         1.35 o                         
 -16   5   5         32.90         34.43         1.38 o                         
 -15   5   5          6.45          5.49         0.75 o                         
 -14   5   5          6.60          6.06         0.67 o                         
 -13   5   5         39.50         35.95         1.07 o                         
 -12   5   5         55.49         52.55         1.16 o                         
 -11   5   5        303.06        282.42         2.73 o                         
 -10   5   5        285.37        247.26         2.45 o                         
  -9   5   5        213.96        200.57         1.98 o                         
  -8   5   5        111.84        116.48         1.43 o                         
  -7   5   5        419.67        411.73         3.22 o                         
  -6   5   5        377.49        328.48         2.64 o                         
  -5   5   5        100.82        124.94         1.35 o                         
  -4   5   5          0.00          1.17         0.26 o                         
  -3   5   5        144.71        134.11         1.21 o                         
  -2   5   5         92.72        112.63         1.06 o                         
  -1   5   5        860.96        931.50         6.14 o                         
   0   5   5          0.67          1.36         0.27 o                         
   1   5   5        737.03        659.71         4.28 o                         
   2   5   5        718.29        721.47         4.77 o                         
   3   5   5        360.46        329.85         2.51 o                         
   4   5   5        177.44        174.37         1.65 o                         
   5   5   5         73.79         87.84         1.29 o                         
   6   5   5        884.57        835.86         6.32 o                         
   7   5   5        323.30        322.00         3.01 o                         
   8   5   5        218.19        200.66         2.30 o                         
   9   5   5          1.99          3.26         0.60 o                         
  10   5   5        198.67        201.03         2.43 o                         
  11   5   5         36.74         43.09         1.28 o                         
  12   5   5        299.19        316.16         3.51 o                         
  13   5   5         11.53         11.27         1.03 o                         
  14   5   5         20.76         21.13         1.27 o                         
  15   5   5        176.47        203.01         3.87 o                         
  16   5   5        283.44        308.12         5.48 o                         
 -20   6   5          0.03          2.59         2.52 o                         
 -19   6   5         91.51         87.10         3.92 o                         
 -18   6   5        844.28        891.61         9.37 o                         
 -17   6   5        159.65        172.65         2.92 o                         
 -16   6   5        221.10        229.87         3.19 o                         
 -15   6   5        260.46        282.14         3.32 o                         
 -14   6   5        291.27        296.23         3.23 o                         
 -13   6   5          0.13          0.78         0.52 o                         
 -12   6   5       1036.27       1063.23         8.36 o                         
 -11   6   5        469.88        469.95         4.12 o                         
 -10   6   5         11.06         16.74         0.69 o                         
  -9   6   5         37.92         33.53         0.81 o                         
  -8   6   5         42.63         43.33         0.83 o                         
  -7   6   5        461.16        501.92         3.78 o                         
  -6   6   5        523.41        494.96         3.98 o                         
  -5   6   5          0.47          1.09         0.32 o                         
  -4   6   5        179.86        157.03         1.45 o                         
  -3   6   5         24.96         26.68         0.59 o                         
  -2   6   5        133.54        146.29         1.29 o                         
  -1   6   5        266.79        240.60         1.91 o                         
   0   6   5         16.82         14.04         0.48 o                         
   1   6   5         11.14         15.97         0.49 o                         
   2   6   5        145.39        141.77         1.41 o                         
   3   6   5        277.77        269.85         2.21 o                         
   4   6   5        562.47        535.85         3.93 o                         
   5   6   5          3.81          6.22         0.43 o                         
   6   6   5          0.29          0.23         0.42 o                         
   7   6   5         20.10         20.51         0.78 o                         
   8   6   5         20.73         13.63         0.74 o                         
   9   6   5        459.36        451.88         4.23 o                         
  10   6   5          6.67          9.77         0.77 o                         
  11   6   5          8.01          9.89         0.81 o                         
  12   6   5         20.49         23.73         1.16 o                         
  13   6   5         54.83         54.08         1.59 o                         
  14   6   5         59.47         63.56         2.04 o                         
  15   6   5        186.59        198.92         4.74 o                         
  16   6   5        229.66        265.43         5.05 o                         
 -20   7   5        107.02        110.46        15.41 o                         
 -19   7   5         86.43         90.58         5.01 o                         
 -18   7   5         48.72         40.90         1.91 o                         
 -17   7   5        114.28        120.02         2.87 o                         
 -16   7   5          5.38          5.89         0.89 o                         
 -15   7   5         79.83         92.70         1.92 o                         
 -14   7   5         20.66         24.13         1.01 o                         
 -13   7   5        277.08        267.03         2.90 o                         
 -12   7   5          1.24          3.22         0.57 o                         
 -11   7   5        455.79        428.36         4.06 o                         
 -10   7   5        273.89        277.97         2.70 o                         
  -9   7   5        105.05        112.65         1.40 o                         
  -8   7   5          5.60          6.13         0.41 o                         
  -7   7   5        356.82        341.92         2.84 o                         
  -6   7   5         21.76         34.75         0.79 o                         
  -5   7   5          2.46          4.18         0.40 o                         
  -4   7   5          1.89          1.01         0.30 o                         
  -3   7   5        296.69        319.95         2.43 o                         
  -2   7   5        811.42        818.59         5.45 o                         
  -1   7   5         61.73         71.32         0.98 o                         
   0   7   5        329.81        359.81         2.80 o                         
   1   7   5        209.13        197.43         1.83 o                         
   2   7   5        575.98        586.93         4.25 o                         
   3   7   5         53.34         47.03         0.96 o                         
   4   7   5        468.98        458.73         3.54 o                         
   5   7   5       1291.12       1229.78         8.26 o                         
   6   7   5        538.74        486.19         4.00 o                         
   7   7   5         24.77         24.60         0.81 o                         
   8   7   5        124.67        129.55         1.78 o                         
   9   7   5         81.49         90.54         1.93 o                         
  10   7   5          0.69          0.51         0.61 o                         
  11   7   5          0.96         -0.07         0.66 o                         
  12   7   5         85.59         92.91         2.06 o                         
  13   7   5          2.26          1.56         0.82 o                         
  14   7   5        117.10        123.88         2.70 o                         
  15   7   5          3.34          5.03         1.32 o                         
 -20   8   5        130.23        141.84         7.75 o                         
 -19   8   5          7.51          7.66         2.41 o                         
 -18   8   5         20.28         22.38         1.62 o                         
 -17   8   5        293.24        308.34         4.33 o                         
 -16   8   5         13.48         14.88         1.17 o                         
 -15   8   5        177.22        174.53         2.71 o                         
 -14   8   5        183.01        173.64         2.43 o                         
 -13   8   5        146.12        143.60         2.31 o                         
 -12   8   5        217.23        218.70         2.62 o                         
 -11   8   5       1038.93       1066.18         8.58 o                         
 -10   8   5        567.53        583.87         5.14 o                         
  -9   8   5        647.18        659.49         5.24 o                         
  -8   8   5          9.92          8.32         0.50 o                         
  -7   8   5         62.80         78.68         1.15 o                         
  -6   8   5         24.92         24.05         0.71 o                         
  -5   8   5        151.01        168.01         1.75 o                         
  -4   8   5        421.93        460.82         3.42 o                         
  -3   8   5         26.72         37.99         0.74 o                         
  -2   8   5        491.61        495.43         3.72 o                         
  -1   8   5        207.99        189.19         1.79 o                         
   0   8   5          0.31          0.79         0.41 o                         
   1   8   5          5.27          4.57         0.44 o                         
   2   8   5        997.00        961.84         6.85 o                         
   3   8   5       1015.47        955.99         6.61 o                         
   4   8   5         10.92         12.09         0.58 o                         
   5   8   5         25.14         30.79         0.84 o                         
   6   8   5         37.23         41.98         0.99 o                         
   7   8   5         10.39          4.96         0.56 o                         
   8   8   5         27.57         28.35         0.97 o                         
   9   8   5        149.44        145.96         2.06 o                         
  10   8   5         89.93         94.53         1.74 o                         
  11   8   5         16.77         22.92         1.17 o                         
  12   8   5         34.39         38.22         1.47 o                         
  13   8   5         20.58         23.99         1.43 o                         
  14   8   5          4.53          3.05         1.14 o                         
  15   8   5        150.30        140.94         6.86 o                         
 -19   9   5          9.38          5.24         3.38 o                         
 -18   9   5          0.61          0.89         1.32 o                         
 -17   9   5         30.41         25.58         1.60 o                         
 -16   9   5        212.21        230.76         4.00 o                         
 -15   9   5        330.20        329.22         4.25 o                         
 -14   9   5        444.42        450.67         4.57 o                         
 -13   9   5         42.50         49.06         1.35 o                         
 -12   9   5          9.58         12.72         0.81 o                         
 -11   9   5         87.75        101.34         1.69 o                         
 -10   9   5       1908.83       1836.02        14.43 o                         
  -9   9   5        175.59        180.50         2.26 o                         
  -8   9   5        362.29        361.77         3.80 o                         
  -7   9   5         96.04         94.06         1.39 o                         
  -6   9   5        175.09        192.55         2.10 o                         
  -5   9   5        221.16        236.50         2.40 o                         
  -4   9   5       1256.54       1231.23         8.35 o                         
  -3   9   5         44.23         60.49         1.06 o                         
  -2   9   5        357.45        360.12         3.12 o                         
  -1   9   5          0.03          0.42         0.42 o                         
   0   9   5         99.09         95.52         1.39 o                         
   1   9   5         11.39         13.48         0.64 o                         
   2   9   5        853.35        772.37         5.80 o                         
   3   9   5        291.80        271.95         2.57 o                         
   4   9   5        134.64        121.38         1.61 o                         
   5   9   5        377.16        329.61         2.95 o                         
   6   9   5         24.26         23.67         0.83 o                         
   7   9   5        441.67        442.06         4.08 o                         
   8   9   5        384.68        360.52         3.56 o                         
   9   9   5         71.05         84.70         1.73 o                         
  10   9   5          0.42         -0.36         0.66 o                         
  11   9   5        341.97        367.94         4.27 o                         
  12   9   5          7.45          7.85         1.05 o                         
  13   9   5         26.99         31.42         1.66 o                         
  14   9   5        542.68        565.36         8.89 o                         
 -18  10   5         18.43         23.07         3.65 o                         
 -17  10   5         91.36         99.38         3.32 o                         
 -16  10   5         74.98         76.84         2.42 o                         
 -15  10   5         19.06         18.40         1.18 o                         
 -14  10   5        629.06        630.27         6.52 o                         
 -13  10   5         43.74         44.83         1.41 o                         
 -12  10   5          1.17          0.48         0.58 o                         
 -11  10   5         62.47         59.22         1.44 o                         
 -10  10   5         37.64         37.25         1.35 o                         
  -9  10   5        111.14        119.26         1.89 o                         
  -8  10   5         78.68         82.55         1.49 o                         
  -7  10   5         74.37         69.32         1.59 o                         
  -6  10   5          2.87          0.93         0.45 o                         
  -5  10   5         29.65         25.85         0.83 o                         
  -4  10   5        714.09        703.96         5.57 o                         
  -3  10   5        103.57        100.03         1.50 o                         
  -2  10   5        494.53        454.32         4.01 o                         
  -1  10   5          2.35          4.24         0.52 o                         
   0  10   5         22.90         21.37         0.80 o                         
   1  10   5        655.95        642.29         5.21 o                         
   2  10   5        302.31        268.65         2.68 o                         
   3  10   5         49.85         50.99         1.18 o                         
   4  10   5        247.60        203.95         2.28 o                         
   5  10   5         54.50         44.62         1.22 o                         
   6  10   5         17.75         17.12         0.83 o                         
   7  10   5         26.99         28.21         1.04 o                         
   8  10   5         18.77         20.60         1.00 o                         
   9  10   5         50.06         48.55         1.79 o                         
  10  10   5         33.73         35.76         1.36 o                         
  11  10   5        134.17        135.99         2.68 o                         
  12  10   5          0.12         -0.97         0.97 o                         
  13  10   5         25.97         29.05         1.90 o                         
  14  10   5        107.83        114.13         3.21 o                         
 -18  11   5          0.77         -2.06         2.30 o                         
 -17  11   5         30.97         31.68         3.51 o                         
 -16  11   5         21.86         25.72         1.87 o                         
 -15  11   5        191.31        192.89         3.22 o                         
 -14  11   5        398.28        406.99         5.03 o                         
 -13  11   5        105.82        106.56         2.08 o                         
 -12  11   5         33.19         35.78         1.24 o                         
 -11  11   5          5.29          6.51         0.73 o                         
 -10  11   5        202.30        201.08         2.79 o                         
  -9  11   5          0.73         -0.33         0.62 o                         
  -8  11   5         26.55         27.96         1.04 o                         
  -7  11   5          9.21         10.44         0.75 o                         
  -6  11   5          0.54          3.19         0.61 o                         
  -5  11   5          0.11         -0.19         0.49 o                         
  -4  11   5        210.58        198.96         2.33 o                         
  -3  11   5        421.26        419.75         3.85 o                         
  -2  11   5          3.05          0.91         0.53 o                         
  -1  11   5         27.68         27.00         0.98 o                         
   0  11   5        533.15        509.22         4.50 o                         
   1  11   5        189.58        178.42         2.31 o                         
   2  11   5          2.05          2.17         0.61 o                         
   3  11   5          0.06          0.38         0.57 o                         
   4  11   5        184.05        194.26         2.37 o                         
   5  11   5        191.83        178.87         2.31 o                         
   6  11   5         37.08         31.87         1.15 o                         
   7  11   5        207.60        208.66         2.67 o                         
   8  11   5          4.37          4.72         0.81 o                         
   9  11   5         70.17         62.59         1.84 o                         
  10  11   5          9.34         12.40         1.09 o                         
  11  11   5         14.44         10.17         1.25 o                         
  12  11   5        246.97        245.79         4.55 o                         
  13  11   5          0.00          0.09         1.21 o                         
 -17  12   5         61.90         70.26         5.16 o                         
 -16  12   5          4.73          3.22         1.60 o                         
 -15  12   5          3.65          4.01         1.11 o                         
 -14  12   5         13.73         15.42         1.21 o                         
 -13  12   5         44.95         45.84         1.81 o                         
 -12  12   5        957.46        939.49         8.59 o                         
 -11  12   5        168.05        175.12         2.69 o                         
 -10  12   5         85.34         85.66         2.11 o                         
  -9  12   5         70.84         67.31         1.80 o                         
  -8  12   5         55.28         60.02         1.62 o                         
  -7  12   5        133.85        139.06         2.25 o                         
  -6  12   5       1124.01       1077.60         9.10 o                         
  -5  12   5         44.35         34.42         1.17 o                         
  -4  12   5        437.61        425.83         4.16 o                         
  -3  12   5        110.80         96.89         1.71 o                         
  -2  12   5        156.90        133.75         2.07 o                         
  -1  12   5         75.20         68.25         1.70 o                         
   0  12   5          0.56          0.23         0.60 o                         
   1  12   5        195.69        184.81         2.52 o                         
   2  12   5         22.02         25.43         1.07 o                         
   3  12   5        282.89        305.59         3.52 o                         
   4  12   5         66.95         64.06         1.67 o                         
   5  12   5          4.58          6.63         0.78 o                         
   6  12   5         83.30         77.16         1.89 o                         
   7  12   5         38.59         40.29         1.37 o                         
   8  12   5         15.10         16.12         1.05 o                         
   9  12   5          3.28          4.28         0.86 o                         
  10  12   5          9.23         10.39         1.27 o                         
  11  12   5          6.04          5.21         1.27 o                         
  12  12   5         30.63         30.97         2.04 o                         
 -16  13   5         19.53         22.93         3.60 o                         
 -15  13   5          3.57          2.29         1.38 o                         
 -14  13   5          9.17          8.89         1.27 o                         
 -13  13   5        216.88        220.77         3.74 o                         
 -12  13   5        234.76        232.81         3.21 o                         
 -11  13   5        204.39        207.82         3.10 o                         
 -10  13   5         25.57         26.27         1.56 o                         
  -9  13   5        138.44        146.58         2.75 o                         
  -8  13   5         84.85         88.10         1.99 o                         
  -7  13   5        206.15        207.22         2.92 o                         
  -6  13   5        268.97        269.25         3.04 o                         
  -5  13   5          1.30          0.45         0.71 o                         
  -4  13   5        189.03        199.33         2.62 o                         
  -3  13   5         35.71         43.32         1.33 o                         
  -2  13   5         10.65         12.39         0.91 o                         
  -1  13   5         76.15         70.37         1.73 o                         
   0  13   5        521.81        533.11         5.48 o                         
   1  13   5         31.65         33.56         1.27 o                         
   2  13   5         43.15         39.48         1.39 o                         
   3  13   5          7.41          6.59         0.83 o                         
   4  13   5        102.68         86.86         2.64 o                         
   5  13   5          3.53          1.39         0.81 o                         
   6  13   5         97.13        103.45         2.46 o                         
   7  13   5         36.06         35.85         1.34 o                         
   8  13   5         27.93         25.60         1.28 o                         
   9  13   5          0.56          1.02         0.97 o                         
  10  13   5        170.33        176.82         3.44 o                         
  11  13   5         10.10          6.27         1.50 o                         
 -15  14   5         28.05         29.49         3.42 o                         
 -14  14   5         64.39         60.30         4.08 o                         
 -13  14   5        331.41        338.78         6.54 o                         
 -12  14   5        116.39        113.15         3.07 o                         
 -11  14   5          5.09          4.92         1.03 o                         
 -10  14   5         53.70         48.50         1.90 o                         
  -9  14   5        398.08        388.23         5.15 o                         
  -8  14   5         73.65         72.21         2.40 o                         
  -7  14   5         28.58         34.37         1.40 o                         
  -6  14   5        142.20        130.56         2.60 o                         
  -5  14   5         11.08          8.28         0.87 o                         
  -4  14   5        298.00        316.08         3.84 o                         
  -3  14   5        431.62        412.93         4.64 o                         
  -2  14   5        248.92        237.13         3.20 o                         
  -1  14   5        140.30        150.25         2.66 o                         
   0  14   5         89.30         92.55         2.66 o                         
   1  14   5         61.74         57.15         1.79 o                         
   2  14   5         29.09         29.33         1.31 o                         
   3  14   5         73.73         74.31         1.96 o                         
   4  14   5          9.24          7.25         0.98 o                         
   5  14   5         93.35         89.40         2.20 o                         
   6  14   5          6.96          5.34         0.95 o                         
   7  14   5        691.42        689.37         8.04 o                         
   8  14   5         35.49         35.44         1.77 o                         
   9  14   5        310.19        330.41         7.01 o                         
  10  14   5        412.79        420.45         7.83 o                         
 -14  15   5         12.10         13.92         2.63 o                         
 -13  15   5         80.08         75.17         5.85 o                         
 -12  15   5         12.46          9.03         2.15 o                         
 -11  15   5          3.66          3.69         1.42 o                         
 -10  15   5         12.01         17.54         1.69 o                         
  -9  15   5         31.00         37.35         2.02 o                         
  -8  15   5        173.96        182.04         3.16 o                         
  -7  15   5         18.43         20.82         1.31 o                         
  -6  15   5          0.23         -0.47         0.84 o                         
  -5  15   5          6.71          7.78         0.92 o                         
  -4  15   5         67.82         72.31         1.85 o                         
  -3  15   5          1.18          2.33         0.77 o                         
  -2  15   5        203.70        210.81         3.52 o                         
  -1  15   5          4.59          5.10         0.89 o                         
   0  15   5          0.42          0.79         0.79 o                         
   1  15   5         14.74         17.47         1.17 o                         
   2  15   5         28.59         34.52         1.42 o                         
   3  15   5        286.80        295.30         3.71 o                         
   4  15   5        173.24        186.54         3.02 o                         
   5  15   5          9.93          9.00         1.16 o                         
   6  15   5         11.83         10.19         1.20 o                         
   7  15   5         51.57         47.11         2.20 o                         
   8  15   5          1.36          2.11         1.58 o                         
   9  15   5          4.18          4.94         1.81 o                         
 -12  16   5         87.13         92.89         6.09 o                         
 -11  16   5         38.96         41.74         4.10 o                         
 -10  16   5         31.94         37.31         3.28 o                         
  -9  16   5        110.52         99.26         3.72 o                         
  -8  16   5         90.12         90.38         4.33 o                         
  -7  16   5        179.19        177.02         3.73 o                         
  -6  16   5         34.06         31.01         1.83 o                         
  -5  16   5        302.70        293.19         4.74 o                         
  -4  16   5        241.39        233.00         3.35 o                         
  -3  16   5          1.50          1.93         0.85 o                         
  -2  16   5         87.74         85.98         2.15 o                         
  -1  16   5         35.55         30.76         1.46 o                         
   0  16   5        136.19        137.07         2.68 o                         
   1  16   5         37.73         35.77         1.59 o                         
   2  16   5        278.36        285.07         4.30 o                         
   3  16   5        137.39        145.04         3.04 o                         
   4  16   5         70.48         69.03         2.60 o                         
   5  16   5         18.47         19.97         1.57 o                         
   6  16   5         88.97         87.84         3.66 o                         
   7  16   5        159.34        159.03         5.07 o                         
 -10  17   5         99.79         95.09         5.89 o                         
  -9  17   5          0.14         -1.23         1.71 o                         
  -8  17   5        274.09        270.32         6.38 o                         
  -7  17   5          6.09          5.10         1.37 o                         
  -6  17   5         50.83         54.99         2.74 o                         
  -5  17   5          2.90          2.88         1.23 o                         
  -4  17   5        188.79        182.72         3.75 o                         
  -3  17   5          9.32          9.42         1.59 o                         
  -2  17   5         15.77         17.19         1.43 o                         
  -1  17   5         26.43         22.91         1.91 o                         
   0  17   5         45.82         49.87         2.16 o                         
   1  17   5          3.61          4.52         1.20 o                         
   2  17   5         57.14         55.63         2.24 o                         
   3  17   5         36.62         29.54         1.93 o                         
   4  17   5         26.62         21.57         1.91 o                         
   5  17   5         64.48         60.54         3.88 o                         
  -7  18   5         16.17         14.93         2.30 o                         
  -6  18   5         30.98         28.12         2.64 o                         
  -5  18   5         44.70         35.83         2.96 o                         
  -4  18   5         12.76         11.09         2.21 o                         
  -3  18   5         11.26         10.20         1.59 o                         
  -2  18   5         89.09         79.03         3.70 o                         
  -1  18   5        602.79        617.27         9.64 o                         
   0  18   5          4.32          4.84         1.54 o                         
   1  18   5          9.87          8.59         1.66 o                         
   2  18   5          0.49         -1.34         1.34 o                         
   3  18   5         13.85          9.91         2.87 o                         
 -20   0   6         39.86         31.46         4.86 o                         
 -19   0   6         22.53         24.48         2.58 o                         
 -18   0   6        124.06        143.39         3.73 o                         
 -17   0   6         62.20         60.20         2.50 o                         
 -16   0   6        111.75        120.36         2.96 o                         
 -15   0   6         13.45         15.51         1.28 o                         
 -14   0   6         12.06          6.20         1.02 o                         
 -13   0   6        563.84        483.88         6.84 o                         
 -12   0   6        121.82        173.23         3.02 o                         
 -11   0   6         88.94         87.84         2.32 o                         
 -10   0   6        256.91        274.40         3.62 o                         
  -9   0   6       1796.06       1851.07        16.29 o                         
  -8   0   6         63.83         52.44         1.16 o                         
  -7   0   6       1066.13        964.58         8.82 o                         
  -6   0   6        417.07        368.26         3.57 o                         
  -5   0   6         83.87         93.20         1.46 o                         
  -4   0   6          9.77         15.02         0.68 o                         
  -3   0   6       2190.25       2285.30        19.29 o                         
  -2   0   6        150.05         92.34         1.40 o                         
  -1   0   6        389.77        443.27         4.36 o                         
   0   0   6         49.54         47.73         1.13 o                         
   1   0   6        895.92        951.43         8.86 o                         
   2   0   6        465.03        493.53         4.90 o                         
   3   0   6         47.47         51.46         1.18 o                         
   4   0   6        268.93        266.33         3.23 o                         
   5   0   6        634.70        632.98         6.87 o                         
   6   0   6          1.46          2.26         0.64 o                         
   7   0   6       3431.72       3292.31        29.65 o                         
   8   0   6        349.85        327.31         4.19 o                         
   9   0   6         12.37         18.38         1.23 o                         
  10   0   6        808.94        836.40        10.69 o                         
  11   0   6        174.80        162.99         3.44 o                         
  12   0   6          5.45          6.54         1.26 o                         
  13   0   6          2.78         10.03         1.51 o                         
  14   0   6        152.04        170.53         4.67 o                         
  15   0   6         99.12        109.65         4.36 o                         
 -21   1   6          2.47         -0.20         2.40 o                         
 -20   1   6          1.46          4.83         2.29 o                         
 -19   1   6          2.58          4.97         1.63 o                         
 -18   1   6          6.03          4.65         0.97 o                         
 -17   1   6        494.41        499.97         5.51 o                         
 -16   1   6         98.55        103.59         1.97 o                         
 -15   1   6         80.84         79.86         1.64 o                         
 -14   1   6         10.54         12.49         0.79 o                         
 -13   1   6          2.33          1.10         0.51 o                         
 -12   1   6        281.04        297.76         3.10 o                         
 -11   1   6       1178.08       1135.36         9.03 o                         
 -10   1   6        507.98        536.34         4.37 o                         
  -9   1   6        396.55        398.42         3.26 o                         
  -8   1   6         43.11         42.49         0.73 o                         
  -7   1   6         72.71         61.17         0.82 o                         
  -6   1   6        202.04        180.18         1.49 o                         
  -5   1   6        201.53        213.81         1.70 o                         
  -4   1   6        509.34        446.02         3.12 o                         
  -3   1   6        275.98        280.48         2.10 o                         
  -2   1   6          8.78          7.90         0.39 o                         
  -1   1   6         32.15         29.39         0.69 o                         
   0   1   6        579.15        549.16         3.74 o                         
   1   1   6         90.83         90.82         1.07 o                         
   2   1   6          9.90          4.16         0.37 o                         
   3   1   6         28.69         28.19         0.61 o                         
   4   1   6        490.71        460.19         3.44 o                         
   5   1   6        734.27        741.42         5.23 o                         
   6   1   6         91.90         89.01         1.26 o                         
   7   1   6          0.26         -0.38         0.43 o                         
   8   1   6         54.16         55.51         1.19 o                         
   9   1   6         67.68         68.82         1.56 o                         
  10   1   6         38.24         40.28         1.33 o                         
  11   1   6         80.20         87.05         1.93 o                         
  12   1   6         50.21         47.72         1.49 o                         
  13   1   6          0.02         -0.55         0.85 o                         
  14   1   6          5.31          3.24         1.09 o                         
  15   1   6         15.68         17.04         1.69 o                         
 -21   2   6        312.30        325.12        11.35 o                         
 -20   2   6          0.01         -0.90         2.20 o                         
 -19   2   6          6.86          2.93         1.84 o                         
 -18   2   6         11.14          9.16         1.10 o                         
 -17   2   6         63.67         60.07         1.76 o                         
 -16   2   6         21.07         24.71         1.14 o                         
 -15   2   6        104.60        112.23         1.96 o                         
 -14   2   6         33.69         25.67         1.04 o                         
 -13   2   6        223.99        185.98         2.30 o                         
 -12   2   6          0.28          0.55         0.49 o                         
 -11   2   6        107.18         97.40         1.50 o                         
 -10   2   6          0.61          6.70         0.55 o                         
  -9   2   6        131.05        144.32         1.74 o                         
  -8   2   6       1341.97       1301.45         8.94 o                         
  -7   2   6        180.14        211.09         1.93 o                         
  -6   2   6       1779.04       1778.12        11.27 o                         
  -5   2   6        400.01        382.27         2.84 o                         
  -4   2   6        296.87        314.03         2.50 o                         
  -3   2   6         65.25         41.03         0.71 o                         
  -2   2   6        112.88        114.40         1.18 o                         
  -1   2   6         82.99         75.57         0.95 o                         
   0   2   6        147.63        136.87         1.41 o                         
   1   2   6         41.78         37.70         0.71 o                         
   2   2   6         76.43         70.08         0.86 o                         
   3   2   6          6.29          7.04         0.38 o                         
   4   2   6        962.37        980.49         6.52 o                         
   5   2   6         43.72         36.30         0.89 o                         
   6   2   6          0.59          0.15         0.41 o                         
   7   2   6        126.85        130.97         1.83 o                         
   8   2   6         45.42         33.48         0.97 o                         
   9   2   6         61.40         58.14         1.32 o                         
  10   2   6       1524.60       1516.11        12.43 o                         
  11   2   6         12.41         12.44         0.94 o                         
  12   2   6         13.66         15.32         1.11 o                         
  13   2   6        119.72        114.05         2.64 o                         
  14   2   6         20.59         20.26         1.58 o                         
  15   2   6         88.12         87.19         3.03 o                         
 -21   3   6          1.03          3.82         5.35 o                         
 -20   3   6         63.01         73.82         4.87 o                         
 -19   3   6          1.75         -0.02         1.73 o                         
 -18   3   6          0.09         -0.65         0.87 o                         
 -17   3   6         14.43         14.49         1.13 o                         
 -16   3   6         98.52         97.66         2.07 o                         
 -15   3   6        208.25        208.41         2.89 o                         
 -14   3   6          2.19          4.85         0.67 o                         
 -13   3   6         18.18         17.53         0.86 o                         
 -12   3   6        607.60        620.69         5.55 o                         
 -11   3   6         14.52         18.28         0.76 o                         
 -10   3   6         12.21         21.80         0.76 o                         
  -9   3   6       2542.41       2464.22        17.80 o                         
  -8   3   6         76.33         80.32         1.22 o                         
  -7   3   6          6.65          4.72         0.41 o                         
  -6   3   6        543.61        539.95         3.87 o                         
  -5   3   6         28.84         13.49         0.46 o                         
  -4   3   6        206.09        176.44         1.54 o                         
  -3   3   6       1784.53       1689.22         9.94 o                         
  -2   3   6         15.94         18.44         0.54 o                         
  -1   3   6        646.31        651.43         4.58 o                         
   0   3   6        102.46        123.69         1.29 o                         
   1   3   6          4.15          8.30         0.47 o                         
   2   3   6        608.46        597.75         3.96 o                         
   3   3   6        335.40        320.43         2.57 o                         
   4   3   6        633.73        570.64         4.13 o                         
   5   3   6          8.66          4.36         0.48 o                         
   6   3   6          1.35          5.88         0.52 o                         
   7   3   6         80.11         82.43         1.65 o                         
   8   3   6        501.49        474.38         4.28 o                         
   9   3   6          0.40          1.17         0.61 o                         
  10   3   6         23.68         22.53         1.06 o                         
  11   3   6         26.36         24.19         1.13 o                         
  12   3   6          1.24          2.38         0.82 o                         
  13   3   6         81.62         80.48         2.21 o                         
  14   3   6        500.62        510.18         7.77 o                         
  15   3   6         93.75        103.72         4.21 o                         
 -21   4   6         97.28        101.84         8.76 o                         
 -20   4   6        295.72        294.49        10.54 o                         
 -19   4   6         33.67         27.95         2.76 o                         
 -18   4   6         41.74         45.36         1.81 o                         
 -17   4   6         87.25         93.85         2.31 o                         
 -16   4   6         37.34         36.70         1.38 o                         
 -15   4   6         25.64         28.85         1.30 o                         
 -14   4   6         60.96         60.39         1.53 o                         
 -13   4   6         11.57          7.25         0.75 o                         
 -12   4   6        135.89        129.56         1.87 o                         
 -11   4   6         21.10         16.87         0.75 o                         
 -10   4   6        109.30         91.67         1.43 o                         
  -9   4   6        343.78        353.77         3.27 o                         
  -8   4   6       1543.83       1489.93        11.14 o                         
  -7   4   6        175.58        158.96         1.64 o                         
  -6   4   6        114.44         93.77         1.13 o                         
  -5   4   6        634.90        684.64         4.50 o                         
  -4   4   6         68.40         69.50         0.88 o                         
  -3   4   6        216.03        209.79         1.76 o                         
  -2   4   6         20.92         15.06         0.49 o                         
  -1   4   6          0.58          3.14         0.36 o                         
   0   4   6        278.58        289.72         2.38 o                         
   1   4   6         27.97         32.55         0.73 o                         
   2   4   6        119.63        114.52         1.38 o                         
   3   4   6        219.47        226.01         2.10 o                         
   4   4   6         68.47         74.15         1.16 o                         
   5   4   6        486.36        433.43         3.65 o                         
   6   4   6        408.89        381.39         3.73 o                         
   7   4   6          0.00          0.10         0.51 o                         
   8   4   6        194.35        180.68         2.25 o                         
   9   4   6        327.60        326.95         3.47 o                         
  10   4   6         31.17         32.38         1.22 o                         
  11   4   6        114.28        121.72         2.22 o                         
  12   4   6        266.84        286.32         3.68 o                         
  13   4   6         97.65         94.14         2.91 o                         
  14   4   6         48.26         50.82         2.25 o                         
  15   4   6          5.22          2.72         2.02 o                         
 -20   5   6        185.31        197.44         7.41 o                         
 -19   5   6         24.93         24.70         2.76 o                         
 -18   5   6        115.02        130.75         3.05 o                         
 -17   5   6        413.90        401.48         5.98 o                         
 -16   5   6         15.28         17.57         1.11 o                         
 -15   5   6         39.59         36.47         1.40 o                         
 -14   5   6         70.46         64.95         1.51 o                         
 -13   5   6          7.82          7.51         0.76 o                         
 -12   5   6        346.68        344.69         3.47 o                         
 -11   5   6         56.79         83.53         1.45 o                         
 -10   5   6       1168.89       1139.20         9.74 o                         
  -9   5   6        149.80        151.33         1.94 o                         
  -8   5   6        436.18        444.85         3.91 o                         
  -7   5   6        257.78        298.27         2.61 o                         
  -6   5   6          9.44         11.68         0.53 o                         
  -5   5   6        407.89        410.77         2.99 o                         
  -4   5   6        223.56        225.02         1.77 o                         
  -3   5   6        279.36        253.62         1.98 o                         
  -2   5   6          0.10          0.36         0.27 o                         
  -1   5   6          2.40         -0.27         0.27 o                         
   0   5   6        986.71       1028.84         7.19 o                         
   1   5   6          0.28          0.54         0.36 o                         
   2   5   6        186.04        150.74         1.60 o                         
   3   5   6         92.49         94.17         1.29 o                         
   4   5   6        375.31        368.90         3.05 o                         
   5   5   6        157.58        164.58         1.82 o                         
   6   5   6        159.51        186.84         2.05 o                         
   7   5   6          6.02          5.43         0.62 o                         
   8   5   6        126.99        115.82         1.85 o                         
   9   5   6        105.34        104.96         1.89 o                         
  10   5   6         82.88         86.14         1.87 o                         
  11   5   6         17.09         16.82         1.05 o                         
  12   5   6        370.17        390.35         4.68 o                         
  13   5   6         80.29         83.83         2.39 o                         
  14   5   6         23.44         27.84         1.78 o                         
  15   5   6         39.79         42.10         2.30 o                         
 -20   6   6          0.07         -1.46         2.52 o                         
 -19   6   6         84.69         82.58         4.08 o                         
 -18   6   6          0.08         -0.73         1.04 o                         
 -17   6   6         20.01         23.73         1.33 o                         
 -16   6   6         32.22         32.65         1.44 o                         
 -15   6   6         39.26         42.92         1.45 o                         
 -14   6   6         93.19         96.68         1.88 o                         
 -13   6   6         91.07         95.07         1.78 o                         
 -12   6   6         48.06         46.42         1.28 o                         
 -11   6   6        211.46        185.29         2.37 o                         
 -10   6   6        120.28         99.82         1.58 o                         
  -9   6   6       1081.26       1049.31         8.34 o                         
  -8   6   6         17.67          8.43         0.59 o                         
  -7   6   6          2.85          2.13         0.40 o                         
  -6   6   6         14.85         24.08         0.65 o                         
  -5   6   6         18.52         22.05         0.63 o                         
  -4   6   6         51.90         58.33         0.91 o                         
  -3   6   6          1.84          4.52         0.36 o                         
  -2   6   6         31.33         46.77         0.89 o                         
  -1   6   6          1.06          0.59         0.37 o                         
   0   6   6         92.98        111.00         1.46 o                         
   1   6   6         37.99         40.23         0.92 o                         
   2   6   6          0.26         -0.11         0.39 o                         
   3   6   6        342.62        312.01         2.70 o                         
   4   6   6        333.81        319.63         2.75 o                         
   5   6   6        923.82        895.16         6.58 o                         
   6   6   6          2.08          3.55         0.55 o                         
   7   6   6          9.70          9.14         0.70 o                         
   8   6   6        202.78        182.27         2.41 o                         
   9   6   6        116.59        103.99         1.95 o                         
  10   6   6          5.80          7.24         0.87 o                         
  11   6   6         41.17         37.44         1.34 o                         
  12   6   6        832.21        879.19         9.72 o                         
  13   6   6          8.90         12.81         1.34 o                         
  14   6   6          3.02          3.78         1.33 o                         
 -19   7   6          1.29         -1.39         1.66 o                         
 -18   7   6         16.76         16.24         1.71 o                         
 -17   7   6        214.61        209.92         3.57 o                         
 -16   7   6         62.20         56.55         2.36 o                         
 -15   7   6         29.36         27.73         1.30 o                         
 -14   7   6        122.37        130.86         2.21 o                         
 -13   7   6         71.73         79.77         1.81 o                         
 -12   7   6         72.70         70.84         1.83 o                         
 -11   7   6        975.81        977.81         8.67 o                         
 -10   7   6         18.32         23.95         0.96 o                         
  -9   7   6         10.67         10.26         0.70 o                         
  -8   7   6          4.23          1.90         0.45 o                         
  -7   7   6         68.53         63.16         1.10 o                         
  -6   7   6        198.99        192.59         2.08 o                         
  -5   7   6         16.26         19.66         0.67 o                         
  -4   7   6        891.69        806.59         5.63 o                         
  -3   7   6         23.79         23.95         0.69 o                         
  -2   7   6         23.39         22.96         0.76 o                         
  -1   7   6          0.50          0.61         0.40 o                         
   0   7   6         63.00         77.87         1.27 o                         
   1   7   6         30.25         30.00         0.89 o                         
   2   7   6        322.93        294.38         2.89 o                         
   3   7   6         38.45         37.59         1.04 o                         
   4   7   6        298.42        283.31         2.65 o                         
   5   7   6         16.19         20.63         0.78 o                         
   6   7   6         10.54          7.48         0.63 o                         
   7   7   6         29.39         28.05         1.01 o                         
   8   7   6        137.84        142.90         2.14 o                         
   9   7   6        460.70        463.89         4.63 o                         
  10   7   6         43.17         43.79         1.40 o                         
  11   7   6         48.96         54.73         1.71 o                         
  12   7   6        149.29        152.29         3.04 o                         
  13   7   6         58.20         65.25         2.37 o                         
  14   7   6        145.98        165.47         5.06 o                         
 -19   8   6         70.04         80.41         5.13 o                         
 -18   8   6         31.16         34.14         2.40 o                         
 -17   8   6          9.60          9.51         1.30 o                         
 -16   8   6          4.56          3.09         0.94 o                         
 -15   8   6        251.27        281.78         3.78 o                         
 -14   8   6          4.74          7.13         0.87 o                         
 -13   8   6         70.63         71.58         1.84 o                         
 -12   8   6         85.89         85.86         1.85 o                         
 -11   8   6         51.35         47.77         1.32 o                         
 -10   8   6         29.33         32.75         1.14 o                         
  -9   8   6          7.40          8.33         0.65 o                         
  -8   8   6        183.46        167.36         1.97 o                         
  -7   8   6        169.03        166.32         1.81 o                         
  -6   8   6        538.83        525.76         4.27 o                         
  -5   8   6         16.72         13.27         0.61 o                         
  -4   8   6         14.18         17.93         0.69 o                         
  -3   8   6        136.13        126.75         1.57 o                         
  -2   8   6        185.55        190.47         2.10 o                         
  -1   8   6       1097.70       1020.15         7.56 o                         
   0   8   6       1008.66        981.60         7.61 o                         
   1   8   6         11.56         10.60         0.67 o                         
   2   8   6         42.76         34.16         1.01 o                         
   3   8   6         69.24         50.98         1.22 o                         
   4   8   6         46.72         54.31         1.29 o                         
   5   8   6         12.98         12.15         0.71 o                         
   6   8   6          0.22         -0.04         0.54 o                         
   7   8   6         11.50         14.79         0.86 o                         
   8   8   6         88.19         86.23         1.76 o                         
   9   8   6        149.37        170.35         2.47 o                         
  10   8   6          1.26          1.55         0.81 o                         
  11   8   6         71.75         71.81         2.48 o                         
  12   8   6        199.54        213.23         3.65 o                         
  13   8   6          3.43          2.51         1.27 o                         
 -18   9   6          1.23          2.84         2.11 o                         
 -17   9   6         73.68         67.50         3.14 o                         
 -16   9   6        313.61        327.68         5.30 o                         
 -15   9   6         16.67         22.41         1.31 o                         
 -14   9   6         27.29         26.46         1.22 o                         
 -13   9   6        286.21        276.73         3.51 o                         
 -12   9   6          3.82          3.08         0.77 o                         
 -11   9   6         18.74         17.12         1.01 o                         
 -10   9   6         19.33         17.93         0.86 o                         
  -9   9   6          1.34          1.76         0.55 o                         
  -8   9   6         51.47         56.56         1.23 o                         
  -7   9   6         26.47         28.10         0.89 o                         
  -6   9   6        259.75        271.34         2.71 o                         
  -5   9   6         86.69         69.47         1.29 o                         
  -4   9   6         31.37         33.29         0.91 o                         
  -3   9   6          0.44          1.68         0.46 o                         
  -2   9   6         46.17         55.65         1.33 o                         
  -1   9   6        372.21        353.57         3.31 o                         
   0   9   6         61.62         76.67         1.38 o                         
   1   9   6         49.37         40.81         1.08 o                         
   2   9   6          0.06         -0.51         0.51 o                         
   3   9   6         82.72         68.95         1.50 o                         
   4   9   6         18.34         14.47         0.83 o                         
   5   9   6          6.65          5.94         0.68 o                         
   6   9   6         32.97         31.47         1.08 o                         
   7   9   6          7.12          6.59         0.77 o                         
   8   9   6        157.47        152.71         2.38 o                         
   9   9   6         85.29         86.58         2.41 o                         
  10   9   6        110.47        118.39         2.51 o                         
  11   9   6        110.69        114.95         2.87 o                         
  12   9   6        101.31         95.93         2.88 o                         
  13   9   6         12.73         17.43         1.67 o                         
 -18  10   6          8.27          3.28         3.97 o                         
 -17  10   6          0.26          3.57         2.22 o                         
 -16  10   6          7.61          7.43         1.54 o                         
 -15  10   6        152.06        160.85         3.28 o                         
 -14  10   6        623.97        605.43         7.21 o                         
 -13  10   6        408.52        414.79         4.71 o                         
 -12  10   6          4.44          5.58         0.99 o                         
 -11  10   6          0.90          0.62         0.61 o                         
 -10  10   6        154.85        143.85         2.08 o                         
  -9  10   6         14.34         14.12         0.85 o                         
  -8  10   6         16.25         16.14         0.83 o                         
  -7  10   6         12.49         12.19         0.73 o                         
  -6  10   6        197.90        183.33         2.23 o                         
  -5  10   6        356.34        349.15         3.34 o                         
  -4  10   6         51.18         48.41         1.13 o                         
  -3  10   6        638.32        582.96         4.88 o                         
  -2  10   6         81.38         69.22         1.36 o                         
  -1  10   6        312.13        317.40         3.22 o                         
   0  10   6        358.92        376.64         3.56 o                         
   1  10   6        118.88        129.39         1.87 o                         
   2  10   6         66.29         56.67         1.38 o                         
   3  10   6        153.46        141.10         2.07 o                         
   4  10   6         16.20         18.25         0.98 o                         
   5  10   6         20.74         20.44         1.09 o                         
   6  10   6        437.75        447.02         5.05 o                         
   7  10   6        111.20        119.11         2.84 o                         
   8  10   6          8.62          7.75         0.98 o                         
   9  10   6         32.93         30.27         1.40 o                         
  10  10   6         44.32         50.34         2.08 o                         
  11  10   6         42.86         47.90         2.45 o                         
  12  10   6          6.56          7.71         1.54 o                         
 -17  11   6          6.92          6.65         2.80 o                         
 -16  11   6         51.85         52.18         2.90 o                         
 -15  11   6          8.52         11.94         1.52 o                         
 -14  11   6         86.90         92.05         2.46 o                         
 -13  11   6        138.35        149.37         2.65 o                         
 -12  11   6         44.34         46.36         1.55 o                         
 -11  11   6         41.15         39.45         1.44 o                         
 -10  11   6         42.96         42.02         1.55 o                         
  -9  11   6          2.10          3.29         0.76 o                         
  -8  11   6          0.22          0.39         0.68 o                         
  -7  11   6        288.37        291.42         3.27 o                         
  -6  11   6        622.42        587.32         5.42 o                         
  -5  11   6        611.19        584.33         5.40 o                         
  -4  11   6          1.56          0.58         0.56 o                         
  -3  11   6         44.23         37.31         1.10 o                         
  -2  11   6        133.39        122.16         1.85 o                         
  -1  11   6         58.94         65.52         1.49 o                         
   0  11   6        173.47        182.58         2.36 o                         
   1  11   6        513.36        489.65         4.66 o                         
   2  11   6        204.47        190.48         2.61 o                         
   3  11   6        378.44        356.69         3.91 o                         
   4  11   6         92.93         81.94         1.80 o                         
   5  11   6        139.25        130.76         2.43 o                         
   6  11   6        118.85        116.14         2.38 o                         
   7  11   6         57.36         56.15         1.76 o                         
   8  11   6         86.67         88.34         3.15 o                         
   9  11   6        144.50        141.35         4.13 o                         
  10  11   6         31.78         33.43         2.13 o                         
  11  11   6          8.10          8.90         1.61 o                         
 -16  12   6          5.54          7.50         2.85 o                         
 -15  12   6        126.85        127.73         4.09 o                         
 -14  12   6          5.86          1.07         1.11 o                         
 -13  12   6         68.90         71.65         2.27 o                         
 -12  12   6         29.82         24.36         1.26 o                         
 -11  12   6        246.02        239.76         3.52 o                         
 -10  12   6          7.03          5.40         0.87 o                         
  -9  12   6        200.45        202.89         3.10 o                         
  -8  12   6          1.59          1.02         0.72 o                         
  -7  12   6         58.67         58.21         1.56 o                         
  -6  12   6         31.78         41.96         1.29 o                         
  -5  12   6        100.74        104.32         1.94 o                         
  -4  12   6          4.55          0.94         0.60 o                         
  -3  12   6         51.13         50.66         1.34 o                         
  -2  12   6         48.82         51.22         1.39 o                         
  -1  12   6         37.66         35.84         1.24 o                         
   0  12   6          3.76          5.10         0.75 o                         
   1  12   6          0.14          0.01         0.66 o                         
   2  12   6         55.96         55.18         1.55 o                         
   3  12   6        293.58        305.65         3.66 o                         
   4  12   6          2.56          0.79         0.78 o                         
   5  12   6          8.18          8.93         0.96 o                         
   6  12   6         36.61         37.14         1.51 o                         
   7  12   6         13.37         15.48         1.29 o                         
   8  12   6         19.29         18.68         1.59 o                         
   9  12   6        105.74        105.87         3.60 o                         
  10  12   6         85.14         72.64         3.32 o                         
 -15  13   6         54.88         50.34         3.73 o                         
 -14  13   6          1.87          2.75         1.90 o                         
 -13  13   6        122.67        118.48         3.10 o                         
 -12  13   6        220.92        223.40         4.61 o                         
 -11  13   6         26.41         24.60         1.38 o                         
 -10  13   6         18.03         15.26         1.16 o                         
  -9  13   6          5.39          7.15         0.99 o                         
  -8  13   6         13.28         14.93         1.12 o                         
  -7  13   6         39.98         42.41         1.53 o                         
  -6  13   6        806.52        756.87         7.10 o                         
  -5  13   6          4.65          4.27         0.79 o                         
  -4  13   6          1.43          2.69         0.75 o                         
  -3  13   6         31.08         33.24         1.28 o                         
  -2  13   6         48.94         51.05         2.11 o                         
  -1  13   6         59.05         58.99         1.69 o                         
   0  13   6        144.91        159.57         2.57 o                         
   1  13   6        127.47        118.78         2.26 o                         
   2  13   6        119.21        112.53         2.31 o                         
   3  13   6        197.04        204.76         3.08 o                         
   4  13   6         68.39         69.94         2.11 o                         
   5  13   6         10.71         14.14         1.16 o                         
   6  13   6         41.79         34.46         1.70 o                         
   7  13   6          0.18          0.72         1.14 o                         
   8  13   6        414.17        426.09         6.28 o                         
   9  13   6         12.14          9.74         1.70 o                         
 -14  14   6        181.74        180.28         6.46 o                         
 -13  14   6          0.17         -0.51         1.69 o                         
 -12  14   6          0.19          0.80         1.14 o                         
 -11  14   6        110.23        114.88         3.42 o                         
 -10  14   6          0.52          1.23         1.02 o                         
  -9  14   6        135.24        137.96         3.01 o                         
  -8  14   6        117.81        114.02         2.81 o                         
  -7  14   6        236.04        233.64         3.75 o                         
  -6  14   6         22.27         26.28         1.28 o                         
  -5  14   6         33.86         32.99         1.40 o                         
  -4  14   6         59.16         59.93         1.80 o                         
  -3  14   6          1.24          1.51         0.75 o                         
  -2  14   6        203.41        205.16         3.11 o                         
  -1  14   6         11.12         13.57         1.05 o                         
   0  14   6          6.40          7.08         0.94 o                         
   1  14   6         67.03         68.91         2.01 o                         
   2  14   6        184.03        193.73         3.14 o                         
   3  14   6         65.46         65.14         2.35 o                         
   4  14   6         89.54        106.64         2.94 o                         
   5  14   6         57.50         54.37         2.12 o                         
   6  14   6         57.43         51.32         2.52 o                         
   7  14   6          3.90          3.51         1.43 o                         
   8  14   6        120.38        123.63         6.26 o                         
 -12  15   6         16.19         16.42         4.18 o                         
 -11  15   6          8.67          8.31         1.94 o                         
 -10  15   6         21.42         28.39         2.28 o                         
  -9  15   6         12.45         13.31         1.64 o                         
  -8  15   6        263.16        259.94         5.50 o                         
  -7  15   6        156.55        143.71         3.56 o                         
  -6  15   6          0.75         -0.40         1.06 o                         
  -5  15   6        504.85        516.39         5.99 o                         
  -4  15   6        184.02        180.13         2.92 o                         
  -3  15   6          7.31          5.53         0.94 o                         
  -2  15   6         13.93         14.65         1.15 o                         
  -1  15   6          0.78         -0.73         0.90 o                         
   0  15   6          0.73          1.35         1.00 o                         
   1  15   6         61.16         57.13         2.07 o                         
   2  15   6        492.03        502.46         6.82 o                         
   3  15   6        109.78        111.40         3.24 o                         
   4  15   6        322.86        317.61         5.62 o                         
   5  15   6         14.37         13.94         1.73 o                         
   6  15   6         81.19         85.50         3.54 o                         
   7  15   6         68.54         76.82         4.15 o                         
 -10  16   6         26.15         20.19         3.88 o                         
  -9  16   6         64.37         72.62         4.40 o                         
  -8  16   6         14.11         14.75         2.14 o                         
  -7  16   6        105.45         99.03         3.73 o                         
  -6  16   6         90.74         94.84         4.07 o                         
  -5  16   6         15.32         16.42         1.78 o                         
  -4  16   6        156.68        174.05         3.56 o                         
  -3  16   6          7.94          9.74         1.54 o                         
  -2  16   6         64.56         69.78         2.44 o                         
  -1  16   6          1.62          3.34         1.16 o                         
   0  16   6        203.18        218.83         4.19 o                         
   1  16   6         70.06         72.22         2.61 o                         
   2  16   6        116.29        119.23         3.30 o                         
   3  16   6        122.59        115.06         3.79 o                         
   4  16   6         81.72         77.34         3.40 o                         
   5  16   6         24.73         29.47         2.56 o                         
  -8  17   6        141.37        156.94         6.12 o                         
  -7  17   6          4.91          7.38         2.30 o                         
  -6  17   6         47.77         48.81         3.42 o                         
  -5  17   6         62.28         56.95         3.49 o                         
  -4  17   6         65.70         64.37         2.86 o                         
  -3  17   6         56.29         54.47         2.42 o                         
  -2  17   6        217.94        224.13         4.46 o                         
  -1  17   6         33.45         28.58         2.03 o                         
   0  17   6         13.69         13.17         2.04 o                         
   1  17   6          1.93          1.24         1.43 o                         
   2  17   6         13.05         17.00         2.08 o                         
 -20   1   7         10.53         12.97         4.22 o                         
 -19   1   7         20.58         30.81         5.19 o                         
 -18   1   7         94.95        108.06         3.85 o                         
 -17   1   7        195.91        185.50         3.51 o                         
 -16   1   7         45.90         40.36         1.64 o                         
 -15   1   7         70.37         68.04         1.94 o                         
 -14   1   7        100.97        107.84         2.96 o                         
 -13   1   7        341.77        317.66         3.91 o                         
 -12   1   7         62.30         69.88         1.78 o                         
 -11   1   7        113.83        125.41         2.42 o                         
 -10   1   7          0.47          0.97         0.57 o                         
  -9   1   7         23.56         30.25         0.95 o                         
  -8   1   7         34.38         33.26         0.96 o                         
  -7   1   7       2005.65       1976.13        14.45 o                         
  -6   1   7       1128.86       1062.07         7.84 o                         
  -5   1   7       1223.22       1172.95         8.40 o                         
  -4   1   7       1540.53       1459.11         9.86 o                         
  -3   1   7       1434.08       1439.87         9.56 o                         
  -2   1   7         87.61         73.19         1.09 o                         
  -1   1   7        153.15        155.43         1.60 o                         
   0   1   7        286.61        267.22         2.39 o                         
   1   1   7          4.67         12.17         0.56 o                         
   2   1   7          2.77          0.99         0.38 o                         
   3   1   7          3.00          6.37         0.52 o                         
   4   1   7         30.35         24.72         0.79 o                         
   5   1   7        440.35        437.41         3.65 o                         
   6   1   7        249.35        238.54         2.42 o                         
   7   1   7          8.09         11.16         0.73 o                         
   8   1   7        188.70        188.67         2.49 o                         
   9   1   7         18.62         16.33         1.04 o                         
  10   1   7         30.86         37.08         1.36 o                         
  11   1   7        153.39        161.52         2.62 o                         
  12   1   7         45.19         40.88         1.72 o                         
  13   1   7          1.13          1.36         1.13 o                         
  14   1   7         12.04          6.52         1.67 o                         
 -20   2   7          1.56         -1.62         3.57 o                         
 -19   2   7          0.26          0.00         3.24 o                         
 -18   2   7          0.04         -1.11         1.36 o                         
 -17   2   7         74.14         74.61         2.30 o                         
 -16   2   7         38.14         32.75         1.58 o                         
 -15   2   7          0.28         -0.47         0.72 o                         
 -14   2   7          0.71          0.73         0.70 o                         
 -13   2   7        534.16        523.23         5.56 o                         
 -12   2   7        240.59        237.35         2.94 o                         
 -11   2   7       1758.11       1757.37        14.35 o                         
 -10   2   7        209.15        192.17         2.30 o                         
  -9   2   7         75.67         76.07         1.34 o                         
  -8   2   7        465.41        452.90         3.97 o                         
  -7   2   7        238.64        244.99         2.41 o                         
  -6   2   7         90.19         90.46         1.30 o                         
  -5   2   7        569.02        536.88         4.26 o                         
  -4   2   7        688.07        699.21         5.13 o                         
  -3   2   7        328.59        274.28         2.44 o                         
  -2   2   7        721.04        699.05         4.95 o                         
  -1   2   7         57.25         47.64         0.89 o                         
   0   2   7        425.73        405.84         3.15 o                         
   1   2   7        743.79        709.63         5.18 o                         
   2   2   7        165.26        148.41         1.73 o                         
   3   2   7        702.41        680.62         4.90 o                         
   4   2   7        232.24        202.61         2.06 o                         
   5   2   7          0.06         -0.28         0.46 o                         
   6   2   7          0.80         -0.50         0.50 o                         
   7   2   7        112.58        102.15         1.61 o                         
   8   2   7         32.29         30.67         1.09 o                         
   9   2   7          3.24          2.36         0.81 o                         
  10   2   7         17.14         13.36         1.08 o                         
  11   2   7          0.06         -0.87         0.87 o                         
  12   2   7        100.42        109.42         2.75 o                         
  13   2   7        130.92        146.76         3.44 o                         
 -20   3   7         70.83         80.76         8.43 o                         
 -19   3   7         73.58         79.79         7.78 o                         
 -18   3   7         10.27         13.46         1.67 o                         
 -17   3   7         97.12         99.82         4.07 o                         
 -16   3   7        118.05        139.84         2.59 o                         
 -15   3   7         11.60          9.76         0.96 o                         
 -14   3   7         18.42         18.43         1.07 o                         
 -13   3   7          4.73          5.36         0.77 o                         
 -12   3   7         14.95         15.78         0.85 o                         
 -11   3   7          0.36          2.26         0.56 o                         
 -10   3   7         97.46        100.19         1.59 o                         
  -9   3   7         63.29         65.64         1.40 o                         
  -8   3   7          0.02          0.21         0.49 o                         
  -7   3   7        106.29        102.42         1.42 o                         
  -6   3   7        158.35        142.81         1.67 o                         
  -5   3   7        105.40        104.76         1.42 o                         
  -4   3   7        523.49        549.44         4.49 o                         
  -3   3   7        533.77        529.16         4.07 o                         
  -2   3   7          0.23          0.69         0.36 o                         
  -1   3   7          8.16          5.35         0.46 o                         
   0   3   7        666.60        665.11         5.00 o                         
   1   3   7         24.72         13.31         0.69 o                         
   2   3   7         64.65         51.03         1.08 o                         
   3   3   7       1430.75       1414.75         9.62 o                         
   4   3   7         88.05         78.81         1.28 o                         
   5   3   7        194.75        176.01         2.01 o                         
   6   3   7         57.62         60.19         1.30 o                         
   7   3   7          4.91          7.72         0.73 o                         
   8   3   7         98.66         93.71         1.73 o                         
   9   3   7         18.08         22.90         1.19 o                         
  10   3   7         38.88         38.81         1.55 o                         
  11   3   7         69.37         71.51         2.18 o                         
  12   3   7          0.72          0.42         1.11 o                         
  13   3   7         18.32         16.91         1.68 o                         
 -20   4   7         12.88         16.74         3.73 o                         
 -19   4   7          3.37          0.56         2.35 o                         
 -18   4   7          0.11          1.91         1.41 o                         
 -17   4   7          2.13          1.41         0.93 o                         
 -16   4   7         25.52         21.69         1.16 o                         
 -15   4   7         55.68         50.89         1.62 o                         
 -14   4   7         15.79         18.25         1.12 o                         
 -13   4   7          8.33          7.91         0.83 o                         
 -12   4   7        208.02        206.02         2.61 o                         
 -11   4   7        184.31        206.45         2.49 o                         
 -10   4   7        114.98        106.02         1.71 o                         
  -9   4   7        681.98        664.88         5.92 o                         
  -8   4   7         93.34         92.74         1.49 o                         
  -7   4   7         34.42         27.23         0.83 o                         
  -6   4   7         37.97         36.54         0.92 o                         
  -5   4   7        125.85        113.99         1.51 o                         
  -4   4   7         14.99         12.51         0.62 o                         
  -3   4   7        417.29        404.45         3.39 o                         
  -2   4   7         12.04         10.54         0.58 o                         
  -1   4   7        262.59        288.83         2.65 o                         
   0   4   7        479.31        459.14         3.92 o                         
   1   4   7         17.87         15.33         0.73 o                         
   2   4   7          0.38          1.04         0.51 o                         
   3   4   7        751.64        720.72         5.81 o                         
   4   4   7        334.34        329.79         3.02 o                         
   5   4   7          0.00         -0.45         0.50 o                         
   6   4   7          2.36          1.32         0.58 o                         
   7   4   7        363.29        354.15         3.65 o                         
   8   4   7        135.52        136.55         2.10 o                         
   9   4   7         14.18         14.30         1.01 o                         
  10   4   7          0.73          0.08         0.85 o                         
  11   4   7          9.05          7.20         1.14 o                         
  12   4   7          4.00          7.17         1.24 o                         
  13   4   7          6.80          6.41         1.46 o                         
 -19   5   7        102.37        105.75         6.42 o                         
 -18   5   7         92.18         94.58         3.54 o                         
 -17   5   7          5.73          6.71         1.13 o                         
 -16   5   7         10.20          9.79         0.98 o                         
 -15   5   7        115.94        116.09         2.24 o                         
 -14   5   7         50.88         43.75         1.45 o                         
 -13   5   7         16.58         16.82         0.99 o                         
 -12   5   7         83.56         79.79         1.67 o                         
 -11   5   7        142.84        123.51         1.95 o                         
 -10   5   7         24.90         19.85         0.93 o                         
  -9   5   7         69.63         54.47         1.36 o                         
  -8   5   7        566.86        543.74         5.11 o                         
  -7   5   7         25.86         32.98         0.94 o                         
  -6   5   7          0.70          1.66         0.45 o                         
  -5   5   7        327.05        346.57         3.11 o                         
  -4   5   7         86.90        101.12         1.42 o                         
  -3   5   7        318.43        313.68         2.83 o                         
  -2   5   7       1207.31       1107.02         7.98 o                         
  -1   5   7         58.78         40.03         1.05 o                         
   0   5   7        113.44        107.93         1.65 o                         
   1   5   7         72.08         76.17         1.44 o                         
   2   5   7        653.21        589.11         5.03 o                         
   3   5   7          0.86          0.98         0.56 o                         
   4   5   7        385.45        374.01         3.62 o                         
   5   5   7         62.67         55.28         1.29 o                         
   6   5   7        390.20        371.70         3.57 o                         
   7   5   7        166.70        172.61         2.31 o                         
   8   5   7         51.15         48.22         1.46 o                         
   9   5   7          9.68          7.20         0.89 o                         
  10   5   7        149.88        157.18         2.74 o                         
  11   5   7         23.62         29.41         1.53 o                         
  12   5   7        574.04        618.16         8.00 o                         
  13   5   7          4.39          5.85         1.45 o                         
 -19   6   7         10.05          4.85         2.72 o                         
 -18   6   7         33.42         36.30         2.54 o                         
 -17   6   7        216.54        210.54         4.03 o                         
 -16   6   7         27.47         23.65         1.30 o                         
 -15   6   7          0.00         -0.72         0.72 o                         
 -14   6   7         89.89         78.91         1.88 o                         
 -13   6   7        108.40        105.78         2.01 o                         
 -12   6   7        126.70        123.90         2.08 o                         
 -11   6   7         15.77         21.84         0.98 o                         
 -10   6   7        353.23        348.30         3.73 o                         
  -9   6   7        134.47        129.45         1.96 o                         
  -8   6   7         53.61         47.11         1.19 o                         
  -7   6   7         27.02         27.19         0.92 o                         
  -6   6   7        307.51        301.26         2.83 o                         
  -5   6   7         99.01        110.88         1.48 o                         
  -4   6   7        435.17        442.63         3.66 o                         
  -3   6   7         24.59         24.27         0.83 o                         
  -2   6   7         31.35         41.71         1.06 o                         
  -1   6   7          3.02         -0.37         0.54 o                         
   0   6   7       1323.03       1344.86        10.88 o                         
   1   6   7          3.94          4.50         0.64 o                         
   2   6   7          9.66         14.59         0.86 o                         
   3   6   7         66.18         63.84         1.53 o                         
   4   6   7         89.89        105.85         1.88 o                         
   5   6   7         31.33         26.70         1.05 o                         
   6   6   7        138.07        134.24         2.23 o                         
   7   6   7         71.10         73.14         2.03 o                         
   8   6   7          0.61         -0.18         0.67 o                         
   9   6   7         28.62         31.00         1.27 o                         
  10   6   7         66.50         70.81         1.92 o                         
  11   6   7         41.03         41.82         1.81 o                         
  12   6   7         54.71         62.64         2.87 o                         
 -19   7   7          2.81         -1.78         2.71 o                         
 -18   7   7          7.96         10.51         2.33 o                         
 -17   7   7         34.64         31.86         2.03 o                         
 -16   7   7         62.49         58.30         2.13 o                         
 -15   7   7         34.01         29.24         1.41 o                         
 -14   7   7         54.76         46.11         1.64 o                         
 -13   7   7        256.72        256.00         3.44 o                         
 -12   7   7          0.29          0.14         0.63 o                         
 -11   7   7         25.94         21.35         1.03 o                         
 -10   7   7         28.52         28.91         1.13 o                         
  -9   7   7        372.31        356.91         3.81 o                         
  -8   7   7        298.89        269.83         2.95 o                         
  -7   7   7         83.95         69.32         1.40 o                         
  -6   7   7        343.23        339.67         3.30 o                         
  -5   7   7        276.76        269.82         2.68 o                         
  -4   7   7          0.51          0.51         0.49 o                         
  -3   7   7         58.14         65.14         1.37 o                         
  -2   7   7          7.01          4.38         0.59 o                         
  -1   7   7       1757.14       1628.79        12.63 o                         
   0   7   7        106.96         97.40         1.88 o                         
   1   7   7          4.49          4.82         0.70 o                         
   2   7   7        299.59        295.30         3.38 o                         
   3   7   7       1211.29       1179.24        10.37 o                         
   4   7   7        161.12        154.45         2.44 o                         
   5   7   7        127.66        125.97         2.21 o                         
   6   7   7          3.67          3.45         0.80 o                         
   7   7   7          4.98          3.35         0.83 o                         
   8   7   7          0.73          1.92         0.82 o                         
   9   7   7        156.77        171.80         3.40 o                         
  10   7   7         25.45         25.81         1.42 o                         
  11   7   7         37.95         40.21         1.81 o                         
  12   7   7        109.21        115.43         3.35 o                         
 -18   8   7        167.84        172.53        10.31 o                         
 -17   8   7         84.34         67.58         3.40 o                         
 -16   8   7        126.23        133.43         4.01 o                         
 -15   8   7        130.13        121.17         2.58 o                         
 -14   8   7         13.13         11.92         1.06 o                         
 -13   8   7        144.33        136.69         2.82 o                         
 -12   8   7         46.76         45.20         1.51 o                         
 -11   8   7          8.55          8.71         0.83 o                         
 -10   8   7         15.77         13.78         0.88 o                         
  -9   8   7         69.68         59.99         1.56 o                         
  -8   8   7        444.32        441.16         4.49 o                         
  -7   8   7         11.94         18.94         0.91 o                         
  -6   8   7         29.24         22.52         0.99 o                         
  -5   8   7        401.16        363.60         3.45 o                         
  -4   8   7         10.02          7.56         0.66 o                         
  -3   8   7         79.74         62.75         1.48 o                         
  -2   8   7         39.44         42.48         1.22 o                         
  -1   8   7        402.63        359.63         3.87 o                         
   0   8   7         93.31        104.85         1.84 o                         
   1   8   7          0.09         -0.58         0.58 o                         
   2   8   7          2.74          2.61         0.70 o                         
   3   8   7        111.55        110.22         2.09 o                         
   4   8   7          8.90          6.04         0.83 o                         
   5   8   7          0.92          1.41         0.75 o                         
   6   8   7         70.00         76.56         1.99 o                         
   7   8   7          3.64          2.59         0.83 o                         
   8   8   7         11.62         13.60         1.09 o                         
   9   8   7         28.92         33.51         1.61 o                         
  10   8   7         93.50         88.86         2.54 o                         
  11   8   7          9.56          8.63         1.45 o                         
 -17   9   7          3.01          2.78         2.43 o                         
 -16   9   7          8.25          7.57         2.87 o                         
 -15   9   7         10.22          7.54         1.28 o                         
 -14   9   7          7.23          7.12         0.92 o                         
 -13   9   7         93.36         96.55         2.12 o                         
 -12   9   7        241.08        240.68         3.64 o                         
 -11   9   7        243.52        252.82         3.59 o                         
 -10   9   7         21.18         22.62         1.21 o                         
  -9   9   7         76.50         87.32         2.01 o                         
  -8   9   7        359.08        345.97         3.79 o                         
  -7   9   7        190.29        195.36         2.52 o                         
  -6   9   7         20.10         19.09         0.90 o                         
  -5   9   7        111.44        114.41         1.78 o                         
  -4   9   7         49.69         54.34         1.32 o                         
  -3   9   7        166.57        166.03         2.29 o                         
  -2   9   7         52.40         51.06         1.37 o                         
  -1   9   7        924.07        880.31         8.17 o                         
   0   9   7         47.29         45.45         1.48 o                         
   1   9   7         98.45         95.41         1.92 o                         
   2   9   7         82.17         93.55         2.07 o                         
   3   9   7         59.62         63.96         1.68 o                         
   4   9   7         52.52         57.25         1.61 o                         
   5   9   7         44.50         39.11         1.45 o                         
   6   9   7        309.76        330.79         4.06 o                         
   7   9   7          5.52          4.24         0.92 o                         
   8   9   7        204.41        220.52         3.60 o                         
   9   9   7          0.44          0.22         1.18 o                         
  10   9   7        184.15        199.42         4.61 o                         
  11   9   7        188.83        204.10         5.07 o                         
 -17  10   7         68.41         59.34         4.84 o                         
 -16  10   7          8.85         14.29         3.67 o                         
 -15  10   7         14.76         21.08         3.27 o                         
 -14  10   7        156.31        145.04         3.67 o                         
 -13  10   7        107.42        117.21         2.95 o                         
 -12  10   7         10.54          9.78         1.06 o                         
 -11  10   7          5.32          4.24         0.89 o                         
 -10  10   7        138.60        131.94         2.53 o                         
  -9  10   7         46.78         41.79         1.61 o                         
  -8  10   7         70.86         70.90         1.73 o                         
  -7  10   7        390.71        386.78         4.32 o                         
  -6  10   7          2.27          3.15         0.82 o                         
  -5  10   7        811.89        755.77         6.89 o                         
  -4  10   7        207.95        193.31         2.50 o                         
  -3  10   7         21.09         18.44         0.92 o                         
  -2  10   7        346.33        337.72         3.55 o                         
  -1  10   7         52.05         53.23         1.48 o                         
   0  10   7         48.25         50.21         1.54 o                         
   1  10   7        200.64        185.49         2.89 o                         
   2  10   7          3.63          4.02         0.86 o                         
   3  10   7         10.41          9.23         0.98 o                         
   4  10   7         29.75         30.20         1.68 o                         
   5  10   7         12.27         13.04         1.18 o                         
   6  10   7         22.28         23.85         1.36 o                         
   7  10   7         38.78         37.66         1.80 o                         
   8  10   7         22.71         26.17         1.77 o                         
   9  10   7         17.28         24.28         2.36 o                         
  10  10   7         13.37         13.68         1.98 o                         
 -16  11   7         68.67         60.49         4.90 o                         
 -15  11   7          0.86          2.40         2.26 o                         
 -14  11   7         42.64         36.85         2.26 o                         
 -13  11   7         57.62         57.45         2.55 o                         
 -12  11   7         46.30         40.03         1.81 o                         
 -11  11   7          7.51          6.88         0.98 o                         
 -10  11   7          0.25          0.60         0.83 o                         
  -9  11   7          0.70          1.37         0.85 o                         
  -8  11   7         70.21         75.93         2.04 o                         
  -7  11   7          0.73         -0.47         0.70 o                         
  -6  11   7         15.13          8.13         0.82 o                         
  -5  11   7         32.67         37.93         1.43 o                         
  -4  11   7         52.11         43.73         1.35 o                         
  -3  11   7        353.89        367.95         3.91 o                         
  -2  11   7         33.00         27.36         1.14 o                         
  -1  11   7          4.90          4.89         0.82 o                         
   0  11   7         22.72         26.84         1.29 o                         
   1  11   7         26.58         17.80         1.14 o                         
   2  11   7          0.36          0.66         0.83 o                         
   3  11   7        231.63        243.14         3.52 o                         
   4  11   7        280.41        297.94         4.26 o                         
   5  11   7         75.13         63.86         2.06 o                         
   6  11   7          3.99          3.28         1.14 o                         
   7  11   7          0.03         -0.47         1.15 o                         
   8  11   7         11.31         10.70         1.56 o                         
   9  11   7        266.48        281.47         6.70 o                         
 -15  12   7        187.75        197.57         8.62 o                         
 -14  12   7         20.34         23.87         2.88 o                         
 -13  12   7         43.22         50.27         3.08 o                         
 -12  12   7         19.41         21.94         1.68 o                         
 -11  12   7         23.72         21.36         1.57 o                         
 -10  12   7        184.19        177.42         3.07 o                         
  -9  12   7        248.59        235.68         3.88 o                         
  -8  12   7          9.96          7.87         1.17 o                         
  -7  12   7        135.72        132.82         2.45 o                         
  -6  12   7          5.98          3.92         0.80 o                         
  -5  12   7         60.39         51.89         1.63 o                         
  -4  12   7         11.69         15.99         1.06 o                         
  -3  12   7        178.80        180.71         2.73 o                         
  -2  12   7         14.66         15.91         1.06 o                         
  -1  12   7         13.60         15.54         1.08 o                         
   0  12   7        352.84        362.62         4.41 o                         
   1  12   7        184.53        187.71         3.51 o                         
   2  12   7        105.01        104.92         2.40 o                         
   3  12   7        111.47        115.82         2.95 o                         
   4  12   7         91.14         99.34         2.79 o                         
   5  12   7         61.42         58.41         2.40 o                         
   6  12   7         73.25         78.68         3.24 o                         
   7  12   7         21.24         28.16         2.21 o                         
   8  12   7        143.02        140.85         4.36 o                         
 -14  13   7        294.81        307.90        10.05 o                         
 -13  13   7        101.58        118.93         9.75 o                         
 -12  13   7        145.22        150.14         7.71 o                         
 -11  13   7          8.49         11.29         1.91 o                         
 -10  13   7         14.84         13.57         1.53 o                         
  -9  13   7         20.04         21.41         1.69 o                         
  -8  13   7        160.38        168.12         4.27 o                         
  -7  13   7         93.03         87.78         2.59 o                         
  -6  13   7          0.98          0.41         0.85 o                         
  -5  13   7          4.00          4.57         0.93 o                         
  -4  13   7         36.89         31.39         1.38 o                         
  -3  13   7        226.73        221.18         3.26 o                         
  -2  13   7          2.87          1.80         0.84 o                         
  -1  13   7        135.31        144.58         2.73 o                         
   0  13   7          2.76          4.67         0.92 o                         
   1  13   7        100.68         95.55         2.39 o                         
   2  13   7         39.79         40.78         1.92 o                         
   3  13   7         28.27         30.57         1.89 o                         
   4  13   7        178.26        180.16         4.14 o                         
   5  13   7          0.06          0.51         1.37 o                         
   6  13   7          1.71          3.78         1.47 o                         
   7  13   7          0.75         -0.26         1.50 o                         
 -12  14   7         52.13         46.39         5.81 o                         
 -11  14   7         23.44         29.13         4.34 o                         
 -10  14   7        174.47        197.83         7.90 o                         
  -9  14   7        378.69        383.62        10.45 o                         
  -8  14   7         97.51         93.87         5.43 o                         
  -7  14   7         20.26         21.26         2.29 o                         
  -6  14   7         26.25         24.74         2.00 o                         
  -5  14   7        227.81        228.70         4.56 o                         
  -4  14   7        270.17        281.26         4.93 o                         
  -3  14   7          0.10          0.48         1.10 o                         
  -2  14   7         18.54         16.18         1.50 o                         
  -1  14   7         16.46         13.86         1.51 o                         
   0  14   7         74.73         87.88         2.94 o                         
   1  14   7          0.03         -0.48         1.12 o                         
   2  14   7        222.07        238.10         4.97 o                         
   3  14   7        135.38        133.15         4.06 o                         
   4  14   7        567.11        571.69         9.76 o                         
   5  14   7         27.03         24.22         2.33 o                         
 -10  15   7          0.01         -2.12         2.12 o                         
  -9  15   7          3.12          5.28         2.20 o                         
  -8  15   7         21.42         16.87         2.75 o                         
  -7  15   7          1.19          3.50         1.75 o                         
  -6  15   7          0.09         -0.84         1.32 o                         
  -5  15   7         48.03         53.77         2.64 o                         
  -4  15   7         22.54         22.74         1.95 o                         
  -3  15   7         51.16         49.50         2.57 o                         
  -2  15   7        176.69        198.06         4.82 o                         
  -1  15   7          2.85          2.01         1.28 o                         
   0  15   7        324.19        332.73         6.28 o                         
   1  15   7          2.10          3.27         1.62 o                         
   2  15   7          7.86          8.24         1.75 o                         
   3  15   7          7.63          6.96         1.78 o                         
   4  15   7          4.63         13.30         6.16 o                         
  -7  16   7         21.18         15.98         2.76 o                         
  -6  16   7          0.66          1.17         1.49 o                         
  -5  16   7        293.67        309.30         6.38 o                         
  -4  16   7         72.18         68.56         2.89 o                         
  -3  16   7          9.26          6.10         1.55 o                         
  -2  16   7        160.06        168.29         4.29 o                         
  -1  16   7         66.50         67.57         2.97 o                         
   0  16   7         22.22         20.84         2.11 o                         
   1  16   7          8.12         12.82         2.14 o                         
 -18   0   8         56.83         59.72        16.38 o                         
 -17   0   8        324.89        342.41         9.30 o                         
 -16   0   8         24.46         31.74         2.80 o                         
 -15   0   8        230.17        208.35         4.95 o                         
 -14   0   8         17.04         22.94         3.30 o                         
 -13   0   8        421.63        417.74        10.91 o                         
 -12   0   8        611.72        647.48        12.44 o                         
 -11   0   8        398.72        389.80         6.15 o                         
 -10   0   8          1.08          1.11         0.85 o                         
  -9   0   8          0.89          0.30         0.85 o                         
  -8   0   8        488.98        498.22         6.91 o                         
  -7   0   8        553.10        556.72         7.13 o                         
  -6   0   8        118.17         95.55         2.04 o                         
  -5   0   8        106.40        107.07         2.31 o                         
  -4   0   8          0.00          0.15         0.76 o                         
  -3   0   8        208.35        199.90         3.39 o                         
  -2   0   8        723.17        732.83         8.67 o                         
  -1   0   8          2.96          2.42         0.74 o                         
   0   0   8        652.46        621.06         6.93 o                         
   1   0   8         77.67         61.99         1.96 o                         
   2   0   8         46.14         49.38         1.88 o                         
   3   0   8         58.45         47.27         1.59 o                         
   4   0   8        992.52       1006.80        11.34 o                         
   5   0   8        209.01        176.85         3.08 o                         
   6   0   8         34.45         34.07         1.63 o                         
   7   0   8          8.29          8.03         1.31 o                         
   8   0   8         38.18         38.30         2.06 o                         
   9   0   8         31.91         34.64         2.30 o                         
  10   0   8        175.40        202.29         5.07 o                         
  11   0   8          2.69          2.25         1.70 o                         
 -19   1   8          5.77         13.95         4.22 o                         
 -18   1   8         34.92         29.44         4.95 o                         
 -17   1   8         36.87         34.52         2.40 o                         
 -16   1   8          9.06          7.78         1.13 o                         
 -15   1   8          9.87          9.70         1.11 o                         
 -14   1   8        180.69        166.84         3.29 o                         
 -13   1   8        131.44        132.07         2.48 o                         
 -12   1   8        224.26        215.96         3.13 o                         
 -11   1   8         24.86         29.04         1.30 o                         
 -10   1   8         40.54         48.06         1.32 o                         
  -9   1   8         11.28         12.00         0.80 o                         
  -8   1   8         57.94         60.79         1.44 o                         
  -7   1   8         17.49         19.45         0.83 o                         
  -6   1   8         60.00         57.58         1.21 o                         
  -5   1   8        137.02        133.58         1.78 o                         
  -4   1   8         48.06         42.90         1.21 o                         
  -3   1   8        104.81        104.92         1.60 o                         
  -2   1   8          5.04          3.43         0.59 o                         
  -1   1   8         97.47         90.32         1.44 o                         
   0   1   8         38.87         45.67         1.09 o                         
   1   1   8        428.73        440.28         3.76 o                         
   2   1   8        102.48         93.81         1.48 o                         
   3   1   8        167.92        168.24         2.20 o                         
   4   1   8         38.22         39.06         1.10 o                         
   5   1   8         34.74         36.66         1.13 o                         
   6   1   8         13.41         15.35         0.90 o                         
   7   1   8         10.18         14.61         1.12 o                         
   8   1   8          0.85          0.19         0.79 o                         
   9   1   8         10.69         12.31         1.22 o                         
  10   1   8          0.70         -0.99         0.99 o                         
  11   1   8          0.13         -0.35         1.12 o                         
 -19   2   8        662.57        733.57        29.51 o                         
 -18   2   8         28.98         29.82         3.78 o                         
 -17   2   8         64.05         60.22         3.03 o                         
 -16   2   8          9.81         13.57         1.43 o                         
 -15   2   8          0.00          0.35         0.96 o                         
 -14   2   8         19.27         20.38         1.39 o                         
 -13   2   8        132.19        118.83         2.63 o                         
 -12   2   8        270.86        292.80         4.20 o                         
 -11   2   8         11.84          8.92         0.85 o                         
 -10   2   8        100.32        102.11         2.59 o                         
  -9   2   8         23.77         23.07         1.00 o                         
  -8   2   8         77.98         75.12         1.61 o                         
  -7   2   8        331.33        342.41         3.44 o                         
  -6   2   8          8.53          9.64         0.67 o                         
  -5   2   8         98.04         97.66         1.61 o                         
  -4   2   8        303.94        306.95         3.06 o                         
  -3   2   8          0.25         -0.49         0.49 o                         
  -2   2   8         21.32         23.23         0.89 o                         
  -1   2   8        151.91        150.61         1.87 o                         
   0   2   8         76.07         74.64         1.34 o                         
   1   2   8       1055.16        989.06         7.32 o                         
   2   2   8        101.77         87.75         1.57 o                         
   3   2   8        149.84        140.15         1.95 o                         
   4   2   8        168.22        141.98         2.05 o                         
   5   2   8        141.88        153.19         2.07 o                         
   6   2   8         36.36         36.32         1.22 o                         
   7   2   8        221.09        215.23         3.05 o                         
   8   2   8         13.23         11.99         1.00 o                         
   9   2   8         17.85         20.21         1.36 o                         
  10   2   8          3.73          0.45         1.07 o                         
  11   2   8         28.83         30.88         1.86 o                         
 -19   3   8         30.98         33.41         5.84 o                         
 -18   3   8         15.40         13.62         4.54 o                         
 -17   3   8        155.25        159.11         7.99 o                         
 -16   3   8         25.35         28.94         1.89 o                         
 -15   3   8        400.31        423.10         5.84 o                         
 -14   3   8          2.93          2.49         1.25 o                         
 -13   3   8        529.10        516.22         6.37 o                         
 -12   3   8         85.33         76.29         1.84 o                         
 -11   3   8         87.83         79.92         1.77 o                         
 -10   3   8         19.42         16.96         0.95 o                         
  -9   3   8         80.59         83.12         1.76 o                         
  -8   3   8          2.05          1.88         0.63 o                         
  -7   3   8        256.08        251.21         2.80 o                         
  -6   3   8         76.78         72.16         1.39 o                         
  -5   3   8        146.34        139.26         1.90 o                         
  -4   3   8         18.29         17.05         0.81 o                         
  -3   3   8         14.88         10.06         0.70 o                         
  -2   3   8          9.25          9.28         0.69 o                         
  -1   3   8         44.21         42.03         1.25 o                         
   0   3   8        321.78        313.77         2.99 o                         
   1   3   8        177.96        189.60         2.20 o                         
   2   3   8        428.60        369.47         3.64 o                         
   3   3   8          0.34         -0.22         0.59 o                         
   4   3   8          1.02         -0.60         0.60 o                         
   5   3   8        248.17        242.17         2.70 o                         
   6   3   8        102.86         93.73         1.90 o                         
   7   3   8         13.09         12.41         1.00 o                         
   8   3   8         77.76         79.11         2.14 o                         
   9   3   8          8.31         10.55         1.20 o                         
  10   3   8         30.49         31.44         1.82 o                         
  11   3   8        290.78        308.41         5.22 o                         
 -18   4   8         26.68         20.43         5.19 o                         
 -17   4   8        311.24        324.96         9.18 o                         
 -16   4   8         17.41         13.06         1.47 o                         
 -15   4   8          3.52          2.86         1.13 o                         
 -14   4   8         22.88         34.13         1.73 o                         
 -13   4   8         72.97         65.72         2.11 o                         
 -12   4   8         32.79         29.73         1.35 o                         
 -11   4   8          1.05          0.55         0.69 o                         
 -10   4   8          0.70          0.91         0.68 o                         
  -9   4   8          0.25          0.19         0.61 o                         
  -8   4   8         15.49         19.00         1.03 o                         
  -7   4   8        167.73        151.14         2.12 o                         
  -6   4   8         33.46         32.35         1.01 o                         
  -5   4   8        173.72        164.17         2.08 o                         
  -4   4   8        471.91        490.65         4.42 o                         
  -3   4   8          0.58          1.05         0.57 o                         
  -2   4   8        338.69        333.04         3.26 o                         
  -1   4   8          0.40         -0.52         0.52 o                         
   0   4   8        262.69        274.45         2.90 o                         
   1   4   8         12.44         12.59         0.82 o                         
   2   4   8        447.30        392.25         4.16 o                         
   3   4   8         91.17         86.81         1.79 o                         
   4   4   8        119.67        111.06         1.98 o                         
   5   4   8         21.86         17.85         0.99 o                         
   6   4   8        151.04        153.48         2.34 o                         
   7   4   8        442.42        452.29         5.12 o                         
   8   4   8         92.77        101.56         3.15 o                         
   9   4   8         44.96         51.71         2.49 o                         
  10   4   8         18.52         17.48         1.58 o                         
  11   4   8        109.39        118.84         3.50 o                         
 -18   5   8         36.31         32.48         4.43 o                         
 -17   5   8         14.02         16.65         2.76 o                         
 -16   5   8        394.38        408.17         6.30 o                         
 -15   5   8         18.04         18.69         1.31 o                         
 -14   5   8        357.34        366.08         4.67 o                         
 -13   5   8        204.48        201.34         2.98 o                         
 -12   5   8        234.05        226.26         3.45 o                         
 -11   5   8        704.97        698.53         6.88 o                         
 -10   5   8          2.51          3.26         0.77 o                         
  -9   5   8          0.26         -0.13         0.72 o                         
  -8   5   8         42.34         40.32         1.30 o                         
  -7   5   8         35.44         33.82         1.17 o                         
  -6   5   8          3.42          2.39         0.58 o                         
  -5   5   8          2.58          1.78         0.54 o                         
  -4   5   8          0.80          0.69         0.51 o                         
  -3   5   8        440.04        434.58         3.99 o                         
  -2   5   8         91.50         74.72         1.48 o                         
  -1   5   8        215.74        220.98         2.55 o                         
   0   5   8        719.81        711.78         6.04 o                         
   1   5   8         30.10         35.98         1.22 o                         
   2   5   8         36.91         40.05         1.31 o                         
   3   5   8         48.41         53.53         1.51 o                         
   4   5   8          0.36          0.20         0.68 o                         
   5   5   8          3.25          5.72         0.86 o                         
   6   5   8         13.61         16.80         1.05 o                         
   7   5   8          0.12         -0.36         0.74 o                         
   8   5   8          0.63          0.64         0.90 o                         
   9   5   8          4.74          2.85         1.07 o                         
  10   5   8         20.87         23.52         1.67 o                         
  11   5   8          8.97          9.98         1.54 o                         
 -18   6   8          6.82          7.21         3.27 o                         
 -17   6   8        325.51        367.70        13.39 o                         
 -16   6   8         63.27         68.55         2.66 o                         
 -15   6   8        329.29        328.46         4.88 o                         
 -14   6   8        181.05        194.91         3.09 o                         
 -13   6   8         13.27         10.56         0.99 o                         
 -12   6   8        284.68        291.75         4.30 o                         
 -11   6   8          2.36          2.76         0.85 o                         
 -10   6   8        159.81        144.79         2.46 o                         
  -9   6   8         18.59         23.01         1.13 o                         
  -8   6   8        153.67        153.36         2.64 o                         
  -7   6   8          0.17          0.41         0.60 o                         
  -6   6   8          1.97          1.53         0.60 o                         
  -5   6   8          0.02          0.44         0.53 o                         
  -4   6   8          2.62          1.61         0.55 o                         
  -3   6   8        178.59        175.37         2.11 o                         
  -2   6   8        242.22        230.19         2.57 o                         
  -1   6   8        776.24        731.29         6.18 o                         
   0   6   8          0.08          0.24         0.63 o                         
   1   6   8        106.88        111.40         2.03 o                         
   2   6   8         83.10         81.93         1.81 o                         
   3   6   8          0.65         -0.22         0.67 o                         
   4   6   8         13.83         12.91         0.96 o                         
   5   6   8        159.08        142.92         2.95 o                         
   6   6   8          9.45          8.78         1.00 o                         
   7   6   8          4.27          2.14         0.86 o                         
   8   6   8         22.23         24.92         1.87 o                         
   9   6   8        526.53        568.90         7.40 o                         
  10   6   8         62.14         70.76         2.98 o                         
 -17   7   8        129.25        136.97         6.13 o                         
 -16   7   8          7.56          1.82         1.38 o                         
 -15   7   8        165.69        163.49         4.09 o                         
 -14   7   8         90.00         81.86         2.41 o                         
 -13   7   8          0.29         -0.57         0.82 o                         
 -12   7   8         21.81         25.60         1.41 o                         
 -11   7   8          1.00          0.48         0.87 o                         
 -10   7   8        124.89        114.60         2.16 o                         
  -9   7   8        162.89        156.20         2.53 o                         
  -8   7   8        113.92        111.83         2.14 o                         
  -7   7   8        267.67        283.17         3.31 o                         
  -6   7   8        215.82        227.69         2.81 o                         
  -5   7   8         24.91         27.28         1.07 o                         
  -4   7   8        171.98        181.28         2.33 o                         
  -3   7   8         29.13         32.73         1.04 o                         
  -2   7   8        125.08        119.97         1.87 o                         
  -1   7   8          6.02          3.14         0.65 o                         
   0   7   8         11.11         10.99         0.85 o                         
   1   7   8          4.27          4.28         0.77 o                         
   2   7   8         61.44         69.77         1.75 o                         
   3   7   8         97.39         99.22         2.08 o                         
   4   7   8         56.39         53.45         1.63 o                         
   5   7   8         42.33         37.08         1.45 o                         
   6   7   8         96.63         99.95         2.22 o                         
   7   7   8         12.61         18.22         1.36 o                         
   8   7   8         79.93         84.32         2.85 o                         
   9   7   8          1.47          1.45         1.28 o                         
  10   7   8        105.53        105.83         4.34 o                         
 -17   8   8         23.86         27.74         3.49 o                         
 -16   8   8        180.89        182.23         6.68 o                         
 -15   8   8         88.24         98.00         3.77 o                         
 -14   8   8         83.86         89.79         2.89 o                         
 -13   8   8          1.05          0.47         0.93 o                         
 -12   8   8         30.54         28.22         1.49 o                         
 -11   8   8         28.95         34.26         1.53 o                         
 -10   8   8          9.42          9.30         1.00 o                         
  -9   8   8        129.38        128.50         2.35 o                         
  -8   8   8        120.81        117.80         2.12 o                         
  -7   8   8          0.74          0.73         0.68 o                         
  -6   8   8        177.39        181.51         2.42 o                         
  -5   8   8          7.82          7.56         0.78 o                         
  -4   8   8        263.15        268.84         3.03 o                         
  -3   8   8        373.51        369.26         3.93 o                         
  -2   8   8        121.05        117.47         1.95 o                         
  -1   8   8         93.46         75.49         2.20 o                         
   0   8   8         23.10         21.69         1.09 o                         
   1   8   8          4.76          5.11         0.83 o                         
   2   8   8         67.74         68.28         1.85 o                         
   3   8   8         64.31         65.16         1.81 o                         
   4   8   8          9.75         10.78         1.07 o                         
   5   8   8        247.15        263.35         3.77 o                         
   6   8   8         23.95         26.05         1.55 o                         
   7   8   8          0.00          1.98         1.04 o                         
   8   8   8        106.39        114.91         3.43 o                         
   9   8   8         35.31         33.89         2.19 o                         
 -16   9   8          0.79          3.70         2.47 o                         
 -15   9   8          7.95          9.08         1.92 o                         
 -14   9   8          0.05         -0.63         1.22 o                         
 -13   9   8          6.76          4.44         1.27 o                         
 -12   9   8          4.69          4.85         1.18 o                         
 -11   9   8         18.93         16.04         1.28 o                         
 -10   9   8        190.75        186.54         3.19 o                         
  -9   9   8          1.95          2.35         0.82 o                         
  -8   9   8         10.28         10.78         0.92 o                         
  -7   9   8        127.48        128.63         2.29 o                         
  -6   9   8         39.12         40.52         1.34 o                         
  -5   9   8         30.46         28.77         1.13 o                         
  -4   9   8          5.04          8.29         0.81 o                         
  -3   9   8        104.77        108.05         2.20 o                         
  -2   9   8          2.65          3.31         0.76 o                         
  -1   9   8        400.44        399.45         4.46 o                         
   0   9   8         10.75          9.88         1.00 o                         
   1   9   8         43.69         42.38         1.57 o                         
   2   9   8         28.39         26.40         1.33 o                         
   3   9   8         28.26         21.81         1.24 o                         
   4   9   8         61.24         66.91         2.75 o                         
   5   9   8         10.17          8.11         1.14 o                         
   6   9   8        325.62        356.14         5.42 o                         
   7   9   8          4.92          4.79         1.34 o                         
   8   9   8          8.10          8.95         1.76 o                         
 -15  10   8         26.22         29.17         3.74 o                         
 -14  10   8         55.20         47.22         3.63 o                         
 -13  10   8         77.63         86.79         3.22 o                         
 -12  10   8         12.55         13.93         1.41 o                         
 -11  10   8         29.42         31.30         1.70 o                         
 -10  10   8         12.53          8.90         1.20 o                         
  -9  10   8        106.10        122.40         2.76 o                         
  -8  10   8         88.63         97.68         2.33 o                         
  -7  10   8          2.94          3.28         0.82 o                         
  -6  10   8          0.10         -0.69         0.69 o                         
  -5  10   8        109.14        113.09         2.85 o                         
  -4  10   8          0.98          1.38         0.74 o                         
  -3  10   8        261.20        277.71         4.28 o                         
  -2  10   8        192.79        182.06         2.84 o                         
  -1  10   8         55.28         50.42         2.09 o                         
   0  10   8          1.49          3.47         0.91 o                         
   1  10   8         34.05         29.48         1.40 o                         
   2  10   8        505.98        520.84         5.96 o                         
   3  10   8          3.71          4.26         1.02 o                         
   4  10   8         13.80         20.04         1.53 o                         
   5  10   8         21.97         23.89         1.96 o                         
   6  10   8         23.43         27.96         2.19 o                         
   7  10   8          2.30          2.93         1.47 o                         
 -14  11   8         80.67         69.93         6.99 o                         
 -13  11   8         11.49          9.05         2.52 o                         
 -12  11   8         26.42         26.78         2.68 o                         
 -11  11   8         13.82         10.69         1.47 o                         
 -10  11   8         41.53         40.39         2.19 o                         
  -9  11   8        284.46        270.42         4.50 o                         
  -8  11   8        206.42        194.53         3.55 o                         
  -7  11   8         96.59         89.23         2.11 o                         
  -6  11   8          0.04          0.33         0.80 o                         
  -5  11   8        170.21        159.80         2.71 o                         
  -4  11   8         56.10         67.97         1.95 o                         
  -3  11   8         10.67         10.32         1.08 o                         
  -2  11   8        208.60        202.71         3.22 o
[truncated: 46,821 more chars]
