# Supplementary material for: Exploring the thermal behaviour of the solvated structures of nifedipine
Source: Acta Crystallogr B Struct Sci Cryst Eng Mater. 2023 Mar 9;79(Pt 2):164–75. doi: 10.1107/S2052520623001282 (PMC10088478; doi:10.1107/S2052520623001282)
Supplement: Supplementary file 8 [file b-79-00164-nif_morph_100ksup8.hkl]

data_nif_morph_100k                                                             
_shelx_title ' nif_morph_100k_a.res in P-1'                                     
_shelx_refln_list_code          4                                               
_shelx_F_calc_maximum       77.55                                               
_exptl_crystal_F_000       412.00                                               
_reflns_d_resolution_high  0.7295                                               
                                                                                
loop_                                                                           
 _space_group_symop_operation_xyz                                               
 'x, y, z'                                                                      
 '-x, -y, -z'                                                                   
                                                                                
_cell_length_a     7.5423                                                       
_cell_length_b    11.1513                                                       
_cell_length_c    11.8923                                                       
_cell_angle_alpha  73.997                                                       
_cell_angle_beta   73.957                                                       
_cell_angle_gamma  75.253                                                       
                                                                                
_shelx_F_squared_multiplier     1.000                                           
                                                                                
loop_                                                                           
 _refln_index_h                                                                 
 _refln_index_k                                                                 
 _refln_index_l                                                                 
 _refln_F_squared_calc                                                          
 _refln_F_squared_meas                                                          
 _refln_F_squared_sigma                                                         
 _refln_observed_status                                                         
   1   0   0         92.76         84.02         0.44 o                         
   3   0   0        600.60        566.14         2.77 o                         
   4   0   0         17.37          8.65         0.21 o                         
   5   0   0         96.07         96.74         0.83 o                         
   6   0   0        547.74        558.61         3.96 o                         
   7   0   0          4.19          5.45         0.36 o                         
   8   0   0        110.54        114.18         2.19 o                         
   9   0   0          0.05          0.48         0.42 o                         
  -9   1   0        246.87        262.53         5.40 o                         
  -8   1   0         15.23         14.52         0.87 o                         
  -7   1   0         84.16         81.17         1.80 o                         
  -6   1   0        119.88        131.35         1.39 o                         
  -5   1   0         67.51         68.68         0.75 o                         
  -4   1   0        137.65        131.49         1.04 o                         
  -3   1   0          0.08          0.24         0.06 o                         
  -2   1   0        365.03        302.61         1.42 o                         
  -1   1   0       1894.11       1895.17        10.68 o                         
   0   1   0        748.25        721.33         8.17 o                         
   1   1   0        836.62        796.85         4.73 o                         
   3   1   0        167.89        190.54         1.10 o                         
   4   1   0       3160.66       3417.65        18.32 o                         
   5   1   0        421.06        409.64         2.47 o                         
   6   1   0       1336.64       1380.33         8.42 o                         
   7   1   0          8.11          7.41         0.41 o                         
   8   1   0          3.29          3.82         0.35 o                         
   9   1   0          3.53          3.51         0.56 o                         
  -9   2   0          0.59          0.11         0.74 o                         
  -8   2   0        114.59        109.65         2.06 o                         
  -7   2   0        130.93        139.14         2.08 o                         
  -6   2   0         93.79         99.21         1.19 o                         
  -5   2   0        200.38        219.45         1.81 o                         
  -4   2   0        358.65        410.93         2.77 o                         
  -3   2   0        475.02        498.91         2.41 o                         
  -2   2   0        920.41        891.98         5.68 o                         
  -1   2   0          0.90          0.18         0.04 o                         
   0   2   0        228.56        219.18         1.44 o                         
   1   2   0        605.57        640.63         3.35 o                         
   2   2   0       3911.02       4030.05        33.59 o                         
   3   2   0        317.17        320.74         1.63 o                         
   4   2   0       6014.11       6214.74        31.50 o                         
   5   2   0          4.08          4.11         0.16 o                         
   6   2   0        365.97        385.12         2.51 o                         
   7   2   0          0.51          0.98         0.24 o                         
   8   2   0         60.29         56.62         1.01 o                         
   9   2   0          4.09          4.41         0.54 o                         
  -8   3   0          7.15          7.92         0.65 o                         
  -7   3   0         22.34         20.84         0.76 o                         
  -6   3   0        170.67        149.23         1.58 o                         
  -5   3   0         74.26         87.39         0.90 o                         
  -4   3   0         14.25          6.68         0.26 o                         
  -3   3   0        517.67        601.34         3.20 o                         
  -2   3   0       1598.35       1611.10         7.77 o                         
  -1   3   0        133.95        136.76         0.84 o                         
   0   3   0       4774.94       4446.09        42.93 o                         
   1   3   0        106.72        111.56         0.97 o                         
   2   3   0         18.55         24.44         0.24 o                         
   3   3   0       1476.60       1582.71         7.66 o                         
   4   3   0        554.82        570.16         3.05 o                         
   5   3   0        366.50        382.66         2.40 o                         
   6   3   0       1813.60       1873.21        10.65 o                         
   7   3   0          0.13          0.46         0.22 o                         
   8   3   0        297.31        291.78         2.84 o                         
   9   3   0          0.63          0.62         0.37 o                         
  -8   4   0          5.65          7.11         0.63 o                         
  -7   4   0          2.56          1.25         0.36 o                         
  -6   4   0         11.97          4.60         0.38 o                         
  -5   4   0         18.83         15.25         0.45 o                         
  -4   4   0        861.24        887.81         5.31 o                         
  -3   4   0        160.69        158.42         1.14 o                         
  -2   4   0          5.74          2.70         0.13 o                         
  -1   4   0       1739.41       1910.41         9.55 o                         
   0   4   0        617.76        598.11         3.81 o                         
   1   4   0        131.82        137.23         1.14 o                         
   2   4   0          3.83          3.11         0.08 o                         
   3   4   0         14.42         16.81         0.21 o                         
   4   4   0         17.17         19.46         0.27 o                         
   5   4   0         96.39        106.23         0.84 o                         
   6   4   0         39.28         43.22         0.53 o                         
   7   4   0         57.77         64.52         1.04 o                         
   8   4   0        651.26        642.93         5.30 o                         
   9   4   0        103.52        106.84         1.92 o                         
  -8   5   0          9.86          7.84         1.18 o                         
  -7   5   0         10.11         10.27         0.68 o                         
  -6   5   0          2.95          2.35         0.42 o                         
  -5   5   0          3.67          2.83         0.28 o                         
  -4   5   0         10.67         11.46         0.41 o                         
  -3   5   0          0.83          1.20         0.14 o                         
  -2   5   0       1106.04       1190.10         7.61 o                         
  -1   5   0        388.90        378.22         2.16 o                         
   0   5   0         67.25         70.26         0.58 o                         
   1   5   0       1436.04       1540.38         9.01 o                         
   2   5   0       1049.65       1174.74         7.56 o                         
   3   5   0         69.43         55.17         0.50 o                         
   4   5   0         28.81         31.28         0.36 o                         
   5   5   0          8.17          8.25         0.27 o                         
   6   5   0         35.92         47.37         0.58 o                         
   7   5   0          0.02          0.21         0.16 o                         
   8   5   0        101.36         96.65         1.39 o                         
   9   5   0         37.00         36.25         1.12 o                         
  -8   6   0         37.72         40.73         2.77 o                         
  -7   6   0          1.22          1.76         0.41 o                         
  -6   6   0        137.12        138.99         1.77 o                         
  -5   6   0         58.42         50.29         0.93 o                         
  -4   6   0        159.80        157.08         1.50 o                         
  -3   6   0        331.60        352.30         2.62 o                         
  -2   6   0        162.89        144.12         1.29 o                         
  -1   6   0         45.51         49.92         0.54 o                         
   0   6   0        592.22        639.84         4.00 o                         
   1   6   0        566.33        623.59         3.54 o                         
   2   6   0         55.42         85.12         0.74 o                         
   3   6   0        434.14        457.90         2.79 o                         
   4   6   0        331.04        407.10         2.67 o                         
   5   6   0         70.20         76.05         0.68 o                         
   6   6   0          1.57          2.54         0.29 o                         
   7   6   0          5.16          4.37         0.29 o                         
   8   6   0          7.59          6.60         0.56 o                         
   9   6   0          0.13          0.90         0.54 o                         
  -7   7   0          4.83          3.77         0.54 o                         
  -6   7   0         24.38         19.13         0.70 o                         
  -5   7   0          8.31          7.09         0.44 o                         
  -4   7   0         35.08         31.72         0.63 o                         
  -3   7   0        183.84        181.43         1.66 o                         
  -2   7   0        121.44        103.15         1.15 o                         
  -1   7   0         17.44         21.83         0.43 o                         
   0   7   0          0.49          3.37         0.16 o                         
   1   7   0        379.21        391.20         2.56 o                         
   2   7   0       1446.67       1447.69        10.36 o                         
   3   7   0        336.20        322.87         2.09 o                         
   4   7   0          0.97          4.78         0.14 o                         
   5   7   0         20.24         21.15         0.41 o                         
   6   7   0         38.18         52.43         0.85 o                         
   7   7   0        153.62        146.99         1.67 o                         
   8   7   0          6.20          6.20         0.63 o                         
   9   7   0          3.02          2.01         0.70 o                         
  -6   8   0          0.50          2.32         0.43 o                         
  -5   8   0          2.28          2.05         0.31 o                         
  -4   8   0          7.97          7.12         0.37 o                         
  -3   8   0         10.75         10.68         0.53 o                         
  -2   8   0        762.37        702.45         5.82 o                         
  -1   8   0          0.29          0.49         0.15 o                         
   0   8   0         63.75         53.95         0.66 o                         
   1   8   0         51.64         53.31         0.56 o                         
   2   8   0        216.99        223.22         1.90 o                         
   3   8   0        241.26        222.08         1.84 o                         
   4   8   0        521.26        525.52         4.15 o                         
   5   8   0          0.16          0.16         0.14 o                         
   6   8   0        150.43        153.86         2.15 o                         
   7   8   0         33.24         30.51         0.69 o                         
   8   8   0        159.33        171.93         2.50 o                         
   9   8   0         34.75         41.86         2.90 o                         
  -6   9   0         13.27         14.68         1.56 o                         
  -5   9   0         83.00         75.71         1.71 o                         
  -4   9   0         53.48         49.85         0.96 o                         
  -3   9   0          0.03          0.29         0.18 o                         
  -2   9   0         27.19         30.25         0.67 o                         
  -1   9   0         10.50         10.62         0.42 o                         
   0   9   0        134.96        126.04         1.30 o                         
   1   9   0          3.28          7.37         0.27 o                         
   2   9   0         61.45         52.55         0.74 o                         
   3   9   0         13.43         12.31         0.35 o                         
   4   9   0         36.29         29.62         0.59 o                         
   5   9   0          2.43          4.20         0.27 o                         
   6   9   0         76.76         78.02         1.13 o                         
   7   9   0         16.41         15.45         0.63 o                         
   8   9   0          2.71          2.37         0.47 o                         
  -5  10   0          5.71          7.79         0.75 o                         
  -4  10   0          0.17          0.98         0.39 o                         
  -3  10   0          1.94          0.88         0.34 o                         
  -2  10   0        292.92        273.30         3.14 o                         
  -1  10   0         11.35          8.18         0.48 o                         
   0  10   0        155.02        131.26         1.56 o                         
   1  10   0         34.98         31.30         0.58 o                         
   2  10   0        196.49        179.44         1.89 o                         
   3  10   0         60.39         57.60         0.97 o                         
   4  10   0          0.87          1.16         0.24 o                         
   5  10   0          0.40          0.52         0.23 o                         
   6  10   0         22.83         29.15         0.80 o                         
   7  10   0         20.02         16.87         0.82 o                         
  -4  11   0          6.46          5.80         0.88 o                         
  -3  11   0          0.04         -0.12         0.29 o                         
  -2  11   0        150.47        172.34         2.97 o                         
  -1  11   0          3.66          2.67         0.40 o                         
   0  11   0        306.15        265.87         2.80 o                         
   1  11   0        225.14        217.69         2.39 o                         
   2  11   0        196.42        181.22         2.10 o                         
   3  11   0         63.14         61.58         1.06 o                         
   4  11   0        305.23        306.81         3.08 o                         
   5  11   0         58.62         61.54         1.30 o                         
   6  11   0         48.90         51.52         1.24 o                         
   7  11   0         21.10         21.47         2.81 o                         
  -3  12   0          2.78          4.82         1.04 o                         
  -2  12   0         16.52         15.02         0.83 o                         
  -1  12   0          5.34          5.26         0.46 o                         
   0  12   0         69.87         72.60         1.33 o                         
   1  12   0         29.49         26.65         0.80 o                         
   2  12   0         99.33         88.32         1.48 o                         
   3  12   0         28.27         32.36         0.89 o                         
   4  12   0         21.20         17.45         0.86 o                         
   5  12   0          0.15          0.01         0.35 o                         
   6  12   0        317.45        321.92         5.19 o                         
   7  12   0          3.89          4.54         1.32 o                         
  -2  13   0         26.58         27.80         1.20 o                         
  -1  13   0          1.26          2.06         0.38 o                         
   0  13   0          1.32          0.85         0.32 o                         
   1  13   0         31.59         34.11         1.30 o                         
   2  13   0         25.81         28.36         0.88 o                         
   3  13   0         86.79         80.70         1.84 o                         
   4  13   0         64.73         61.10         1.48 o                         
   5  13   0         32.76         30.87         1.99 o                         
   1  14   0        138.21        141.02         3.48 o                         
   2  14   0         42.63         45.33         1.88 o                         
   3  14   0         52.68         54.60         3.22 o                         
   4  14   0         20.60         22.82         1.95 o                         
  -3 -14   1         39.55         36.25         2.33 o                         
  -2 -14   1          5.20          5.41         1.70 o                         
  -1 -14   1         30.52         33.39         2.46 o                         
  -5 -13   1        217.27        207.08         6.43 o                         
  -4 -13   1          3.66          3.82         0.70 o                         
  -3 -13   1         10.00         16.31         0.87 o                         
  -2 -13   1        145.76        151.43         2.29 o                         
  -1 -13   1         78.26         85.68         1.53 o                         
   0 -13   1        117.19        132.99         2.01 o                         
   1 -13   1         40.92         43.47         1.43 o                         
   2 -13   1        169.33        202.95         6.06 o                         
  -6 -12   1          0.79          0.81         0.59 o                         
  -5 -12   1         98.44         94.58         1.90 o                         
  -4 -12   1         33.54         33.14         1.06 o                         
  -3 -12   1         86.62         80.08         1.42 o                         
  -2 -12   1          4.53          4.20         0.42 o                         
  -1 -12   1         10.21         13.70         0.67 o                         
   0 -12   1         36.65         35.55         0.93 o                         
   1 -12   1         37.04         41.58         1.02 o                         
   2 -12   1          0.14          0.60         0.35 o                         
   3 -12   1         64.80         71.19         1.91 o                         
  -7 -11   1          9.91         13.37         1.64 o                         
  -6 -11   1         90.24         96.92         2.00 o                         
  -5 -11   1        127.30        125.84         2.17 o                         
  -4 -11   1         56.39         52.41         1.29 o                         
  -3 -11   1        472.95        454.87         4.62 o                         
  -2 -11   1         40.91         39.19         0.87 o                         
  -1 -11   1        391.70        379.37         5.01 o                         
   0 -11   1        157.62        151.63         2.04 o                         
   1 -11   1          4.63          7.71         0.46 o                         
   2 -11   1         66.80         67.83         1.57 o                         
   3 -11   1        264.20        266.93         3.59 o                         
   4 -11   1          0.90          1.93         0.64 o                         
  -7 -10   1         19.06         19.36         0.87 o                         
  -6 -10   1          7.63          7.17         0.56 o                         
  -5 -10   1         29.60         32.76         0.87 o                         
  -4 -10   1         81.58         77.90         1.18 o                         
  -3 -10   1          7.67          5.72         0.47 o                         
  -2 -10   1        305.27        280.26         2.81 o                         
  -1 -10   1        292.36        244.10         2.33 o                         
   0 -10   1        419.15        375.54         3.24 o                         
   1 -10   1        960.94        910.93         7.55 o                         
   2 -10   1          1.92          4.12         0.34 o                         
   3 -10   1         34.74         30.94         1.06 o                         
   4 -10   1        111.70        109.97         2.39 o                         
   5 -10   1        150.03        154.23         3.09 o                         
  -7  -9   1         16.27         17.29         0.61 o                         
  -6  -9   1         10.22         11.64         0.50 o                         
  -5  -9   1         93.67         92.45         1.50 o                         
  -4  -9   1        439.46        439.56         3.63 o                         
  -3  -9   1        373.87        369.77         3.11 o                         
  -2  -9   1         73.03         61.52         0.87 o                         
  -1  -9   1         82.79         65.94         0.92 o                         
   0  -9   1        170.63        131.90         1.37 o                         
   1  -9   1          7.33          3.78         0.33 o                         
   2  -9   1        224.06        196.50         1.98 o                         
   3  -9   1        515.74        482.38         4.44 o                         
   4  -9   1         63.22         56.38         1.00 o                         
   5  -9   1         32.75         32.59         0.99 o                         
   6  -9   1         15.75         16.08         1.95 o                         
  -8  -8   1         30.15         31.60         1.21 o                         
  -7  -8   1          1.28          1.07         0.25 o                         
  -6  -8   1         11.10         12.93         0.50 o                         
  -5  -8   1          6.22          7.69         0.38 o                         
  -4  -8   1         89.13         86.16         1.05 o                         
  -3  -8   1        137.12        136.32         1.27 o                         
  -2  -8   1        276.55        271.22         2.17 o                         
  -1  -8   1         30.15         29.89         0.48 o                         
   0  -8   1          6.51          7.42         0.28 o                         
   1  -8   1        191.34        158.76         2.40 o                         
   2  -8   1          3.94          1.51         0.20 o                         
   3  -8   1        460.90        420.58         3.34 o                         
   4  -8   1        253.89        228.31         2.14 o                         
   5  -8   1        367.66        346.24         3.59 o                         
   6  -8   1         14.58         17.01         1.37 o                         
   7  -8   1          0.05          0.32         0.95 o                         
  -9  -7   1         16.77         18.60         2.27 o                         
  -8  -7   1          3.06          4.05         0.58 o                         
  -7  -7   1        122.97        116.91         1.48 o                         
  -6  -7   1         14.97         11.15         0.45 o                         
  -5  -7   1          2.95          7.54         0.27 o                         
  -4  -7   1         57.01         55.55         0.62 o                         
  -3  -7   1         90.79        105.83         0.92 o                         
  -2  -7   1         10.94          9.26         0.30 o                         
  -1  -7   1         48.97         51.05         0.64 o                         
   0  -7   1        330.90        330.97         2.18 o                         
   1  -7   1        112.06        114.50         1.04 o                         
   2  -7   1          2.52          4.58         0.32 o                         
   3  -7   1         18.09         22.54         0.45 o                         
   4  -7   1         79.56         65.79         0.93 o                         
   5  -7   1          0.67          0.15         0.22 o                         
   6  -7   1        161.44        140.45         2.01 o                         
   7  -7   1        124.30        118.80         2.29 o                         
  -9  -6   1          0.00          0.15         0.53 o                         
  -8  -6   1         11.56         12.55         0.62 o                         
  -7  -6   1         16.92         19.67         0.68 o                         
  -6  -6   1         10.75         10.83         0.36 o                         
  -5  -6   1        172.47        189.21         1.48 o                         
  -4  -6   1          6.61          8.98         0.22 o                         
  -3  -6   1          0.03          1.14         0.20 o                         
  -2  -6   1        121.62        120.75         0.93 o                         
  -1  -6   1        598.87        662.92         4.09 o                         
   0  -6   1        310.69        362.03         2.53 o                         
   1  -6   1         75.20         80.52         0.75 o                         
   2  -6   1         63.98         70.71         0.78 o                         
   3  -6   1        222.27        214.30         1.80 o                         
   4  -6   1        229.73        230.16         1.97 o                         
   5  -6   1         12.19         14.35         0.56 o                         
   6  -6   1          7.10          8.44         0.54 o                         
   7  -6   1          0.24         -0.18         0.31 o                         
   8  -6   1        135.61        140.60         3.74 o                         
  -9  -5   1          2.08          0.69         0.59 o                         
  -8  -5   1          0.66          1.66         0.32 o                         
  -7  -5   1         82.70         73.34         1.16 o                         
  -6  -5   1        300.21        276.82         2.33 o                         
  -5  -5   1         90.03         74.42         0.72 o                         
  -4  -5   1         56.17         56.16         0.54 o                         
  -3  -5   1        892.09        974.83         5.59 o                         
  -2  -5   1        323.87        335.10         2.08 o                         
  -1  -5   1         80.49         91.61         0.71 o                         
   0  -5   1        344.81        371.51         2.18 o                         
   1  -5   1        871.13        919.16         4.92 o                         
   2  -5   1          0.31          2.57         0.16 o                         
   3  -5   1        289.31        301.52         1.89 o                         
   4  -5   1        135.05        143.71         1.17 o                         
   5  -5   1          0.21          1.44         0.19 o                         
   6  -5   1          0.69          0.40         0.25 o                         
   7  -5   1          0.13          0.17         0.31 o                         
   8  -5   1         47.34         50.77         1.72 o                         
  -9  -4   1          8.72          6.96         0.67 o                         
  -8  -4   1          0.22          0.69         0.27 o                         
  -7  -4   1          0.26          0.29         0.19 o                         
  -6  -4   1          8.11          7.10         0.32 o                         
  -5  -4   1          6.32          7.65         0.26 o                         
  -4  -4   1        391.36        394.01         2.25 o                         
  -3  -4   1         32.13         34.76         0.44 o                         
  -2  -4   1         32.77         36.59         0.32 o                         
  -1  -4   1        302.72        290.71         1.86 o                         
   0  -4   1         22.34         21.97         0.29 o                         
   1  -4   1         97.16        102.23         0.68 o                         
   2  -4   1        929.50       1030.41         5.71 o                         
   3  -4   1        782.95        817.45         4.62 o                         
   4  -4   1         81.64         97.19         0.86 o                         
   5  -4   1        174.95        180.66         1.94 o                         
   6  -4   1         52.40         50.47         1.03 o                         
   7  -4   1          5.98          6.62         0.56 o                         
   8  -4   1         11.74         14.19         0.81 o                         
  -9  -3   1         95.14         95.67         2.63 o                         
  -8  -3   1         30.92         27.00         0.73 o                         
  -7  -3   1        186.01        188.67         2.01 o                         
  -6  -3   1        154.62        143.35         1.21 o                         
  -5  -3   1         67.67         68.24         0.58 o                         
  -4  -3   1         17.61         17.29         0.22 o                         
  -3  -3   1         47.39         37.06         0.30 o                         
  -2  -3   1         14.03         18.73         0.23 o                         
  -1  -3   1        147.35        155.27         1.12 o                         
   0  -3   1       1576.00       1453.40         9.47 o                         
   1  -3   1       1610.05       1521.99        12.12 o                         
   2  -3   1         31.51         40.01         0.35 o                         
   3  -3   1         37.84         54.64         0.58 o                         
   4  -3   1        318.25        345.93         2.16 o                         
   5  -3   1        114.29        130.87         1.21 o                         
   6  -3   1         22.88         16.22         0.60 o                         
   7  -3   1         51.78         50.12         1.19 o                         
   8  -3   1          2.14          2.00         0.43 o                         
   9  -3   1          2.34          3.47         1.32 o                         
  -9  -2   1        103.66         99.77         1.89 o                         
  -8  -2   1        440.00        427.04         3.85 o                         
  -7  -2   1          6.72          6.05         0.39 o                         
  -6  -2   1       1149.15       1120.88         6.92 o                         
  -5  -2   1        495.65        498.12         2.94 o                         
  -4  -2   1        149.03        131.41         0.92 o                         
  -3  -2   1       1272.61       1387.13         6.50 o                         
  -2  -2   1       3558.08       3392.23        31.99 o                         
  -1  -2   1       1559.73       1559.24         8.35 o                         
   0  -2   1       3264.37       2957.45        19.53 o                         
   1  -2   1        263.39        235.00         1.27 o                         
   2  -2   1        490.59        440.50         2.67 o                         
   3  -2   1       1282.40       1365.36         6.29 o                         
   4  -2   1        837.57        950.90         5.31 o                         
   5  -2   1         38.54         47.34         0.60 o                         
   6  -2   1        226.80        247.41         2.11 o                         
   7  -2   1        244.16        237.07         2.95 o                         
   8  -2   1         17.75         18.84         0.88 o                         
   9  -2   1         91.15        101.66         3.08 o                         
  -9  -1   1         11.42         10.60         0.75 o                         
  -8  -1   1          4.90          4.86         0.40 o                         
  -7  -1   1        363.09        369.84         3.34 o                         
  -6  -1   1        513.44        494.24         3.58 o                         
  -5  -1   1        309.67        312.65         1.97 o                         
  -4  -1   1        896.73        896.72         4.79 o                         
  -3  -1   1        468.04        465.89         2.36 o                         
  -2  -1   1        419.66        380.19         1.79 o                         
  -1  -1   1        358.71        331.00         2.23 o                         
   0  -1   1       1185.49       1208.82         7.22 o                         
   1  -1   1       1187.80       1144.70         8.01 o                         
   2  -1   1        568.72        561.14         2.61 o                         
   3  -1   1       1012.89       1096.66         5.59 o                         
   4  -1   1        294.31        348.81         2.11 o                         
   5  -1   1         49.10         61.63         0.74 o                         
   6  -1   1         16.85         18.80         0.43 o                         
   7  -1   1          3.20          2.24         0.34 o                         
   8  -1   1        107.52        116.79         1.96 o                         
   9  -1   1         67.63         67.98         1.70 o                         
  -9   0   1          1.93          0.64         0.57 o                         
  -8   0   1          3.24          2.51         0.42 o                         
  -7   0   1          6.36          4.79         0.36 o                         
  -6   0   1        144.56        122.69         1.26 o                         
  -5   0   1         36.16         55.76         0.62 o                         
  -4   0   1        387.82        368.80         2.24 o                         
  -3   0   1        309.44        314.28         1.70 o                         
  -2   0   1          0.61          1.23         0.05 o                         
  -1   0   1       4890.69       4547.60        84.91 o                         
   0   0   1        108.35        104.15         1.40 o                         
   1   0   1       2996.15       2945.00        32.15 o                         
   2   0   1          0.56          0.83         0.08 o                         
   3   0   1         16.88         13.14         0.24 o                         
   4   0   1        209.85        195.79         1.17 o                         
   5   0   1        110.68        100.83         0.88 o                         
   6   0   1        254.64        247.31         2.00 o                         
   7   0   1         82.77         81.01         1.23 o                         
   8   0   1         21.87         22.79         0.90 o                         
   9   0   1          5.63         11.02         0.78 o                         
  -9   1   1         17.75         22.57         2.27 o                         
  -8   1   1         99.53        110.75         2.15 o                         
  -7   1   1          6.53          6.14         0.42 o                         
  -6   1   1          3.92          3.73         0.27 o                         
  -5   1   1          6.59          8.79         0.32 o                         
  -4   1   1        116.26        128.61         0.93 o                         
  -3   1   1        602.06        696.84         3.39 o                         
  -2   1   1       1886.00       1846.55        15.46 o                         
  -1   1   1         25.25         26.51         0.33 o                         
   0   1   1        917.18        907.01         8.17 o                         
   1   1   1        771.28        755.92         7.99 o                         
   2   1   1       1488.89       1423.43         9.51 o                         
   3   1   1       1495.73       1577.95         7.80 o                         
   4   1   1        420.56        434.49         2.34 o                         
   5   1   1         83.33        101.68         0.84 o                         
   6   1   1        140.33        127.89         1.15 o                         
   7   1   1        137.37        126.88         1.51 o                         
   8   1   1         49.57         51.47         1.29 o                         
   9   1   1         39.50         36.21         1.23 o                         
  -9   2   1         27.45         35.99         2.96 o                         
  -8   2   1         23.84         27.19         1.43 o                         
  -7   2   1          1.31          0.67         0.27 o                         
  -6   2   1          7.67          5.04         0.32 o                         
  -5   2   1          5.31          5.40         0.27 o                         
  -4   2   1         85.58         89.05         0.85 o                         
  -3   2   1        394.73        448.73         2.65 o                         
  -2   2   1        459.97        468.58         2.46 o                         
  -1   2   1       2611.17       2526.82        12.17 o                         
   0   2   1         40.38         41.26         0.33 o                         
   1   2   1         11.49         12.32         0.12 o                         
   2   2   1         76.56         82.28         0.50 o                         
   3   2   1       2365.58       2468.75        12.76 o                         
   4   2   1        233.14        243.36         1.46 o                         
   5   2   1        757.06        796.32         4.47 o                         
   6   2   1        463.71        445.34         2.70 o                         
   7   2   1         20.37         15.47         0.51 o                         
   8   2   1          0.11          0.38         0.23 o                         
   9   2   1          1.27          1.84         0.44 o                         
  10   2   1          8.87          6.56         1.32 o                         
  -8   3   1         22.62         23.77         0.95 o                         
  -7   3   1          1.27          3.03         0.48 o                         
  -6   3   1          0.07          1.68         0.25 o                         
  -5   3   1         42.50         37.65         0.65 o                         
  -4   3   1         36.98         38.48         0.51 o                         
  -3   3   1        389.78        461.60         3.45 o                         
  -2   3   1       2396.46       2406.79        17.60 o                         
  -1   3   1        135.50        122.42         0.81 o                         
   0   3   1       1307.84       1350.49         7.69 o                         
   1   3   1        371.59        358.37         1.73 o                         
   2   3   1        221.08        198.92         1.14 o                         
   3   3   1         38.03         54.16         0.41 o                         
   4   3   1       1653.63       1712.11         9.09 o                         
   5   3   1       1000.55       1047.63         6.36 o                         
   6   3   1        459.33        473.74         3.22 o                         
   7   3   1        401.54        411.74         3.54 o                         
   8   3   1         23.94         20.37         0.63 o                         
   9   3   1        106.27        103.38         1.86 o                         
  -8   4   1         16.55         13.54         0.82 o                         
  -7   4   1          4.55          6.21         0.56 o                         
  -6   4   1          0.11          0.89         0.27 o                         
  -5   4   1         10.13          5.12         0.32 o                         
  -4   4   1         10.87         10.29         0.30 o                         
  -3   4   1        216.27        217.07         1.46 o                         
  -2   4   1        113.42        122.00         0.88 o                         
  -1   4   1        222.81        195.07         1.13 o                         
   0   4   1        277.36        276.74         2.19 o                         
   1   4   1         34.81         22.70         0.23 o                         
   2   4   1        664.54        648.86         3.20 o                         
   3   4   1        129.27        140.09         0.91 o                         
   4   4   1        709.34        731.31         4.09 o                         
   5   4   1        174.56        175.48         1.26 o                         
   6   4   1        303.39        289.84         1.95 o                         
   7   4   1        134.86        141.78         1.32 o                         
   8   4   1        179.13        174.91         1.93 o                         
   9   4   1        290.15        299.35         3.27 o                         
  -8   5   1          0.06          0.36         0.62 o                         
  -7   5   1         59.14         58.54         1.37 o                         
  -6   5   1        179.65        164.51         1.87 o                         
  -5   5   1          1.32          1.53         0.22 o                         
  -4   5   1        168.06        176.33         1.47 o                         
  -3   5   1        248.77        254.46         1.72 o                         
  -2   5   1        112.80         98.26         0.82 o                         
  -1   5   1         33.26         23.38         0.31 o                         
   0   5   1        788.15        850.05         5.07 o                         
   1   5   1        807.13        815.00         5.27 o                         
   2   5   1        315.79        331.26         1.92 o                         
   3   5   1          0.01          0.05         0.05 o                         
   4   5   1        321.00        290.58         1.87 o                         
   5   5   1         21.01         20.41         0.30 o                         
   6   5   1         40.16         34.43         0.45 o                         
   7   5   1         78.92         84.70         1.04 o                         
   8   5   1        191.31        198.00         2.35 o                         
   9   5   1          2.61          1.71         0.41 o                         
  -8   6   1         71.59         85.68         4.04 o                         
  -7   6   1          2.76          4.84         0.53 o                         
  -6   6   1          3.18          4.24         0.39 o                         
  -5   6   1         54.36         55.18         0.93 o                         
  -4   6   1         33.46         36.01         0.64 o                         
  -3   6   1        106.86        100.81         0.93 o                         
  -2   6   1        245.15        254.84         1.80 o                         
  -1   6   1        158.49        137.37         1.11 o                         
   0   6   1        351.61        392.79         3.04 o                         
   1   6   1         62.15         74.92         0.56 o                         
   2   6   1         24.06         13.98         0.21 o                         
   3   6   1         15.89         14.06         0.21 o                         
   4   6   1        258.33        269.30         1.85 o                         
   5   6   1          1.07          0.57         0.10 o                         
   6   6   1        503.19        448.53         3.01 o                         
   7   6   1        158.57        138.28         1.43 o                         
   8   6   1          4.15          3.96         0.42 o                         
   9   6   1         34.30         43.11         1.20 o                         
  -7   7   1          0.62         -0.19         0.38 o                         
  -6   7   1         11.57         13.17         0.62 o                         
  -5   7   1          5.67          4.89         0.38 o                         
  -4   7   1          0.14          0.17         0.17 o                         
  -3   7   1         61.24         53.51         0.82 o                         
  -2   7   1        553.02        535.77         3.98 o                         
  -1   7   1        121.14        118.53         1.07 o                         
   0   7   1          0.53          1.79         0.12 o                         
   1   7   1        106.28        119.12         0.87 o                         
   2   7   1         26.79         28.85         0.43 o                         
   3   7   1          0.04          0.22         0.08 o                         
   4   7   1          4.29          3.08         0.14 o                         
   5   7   1          0.91          2.44         0.14 o                         
   6   7   1         12.27          8.65         0.35 o                         
   7   7   1         14.34         13.11         0.47 o                         
   8   7   1         29.71         25.98         0.90 o                         
   9   7   1          1.64          0.68         0.48 o                         
  -6   8   1         14.91         12.93         0.73 o                         
  -5   8   1          7.72         12.95         0.60 o                         
  -4   8   1          0.00          0.02         0.17 o                         
  -3   8   1          6.38          5.72         0.33 o                         
  -2   8   1          7.58          6.30         0.31 o                         
  -1   8   1        113.39        106.19         1.43 o                         
   0   8   1        354.06        362.30         2.96 o                         
   1   8   1         90.15         77.92         0.68 o                         
   2   8   1         11.95         14.88         0.33 o                         
   3   8   1         81.99         69.37         0.80 o                         
   4   8   1        125.97        110.15         1.11 o                         
   5   8   1          1.20          1.87         0.15 o                         
   6   8   1          7.23         10.14         0.40 o                         
   7   8   1          0.37          0.13         0.24 o                         
   8   8   1          5.44          5.79         0.55 o                         
   9   8   1          0.09          0.94         0.76 o                         
  -6   9   1        114.98        129.85         5.86 o                         
  -5   9   1        128.46        137.39         2.41 o                         
  -4   9   1         31.86         31.31         0.88 o                         
  -3   9   1          0.01          0.30         0.23 o                         
  -2   9   1         25.03         22.80         0.64 o                         
  -1   9   1        201.00        201.74         2.28 o                         
   0   9   1         97.82         87.17         0.91 o                         
   1   9   1          1.52          2.68         0.23 o                         
   2   9   1          8.97          8.99         0.32 o                         
   3   9   1          3.70          2.34         0.21 o                         
   4   9   1          0.70          0.62         0.17 o                         
   5   9   1         98.10        102.76         1.21 o                         
   6   9   1          4.48          3.32         0.28 o                         
   7   9   1         16.43         16.26         0.70 o                         
   8   9   1         19.76         23.49         1.15 o                         
   9   9   1         79.21         94.70         4.22 o                         
  -5  10   1         27.94         26.03         1.11 o                         
  -4  10   1          1.34          0.13         0.36 o                         
  -3  10   1        157.12        158.61         2.72 o                         
  -2  10   1         32.78         25.82         0.89 o                         
  -1  10   1          4.54          2.23         0.33 o                         
   0  10   1        356.43        340.20         3.28 o                         
   1  10   1          2.49          0.67         0.18 o                         
   2  10   1         66.37         75.94         1.07 o                         
   3  10   1        142.47        131.34         1.60 o                         
   4  10   1         30.51         25.75         0.69 o                         
   5  10   1         65.55         69.96         1.08 o                         
   6  10   1         50.80         49.79         0.95 o                         
   7  10   1         13.52         14.06         0.75 o                         
   8  10   1          8.59          8.22         1.25 o                         
  -4  11   1         17.29         17.50         1.10 o                         
  -3  11   1         44.28         38.52         1.37 o                         
  -2  11   1          0.03          0.83         0.32 o                         
  -1  11   1         31.56         29.54         0.92 o                         
   0  11   1         49.94         49.60         0.97 o                         
   1  11   1         79.03         74.80         1.19 o                         
   2  11   1         20.49         19.05         0.61 o                         
   3  11   1         26.12         24.16         0.66 o                         
   4  11   1         24.14         25.68         0.69 o                         
   5  11   1         69.53         66.37         1.24 o                         
   6  11   1        195.46        206.45         2.38 o                         
   7  11   1         38.02         44.00         1.19 o                         
   8  11   1         13.39         10.59         2.08 o                         
  -3  12   1         48.51         46.50         1.88 o                         
  -2  12   1         16.50         19.04         0.98 o                         
  -1  12   1        202.69        195.60         2.50 o                         
   0  12   1         43.81         43.21         0.95 o                         
   1  12   1         45.68         45.73         1.01 o                         
   2  12   1         72.04         68.92         1.28 o                         
   3  12   1         17.76         15.72         0.68 o                         
   4  12   1         87.82         90.84         1.54 o                         
   5  12   1         99.59         96.26         1.87 o                         
   6  12   1         45.54         42.33         2.05 o                         
   7  12   1          6.96          6.92         1.00 o                         
  -2  13   1          0.83          0.91         0.44 o                         
  -1  13   1         55.93         46.70         1.24 o                         
   0  13   1         82.99         87.66         1.54 o                         
   1  13   1         29.94         23.04         0.91 o                         
   2  13   1         19.89         21.99         0.78 o                         
   3  13   1          2.12          0.77         0.31 o                         
   4  13   1         89.29         92.90         1.65 o                         
   5  13   1          0.41          0.57         0.41 o                         
   6  13   1          7.61          6.24         1.32 o                         
  -1  14   1         35.35         41.67         2.59 o                         
   0  14   1         12.68         10.40         1.58 o                         
   1  14   1          9.00          5.41         0.76 o                         
   2  14   1          6.81          5.29         0.88 o                         
   3  14   1          9.23          6.78         0.95 o                         
   5  14   1          3.68          2.21         1.01 o                         
  -2 -14   2          0.66          0.99         0.66 o                         
  -1 -14   2          1.12          1.77         0.88 o                         
  -4 -13   2         43.40         42.11         2.65 o                         
  -3 -13   2         37.82         39.57         1.57 o                         
  -2 -13   2          0.33          0.88         0.34 o                         
  -1 -13   2          6.70          7.60         0.56 o                         
   0 -13   2         14.84         12.69         1.16 o                         
   1 -13   2        123.62        137.72         4.86 o                         
   2 -13   2         29.62         29.07         2.33 o                         
  -5 -12   2         21.24         21.70         1.08 o                         
  -4 -12   2         38.68         38.04         1.28 o                         
  -3 -12   2         36.93         29.98         1.01 o                         
  -2 -12   2          3.37          3.62         0.41 o                         
  -1 -12   2        130.99        118.75         1.82 o                         
   0 -12   2          0.03          0.06         0.25 o                         
   1 -12   2         13.20         12.31         0.74 o                         
   2 -12   2        215.38        226.47         2.85 o                         
   3 -12   2         56.41         57.04         2.04 o                         
  -7 -11   2         18.08         14.82         1.77 o                         
  -6 -11   2        232.77        237.22         3.48 o                         
  -5 -11   2         30.03         34.21         1.00 o                         
  -4 -11   2         17.55         15.50         0.93 o                         
  -3 -11   2         22.79         22.54         0.72 o                         
  -2 -11   2         27.46         24.57         0.76 o                         
  -1 -11   2         24.70         22.39         0.73 o                         
   0 -11   2          0.00          0.45         0.28 o                         
   1 -11   2         15.68         11.75         0.56 o                         
   2 -11   2         66.00         74.47         1.57 o                         
   3 -11   2         25.25         24.09         0.94 o                         
   4 -11   2         27.17         22.76         2.08 o                         
  -7 -10   2          8.77          8.64         1.32 o                         
  -6 -10   2         35.07         44.09         1.12 o                         
  -5 -10   2          1.23          0.84         0.29 o                         
  -4 -10   2          0.29          0.31         0.29 o                         
  -3 -10   2          3.26          3.40         0.32 o                         
  -2 -10   2          0.62          0.00         0.17 o                         
  -1 -10   2         12.97         14.24         0.64 o                         
   0 -10   2        218.69        191.52         1.80 o                         
   1 -10   2        298.22        272.88         2.39 o                         
   2 -10   2         69.00         64.54         1.11 o                         
   3 -10   2          4.37          7.70         0.59 o                         
   4 -10   2         22.73         17.06         1.60 o                         
   5 -10   2          0.20         -0.06         0.88 o                         
  -7  -9   2         34.53         30.51         0.96 o                         
  -6  -9   2          1.14          1.28         0.31 o                         
  -5  -9   2         41.86         39.68         0.79 o                         
  -4  -9   2         13.08         12.30         0.53 o                         
  -3  -9   2         13.67         16.43         0.52 o                         
  -2  -9   2         17.77         16.14         0.40 o                         
  -1  -9   2          4.33          2.02         0.21 o                         
   0  -9   2        135.39        140.44         1.28 o                         
   1  -9   2         20.95         17.23         0.49 o                         
   2  -9   2          1.81          2.16         0.25 o                         
   3  -9   2        163.49        147.66         1.85 o                         
   4  -9   2         18.38         16.70         0.83 o                         
   5  -9   2          9.03          7.15         0.62 o                         
   6  -9   2         20.16         20.68         1.95 o                         
  -8  -8   2         11.28         12.81         1.80 o                         
  -7  -8   2         52.96         48.68         1.06 o                         
  -6  -8   2          6.16          7.90         0.43 o                         
  -5  -8   2         23.03         22.48         0.57 o                         
  -4  -8   2          0.43          0.18         0.14 o                         
  -3  -8   2        387.52        394.66         3.26 o                         
  -2  -8   2        580.72        558.15         4.07 o                         
  -1  -8   2         71.59         73.49         1.02 o                         
   0  -8   2          1.63          0.82         0.12 o                         
   1  -8   2         65.40         60.56         0.79 o                         
   2  -8   2         52.32         58.23         0.87 o                         
   3  -8   2         16.39         12.95         0.53 o                         
   4  -8   2        120.30        112.52         1.45 o                         
   5  -8   2        130.89        124.41         1.97 o                         
   6  -8   2         37.96         31.27         1.11 o                         
   7  -8   2         24.45         22.35         2.81 o                         
  -8  -7   2        121.00        135.29         3.18 o                         
  -7  -7   2         48.47         44.09         0.88 o                         
  -6  -7   2        120.87        120.97         1.47 o                         
  -5  -7   2         92.61         90.84         1.52 o                         
  -4  -7   2          5.67          2.96         0.20 o                         
  -3  -7   2         12.55         14.27         0.34 o                         
  -2  -7   2         17.73         18.39         0.39 o                         
  -1  -7   2          8.06          5.06         0.22 o                         
   0  -7   2        185.92        183.92         1.34 o                         
   1  -7   2         23.93         23.57         0.44 o                         
   2  -7   2          8.76          7.21         0.29 o                         
   3  -7   2        735.30        710.88         5.97 o                         
   4  -7   2        639.92        630.82         4.74 o                         
   5  -7   2        167.92        152.46         1.96 o                         
   6  -7   2          0.68          0.29         0.30 o                         
   7  -7   2         60.82         54.82         1.83 o                         
  -8  -6   2          0.00         -0.23         0.33 o                         
  -7  -6   2          0.13         -0.02         0.25 o                         
  -6  -6   2          2.80          6.65         0.37 o                         
  -5  -6   2        303.03        282.06         2.37 o                         
  -4  -6   2         56.44         53.89         0.65 o                         
  -3  -6   2       1287.38       1297.96         8.76 o                         
  -2  -6   2         44.11         45.47         0.46 o                         
  -1  -6   2         18.95         16.47         0.35 o                         
   0  -6   2         13.46         13.06         0.25 o                         
   1  -6   2          8.31         13.16         0.28 o                         
   2  -6   2        232.44        244.95         1.84 o                         
   3  -6   2          2.08          1.45         0.14 o                         
   4  -6   2          3.20          2.64         0.23 o                         
   5  -6   2         18.53         19.79         0.54 o                         
   6  -6   2         55.06         52.78         1.11 o                         
   7  -6   2        214.09        200.63         2.78 o                         
   8  -6   2         23.98         28.16         1.43 o                         
  -9  -5   2         13.49         13.37         1.64 o                         
  -8  -5   2         12.84         12.78         0.75 o                         
  -7  -5   2         33.44         27.81         0.85 o                         
  -6  -5   2         13.03         14.14         0.41 o                         
  -5  -5   2          0.23          0.25         0.11 o                         
  -4  -5   2        448.28        449.54         2.98 o                         
  -3  -5   2          0.94          1.56         0.14 o                         
  -2  -5   2         38.28         43.30         0.51 o                         
  -1  -5   2        517.69        508.71         3.34 o                         
   0  -5   2        276.15        300.04         1.85 o                         
   1  -5   2         56.35         70.01         0.64 o                         
   2  -5   2          0.16          0.29         0.09 o                         
   3  -5   2        120.53        115.87         0.92 o                         
   4  -5   2         55.56         48.60         0.69 o                         
   5  -5   2          5.39          4.81         0.31 o                         
   6  -5   2          1.81          1.34         0.29 o                         
   7  -5   2          0.10         -0.23         0.29 o                         
   8  -5   2         73.09         73.01         2.05 o                         
  -9  -4   2         50.94         46.65         2.52 o                         
  -8  -4   2         48.61         56.53         1.32 o                         
  -7  -4   2          3.62          3.83         0.33 o                         
  -6  -4   2          5.45          4.91         0.28 o                         
  -5  -4   2         65.29         73.45         0.82 o                         
  -4  -4   2          4.57          7.25         0.21 o                         
  -3  -4   2        646.98        712.45         4.16 o                         
  -2  -4   2       1982.45       1998.68        11.90 o                         
  -1  -4   2        435.09        441.70         2.62 o                         
   0  -4   2          8.49          6.81         0.21 o                         
   1  -4   2        587.79        555.27         3.04 o                         
   2  -4   2        188.72        173.04         1.09 o                         
   3  -4   2        142.84        147.54         1.01 o                         
   4  -4   2         12.83         13.50         0.32 o                         
   5  -4   2         57.52         58.60         0.96 o                         
   6  -4   2         58.11         44.81         0.97 o                         
   7  -4   2          8.20          6.24         0.60 o                         
   8  -4   2          0.82          0.22         0.34 o                         
  -9  -3   2         41.78         37.76         2.27 o                         
  -8  -3   2          6.95          6.64         0.56 o                         
  -7  -3   2         11.65         12.31         0.53 o                         
  -6  -3   2          3.47          2.89         0.24 o                         
  -5  -3   2        100.07         97.81         0.96 o                         
  -4  -3   2          7.27          9.10         0.28 o                         
  -3  -3   2        355.60        406.50         2.38 o                         
  -2  -3   2        417.41        477.39         2.82 o                         
  -1  -3   2        189.28        196.55         1.15 o                         
   0  -3   2       3550.05       3592.61        39.23 o                         
   1  -3   2        678.59        686.12         3.53 o                         
   2  -3   2          0.43          0.79         0.14 o                         
   3  -3   2       1411.12       1435.13         7.96 o                         
   4  -3   2         31.70         22.54         0.44 o                         
   5  -3   2         21.02         21.62         0.47 o                         
   6  -3   2         19.03         15.01         0.86 o                         
   7  -3   2          2.05          5.16         0.54 o                         
   8  -3   2         15.80         15.38         0.83 o                         
   9  -3   2          0.05         -0.69         0.76 o                         
  -9  -2   2         42.38         43.18         2.96 o                         
  -8  -2   2          7.09          6.52         0.50 o                         
  -7  -2   2        159.64        152.46         1.77 o                         
  -6  -2   2        255.90        244.76         2.00 o                         
  -5  -2   2          2.36          3.42         0.33 o                         
  -4  -2   2         99.08        110.20         0.99 o                         
  -3  -2   2        296.32        304.92         1.83 o                         
  -2  -2   2         99.69         91.00         0.60 o                         
  -1  -2   2        556.30        515.10         3.90 o                         
   0  -2   2        470.47        460.50         2.29 o                         
   1  -2   2          2.68          2.67         0.11 o                         
   2  -2   2        811.95        829.48         4.24 o                         
   3  -2   2        156.36        183.78         1.24 o                         
   4  -2   2         91.39        108.92         1.03 o                         
   5  -2   2         40.43         41.95         0.63 o                         
   6  -2   2          9.93          6.03         0.39 o                         
   7  -2   2         96.94         87.74         1.77 o                         
   8  -2   2          0.44          0.21         0.33 o                         
   9  -2   2          0.10          0.24         0.51 o                         
  -9  -1   2         24.21         29.90         3.02 o                         
  -8  -1   2         76.36         77.10         1.38 o                         
  -7  -1   2         30.85         30.91         0.74 o                         
  -6  -1   2        198.59        206.97         1.82 o                         
  -5  -1   2        434.61        451.49         3.00 o                         
  -4  -1   2         70.72         60.52         0.51 o                         
  -3  -1   2        242.70        242.49         1.25 o                         
  -2  -1   2        612.42        629.98         3.13 o                         
  -1  -1   2         16.78         23.66         0.22 o                         
   0  -1   2       5617.93       5134.73       175.95 o                         
   1  -1   2        380.28        346.59         1.82 o                         
   2  -1   2         16.02         22.70         0.25 o                         
   3  -1   2        651.01        636.90         3.32 o                         
   4  -1   2         64.58         48.49         0.54 o                         
   5  -1   2        209.11        189.54         1.46 o                         
   6  -1   2        122.06        121.95         1.28 o                         
   7  -1   2          0.11          0.06         0.25 o                         
   8  -1   2          5.86          6.41         0.55 o                         
   9  -1   2        114.81        127.50         2.18 o                         
  -9   0   2         25.29         26.42         2.14 o                         
  -8   0   2         30.81         30.47         1.08 o                         
  -7   0   2          1.23          1.23         0.26 o                         
  -6   0   2        500.83        474.91         3.51 o                         
  -5   0   2        166.40        150.75         1.28 o                         
  -4   0   2         11.37         12.32         0.35 o                         
  -3   0   2        373.44        406.96         1.99 o                         
  -2   0   2        194.87        212.13         1.14 o                         
  -1   0   2        167.49        166.68         0.78 o                         
   0   0   2         90.94         87.31         0.52 o                         
   1   0   2        137.60        148.84         0.80 o                         
   2   0   2       1102.51       1095.07         8.92 o                         
   3   0   2        391.68        426.41         2.27 o                         
   4   0   2          1.30          0.98         0.09 o                         
   5   0   2        201.99        201.85         1.58 o                         
   6   0   2        586.14        550.75         3.75 o                         
   7   0   2          0.00         -0.03         0.20 o                         
   8   0   2         16.04         14.91         0.76 o                         
   9   0   2          3.63          4.76         0.54 o                         
  -9   1   2         64.42         76.29         3.59 o                         
  -8   1   2          7.82         11.12         0.81 o                         
  -7   1   2          2.40          1.95         0.29 o                         
  -6   1   2         57.28         56.19         0.82 o                         
  -5   1   2         47.19         44.45         0.61 o                         
  -4   1   2        755.26        739.70         4.23 o                         
  -3   1   2        858.55        923.26         4.73 o                         
  -2   1   2       1002.74       1052.68         7.25 o                         
  -1   1   2       4697.98       4578.50        31.68 o                         
   0   1   2        323.01        311.94         1.76 o                         
   1   1   2       1184.65       1141.64         6.67 o                         
   2   1   2       2357.36       2402.89        17.53 o                         
   3   1   2        612.46        619.54         3.60 o                         
   4   1   2        591.88        647.14         4.20 o                         
   5   1   2        431.95        450.23         2.79 o                         
   6   1   2        514.13        486.71         2.91 o                         
   7   1   2        236.29        218.55         2.56 o                         
   8   1   2          0.87          0.77         0.35 o                         
   9   1   2         28.29         28.63         1.00 o                         
  -8   2   2         26.47         33.27         1.25 o                         
  -7   2   2          3.93          4.86         0.45 o                         
  -6   2   2          3.05          2.69         0.29 o                         
  -5   2   2          7.42         11.73         0.63 o                         
  -4   2   2        153.15        138.51         1.12 o                         
  -3   2   2       1350.96       1447.67         7.68 o                         
  -2   2   2        430.55        409.43         2.68 o                         
  -1   2   2        351.82        386.22         2.03 o                         
   0   2   2         10.02          7.58         0.11 o                         
   2   2   2         12.31         20.30         0.36 o                         
   3   2   2       2307.62       2386.72        14.41 o                         
   4   2   2        347.10        324.91         1.93 o                         
   5   2   2         26.89         17.83         0.28 o                         
   6   2   2        137.35        143.72         1.12 o                         
   7   2   2        569.51        586.65         5.18 o                         
   8   2   2         14.18         11.88         0.60 o                         
   9   2   2         81.45         83.72         1.84 o                         
  10   2   2         19.84         23.20         2.02 o                         
  -8   3   2          0.26          0.54         0.40 o                         
  -7   3   2          3.35          2.61         0.46 o                         
  -6   3   2         19.58         13.42         0.59 o                         
  -5   3   2        179.85        167.15         1.72 o                         
  -4   3   2         27.01         23.70         0.46 o                         
  -3   3   2        245.35        210.78         1.41 o                         
  -2   3   2       1033.04       1007.94         4.83 o                         
  -1   3   2        202.09        171.43         1.10 o                         
   0   3   2       1206.87       1151.42         8.89 o                         
   1   3   2       2499.28       2458.84        12.08 o                         
   2   3   2        171.11        132.73         0.79 o                         
   3   3   2          7.97          8.90         0.20 o                         
   4   3   2          3.87          4.43         0.18 o                         
   5   3   2         41.02         42.00         0.47 o                         
   6   3   2        188.43        180.47         1.40 o                         
   7   3   2         53.00         49.26         0.66 o                         
   8   3   2        111.56        106.54         1.55 o                         
   9   3   2          8.38          7.85         0.68 o                         
  10   3   2          7.47          8.32         1.39 o                         
  -8   4   2          0.37          0.25         0.39 o                         
  -7   4   2         44.07         41.99         1.30 o                         
  -6   4   2          8.37          6.62         0.43 o                         
  -5   4   2          0.08          0.17         0.18 o                         
  -4   4   2         27.88         33.28         0.53 o                         
  -3   4   2         17.43         19.63         0.33 o                         
  -2   4   2         43.93         38.47         0.41 o                         
  -1   4   2        596.23        600.79         3.15 o                         
   0   4   2       2476.41       2449.14        14.12 o                         
   1   4   2        309.70        333.47         1.75 o                         
   2   4   2       1218.00       1223.61         7.20 o                         
   3   4   2        322.32        353.94         1.98 o                         
   4   4   2         32.36         46.73         0.45 o                         
   5   4   2         77.93         94.96         0.76 o                         
   6   4   2         24.80         23.53         0.34 o                         
   7   4   2          4.75          4.11         0.21 o                         
   8   4   2         44.80         42.70         0.95 o                         
   9   4   2          8.19          8.92         0.66 o                         
  -8   5   2          7.19          9.94         1.24 o                         
  -7   5   2          0.22          0.54         0.35 o                         
  -6   5   2          4.62          8.86         0.53 o                         
  -5   5   2        237.43        198.92         2.15 o                         
  -4   5   2          2.18          1.63         0.19 o                         
  -3   5   2         28.17         36.89         0.62 o                         
  -2   5   2        500.69        500.00         3.14 o                         
  -1   5   2        239.71        261.19         1.53 o                         
   0   5   2        802.61        775.59         4.31 o                         
   1   5   2        938.84       1017.81         5.48 o                         
   2   5   2        912.07        912.13         4.36 o                         
   3   5   2         10.12          6.44         0.17 o                         
   4   5   2        185.43        195.02         1.38 o                         
   5   5   2         66.83         66.13         0.61 o                         
   6   5   2         35.32         28.69         0.42 o                         
   7   5   2         19.85         21.23         0.43 o                         
   8   5   2          0.29          0.71         0.29 o                         
   9   5   2         23.75         27.54         0.85 o                         
  -7   6   2         41.45         47.70         1.29 o                         
  -6   6   2          0.42         -0.16         0.27 o                         
  -5   6   2          8.35          6.01         0.38 o                         
  -4   6   2         74.60         79.11         1.13 o                         
  -3   6   2        128.93        128.76         1.26 o                         
  -2   6   2         12.60         14.95         0.33 o                         
  -1   6   2         72.67         69.75         0.67 o                         
   0   6   2        454.90        509.21         3.05 o                         
   1   6   2          3.86          1.67         0.13 o                         
   2   6   2        619.20        656.53         3.70 o                         
   3   6   2        727.74        752.47         3.87 o                         
   4   6   2         26.29         17.63         0.33 o                         
   5   6   2         66.43         54.31         0.57 o                         
   6   6   2         93.54         88.83         0.86 o                         
   7   6   2          5.58          5.40         0.32 o                         
   8   6   2          3.68          5.59         0.42 o                         
   9   6   2          1.85          2.14         0.42 o                         
  -7   7   2          4.71          5.34         0.74 o                         
  -6   7   2         34.83         34.38         0.88 o                         
  -5   7   2         66.83         72.83         1.19 o                         
  -4   7   2         12.63         15.24         0.46 o                         
  -3   7   2         39.23         36.68         0.74 o                         
  -2   7   2         30.42         28.22         0.50 o                         
  -1   7   2        360.54        363.29         2.52 o                         
   0   7   2          6.18          5.52         0.16 o                         
   1   7   2         30.22         32.74         0.41 o                         
   2   7   2         26.02         32.45         0.35 o                         
   3   7   2        221.70        226.53         1.39 o                         
   4   7   2        318.46        329.69         2.13 o                         
   5   7   2        169.93        162.12         1.26 o                         
   6   7   2         13.49          9.69         0.27 o                         
   7   7   2         12.01          8.66         0.50 o                         
   8   7   2         33.64         30.78         0.92 o                         
   9   7   2          0.06          0.05         0.33 o                         
  -6   8   2        118.03        126.13         2.32 o                         
  -5   8   2          1.53          2.82         0.39 o                         
  -4   8   2        170.17        173.18         1.96 o                         
  -3   8   2         35.49         35.83         0.66 o                         
  -2   8   2       1153.33       1132.65         8.37 o                         
  -1   8   2         24.60         21.40         0.43 o                         
   0   8   2        531.76        532.96         4.13 o                         
   1   8   2        332.09        351.10         2.56 o                         
   2   8   2         68.05         64.20         0.60 o                         
   3   8   2         30.69         29.27         0.37 o                         
   4   8   2        291.23        296.05         1.97 o                         
   5   8   2          0.48          1.47         0.15 o                         
   6   8   2        196.29        202.62         1.69 o                         
   7   8   2        124.85        117.57         1.65 o                         
   8   8   2          3.86          3.97         0.47 o                         
   9   8   2         88.08         98.97         2.41 o                         
  -6   9   2          0.00         -0.47         0.47 o                         
  -5   9   2          3.67          3.09         0.51 o                         
  -4   9   2         60.50         60.77         1.49 o                         
  -3   9   2          1.12          0.49         0.22 o                         
  -2   9   2        891.36        854.41         6.53 o                         
  -1   9   2         76.18         69.87         0.90 o                         
   0   9   2         25.69         19.41         0.37 o                         
   1   9   2          0.77          2.71         0.18 o                         
   2   9   2        101.84        115.50         1.04 o                         
   3   9   2        729.05        718.71         5.13 o                         
   4   9   2       1449.02       1479.79        11.85 o                         
   5   9   2         10.88          7.60         0.34 o                         
   6   9   2         87.43         91.29         1.07 o                         
   7   9   2          1.23          1.04         0.29 o                         
   8   9   2         37.18         34.97         0.93 o                         
   9   9   2         22.41         25.91         2.52 o                         
  -5  10   2         57.45         57.68         1.75 o                         
  -4  10   2          2.08          2.25         0.65 o                         
  -3  10   2         81.56         79.27         1.67 o                         
  -2  10   2          6.48          7.42         0.56 o                         
  -1  10   2         19.33         20.88         0.78 o                         
   0  10   2        217.90        198.93         2.20 o                         
   1  10   2          9.42          7.07         0.51 o                         
   2  10   2          4.76          5.93         0.35 o                         
   3  10   2          3.14          2.73         0.28 o                         
   4  10   2         69.60         63.05         1.00 o                         
   5  10   2         49.59         49.51         0.87 o                         
   6  10   2         25.27         24.61         0.68 o                         
   7  10   2         23.66         23.97         0.87 o                         
   8  10   2         24.08         23.00         0.96 o                         
  -4  11   2         11.01         11.98         0.82 o                         
  -3  11   2         35.55         33.43         1.23 o                         
  -2  11   2        126.64        132.16         2.45 o                         
  -1  11   2        155.73        158.97         2.72 o                         
   0  11   2         11.12         10.89         0.50 o                         
   1  11   2         99.24         80.81         1.22 o                         
   2  11   2        195.42        180.83         2.11 o                         
   3  11   2          2.94          1.89         0.28 o                         
   4  11   2         59.13         59.21         1.03 o                         
   5  11   2         24.54         26.64         0.92 o                         
   6  11   2          1.55          1.11         0.31 o                         
   7  11   2         67.34         75.87         1.54 o                         
   8  11   2         25.73         30.45         2.21 o                         
  -4  12   2         60.97         59.26         4.22 o                         
  -3  12   2          5.51          5.67         1.07 o                         
  -2  12   2          1.87          1.06         0.41 o                         
  -1  12   2          0.07          0.41         0.28 o                         
   0  12   2         19.32         17.96         0.70 o                         
   1  12   2        127.73        125.35         1.89 o                         
   2  12   2         37.52         32.20         0.86 o                         
   3  12   2         43.91         41.02         0.91 o                         
   4  12   2        432.39        427.98         4.05 o                         
   5  12   2          0.64          1.01         0.28 o                         
   6  12   2          7.56          6.91         0.85 o                         
   7  12   2          9.72         11.60         1.20 o                         
  -2  13   2          9.18         15.21         1.45 o                         
  -1  13   2         24.20         25.43         0.86 o                         
   0  13   2         14.04         14.95         0.71 o                         
   1  13   2         48.05         58.57         1.43 o                         
   2  13   2         22.38         19.82         0.89 o                         
   3  13   2        151.42        159.29         2.26 o                         
   4  13   2          1.38          1.81         0.37 o                         
   5  13   2          0.23         -0.05         0.32 o                         
   6  13   2         45.45         43.39         2.03 o                         
  -1  14   2         49.13         52.11         1.90 o                         
   0  14   2         13.50         14.31         1.31 o                         
   1  14   2          2.76          2.35         0.48 o                         
   2  14   2         16.20         16.38         0.86 o                         
   3  14   2         32.17         31.17         2.07 o                         
   4  14   2          0.26         -0.14         0.50 o                         
   3  15   2          4.45          6.49         1.26 o                         
  -3 -13   3         49.37         46.91         2.00 o                         
  -2 -13   3         12.90         14.99         1.28 o                         
  -1 -13   3          8.61          9.63         0.82 o                         
   0 -13   3         25.52         29.38         2.08 o                         
  -4 -12   3         51.08         50.78         1.37 o                         
  -3 -12   3          4.06          5.81         0.59 o                         
  -2 -12   3          1.37          0.74         0.31 o                         
  -1 -12   3         76.20         75.90         1.41 o                         
   0 -12   3         18.89         13.41         0.67 o                         
   1 -12   3         91.93         90.91         1.75 o                         
   2 -12   3          3.77          3.67         0.71 o                         
   3 -12   3          9.89         13.18         1.58 o                         
  -6 -11   3          0.42          0.13         0.69 o                         
  -5 -11   3         19.96         18.98         0.87 o                         
  -4 -11   3        204.06        203.25         2.98 o                         
  -3 -11   3         22.55         22.16         0.88 o                         
  -2 -11   3          1.28          1.35         0.25 o                         
  -1 -11   3          2.22          2.28         0.37 o                         
   0 -11   3          0.71          0.43         0.27 o                         
   1 -11   3          2.99          2.58         0.39 o                         
   2 -11   3         54.67         50.54         1.28 o                         
   3 -11   3         13.79         15.34         0.85 o                         
   4 -11   3          3.27          4.22         1.20 o                         
  -7 -10   3          8.39          8.20         1.83 o                         
  -6 -10   3         53.30         57.09         1.30 o                         
  -5 -10   3          1.26          3.86         0.85 o                         
  -4 -10   3          1.27          1.52         0.35 o                         
  -3 -10   3          3.99          4.98         0.42 o                         
  -2 -10   3        226.62        221.58         2.19 o                         
  -1 -10   3          0.18          0.32         0.20 o                         
   0 -10   3          6.14          7.66         0.39 o                         
   1 -10   3        143.23        145.91         1.54 o                         
   2 -10   3         54.75         47.91         1.02 o                         
   3 -10   3         53.04         52.54         1.13 o                         
   4 -10   3         58.24         54.21         1.83 o                         
   5 -10   3          2.17          0.63         0.88 o                         
  -7  -9   3         23.17         23.08         1.70 o                         
  -6  -9   3        136.19        138.94         2.09 o                         
  -5  -9   3          6.57          8.31         0.55 o                         
  -4  -9   3         23.74         22.58         0.66 o                         
  -3  -9   3        283.11        268.80         2.69 o                         
  -2  -9   3         38.84         37.17         0.70 o                         
  -1  -9   3         19.23         15.35         0.44 o                         
   0  -9   3        301.68        306.88         2.54 o                         
   1  -9   3        159.27        148.69         1.38 o                         
   2  -9   3          1.36          1.20         0.22 o                         
   3  -9   3         19.13         16.45         0.59 o                         
   4  -9   3         21.54         19.71         0.68 o                         
   5  -9   3          0.45          0.29         0.39 o                         
   6  -9   3         52.87         46.40         2.71 o                         
  -8  -8   3        166.97        178.98         6.12 o                         
  -7  -8   3          1.16          0.39         0.35 o                         
  -6  -8   3          4.49          4.73         0.42 o                         
  -5  -8   3         19.80         15.88         0.54 o                         
  -4  -8   3         95.51         97.72         1.25 o                         
  -3  -8   3         24.39         25.41         0.54 o                         
  -2  -8   3        481.55        495.57         3.70 o                         
  -1  -8   3         35.07         32.87         0.51 o                         
   0  -8   3         49.66         56.99         0.72 o                         
   1  -8   3        177.15        165.84         1.69 o                         
   2  -8   3        470.05        448.68         3.73 o                         
   3  -8   3        153.58        146.79         1.80 o                         
   4  -8   3         19.41         17.68         0.78 o                         
   5  -8   3          0.22          0.80         0.31 o                         
   6  -8   3         51.78         52.47         1.41 o                         
  -8  -7   3          0.26          0.82         1.01 o                         
  -7  -7   3          1.29          0.75         0.35 o                         
  -6  -7   3          0.21          0.47         0.21 o                         
  -5  -7   3         54.40         47.92         0.91 o                         
  -4  -7   3         72.43         73.20         1.03 o                         
  -3  -7   3        546.90        531.84         3.88 o                         
  -2  -7   3         36.92         34.32         0.54 o                         
  -1  -7   3        269.97        283.99         2.40 o                         
   0  -7   3        130.90        124.79         1.04 o                         
   1  -7   3          8.38          6.74         0.31 o                         
   2  -7   3         36.54         35.67         0.58 o                         
   3  -7   3        111.37        103.33         1.45 o                         
   4  -7   3         70.94         66.76         1.11 o                         
   5  -7   3         11.96          9.54         0.51 o                         
   6  -7   3         10.35         12.28         0.69 o                         
   7  -7   3         49.73         51.37         5.67 o                         
  -8  -6   3         81.65         83.87         2.00 o                         
  -7  -6   3          0.00         -0.04         0.34 o                         
  -6  -6   3         21.92         19.89         0.57 o                         
  -5  -6   3         11.94         15.91         0.46 o                         
  -4  -6   3         44.67         46.14         0.70 o                         
  -3  -6   3          9.10         16.47         0.30 o                         
  -2  -6   3         24.54         23.86         0.38 o                         
  -1  -6   3         58.31         61.35         0.71 o                         
   0  -6   3        157.80        170.60         1.31 o                         
   1  -6   3        811.76        860.01         6.01 o                         
   2  -6   3        406.26        386.49         2.81 o                         
   3  -6   3        133.01        139.99         1.81 o                         
   4  -6   3          2.26          2.35         0.27 o                         
   5  -6   3         17.30         17.29         0.77 o                         
   6  -6   3         59.39         56.42         1.23 o                         
   7  -6   3          0.57          0.08         0.33 o                         
   8  -6   3         20.33         18.85         1.49 o                         
  -8  -5   3          9.77          6.81         0.60 o                         
  -7  -5   3         46.91         47.28         1.13 o                         
  -6  -5   3        204.59        191.09         1.98 o                         
  -5  -5   3         14.29         25.29         0.45 o                         
  -4  -5   3        202.04        186.76         1.55 o                         
  -3  -5   3         12.57          7.69         0.30 o                         
  -2  -5   3         11.80         20.40         0.31 o                         
  -1  -5   3        186.40        217.48         1.57 o                         
   0  -5   3        119.14        112.56         0.88 o                         
   1  -5   3          5.85         12.57         0.30 o                         
   2  -5   3          3.02          4.44         0.20 o                         
   3  -5   3        640.08        628.12         4.27 o                         
   4  -5   3          0.29          0.76         0.17 o                         
   5  -5   3          0.03          0.11         0.15 o                         
   6  -5   3         54.34         51.70         1.09 o                         
   7  -5   3          2.43          2.74         0.42 o                         
   8  -5   3          4.80          7.13         0.81 o                         
  -9  -4   3         12.32         12.74         1.58 o                         
  -8  -4   3         29.40         32.27         1.03 o                         
  -7  -4   3          5.75          6.35         0.47 o                         
  -6  -4   3        103.59         95.04         1.18 o                         
  -5  -4   3          3.26          3.33         0.21 o                         
  -4  -4   3        193.57        200.58         1.50 o                         
  -3  -4   3          0.36          0.58         0.09 o                         
  -2  -4   3        518.59        520.95         3.25 o                         
  -1  -4   3          0.50          0.15         0.05 o                         
   0  -4   3        227.11        226.04         1.36 o                         
   1  -4   3        221.79        254.35         1.68 o                         
   2  -4   3        155.95        155.76         1.15 o                         
   3  -4   3         69.73         62.92         0.79 o                         
   4  -4   3         68.89         68.97         0.87 o                         
   5  -4   3        186.69        175.91         1.89 o                         
   6  -4   3        105.17        100.17         1.50 o                         
   7  -4   3         25.85         21.72         0.96 o                         
   8  -4   3          2.36          1.90         0.44 o                         
  -9  -3   3          4.86          5.11         1.07 o                         
  -8  -3   3          7.00          8.48         0.63 o                         
  -7  -3   3          0.83          1.32         0.26 o                         
  -6  -3   3          4.97          5.00         0.29 o                         
  -5  -3   3         35.57         29.73         0.49 o                         
  -4  -3   3         65.77         58.46         0.60 o                         
  -3  -3   3        154.41        151.92         1.01 o                         
  -2  -3   3          0.17          0.30         0.06 o                         
  -1  -3   3         54.79         50.46         0.41 o                         
   0  -3   3        546.01        553.26         3.11 o                         
   1  -3   3        619.96        672.77         3.61 o                         
   2  -3   3        127.32        104.81         0.82 o                         
   3  -3   3         49.12         57.21         0.61 o                         
   4  -3   3         33.87         31.16         0.47 o                         
   5  -3   3          1.05          2.05         0.21 o                         
   6  -3   3         45.76         34.64         0.90 o                         
   7  -3   3         20.38         24.26         0.84 o                         
   8  -3   3         83.45         86.05         1.69 o                         
   9  -3   3          0.97          1.45         0.95 o                         
  -9  -2   3          0.85         -0.44         1.01 o                         
  -8  -2   3          2.01          2.22         0.42 o                         
  -7  -2   3         44.28         47.05         0.96 o                         
  -6  -2   3         39.69         39.67         0.72 o                         
  -5  -2   3         47.36         49.63         0.64 o                         
  -4  -2   3         50.23         51.96         0.58 o                         
  -3  -2   3          5.02          3.05         0.14 o                         
  -2  -2   3        800.72        772.87         3.93 o                         
  -1  -2   3       2400.71       2442.32        15.19 o                         
   0  -2   3        388.73        417.08         2.37 o                         
   1  -2   3       1003.85        937.19         4.81 o                         
   2  -2   3       1219.47       1193.58         5.66 o                         
   3  -2   3        451.80        447.57         2.64 o                         
   4  -2   3        639.89        636.55         4.07 o                         
   5  -2   3          8.02          7.18         0.31 o                         
   6  -2   3          2.94          2.27         0.27 o                         
   7  -2   3         61.84         59.73         1.26 o                         
   8  -2   3         18.54         16.96         0.83 o                         
   9  -2   3          8.06          8.58         1.13 o                         
  -8  -1   3          1.31          1.31         0.34 o                         
  -7  -1   3         30.47         29.71         0.75 o                         
  -6  -1   3        489.29        483.04         3.82 o                         
  -5  -1   3        384.84        371.18         2.43 o                         
  -4  -1   3         80.88         77.22         0.64 o                         
  -3  -1   3         88.30         81.91         0.64 o                         
  -2  -1   3         32.57         43.60         0.41 o                         
  -1  -1   3        374.20        369.47         2.21 o                         
   0  -1   3        418.11        409.09         2.38 o                         
   1  -1   3        758.92        776.17         4.29 o                         
   2  -1   3        935.41        938.47         4.86 o                         
   3  -1   3        774.39        788.84         4.24 o                         
   4  -1   3          1.64          2.60         0.16 o                         
   5  -1   3         13.58         17.62         0.30 o                         
   6  -1   3          5.87          9.38         0.31 o                         
   7  -1   3          5.54          5.93         0.49 o                         
   8  -1   3         21.82         20.87         0.84 o                         
   9  -1   3         58.62         65.39         1.52 o                         
  -8   0   3          1.28          1.50         0.35 o                         
  -7   0   3        100.30        102.72         1.43 o                         
  -6   0   3        211.43        193.14         1.91 o                         
  -5   0   3        732.86        733.36         4.71 o                         
  -4   0   3         38.25         43.14         0.43 o                         
  -3   0   3        278.78        291.29         1.64 o                         
  -2   0   3        101.34         91.78         0.56 o                         
  -1   0   3        295.02        262.74         1.36 o                         
   0   0   3       2881.58       2859.25        15.10 o                         
   1   0   3       4516.59       4417.38        51.16 o                         
   2   0   3          3.00          5.30         0.16 o                         
   3   0   3       1219.54       1266.22         7.30 o                         
   4   0   3          0.32          1.99         0.11 o                         
   5   0   3          8.83         11.21         0.27 o                         
   6   0   3         55.73         51.36         0.90 o                         
   7   0   3          0.01         -0.01         0.24 o                         
   8   0   3         50.61         50.26         1.57 o                         
   9   0   3         58.64         57.60         1.39 o                         
  -9   1   3          0.07          1.32         0.95 o                         
  -8   1   3         24.02         31.36         1.03 o                         
  -7   1   3          6.76          6.46         0.47 o                         
  -6   1   3          1.14          0.77         0.21 o                         
  -5   1   3         39.49         42.77         0.56 o                         
  -4   1   3          7.00          5.58         0.23 o                         
  -3   1   3        129.05        133.84         0.91 o                         
  -2   1   3        301.21        306.47         1.57 o                         
  -1   1   3       2048.53       2005.87        16.42 o                         
   0   1   3       1445.93       1424.32        16.15 o                         
   1   1   3       1829.54       1786.88        10.75 o                         
   2   1   3         40.94         35.46         0.56 o                         
   3   1   3        209.68        241.49         1.47 o                         
   4   1   3        199.74        187.52         1.35 o                         
   5   1   3        313.83        329.68         2.37 o                         
   6   1   3        171.38        166.13         1.25 o                         
   7   1   3        449.10        457.02         4.17 o                         
   8   1   3         19.45         19.97         0.80 o                         
   9   1   3         21.07         20.65         0.91 o                         
  10   1   3          2.20          1.32         1.01 o                         
  -8   2   3          1.03          1.49         0.49 o                         
  -7   2   3         36.63         32.42         0.93 o                         
  -6   2   3         45.17         45.58         0.82 o                         
  -5   2   3        197.23        189.58         1.60 o                         
  -4   2   3          2.04          2.53         0.18 o                         
  -3   2   3         24.85         31.61         0.35 o                         
  -2   2   3       1340.65       1374.95         6.84 o                         
  -1   2   3         21.21         17.69         0.21 o                         
   0   2   3         33.49         18.27         0.22 o                         
   1   2   3       1214.69       1151.80         7.23 o                         
   2   2   3         99.98        108.05         0.66 o                         
   3   2   3         68.26         62.70         0.49 o                         
   4   2   3        179.54        198.41         1.48 o                         
   5   2   3        448.88        494.31         3.16 o                         
   6   2   3         67.16         62.11         0.65 o                         
   7   2   3          2.97          3.10         0.28 o                         
   8   2   3         14.52         12.53         0.68 o                         
   9   2   3          8.78          7.75         0.61 o                         
  10   2   3          1.44          1.11         0.66 o                         
  -8   3   3        218.92        240.90         3.77 o                         
  -7   3   3          0.54          0.29         0.34 o                         
  -6   3   3          4.78          5.57         0.35 o                         
  -5   3   3         11.62          8.72         0.36 o                         
  -4   3   3          0.10          0.50         0.14 o                         
  -3   3   3        272.59        278.08         1.66 o                         
  -2   3   3          3.79          4.15         0.15 o                         
  -1   3   3         59.95         58.42         0.43 o                         
   0   3   3       1116.90       1082.06         6.06 o                         
   1   3   3         39.23         50.38         0.35 o                         
   2   3   3         34.74         32.20         0.26 o                         
   3   3   3        104.10        122.43         0.94 o                         
   4   3   3        243.18        249.48         1.96 o                         
   5   3   3          9.82          9.24         0.22 o                         
   6   3   3          3.16          4.45         0.23 o                         
   7   3   3        493.14        488.00         3.71 o                         
   8   3   3         25.83         23.02         0.79 o                         
   9   3   3          2.26          3.88         0.47 o                         
  10   3   3          2.46          2.31         1.36 o                         
  -8   4   3          2.37          2.18         0.95 o                         
  -7   4   3         48.99         45.51         1.37 o                         
  -6   4   3        252.53        225.92         2.23 o                         
  -5   4   3         31.76         39.48         0.73 o                         
  -4   4   3          1.66          1.63         0.16 o                         
  -3   4   3        399.71        408.95         2.54 o                         
  -2   4   3        142.36        157.78         1.08 o                         
  -1   4   3        300.52        285.16         1.59 o                         
   0   4   3         31.75         29.50         0.28 o                         
   1   4   3         37.07         41.19         0.30 o                         
   2   4   3        681.24        696.90         3.44 o                         
   3   4   3        163.03        150.28         1.03 o                         
   4   4   3         14.11         17.85         0.34 o                         
   5   4   3         20.56         18.81         0.40 o                         
   6   4   3         19.85         24.08         0.42 o                         
   7   4   3          8.34          8.69         0.40 o                         
   8   4   3         18.54         20.79         0.67 o                         
   9   4   3         25.68         22.44         0.97 o                         
  10   4   3         30.42         33.39         1.64 o                         
  -8   5   3          8.45         11.60         2.14 o                         
  -7   5   3        224.63        232.10         3.51 o                         
  -6   5   3          4.75          5.75         0.46 o                         
  -5   5   3        184.98        180.66         2.18 o                         
  -4   5   3        121.42        122.78         1.31 o                         
  -3   5   3         16.15         13.03         0.31 o                         
  -2   5   3         18.45         17.47         0.32 o                         
  -1   5   3        120.05        141.44         1.02 o                         
   0   5   3        185.87        235.96         1.38 o                         
   1   5   3        529.10        508.76         2.89 o                         
   2   5   3          0.61          0.61         0.08 o                         
   3   5   3        245.82        279.09         1.67 o                         
   4   5   3        162.87        153.89         1.42 o                         
   5   5   3         99.67        102.32         1.11 o                         
   6   5   3         20.83         13.43         0.36 o                         
   7   5   3          2.68          1.59         0.20 o                         
   8   5   3         51.68         50.78         1.02 o                         
   9   5   3          0.33          1.07         0.31 o                         
  10   5   3         56.12         48.36         3.28 o                         
  -7   6   3         89.87         85.25         1.54 o                         
  -6   6   3         18.51         14.64         0.65 o                         
  -5   6   3         66.03         71.90         1.52 o                         
  -4   6   3          3.43          1.54         0.22 o                         
  -3   6   3         28.66         35.03         0.59 o                         
  -2   6   3        663.12        648.65         4.23 o                         
  -1   6   3        125.19        126.67         0.92 o                         
   0   6   3          2.23          1.37         0.12 o                         
   1   6   3         93.81         99.35         0.79 o                         
   2   6   3          0.05          0.17         0.06 o                         
   3   6   3        167.69        158.84         1.11 o                         
   4   6   3         26.48         17.93         0.28 o                         
   5   6   3         10.05         12.19         0.28 o                         
   6   6   3          0.68          3.47         0.24 o                         
   7   6   3        148.44        132.12         1.39 o                         
   8   6   3         11.87         11.44         0.57 o                         
   9   6   3          3.05          4.79         0.44 o                         
  -7   7   3          0.51          1.04         0.53 o                         
  -6   7   3         86.99         78.49         1.34 o                         
  -5   7   3        271.37        267.33         2.92 o                         
  -4   7   3         24.33         23.27         0.65 o                         
  -3   7   3       1042.36       1033.69         7.30 o                         
  -2   7   3        776.16        761.37         4.64 o                         
  -1   7   3          4.58          5.23         0.30 o                         
   0   7   3          2.37          0.48         0.08 o                         
   1   7   3        832.41        887.55         4.93 o                         
   2   7   3         22.21         30.79         0.32 o                         
   3   7   3         74.38         66.78         0.62 o                         
   4   7   3        373.58        367.24         2.32 o                         
   5   7   3         98.70         93.54         0.98 o                         
   6   7   3         21.53         16.60         0.43 o                         
   7   7   3          2.18          1.73         0.22 o                         
   8   7   3         20.96         21.82         0.87 o                         
   9   7   3         18.39         15.32         0.81 o                         
  -6   8   3          1.69          1.53         0.44 o                         
  -5   8   3         42.40         47.39         0.99 o                         
  -4   8   3         13.19         11.28         0.53 o                         
  -3   8   3         71.65         67.46         0.94 o                         
  -2   8   3          0.06         -0.09         0.21 o                         
  -1   8   3         10.35          9.97         0.41 o                         
   0   8   3        329.65        328.16         2.59 o                         
   1   8   3         41.25         45.07         0.48 o                         
   2   8   3        315.45        329.56         2.36 o                         
   3   8   3         98.82        105.35         0.86 o                         
   4   8   3        743.67        711.69         4.24 o                         
   5   8   3        106.85        105.14         0.91 o                         
   6   8   3         16.20         17.85         0.40 o                         
   7   8   3         45.14         37.18         0.78 o                         
   8   8   3         58.45         55.55         1.04 o                         
   9   8   3         14.40         17.61         0.89 o                         
  -6   9   3          0.53          1.16         0.57 o                         
  -5   9   3          9.17         13.00         0.89 o                         
  -4   9   3         46.85         46.51         1.43 o                         
  -3   9   3        167.10        159.23         2.21 o                         
  -2   9   3          0.00          0.01         0.15 o                         
  -1   9   3        451.10        432.23         3.76 o                         
   0   9   3        117.37        110.46         1.24 o                         
   1   9   3          4.28          1.27         0.18 o                         
   2   9   3          4.97          3.39         0.22 o                         
   3   9   3         78.96         76.81         0.73 o                         
   4   9   3        417.71        401.46         3.07 o                         
   5   9   3        225.09        215.08         1.86 o                         
   6   9   3        353.99        338.95         3.27 o                         
   7   9   3         76.40         79.61         1.78 o                         
   8   9   3          6.03          5.38         0.52 o                         
   9   9   3         69.49         83.37         3.69 o                         
  -5  10   3        104.18        116.78         3.56 o                         
  -4  10   3        148.47        153.64         3.30 o                         
  -3  10   3        165.21        162.04         2.44 o                         
  -2  10   3          6.68          7.48         0.57 o                         
  -1  10   3         90.06         84.31         1.57 o                         
   0  10   3        107.35         98.87         1.21 o                         
   1  10   3        146.05        158.01         1.80 o                         
   2  10   3         10.84         10.07         0.45 o                         
   3  10   3          0.98          0.72         0.21 o                         
   4  10   3          3.32          2.41         0.26 o                         
   5  10   3          0.85          1.09         0.23 o                         
   6  10   3         38.77         34.75         0.88 o                         
   7  10   3         22.40         19.55         0.82 o                         
   8  10   3         76.93         76.46         1.54 o                         
  -4  11   3         30.62         38.17         1.48 o                         
  -3  11   3          0.49          0.06         0.36 o                         
  -2  11   3         57.54         59.00         1.53 o                         
  -1  11   3          1.04          2.01         0.50 o                         
   0  11   3          0.01         -0.22         0.22 o                         
   1  11   3          0.58          1.41         0.27 o                         
   2  11   3         47.91         44.10         0.86 o                         
   3  11   3          0.43          0.21         0.22 o                         
   4  11   3         28.61         26.32         0.68 o                         
   5  11   3         14.95         14.22         0.70 o                         
   6  11   3         89.70         98.38         1.87 o                         
   7  11   3         66.12         69.23         1.45 o                         
   8  11   3        123.57        123.23         3.29 o                         
  -4  12   3         43.49         50.06         2.65 o                         
  -3  12   3         47.57         56.30         2.65 o                         
  -2  12   3          1.57          0.74         0.51 o                         
  -1  12   3         10.04         12.50         0.72 o                         
   0  12   3         84.23         80.36         1.53 o                         
   1  12   3         25.06         16.28         0.77 o                         
   2  12   3         62.68         59.15         1.24 o                         
   3  12   3        129.31        122.15         1.63 o                         
   4  12   3          0.07          0.25         0.22 o                         
   5  12   3         76.04         75.82         1.41 o                         
   6  12   3          0.08          0.36         0.38 o                         
   7  12   3         37.94         41.63         1.87 o                         
   8  12   3          0.90          0.95         0.76 o                         
  -2  13   3          2.24          0.98         0.51 o                         
  -1  13   3         27.65         36.59         0.99 o                         
   0  13   3          6.46          6.77         0.51 o                         
   1  13   3         10.53         15.09         1.03 o                         
   2  13   3        148.13        150.54         2.43 o                         
   3  13   3         37.93         43.77         1.65 o                         
   4  13   3          3.14          3.44         0.46 o                         
   5  13   3         26.49         24.81         1.04 o                         
   6  13   3          0.19          1.09         0.60 o                         
   7  13   3         64.34         56.81         3.15 o                         
  -1  14   3          2.60          4.13         0.73 o                         
   0  14   3         65.34         79.35         2.61 o                         
   1  14   3         44.38         45.81         1.30 o                         
   2  14   3          7.81          7.06         0.62 o                         
   3  14   3         60.61         59.84         1.47 o                         
   4  14   3          0.00          0.06         0.40 o                         
   1  15   3         18.67         22.70         2.46 o                         
   3  15   3          8.15         14.94         1.77 o                         
   4  15   3         32.94         40.34         2.65 o                         
  -2 -13   4         43.93         46.27         2.84 o                         
  -1 -13   4          4.97          6.56         1.32 o                         
  -4 -12   4         54.89         52.08         3.47 o                         
  -3 -12   4          0.49         -0.02         0.37 o                         
  -2 -12   4         31.29         28.82         1.02 o                         
  -1 -12   4          6.56          7.00         0.53 o                         
   0 -12   4         12.80         16.22         0.96 o                         
   1 -12   4         34.31         37.33         1.30 o                         
   2 -12   4         28.94         29.63         2.14 o                         
  -5 -11   4          0.32          0.59         0.43 o                         
  -4 -11   4         49.66         51.19         1.21 o                         
  -3 -11   4         31.90         32.19         1.15 o                         
  -2 -11   4        161.91        167.52         2.08 o                         
  -1 -11   4          1.17          1.05         0.37 o                         
   0 -11   4          0.92          0.20         0.26 o                         
   1 -11   4         90.30         87.77         1.67 o                         
   2 -11   4          2.25          3.02         0.51 o                         
   3 -11   4         10.45         10.84         1.45 o                         
   4 -11   4         43.38         44.13         2.71 o                         
  -6 -10   4         27.64         27.34         2.40 o                         
  -5 -10   4          0.39          1.14         0.35 o                         
  -4 -10   4          3.92          4.20         0.44 o                         
  -3 -10   4         69.36         64.19         2.17 o                         
  -2 -10   4         80.02         74.47         1.16 o                         
  -1 -10   4          3.23          5.15         0.49 o                         
   0 -10   4        353.24        335.58         3.23 o                         
   1 -10   4        149.88        147.80         2.37 o                         
   2 -10   4         16.40         17.10         0.66 o                         
   3 -10   4         25.46         27.91         0.91 o                         
   4 -10   4         12.53         14.13         0.95 o                         
   5 -10   4          5.59          5.67         1.45 o                         
  -6  -9   4         27.40         31.08         0.97 o                         
  -5  -9   4         91.49        102.88         1.76 o                         
  -4  -9   4          6.53          7.03         0.57 o                         
  -3  -9   4        114.13        113.18         1.68 o                         
  -2  -9   4        104.74        111.77         1.34 o                         
  -1  -9   4        311.59        304.02         2.95 o                         
   0  -9   4          8.05          7.00         0.33 o                         
   1  -9   4         41.89         39.53         0.69 o                         
   2  -9   4         23.71         24.53         0.61 o                         
   3  -9   4         21.43         20.99         0.74 o                         
   4  -9   4         30.29         30.43         0.97 o                         
   5  -9   4         25.32         26.00         1.15 o                         
   6  -9   4         61.22         71.56         4.73 o                         
  -7  -8   4          2.91          4.21         0.76 o                         
  -6  -8   4         48.03         44.63         1.00 o                         
  -5  -8   4         23.69         24.58         0.72 o                         
  -4  -8   4         29.28         32.16         0.70 o                         
  -3  -8   4         12.22         10.72         0.46 o                         
  -2  -8   4         42.79         44.06         0.68 o                         
  -1  -8   4          0.11          0.06         0.14 o                         
   0  -8   4        128.17        127.26         1.17 o                         
   1  -8   4        415.08        392.07         2.87 o                         
   2  -8   4          8.92          7.86         0.38 o                         
   3  -8   4        328.37        322.58         3.51 o                         
   4  -8   4         55.41         51.61         1.11 o                         
   5  -8   4          4.97          5.16         0.56 o                         
   6  -8   4          4.57          5.20         0.82 o                         
  -8  -7   4         27.69         35.36         2.77 o                         
  -7  -7   4         25.19         24.84         1.47 o                         
  -6  -7   4          0.38          0.70         0.27 o                         
  -5  -7   4          8.59          5.58         0.37 o                         
  -4  -7   4         37.42         31.59         0.66 o                         
  -3  -7   4        214.49        208.84         1.90 o                         
  -2  -7   4        277.87        274.08         3.34 o                         
  -1  -7   4         97.09         94.02         0.92 o                         
   0  -7   4         28.26         28.71         0.42 o                         
   1  -7   4          0.28          0.89         0.30 o                         
   2  -7   4        471.49        450.51         3.69 o                         
   3  -7   4        191.19        178.44         2.21 o                         
   4  -7   4          7.24          7.08         0.63 o                         
   5  -7   4         78.78         80.43         1.29 o                         
   6  -7   4          1.41          0.48         0.35 o                         
   7  -7   4          2.83          3.53         1.07 o                         
  -8  -6   4         66.81         70.11         3.78 o                         
  -7  -6   4          7.23          7.51         1.31 o                         
  -6  -6   4          2.09          4.84         0.37 o                         
  -5  -6   4         74.10         70.20         0.98 o                         
  -4  -6   4         28.14         25.19         0.53 o                         
  -3  -6   4         64.82         64.74         0.74 o                         
  -2  -6   4          1.41          0.59         0.12 o                         
  -1  -6   4        102.32         98.67         0.98 o                         
   0  -6   4         12.90         11.69         0.27 o                         
   1  -6   4         37.39         41.43         0.54 o                         
   2  -6   4         41.85         40.43         0.62 o                         
   3  -6   4        248.83        253.87         2.62 o                         
   4  -6   4         32.81         32.81         0.74 o                         
   5  -6   4        521.19        495.40         4.53 o                         
   6  -6   4         45.75         46.57         1.24 o                         
   7  -6   4        169.91        177.51         2.53 o                         
  -8  -5   4         45.12         49.34         2.90 o                         
  -7  -5   4          2.04          2.03         0.47 o                         
  -6  -5   4          0.00          0.17         0.21 o                         
  -5  -5   4         15.45         14.84         0.44 o                         
  -4  -5   4         31.62         30.03         0.51 o                         
  -3  -5   4          8.65          9.81         0.27 o                         
  -2  -5   4         13.55         11.64         0.25 o                         
  -1  -5   4          8.19          8.92         0.20 o                         
   0  -5   4         12.22         20.03         0.38 o                         
   1  -5   4         29.98         27.25         0.38 o                         
   2  -5   4          8.39          9.02         0.30 o                         
   3  -5   4        282.60        281.12         2.45 o                         
   4  -5   4        327.38        318.24         2.96 o                         
   5  -5   4         72.06         74.92         1.10 o                         
   6  -5   4        330.58        321.40         3.62 o                         
   7  -5   4         15.40         19.93         0.86 o                         
   8  -5   4         23.26         23.15         1.54 o                         
  -8  -4   4          3.11          3.44         0.50 o                         
  -7  -4   4        158.63        162.75         2.35 o                         
  -6  -4   4        216.26        209.60         2.32 o                         
  -5  -4   4         17.40         16.87         0.39 o                         
  -4  -4   4         39.20         31.36         0.45 o                         
  -3  -4   4          3.51          3.69         0.17 o                         
  -2  -4   4          4.48          6.27         0.19 o                         
  -1  -4   4          0.69          0.54         0.10 o                         
   0  -4   4        894.21        945.15         5.69 o                         
   1  -4   4          0.67          4.36         0.18 o                         
   2  -4   4         18.99         19.71         0.35 o                         
   3  -4   4         88.14         84.19         0.90 o                         
   4  -4   4         27.18         27.07         0.60 o                         
   5  -4   4         43.05         43.86         1.04 o                         
   6  -4   4         51.22         52.99         1.05 o                         
   7  -4   4          9.18          9.30         0.63 o                         
   8  -4   4        288.30        297.06         3.67 o                         
  -8  -3   4        110.77        121.24         2.07 o                         
  -7  -3   4          1.02          1.16         0.34 o                         
  -6  -3   4         58.03         59.27         1.03 o                         
  -5  -3   4        263.54        265.33         2.25 o                         
  -4  -3   4         30.50         30.97         0.56 o                         
  -3  -3   4         24.78         25.88         0.34 o                         
  -2  -3   4        206.20        210.62         1.39 o                         
  -1  -3   4        747.77        780.93         4.89 o                         
   0  -3   4        272.29        317.07         1.75 o                         
   1  -3   4         72.98         81.14         0.99 o                         
   2  -3   4         55.22         52.62         0.54 o                         
   3  -3   4        131.29        144.31         1.31 o                         
   4  -3   4        160.83        167.96         1.56 o                         
   5  -3   4         16.66         14.77         0.48 o                         
   6  -3   4        103.90         99.45         1.45 o                         
   7  -3   4         51.60         41.31         1.05 o                         
   8  -3   4          0.55          0.43         0.34 o                         
  -8  -2   4         36.01         33.94         1.08 o                         
  -7  -2   4          0.63          0.37         0.31 o                         
  -6  -2   4         46.64         42.19         0.88 o                         
  -5  -2   4        246.09        260.79         2.22 o                         
  -4  -2   4         60.95         52.08         0.61 o                         
  -3  -2   4        624.74        700.75         4.14 o                         
  -2  -2   4        302.03        333.44         1.75 o                         
  -1  -2   4        290.42        272.28         1.45 o                         
   0  -2   4        333.97        310.75         1.62 o                         
   1  -2   4       2461.64       2540.54        18.13 o                         
   2  -2   4        303.49        292.57         2.10 o                         
   3  -2   4        798.03        834.19         5.74 o                         
   4  -2   4         64.52         61.23         0.68 o                         
   5  -2   4         32.46         33.88         0.59 o                         
   6  -2   4        270.22        271.56         2.81 o                         
   7  -2   4         36.41         35.34         1.04 o                         
   8  -2   4         10.78         10.35         0.67 o                         
   9  -2   4        141.66        145.52         5.17 o                         
  -8  -1   4         20.86         20.69         0.93 o                         
  -7  -1   4          5.68          5.42         0.45 o                         
  -6  -1   4          6.98          7.09         0.39 o                         
  -5  -1   4         10.84         13.68         0.46 o                         
  -4  -1   4        108.08        103.30         0.90 o                         
  -3  -1   4        133.55        135.10         1.21 o                         
  -2  -1   4        185.41        218.57         1.22 o                         
  -1  -1   4       1604.49       1634.22         9.34 o                         
   0  -1   4       2383.29       2377.84        23.89 o                         
   1  -1   4          6.76          1.93         0.14 o                         
   2  -1   4          4.23          4.39         0.11 o                         
   3  -1   4        563.34        619.01         4.01 o                         
   4  -1   4        535.22        601.72         3.82 o                         
   5  -1   4         70.02         66.04         0.78 o                         
   6  -1   4        230.38        236.50         2.28 o                         
   7  -1   4        194.25        181.88         2.40 o                         
   8  -1   4          4.31          4.44         0.55 o                         
   9  -1   4          0.80          0.77         0.39 o                         
  -8   0   4         71.27         66.99         1.33 o                         
  -7   0   4         14.42         14.74         0.67 o                         
  -6   0   4         28.78         32.46         0.89 o                         
  -5   0   4        183.21        176.77         1.61 o                         
  -4   0   4        214.38        200.35         1.37 o                         
  -3   0   4        421.11        417.03         2.70 o                         
  -2   0   4        685.86        665.03         3.90 o                         
  -1   0   4         75.22         70.06         0.49 o                         
   0   0   4          2.29          3.97         0.09 o                         
   1   0   4       3669.30       3734.83        36.51 o                         
   2   0   4          8.49          7.63         0.15 o                         
   3   0   4         92.62         90.41         0.70 o                         
   4   0   4         26.07         26.30         0.34 o                         
   5   0   4        224.17        225.80         1.66 o                         
   6   0   4         23.89         21.76         0.40 o                         
   7   0   4        112.18        107.37         1.68 o                         
   8   0   4         21.23         22.06         0.85 o                         
   9   0   4         62.06         65.40         1.46 o                         
  -8   1   4         18.84         23.33         0.96 o                         
  -7   1   4        161.20        153.75         2.02 o                         
  -6   1   4         12.31         13.44         0.51 o                         
  -5   1   4         69.48         69.50         0.82 o                         
  -4   1   4        210.37        221.24         1.51 o                         
  -3   1   4        333.63        356.79         2.09 o                         
  -2   1   4        197.92        185.08         1.07 o                         
  -1   1   4        305.80        282.74         1.70 o                         
   0   1   4       2438.02       2454.63        25.34 o                         
   1   1   4       5163.34       4888.10        52.30 o                         
   2   1   4       1162.30       1237.96         7.25 o                         
   3   1   4         62.87         71.44         0.78 o                         
   4   1   4         27.39         29.79         0.40 o                         
   5   1   4          2.09          2.32         0.21 o                         
   6   1   4         96.94         98.26         0.91 o                         
   7   1   4        422.73        421.86         3.55 o                         
   8   1   4        128.58        122.18         1.92 o                         
   9   1   4         70.98         70.72         1.51 o                         
  10   1   4         31.14         28.37         2.27 o                         
  -8   2   4         76.47         91.10         4.69 o                         
  -7   2   4         38.04         38.44         0.95 o                         
  -6   2   4         14.52         14.00         0.53 o                         
  -5   2   4        711.69        703.37         4.64 o                         
  -4   2   4          3.23          4.88         0.16 o                         
  -3   2   4        291.52        302.63         1.76 o                         
  -2   2   4          0.28          0.33         0.06 o                         
  -1   2   4        104.14        120.22         0.79 o                         
   0   2   4          6.45          5.65         0.21 o                         
   1   2   4         86.08         79.48         0.52 o                         
   2   2   4       1433.37       1469.73        12.55 o                         
   3   2   4         51.76         63.44         0.52 o                         
   4   2   4          9.45          7.95         0.25 o                         
   5   2   4        208.36        212.01         1.60 o                         
   6   2   4         57.40         61.68         0.78 o                         
   7   2   4        514.01        500.00         3.78 o                         
   8   2   4         16.67         16.03         0.84 o                         
   9   2   4          3.11          3.88         0.48 o                         
  10   2   4          2.50          2.45         0.86 o                         
  -8   3   4         28.66         29.77         1.65 o                         
  -7   3   4         17.17         18.23         0.91 o                         
  -6   3   4          0.30          0.37         0.20 o                         
  -5   3   4         19.09         19.36         0.48 o                         
  -4   3   4          2.52          1.31         0.13 o                         
  -3   3   4        453.73        448.21         2.50 o                         
  -2   3   4        471.05        525.26         2.93 o                         
  -1   3   4       1831.28       1936.57        14.68 o                         
   0   3   4        199.28        227.56         1.20 o                         
   1   3   4        894.01       1004.78         5.22 o                         
   2   3   4        204.88        196.38         1.13 o                         
   3   3   4         59.22         46.64         0.47 o                         
   4   3   4        286.02        306.48         2.51 o                         
   5   3   4          3.06          2.30         0.20 o                         
   6   3   4          0.00          0.07         0.08 o                         
   7   3   4        123.23        123.31         1.25 o                         
   8   3   4          3.81          4.80         0.40 o                         
   9   3   4          1.26          1.76         0.40 o                         
  10   3   4         43.92         43.57         1.87 o                         
  -7   4   4         17.20         14.41         0.91 o                         
  -6   4   4          0.02          0.30         0.23 o                         
  -5   4   4         26.16         19.46         0.58 o                         
  -4   4   4          1.85          1.66         0.24 o                         
  -3   4   4         72.70         66.75         0.67 o                         
  -2   4   4          0.02          0.45         0.09 o                         
  -1   4   4       1054.56       1065.71         7.63 o                         
   0   4   4         15.79         16.24         0.23 o                         
   1   4   4        787.83        854.62         5.54 o                         
   2   4   4         67.91         67.91         0.46 o                         
   3   4   4        258.92        277.32         1.82 o                         
   4   4   4        453.78        486.70         3.28 o                         
   5   4   4         32.85         44.29         0.59 o                         
   6   4   4         10.35          8.03         0.43 o                         
   7   4   4          9.54          9.84         0.41 o                         
   8   4   4         26.42         26.49         0.74 o                         
   9   4   4         51.44         49.29         1.21 o                         
  10   4   4          0.02         -0.37         0.48 o                         
  -7   5   4        295.93        290.96         4.13 o                         
  -6   5   4        401.22        383.78         3.91 o                         
  -5   5   4        261.39        235.58         2.65 o                         
  -4   5   4          6.49          9.12         0.39 o                         
  -3   5   4         23.42         24.25         0.44 o                         
  -2   5   4         50.57         52.35         0.52 o                         
  -1   5   4          5.69          4.47         0.14 o                         
   0   5   4        238.44        260.73         1.85 o                         
   1   5   4       3415.07       3613.52        25.47 o                         
   2   5   4          3.23          3.98         0.11 o                         
   3   5   4        199.63        214.86         1.33 o                         
   4   5   4          0.34          0.95         0.37 o                         
   5   5   4        266.89        281.44         2.01 o                         
   6   5   4         42.79         44.59         0.63 o                         
   7   5   4         28.13         30.37         0.58 o                         
   8   5   4         58.92         50.71         0.84 o                         
   9   5   4          0.59          1.03         0.35 o                         
  10   5   4         31.72         42.38         1.77 o                         
  -7   6   4        144.09        150.61         3.78 o                         
  -6   6   4        299.85        296.39         3.30 o                         
  -5   6   4        327.72        336.27         5.65 o                         
  -4   6   4        699.41        704.09         5.67 o                         
  -3   6   4          1.47          1.62         0.19 o                         
  -2   6   4        136.11        145.46         1.12 o                         
  -1   6   4        111.39        110.01         0.86 o                         
   0   6   4         16.35         11.39         0.28 o                         
   1   6   4        961.39       1015.24         5.85 o                         
   2   6   4        263.65        275.60         1.54 o                         
   3   6   4        250.21        295.40         1.86 o                         
   4   6   4         14.55         14.19         0.30 o                         
   5   6   4         27.85         26.51         0.56 o                         
   6   6   4         20.28         22.93         0.43 o                         
   7   6   4        333.73        324.83         2.55 o                         
   8   6   4          3.43          1.57         0.25 o                         
   9   6   4         16.82         15.47         0.65 o                         
  10   6   4          0.00         -0.32         0.88 o                         
  -7   7   4         36.45         32.26         2.74 o                         
  -6   7   4          5.39          6.77         0.53 o                         
  -5   7   4        435.13        439.71         4.28 o                         
  -4   7   4        405.05        395.54         3.90 o                         
  -3   7   4        994.94        978.05         7.48 o                         
  -2   7   4       2795.19       2755.74        15.79 o                         
  -1   7   4        152.92        134.46         1.00 o                         
   0   7   4        342.13        338.83         2.43 o                         
   1   7   4         78.40         82.61         0.72 o                         
   2   7   4         30.68         36.11         0.39 o                         
   3   7   4          4.36          5.27         0.17 o                         
   4   7   4        210.71        207.92         1.49 o                         
   5   7   4         81.56         86.24         1.02 o                         
   6   7   4          1.32          1.81         0.20 o                         
   7   7   4         11.78          9.35         0.37 o                         
   8   7   4         25.00         30.48         0.68 o                         
   9   7   4         36.45         36.81         0.84 o                         
  -6   8   4         36.78         34.98         2.62 o                         
  -5   8   4          2.85          3.15         0.49 o                         
  -4   8   4         11.79          9.62         0.50 o                         
  -3   8   4        552.71        541.90         4.20 o                         
  -2   8   4         40.46         45.27         0.78 o                         
  -1   8   4       2174.32       2097.34        11.42 o                         
   0   8   4       1441.50       1444.37         9.79 o                         
   1   8   4        643.42        645.02         4.12 o                         
   2   8   4        391.46        382.40         2.54 o                         
   3   8   4         46.24         42.34         0.47 o                         
   4   8   4        620.61        597.92         3.61 o                         
   5   8   4         16.67         15.54         0.39 o                         
   6   8   4          6.86          7.04         0.33 o                         
   7   8   4         49.48         49.58         0.79 o                         
   8   8   4         41.57         34.12         0.82 o                         
   9   8   4         24.21         24.26         0.94 o                         
  -6   9   4          6.76          5.71         0.91 o                         
  -5   9   4          4.85          7.80         1.02 o                         
  -4   9   4        135.10        145.18         3.05 o                         
  -3   9   4        270.50        261.48         2.61 o                         
  -2   9   4        193.94        195.02         2.05 o                         
  -1   9   4        117.57        113.38         1.26 o                         
   0   9   4        251.19        240.08         1.92 o                         
   1   9   4       1053.75        997.85         6.87 o                         
   2   9   4       1048.84       1008.62         6.49 o                         
   3   9   4        384.47        392.34         3.05 o                         
   4   9   4          8.63          7.09         0.26 o                         
   5   9   4          0.07          0.05         0.11 o                         
   6   9   4          2.62          2.80         0.28 o                         
   7   9   4          1.08          1.18         0.25 o                         
   8   9   4          0.23         -0.03         0.23 o                         
   9   9   4         87.80         93.56         2.09 o                         
  -5  10   4        136.77        147.57         3.52 o                         
  -4  10   4         24.79         26.20         1.17 o                         
  -3  10   4        187.09        183.35         3.14 o                         
  -2  10   4         73.22         82.70         1.36 o                         
  -1  10   4        372.37        358.11         4.26 o                         
   0  10   4         58.87         62.44         0.94 o                         
   1  10   4       1485.57       1430.52        10.44 o                         
   2  10   4         41.53         45.91         0.86 o                         
   3  10   4       2107.43       2054.10        15.80 o                         
   4  10   4        302.46        301.97         2.93 o                         
   5  10   4         68.75         69.32         1.13 o                         
   6  10   4         57.46         61.07         1.17 o                         
   7  10   4          3.38          3.19         0.37 o                         
   8  10   4          0.01          0.41         0.32 o                         
  -4  11   4          0.38          1.32         0.61 o                         
  -3  11   4          1.01          0.56         0.47 o                         
  -2  11   4         50.54         50.76         1.38 o                         
  -1  11   4        315.61        325.24         4.54 o                         
   0  11   4        105.15        104.64         2.12 o                         
   1  11   4         15.84         15.45         0.59 o                         
   2  11   4         63.81         59.49         1.57 o                         
   3  11   4        196.97        189.27         2.11 o                         
   4  11   4          4.19          4.14         0.34 o                         
   5  11   4       1185.27       1202.20         9.74 o                         
   6  11   4        170.34        178.10         2.35 o                         
   7  11   4        498.46        520.44         5.47 o                         
   8  11   4         14.84         12.87         0.97 o                         
  -3  12   4         12.30         10.84         1.39 o                         
  -2  12   4          1.14          1.57         0.46 o                         
  -1  12   4         42.49         46.15         1.15 o                         
   0  12   4        132.27        127.16         2.01 o                         
   1  12   4         35.18         30.79         1.17 o                         
   2  12   4          3.52          4.37         0.41 o                         
   3  12   4         65.28         61.50         1.29 o                         
   4  12   4          8.03          9.41         0.49 o                         
   5  12   4         39.77         37.15         0.83 o                         
   6  12   4          1.01          0.37         0.30 o                         
   7  12   4        192.13        191.09         2.71 o                         
   8  12   4         20.94         25.71         1.69 o                         
  -2  13   4         60.82         69.23         2.84 o                         
  -1  13   4         13.92         15.37         0.92 o                         
   0  13   4         21.57         24.24         0.86 o                         
   1  13   4         37.35         40.87         1.26 o                         
   2  13   4         87.81         84.30         1.71 o                         
   3  13   4         79.80         83.61         1.70 o                         
   4  13   4          0.90          1.24         0.39 o                         
   5  13   4        161.06        162.38         2.59 o                         
   6  13   4         28.37         25.87         1.42 o                         
   7  13   4         24.68         23.89         2.33 o                         
  -1  14   4         69.91         97.66         3.97 o                         
   0  14   4         35.72         43.46         2.08 o                         
   1  14   4          0.04          0.73         0.37 o                         
   2  14   4          5.69          5.84         0.60 o                         
   3  14   4          0.59          0.98         0.39 o                         
   4  14   4         43.86         46.80         1.36 o                         
   5  14   4         11.67         11.85         1.45 o                         
   1  15   4         12.85         18.47         2.65 o                         
   3  15   4          1.61          2.90         1.13 o                         
   4  15   4         14.51         18.79         1.95 o                         
  -3 -12   5         32.23         33.85         4.10 o                         
  -2 -12   5          3.02          3.88         0.70 o                         
  -1 -12   5         21.10         22.29         1.05 o                         
   0 -12   5        128.54        142.08         4.29 o                         
  -4 -11   5          6.20          8.09         1.00 o                         
  -3 -11   5         16.66         14.56         1.61 o                         
  -2 -11   5         29.04         27.25         0.84 o                         
  -1 -11   5          3.50          2.87         0.41 o                         
   0 -11   5         71.85         65.78         2.05 o                         
   1 -11   5         37.44         40.65         1.59 o                         
   2 -11   5        178.12        196.64         5.36 o                         
   3 -11   5         85.33         96.72         3.78 o                         
  -6 -10   5         85.24         83.80         3.53 o                         
  -5 -10   5        212.91        225.91        10.70 o                         
  -4 -10   5          0.01          0.10         0.31 o                         
  -3 -10   5         12.93         12.39         0.68 o                         
  -2 -10   5         89.76         93.70         1.52 o                         
  -1 -10   5          5.50          5.04         0.46 o                         
   0 -10   5         10.51         12.82         0.60 o                         
   1 -10   5         25.63         23.54         1.23 o                         
   2 -10   5         57.38         53.46         1.22 o                         
   3 -10   5         27.54         28.84         0.96 o                         
   4 -10   5          1.43          1.48         0.60 o                         
  -6  -9   5        497.63        502.53         9.37 o                         
  -5  -9   5         35.73         37.80         1.03 o                         
  -4  -9   5        303.05        308.24         3.52 o                         
  -3  -9   5        192.20        184.90         2.76 o                         
  -2  -9   5         49.45         44.94         1.09 o                         
  -1  -9   5         13.23         12.07         0.57 o                         
   0  -9   5         69.78         67.31         1.09 o                         
   1  -9   5          0.68          0.58         0.22 o                         
   2  -9   5        157.60        166.70         3.10 o                         
   3  -9   5         20.25         19.13         0.79 o                         
   4  -9   5          0.15          0.21         0.30 o                         
   5  -9   5         68.58         71.07         2.26 o                         
  -7  -8   5         37.74         39.59         2.52 o                         
  -6  -8   5        188.29        178.47         2.26 o                         
  -5  -8   5        123.79        122.34         1.81 o                         
  -4  -8   5       1080.81       1114.78         9.17 o                         
  -3  -8   5         85.89         88.29         1.11 o                         
  -2  -8   5         22.12         23.15         0.56 o                         
  -1  -8   5        461.62        443.76         4.70 o                         
   0  -8   5         21.45         18.88         0.62 o                         
   1  -8   5        147.46        141.82         1.39 o                         
   2  -8   5          0.43          1.51         0.66 o                         
   3  -8   5          6.91          5.73         0.44 o                         
   4  -8   5         20.22         24.04         0.80 o                         
   5  -8   5          0.14          0.43         0.34 o                         
   6  -8   5          0.89          0.40         0.51 o                         
  -7  -7   5         30.45         36.44         2.65 o                         
  -6  -7   5         40.04         39.77         0.95 o                         
  -5  -7   5         33.39         37.82         0.87 o                         
  -4  -7   5        190.66        186.36         1.82 o                         
  -3  -7   5         60.66         58.35         0.85 o                         
  -2  -7   5       2547.04       2554.25        19.58 o                         
  -1  -7   5        123.21        119.41         1.35 o                         
   0  -7   5        923.32        887.39         6.16 o                         
   1  -7   5          0.45          0.55         0.15 o                         
   2  -7   5         75.76         73.37         0.98 o                         
   3  -7   5          6.97          7.44         0.48 o                         
   4  -7   5        325.55        324.29         4.02 o                         
   5  -7   5         79.17         76.61         1.41 o                         
   6  -7   5         60.16         62.97         1.78 o                         
   7  -7   5         50.11         57.50         2.90 o                         
  -7  -6   5          0.73          1.09         0.45 o                         
  -6  -6   5         52.00         48.33         1.01 o                         
  -5  -6   5          6.98          6.11         0.38 o                         
  -4  -6   5        158.10        153.87         1.56 o                         
  -3  -6   5          3.50          4.02         0.27 o                         
  -2  -6   5        555.71        561.07         3.84 o                         
  -1  -6   5        246.11        237.99         2.24 o                         
   0  -6   5       2298.59       2226.39        14.81 o                         
   1  -6   5         41.57         40.37         0.56 o                         
   2  -6   5        838.55        813.00         6.12 o                         
   3  -6   5          0.34          0.74         0.19 o                         
   4  -6   5        348.49        336.31         3.60 o                         
   5  -6   5          9.37         10.22         0.52 o                         
   6  -6   5          4.16          3.93         0.50 o                         
   7  -6   5         15.66         16.00         1.14 o                         
  -7  -5   5         53.89         54.29         1.49 o                         
  -6  -5   5        128.37        126.53         1.91 o                         
  -5  -5   5         15.62         16.21         0.49 o                         
  -4  -5   5         49.46         53.05         0.79 o                         
  -3  -5   5         10.48          9.69         0.24 o                         
  -2  -5   5         88.60         82.18         0.77 o                         
  -1  -5   5         68.27         66.68         0.80 o                         
   0  -5   5         38.22         28.94         0.44 o                         
   1  -5   5        171.55        157.71         1.27 o                         
   2  -5   5       2085.21       2026.44        12.74 o                         
   3  -5   5         23.80         24.27         0.55 o                         
   4  -5   5        860.03        873.21         6.71 o                         
   5  -5   5         41.57         41.38         0.85 o                         
   6  -5   5        170.11        165.20         2.53 o                         
   7  -5   5          6.64          8.11         0.81 o                         
  -8  -4   5        299.98        289.84         8.83 o                         
  -7  -4   5          0.00         -0.26         0.32 o                         
  -6  -4   5        114.20        115.98         2.97 o                         
  -5  -4   5        358.81        329.27         2.98 o                         
  -4  -4   5        387.85        371.65         2.77 o                         
  -3  -4   5         69.15         69.50         0.82 o                         
  -2  -4   5         27.51         31.14         0.40 o                         
  -1  -4   5         33.31         31.45         0.40 o                         
   0  -4   5        562.57        583.73         3.86 o                         
   1  -4   5        186.59        199.90         1.48 o                         
   2  -4   5         83.51         70.19         0.70 o                         
   3  -4   5        142.87        143.41         1.32 o                         
   4  -4   5        867.63        855.88         6.52 o                         
   5  -4   5        344.94        339.34         3.33 o                         
   6  -4   5         56.91         60.43         1.35 o                         
   7  -4   5        152.15        167.14         2.37 o                         
   8  -4   5         81.03         70.64         1.86 o                         
  -8  -3   5          4.56          6.12         0.79 o                         
  -7  -3   5          6.29          6.70         0.57 o                         
  -6  -3   5        250.97        251.55         3.05 o                         
  -5  -3   5          1.67          1.82         0.20 o                         
  -4  -3   5        854.49        869.21         5.45 o                         
  -3  -3   5        642.19        636.36         4.24 o                         
  -2  -3   5       2689.24       2818.57        15.02 o                         
  -1  -3   5        797.42        806.68         6.57 o                         
   0  -3   5         52.21         64.43         0.54 o                         
   1  -3   5        714.41        712.64         4.18 o                         
   2  -3   5        720.01        722.52         4.47 o                         
   3  -3   5         50.61         58.38         0.91 o                         
   4  -3   5        283.36        288.24         2.34 o                         
   5  -3   5         12.60         11.66         0.50 o                         
   6  -3   5        534.40        541.21         5.14 o                         
   7  -3   5          2.15          1.39         0.35 o                         
   8  -3   5         40.08         34.29         1.21 o                         
  -8  -2   5          5.74          5.36         0.73 o                         
  -7  -2   5         15.32         16.40         0.80 o                         
  -6  -2   5         60.38         58.83         1.01 o                         
  -5  -2   5         13.89         13.67         0.42 o                         
  -4  -2   5        289.14        286.35         2.41 o                         
  -3  -2   5          5.67          3.00         0.18 o                         
  -2  -2   5        958.54        972.27         4.96 o                         
  -1  -2   5         94.95         99.50         0.79 o                         
   0  -2   5       2992.48       3136.24        28.92 o                         
   1  -2   5        251.00        301.38         1.74 o                         
   2  -2   5         52.98         50.39         0.49 o                         
   3  -2   5        203.41        204.12         1.54 o                         
   4  -2   5        115.77        102.65         1.07 o                         
   5  -2   5         56.46         51.40         0.83 o                         
   6  -2   5        182.52        193.60         2.19 o                         
   7  -2   5        236.75        221.51         2.77 o                         
   8  -2   5        149.82        153.29         2.29 o                         
  -8  -1   5         12.19          9.75         0.96 o                         
  -7  -1   5         18.03         19.18         0.82 o                         
  -6  -1   5        110.19        103.25         1.31 o                         
  -5  -1   5        167.49        162.45         1.64 o                         
  -4  -1   5         92.70         78.58         0.88 o                         
  -3  -1   5         23.76         21.77         0.34 o                         
  -2  -1   5        887.87        920.73         5.09 o                         
  -1  -1   5        364.34        338.64         1.85 o                         
   0  -1   5       1393.26       1555.74         8.99 o                         
   1  -1   5       2753.55       2752.76        22.99 o                         
   2  -1   5       2893.30       3120.22        29.48 o                         
   3  -1   5        594.04        619.41         4.27 o                         
   4  -1   5         93.70        117.43         1.34 o                         
   5  -1   5        164.87        171.50         1.52 o                         
   6  -1   5        210.86        206.76         2.24 o                         
   7  -1   5         21.81         18.63         0.82 o                         
   8  -1   5         69.78         74.19         1.48 o                         
   9  -1   5         78.97         85.58         2.03 o                         
  -8   0   5         93.58         94.75         2.37 o                         
  -7   0   5          3.52          3.52         0.41 o                         
  -6   0   5        156.92        149.20         1.66 o                         
  -5   0   5        129.54        117.72         1.20 o                         
  -4   0   5         37.23         36.17         0.47 o                         
  -3   0   5          2.64          2.97         0.17 o                         
  -2   0   5        622.59        582.44         3.32 o                         
  -1   0   5        432.01        414.59         2.39 o                         
   0   0   5       2563.06       2733.93        24.97 o                         
   1   0   5       2265.91       2352.20        23.89 o                         
   2   0   5        890.28        975.45         5.64 o                         
   3   0   5         67.77         72.64         0.64 o                         
   4   0   5        833.45        857.52         6.26 o                         
   5   0   5        838.83        839.56         4.94 o                         
   6   0   5         12.96         18.76         0.37 o                         
   7   0   5        139.16        131.13         1.90 o                         
   8   0   5         29.76         31.47         0.95 o                         
   9   0   5          1.58          1.26         0.44 o                         
  -8   1   5          0.16          0.41         0.42 o                         
  -7   1   5         14.52         15.05         0.71 o                         
  -6   1   5         15.88         18.46         0.57 o                         
  -5   1   5         80.10         82.22         0.89 o                         
  -4   1   5        906.17        890.67         5.32 o                         
  -3   1   5          3.28          1.03         0.10 o                         
  -2   1   5        500.48        544.62         3.11 o                         
  -1   1   5        175.32        176.58         1.02 o                         
   0   1   5        372.50        331.01         2.31 o                         
   1   1   5        128.72        125.77         0.73 o                         
   2   1   5        299.14        326.79         1.98 o                         
   3   1   5          4.12          4.69         0.14 o                         
   4   1   5        584.75        593.74         4.44 o                         
   5   1   5        127.56        118.02         1.06 o                         
   6   1   5        912.60        915.50         6.00 o                         
   7   1   5        123.70        124.05         2.33 o                         
   8   1   5          5.02          5.77         0.49 o                         
   9   1   5          6.05          8.71         0.65 o                         
  -8   2   5          9.28          9.73         1.09 o                         
  -7   2   5         39.11         42.86         1.09 o                         
  -6   2   5         94.83        100.73         1.43 o                         
  -5   2   5          4.81          5.08         0.32 o                         
  -4   2   5         99.28         98.68         0.89 o                         
  -3   2   5        104.90        106.07         0.87 o                         
  -2   2   5        315.50        319.87         1.96 o                         
  -1   2   5          0.05          0.10         0.06 o                         
   0   2   5         64.53         71.35         0.56 o                         
   1   2   5        720.80        775.29         3.80 o                         
   2   2   5        127.98        108.46         0.69 o                         
   3   2   5         17.90         16.75         0.23 o                         
   4   2   5        630.26        691.90         4.74 o                         
   5   2   5        167.17        163.32         1.30 o                         
   6   2   5        381.54        383.62         2.72 o                         
   7   2   5         74.42         69.92         0.95 o                         
   8   2   5        107.81        109.25         2.70 o                         
   9   2   5          5.98          4.85         0.52 o                         
  10   2   5         27.43         18.54         1.95 o                         
  -8   3   5          5.81          4.92         1.20 o                         
  -7   3   5         11.59         10.13         0.67 o                         
  -6   3   5         65.34         61.17         1.08 o                         
  -5   3   5         61.43         53.74         0.85 o                         
  -4   3   5        468.79        486.63         3.17 o                         
  -3   3   5        198.83        203.85         1.45 o                         
  -2   3   5        335.63        358.18         2.30 o                         
  -1   3   5         32.24         34.94         0.36 o                         
   0   3   5       2193.94       2446.03        29.07 o                         
   1   3   5        196.97        209.33         1.22 o                         
   2   3   5        432.38        483.48         2.58 o                         
   3   3   5         19.61         20.63         0.30 o                         
   4   3   5        552.73        543.76         4.78 o                         
   5   3   5         11.69         18.14         0.46 o                         
   6   3   5         14.99         17.48         0.36 o                         
   7   3   5        106.64        101.85         1.09 o                         
   8   3   5        137.28        136.11         2.02 o                         
   9   3   5          2.01          1.70         0.37 o                         
  10   3   5        107.70        104.14         3.09 o                         
  -7   4   5         27.59         26.58         1.15 o                         
  -6   4   5         14.67         19.99         0.75 o                         
  -5   4   5          0.13         -0.16         0.19 o                         
  -4   4   5        178.72        162.62         1.41 o                         
  -3   4   5         16.03         18.49         0.33 o                         
  -2   4   5        771.43        827.87         4.91 o                         
  -1   4   5        497.72        534.63         3.39 o                         
   0   4   5        792.41        935.98         5.39 o                         
   1   4   5        282.88        293.04         1.72 o                         
   2   4   5       2645.44       2909.77        14.84 o                         
   3   4   5         13.71         11.76         0.18 o                         
   4   4   5          4.79          4.29         0.29 o                         
   5   4   5        190.23        207.58         1.91 o                         
   6   4   5        105.57        102.15         1.21 o                         
   7   4   5         19.51         18.96         0.57 o                         
   8   4   5         70.43         66.23         1.15 o                         
   9   4   5          0.12         -0.28         0.28 o                         
  10   4   5          7.89          7.32         1.13 o                         
  -7   5   5          4.05          5.69         0.77 o                         
  -6   5   5        111.18        115.13         1.74 o                         
  -5   5   5          3.54          2.46         0.44 o                         
  -4   5   5        139.84        135.41         1.48 o                         
  -3   5   5         16.03         16.44         0.38 o                         
  -2   5   5        253.40        231.68         1.56 o                         
  -1   5   5        162.25        159.51         1.27 o                         
   0   5   5        797.22        830.46         5.96 o                         
   1   5   5        522.59        595.98         3.35 o                         
   2   5   5       1572.77       1678.45         9.35 o                         
   3   5   5        121.19        115.33         0.80 o                         
   4   5   5       2196.46       2227.19        17.52 o                         
   5   5   5          2.79          4.18         0.19 o                         
   6   5   5         17.45         20.19         0.41 o                         
   7   5   5         19.19         16.38         0.42 o                         
   8   5   5         45.39         45.08         0.80 o                         
   9   5   5         11.74         13.04         0.72 o                         
  10   5   5          4.52          7.78         1.70 o                         
  -7   6   5        164.00        171.76         4.17 o                         
  -6   6   5         12.64         10.04         0.62 o                         
  -5   6   5         15.89         17.38         1.03 o                         
  -4   6   5        141.52        151.73         2.68 o                         
  -3   6   5         88.68         86.85         1.08 o                         
  -2   6   5         15.63         18.09         0.34 o                         
  -1   6   5         88.12        101.68         0.95 o                         
   0   6   5        693.04        691.16         4.31 o                         
   1   6   5        383.95        429.41         2.94 o                         
   2   6   5         39.51         41.76         0.37 o                         
   3   6   5        465.29        486.28         2.79 o                         
   4   6   5        704.31        742.30         5.44 o                         
   5   6   5        313.18        305.19         2.59 o                         
   6   6   5        935.77        922.33         5.53 o                         
   7   6   5          9.98         12.65         0.39 o                         
   8   6   5        152.99        150.21         1.43 o                         
   9   6   5         11.14         14.61         0.63 o                         
  10   6   5          7.54          8.20         0.94 o                         
  -6   7   5          6.70          4.63         0.52 o                         
  -5   7   5         54.07         52.80         1.23 o                         
  -4   7   5         97.50         97.08         1.51 o                         
  -3   7   5        120.97        117.91         1.35 o                         
  -2   7   5        218.94        217.37         1.83 o                         
  -1   7   5         72.36         72.76         0.77 o                         
   0   7   5          2.39          2.78         0.17 o                         
   1   7   5         81.79         88.15         0.88 o                         
   2   7   5         90.87         91.22         0.76 o                         
   3   7   5         34.08         30.58         0.35 o                         
   4   7   5        570.90        600.35         3.92 o                         
   5   7   5        102.77        101.69         1.15 o                         
   6   7   5        221.96        224.89         1.89 o                         
   7   7   5        390.37        373.16         2.73 o                         
   8   7   5         31.79         33.80         0.65 o                         
   9   7   5          1.29          1.97         0.29 o                         
  -6   8   5          8.47          8.39         0.83 o                         
  -5   8   5        223.65        228.30         3.27 o                         
  -4   8   5         19.66         16.63         0.99 o                         
  -3   8   5        140.55        138.96         1.43 o                         
  -2   8   5       1365.60       1349.86         8.80 o                         
  -1   8   5        178.30        179.32         1.49 o                         
   0   8   5        856.13        813.71         6.21 o                         
   1   8   5          2.58          4.26         0.19 o                         
   2   8   5        128.98        116.07         0.95 o                         
   3   8   5         24.54         27.24         0.33 o                         
   4   8   5         87.22         75.04         0.73 o                         
   5   8   5         50.96         48.47         0.63 o                         
   6   8   5        234.83        251.00         2.32 o                         
   7   8   5          0.07         -0.04         0.15 o                         
   8   8   5        300.02        291.52         2.65 o                         
   9   8   5         14.51         15.28         0.75 o                         
  -5   9   5          9.18          8.35         0.81 o                         
  -4   9   5         54.74         60.95         1.54 o                         
  -3   9   5        144.07        143.46         1.74 o                         
  -2   9   5         12.80         13.48         0.52 o                         
  -1   9   5        363.44        359.26         2.96 o                         
   0   9   5        283.20        269.98         2.51 o                         
   1   9   5        167.24        154.75         1.46 o                         
   2   9   5        558.54        531.53         3.87 o                         
   3   9   5         40.24         35.87         0.55 o                         
   4   9   5        670.85        675.61         4.76 o                         
   5   9   5        230.84        235.64         1.83 o                         
   6   9   5        117.09        108.36         1.29 o                         
   7   9   5          0.10          0.23         0.21 o                         
   8   9   5         11.67         10.43         0.51 o                         
   9   9   5          2.12          1.95         0.37 o                         
  -4  10   5         50.11         53.74         1.61 o                         
  -3  10   5          0.14          0.12         0.35 o                         
  -2  10   5         34.40         34.22         0.91 o                         
  -1  10   5          0.74          0.38         0.23 o                         
   0  10   5        132.57        133.33         1.44 o                         
   1  10   5          3.56          2.59         0.28 o                         
   2  10   5        915.29        847.87         6.91 o                         
   3  10   5        181.27        177.22         1.85 o                         
   4  10   5        430.44        422.61         4.29 o                         
   5  10   5        190.12        193.85         2.06 o                         
   6  10   5          7.79          7.76         0.51 o                         
   7  10   5          7.36          8.93         0.52 o                         
   8  10   5          0.17          0.09         0.28 o                         
   9  10   5         18.85         19.15         1.41 o                         
  -3  11   5          9.75         12.66         0.89 o                         
  -2  11   5        140.12        145.43         2.33 o                         
  -1  11   5        125.18        130.86         2.35 o                         
   0  11   5          0.92          0.54         0.21 o                         
   1  11   5         35.95         29.84         0.77 o                         
   2  11   5         15.31          9.76         0.61 o                         
   3  11   5        152.33        151.81         1.93 o                         
   4  11   5        382.72        380.29         3.59 o                         
   5  11   5         30.09         29.71         0.70 o                         
   6  11   5        635.14        648.26         6.32 o                         
   7  11   5         89.77         98.35         2.23 o                         
   8  11   5        105.54        108.19         2.11 o                         
  -2  12   5         40.79         39.07         1.32 o                         
  -1  12   5          0.52          1.20         0.34 o                         
   0  12   5          5.47          7.33         0.53 o                         
   1  12   5         34.05         36.61         1.24 o                         
   2  12   5          0.70          0.73         0.32 o                         
   3  12   5          5.11          4.66         0.43 o                         
   4  12   5          4.47          5.02         0.43 o                         
   5  12   5         57.59         52.45         0.97 o                         
   6  12   5        271.22        277.10         3.30 o                         
   7  12   5         50.36         49.17         1.38 o                         
   8  12   5        106.78         97.40         2.94 o                         
  -1  13   5         10.54         11.47         0.84 o                         
   0  13   5          8.61          8.80         0.62 o                         
   1  13   5         44.31         41.93         1.34 o                         
   2  13   5          2.24          3.26         0.52 o                         
   3  13   5          4.77          6.21         0.97 o                         
   4  13   5         10.98         12.85         0.76 o                         
   5  13   5          9.74         10.67         0.73 o                         
   6  13   5          8.39          7.27         0.65 o                         
  -1  14   5         65.54         75.09         3.47 o                         
   0  14   5          4.42          5.45         0.80 o                         
   1  14   5          8.06         10.01         0.82 o                         
   2  14   5         32.79         34.54         1.15 o                         
   3  14   5         47.59         49.33         1.35 o                         
   4  14   5         10.59         12.78         0.82 o                         
   5  14   5          6.01          7.19         1.26 o                         
   4  15   5         43.24         46.08         3.09 o                         
  -4 -11   6          1.40          0.85         0.71 o                         
  -3 -11   6          2.76          3.22         0.65 o                         
  -2 -11   6          0.20         -0.03         0.30 o                         
  -1 -11   6          9.99         11.88         0.66 o                         
   0 -11   6         60.63         62.43         2.04 o                         
   1 -11   6         24.32         34.02         1.54 o                         
   2 -11   6         31.95         40.41         2.14 o                         
  -5 -10   6          3.44          4.81         0.86 o                         
  -4 -10   6         29.93         28.77         1.03 o                         
  -3 -10   6          0.53          0.62         0.33 o                         
  -2 -10   6         62.48         59.14         1.21 o                         
  -1 -10   6         64.37         67.93         1.40 o                         
   0 -10   6          6.31          7.58         0.55 o                         
   1 -10   6          4.00          4.18         0.46 o                         
   2 -10   6          8.95          7.10         0.55 o                         
   3 -10   6          9.76         14.29         1.58 o                         
   4 -10   6          3.04          2.21         0.88 o                         
  -6  -9   6          9.48         10.23         1.02 o                         
  -5  -9   6        153.04        159.31         2.87 o                         
  -4  -9   6         12.03         11.16         0.65 o                         
  -3  -9   6        115.06        110.90         1.71 o                         
  -2  -9   6         52.43         50.57         1.08 o                         
  -1  -9   6         11.38         11.36         0.63 o                         
   0  -9   6         52.05         57.02         1.21 o                         
   1  -9   6        416.38        408.54         8.39 o                         
   2  -9   6        228.64        225.69         2.97 o                         
   3  -9   6          0.50          1.12         0.34 o                         
   4  -9   6         22.34         26.07         1.18 o                         
   5  -9   6         24.81         30.06         1.53 o                         
  -6  -8   6          0.27          0.35         0.40 o                         
  -5  -8   6        243.86        250.98         3.08 o                         
  -4  -8   6         30.91         34.46         0.86 o                         
  -3  -8   6        311.46        307.90         2.88 o                         
  -2  -8   6          0.03         -0.06         0.20 o                         
  -1  -8   6        101.88        102.86         1.52 o                         
   0  -8   6         22.58         20.18         0.59 o                         
   1  -8   6         40.62         40.95         0.81 o                         
   2  -8   6         22.15         23.56         0.63 o                         
   3  -8   6        117.62        120.27         1.60 o                         
   4  -8   6          2.55          2.56         0.39 o                         
   5  -8   6         21.49         22.59         0.91 o                         
   6  -8   6          8.55          9.71         1.45 o                         
  -7  -7   6         34.09         35.43         2.71 o                         
  -6  -7   6          0.79          1.30         0.35 o                         
  -5  -7   6         33.52         32.92         0.84 o                         
  -4  -7   6         11.78         13.02         0.52 o                         
  -3  -7   6        158.68        157.98         1.62 o                         
  -2  -7   6          3.21          3.07         0.27 o                         
  -1  -7   6        838.66        829.90         7.50 o                         
   0  -7   6          0.14          0.22         0.13 o                         
   1  -7   6        152.37        154.61         1.46 o                         
   2  -7   6        150.21        152.25         1.59 o                         
   3  -7   6         40.92         42.23         0.85 o                         
   4  -7   6         85.53         86.91         1.50 o                         
   5  -7   6        187.72        185.13         2.86 o                         
   6  -7   6         21.29         23.83         1.17 o                         
  -7  -6   6         14.11         16.45         2.21 o                         
  -6  -6   6          1.48          1.02         0.42 o                         
  -5  -6   6          9.78         10.88         0.55 o                         
  -4  -6   6          3.18          2.90         0.26 o                         
  -3  -6   6         72.54         69.38         0.89 o                         
  -2  -6   6         65.90         65.31         0.83 o                         
  -1  -6   6       1007.77        984.18         7.86 o                         
   0  -6   6        444.92        432.25         3.21 o                         
   1  -6   6        830.03        785.90         5.52 o                         
   2  -6   6         38.74         36.94         0.71 o                         
   3  -6   6          7.26          6.15         0.37 o                         
   4  -6   6        438.06        440.70         4.51 o                         
   5  -6   6         34.70         36.58         0.95 o                         
   6  -6   6        108.85        112.63         2.42 o                         
   7  -6   6        117.42        121.77         4.41 o                         
  -7  -5   6          4.97          5.32         0.61 o                         
  -6  -5   6        129.05        125.17         2.28 o                         
  -5  -5   6          8.89          5.58         0.40 o                         
  -4  -5   6          1.41          3.88         0.26 o                         
  -3  -5   6         11.78         10.72         0.35 o                         
  -2  -5   6         70.90         71.70         0.74 o                         
  -1  -5   6        115.45        113.90         1.19 o                         
   0  -5   6        568.88        568.47         4.05 o                         
   1  -5   6        476.60        450.48         3.01 o                         
   2  -5   6        561.69        526.03         3.46 o                         
   3  -5   6       1509.26       1474.42        10.03 o                         
   4  -5   6         34.57         32.11         0.76 o                         
   5  -5   6        503.46        495.01         4.48 o                         
   6  -5   6         49.53         52.69         1.56 o                         
   7  -5   6          3.67          4.14         0.64 o                         
  -7  -4   6         21.32         24.80         1.10 o                         
  -6  -4   6         61.42         64.76         1.57 o                         
  -5  -4   6          0.69          0.14         0.19 o                         
  -4  -4   6         30.97         28.49         0.54 o                         
  -3  -4   6          0.10          0.41         0.14 o                         
  -2  -4   6        197.40        197.14         1.59 o                         
  -1  -4   6        215.78        190.33         1.49 o                         
   0  -4   6        191.60        191.00         1.50 o                         
   1  -4   6          7.66          8.84         0.23 o                         
   2  -4   6        822.35        834.22         5.18 o                         
   3  -4   6        178.90        169.26         1.44 o                         
   4  -4   6       1544.30       1523.65        12.53 o                         
   5  -4   6        256.91        251.09         2.87 o                         
   6  -4   6        275.49        283.58         3.66 o                         
   7  -4   6        128.20        131.88         2.69 o                         
   8  -4   6         16.63         15.95         2.21 o                         
  -7  -3   6         12.17         11.53         0.73 o                         
  -6  -3   6          4.99          5.44         0.58 o                         
  -5  -3   6         37.75         41.26         0.73 o                         
  -4  -3   6         12.73         12.45         0.38 o                         
  -3  -3   6         44.43         42.02         0.47 o                         
  -2  -3   6         27.22         26.33         0.34 o                         
  -1  -3   6        479.75        504.01         3.05 o                         
   0  -3   6         54.68         63.89         0.65 o                         
   1  -3   6        273.22        246.16         1.57 o                         
   2  -3   6         95.87         89.61         0.81 o                         
   3  -3   6         26.23         24.79         0.51 o                         
   4  -3   6         86.41         92.32         1.09 o                         
   5  -3   6        445.22        439.80         4.03 o                         
   6  -3   6        292.79        302.16         3.74 o                         
   7  -3   6        483.70        463.11         6.35 o                         
   8  -3   6        304.72        302.96         4.81 o                         
  -7  -2   6          4.17          2.63         0.45 o                         
  -6  -2   6         61.78         61.34         1.28 o                         
  -5  -2   6         59.83         55.69         0.87 o                         
  -4  -2   6          3.58          4.32         0.39 o                         
  -3  -2   6          7.49          7.17         0.33 o                         
  -2  -2   6        124.99        132.97         0.88 o                         
  -1  -2   6         49.68         45.27         0.46 o                         
   0  -2   6        190.37        197.45         1.48 o                         
   1  -2   6        209.21        220.25         1.45 o                         
   2  -2   6         78.39         88.85         0.82 o                         
   3  -2   6         87.74         83.24         0.80 o                         
   4  -2   6         60.76         60.21         1.29 o                         
   5  -2   6        297.15        293.12         2.65 o                         
   6  -2   6        145.67        151.89         2.24 o                         
   7  -2   6        161.65        153.46         2.39 o                         
   8  -2   6        248.08        249.91         3.62 o                         
  -8  -1   6          8.28          9.47         1.13 o                         
  -7  -1   6         70.75         65.82         1.73 o                         
  -6  -1   6          0.08          0.44         0.30 o                         
  -5  -1   6        191.07        192.21         1.78 o                         
  -4  -1   6         15.45         16.98         0.51 o                         
  -3  -1   6        180.79        184.92         1.59 o                         
  -2  -1   6         18.64         14.94         0.33 o                         
  -1  -1   6        199.17        211.13         1.66 o                         
   0  -1   6         87.26         84.30         0.72 o                         
   1  -1   6        151.78        204.15         1.23 o                         
   2  -1   6        154.57        162.06         1.27 o                         
   3  -1   6          5.34          8.94         0.23 o                         
   4  -1   6        582.73        610.73         4.06 o                         
   5  -1   6        786.14        770.28         5.84 o                         
   6  -1   6         65.74         69.10         1.24 o                         
   7  -1   6         10.20          8.60         0.56 o                         
   8  -1   6         56.66         58.54         1.50 o                         
   9  -1   6         30.45         26.02         2.30 o                         
  -8   0   6          5.19          5.73         1.01 o                         
  -7   0   6         12.81         14.21         0.78 o                         
  -6   0   6         38.68         37.42         0.85 o                         
  -5   0   6         36.44         38.20         0.65 o                         
  -4   0   6         79.73         80.83         0.80 o                         
  -3   0   6        128.60        116.14         1.30 o                         
  -2   0   6         20.09         26.91         0.38 o                         
  -1   0   6         30.17         34.33         0.40 o                         
   0   0   6          0.00          0.42         0.07 o                         
   1   0   6       1847.61       2041.98        23.08 o                         
   2   0   6        203.33        225.01         1.64 o                         
   3   0   6       1141.02       1241.75         8.48 o                         
   4   0   6         13.38          8.88         0.26 o                         
   5   0   6        355.02        373.06         2.48 o                         
   6   0   6          3.84          4.33         0.79 o                         
   7   0   6         84.73         83.72         1.44 o                         
   8   0   6         29.65         32.74         0.96 o                         
   9   0   6          4.91          5.01         0.62 o                         
  -8   1   6          0.88         -0.14         0.53 o                         
  -7   1   6          1.15          1.14         0.33 o                         
  -6   1   6          0.16         -0.05         0.22 o                         
  -5   1   6         67.58         67.48         1.01 o                         
  -4   1   6          3.09          4.09         0.23 o                         
  -3   1   6        171.12        169.66         1.36 o                         
  -2   1   6         56.92         47.64         0.51 o                         
  -1   1   6        137.37        137.19         0.93 o                         
   0   1   6         37.98         35.30         0.39 o                         
   1   1   6        210.55        223.61         1.31 o                         
   2   1   6          3.23          3.42         0.13 o                         
   3   1   6          0.97          1.58         0.11 o                         
   4   1   6        219.58        212.94         1.60 o                         
   5   1   6        143.87        155.27         1.27 o                         
   6   1   6          7.18          5.21         0.24 o                         
   7   1   6        696.64        719.33         8.05 o                         
   8   1   6         18.68         19.05         0.80 o                         
   9   1   6          0.02          0.15         0.39 o                         
  -7   2   6         33.10         37.57         0.99 o                         
  -6   2   6         63.08         61.86         1.10 o                         
  -5   2   6          5.07          5.40         0.38 o                         
  -4   2   6         12.53         12.71         0.58 o                         
  -3   2   6         32.51         33.74         0.45 o                         
  -2   2   6        578.18        604.51         3.34 o                         
  -1   2   6          1.56          0.20         0.07 o                         
   0   2   6         39.43         48.26         0.40 o                         
   1   2   6       1622.15       1725.89         9.23 o                         
   2   2   6        859.16        882.40         5.10 o                         
   3   2   6         81.04         92.50         0.87 o                         
   4   2   6         12.88         16.47         0.36 o                         
   5   2   6         89.47         81.71         0.84 o                         
   6   2   6        219.14        211.87         1.67 o                         
   7   2   6          6.49          6.93         0.35 o                         
   8   2   6          4.26          3.67         0.43 o                         
   9   2   6         61.44         60.66         1.37 o                         
  -7   3   6         86.01         93.83         1.78 o                         
  -6   3   6         50.52         52.93         1.03 o                         
  -5   3   6        157.42        163.30         1.82 o                         
  -4   3   6         99.56        103.49         1.14 o                         
  -3   3   6          3.57          6.88         0.32 o                         
  -2   3   6        222.37        225.53         1.59 o                         
  -1   3   6          2.25          2.51         0.12 o                         
   0   3   6        132.58        135.40         1.05 o                         
   1   3   6        867.58        842.50         4.84 o                         
   2   3   6        107.60        117.85         0.79 o                         
   3   3   6        349.70        365.03         2.44 o                         
   4   3   6         62.09         75.06         0.67 o                         
   5   3   6        140.50        138.25         1.28 o                         
   6   3   6         27.09         30.33         0.43 o                         
   7   3   6        142.36        144.90         2.00 o                         
   8   3   6          0.63          0.35         0.28 o                         
   9   3   6         57.21         65.33         1.39 o                         
  -7   4   6          0.12          1.06         0.52 o                         
  -6   4   6          2.29          2.90         0.40 o                         
  -5   4   6        116.41        112.20         1.31 o                         
  -4   4   6         72.40         81.77         0.93 o                         
  -3   4   6        207.94        217.83         1.79 o                         
  -2   4   6        711.44        744.43         4.73 o                         
  -1   4   6         63.37         73.52         0.67 o                         
   0   4   6        115.90        110.83         0.82 o                         
   1   4   6        346.82        337.06         2.38 o                         
   2   4   6         30.83         36.66         0.32 o                         
   3   4   6        365.47        374.06         2.26 o                         
   4   4   6         33.06         31.36         0.45 o                         
   5   4   6          0.32          0.58         0.17 o                         
   6   4   6          1.45          1.18         0.22 o                         
   7   4   6         40.84         37.07         0.67 o                         
   8   4   6         47.45         44.58         0.94 o                         
   9   4   6          4.35          3.52         0.45 o                         
  -7   5   6          6.88          7.14         1.06 o                         
  -6   5   6          0.09          0.42         0.34 o                         
  -5   5   6          8.91          8.03         0.49 o                         
  -4   5   6         19.53         17.15         0.54 o                         
  -3   5   6         13.89         18.58         0.47 o                         
  -2   5   6         26.35         30.08         0.55 o                         
  -1   5   6        478.41        512.49         3.53 o                         
   0   5   6        409.32        439.83         3.43 o                         
   1   5   6        470.37        530.23         3.29 o                         
   2   5   6         15.85         15.87         0.20 o                         
   3   5   6        197.04        191.93         1.25 o                         
   4   5   6          2.15          4.14         0.20 o                         
   5   5   6        195.73        207.72         1.85 o                         
   6   5   6          9.17          8.68         0.38 o                         
   7   5   6         23.48         24.52         0.51 o                         
   8   5   6         23.09         24.03         0.54 o                         
   9   5   6          7.50          6.62         0.42 o                         
  10   5   6          0.00         -0.12         0.40 o                         
  -6   6   6          5.18          6.88         0.78 o                         
  -5   6   6         55.95         47.77         1.16 o                         
  -4   6   6         93.78         81.82         1.41 o                         
  -3   6   6         73.49         70.83         1.02 o                         
  -2   6   6        101.02        102.03         1.23 o                         
  -1   6   6          2.96          8.69         0.25 o                         
   0   6   6        152.35        153.24         1.57 o                         
   1   6   6         48.75         60.12         0.56 o                         
   2   6   6        103.59         95.05         0.77 o                         
   3   6   6          2.05         10.52         0.65 o                         
   4   6   6         60.22         64.14         0.66 o                         
   5   6   6          1.19          1.74         0.35 o                         
   6   6   6         45.84         45.48         0.68 o                         
   7   6   6        478.08        466.97         3.43 o                         
   8   6   6         29.49         28.92         0.59 o                         
   9   6   6          4.59          8.78         0.54 o                         
  10   6   6         28.74         30.27         1.20 o                         
  -6   7   6         59.52         65.22         2.28 o                         
  -5   7   6         10.40         10.83         0.73 o                         
  -4   7   6         15.73         13.93         0.60 o                         
  -3   7   6          4.89          3.71         0.29 o                         
  -2   7   6        174.41        178.03         1.74 o                         
  -1   7   6          9.52          9.92         0.32 o                         
   0   7   6         10.61         11.50         0.30 o                         
   1   7   6          0.07          0.64         0.12 o                         
   2   7   6        454.90        508.03         3.24 o                         
   3   7   6         79.39         85.95         0.71 o                         
   4   7   6        291.90        291.68         2.05 o                         
   5   7   6         20.67         19.18         0.62 o                         
   6   7   6          2.26          1.94         0.19 o                         
   7   7   6         34.18         32.42         0.60 o                         
   8   7   6         36.90         32.58         0.67 o                         
   9   7   6         78.26         74.56         1.20 o                         
  10   7   6          4.13          3.85         0.88 o                         
  -6   8   6        113.40        113.25         4.67 o                         
  -5   8   6          4.29          5.87         0.59 o                         
  -4   8   6         70.43         75.54         1.87 o                         
  -3   8   6        117.26        120.28         1.44 o                         
  -2   8   6         32.37         33.02         0.68 o                         
  -1   8   6         37.77         33.36         0.63 o                         
   0   8   6        105.30        101.73         1.05 o                         
   1   8   6         25.06         28.99         0.51 o                         
   2   8   6          5.22          3.96         0.21 o                         
   3   8   6          2.79          1.86         0.12 o                         
   4   8   6        122.36        122.40         1.04 o                         
   5   8   6          0.87          0.92         0.13 o                         
   6   8   6          1.78          1.78         0.22 o                         
   7   8   6         11.53          7.76         0.35 o                         
   8   8   6          0.44          1.26         0.24 o                         
   9   8   6          1.13          0.78         0.34 o                         
  -5   9   6        179.03        198.80         5.93 o                         
  -4   9   6        168.33        158.47         2.55 o                         
  -3   9   6         58.33         58.98         1.14 o                         
  -2   9   6        123.22        120.84         1.66 o                         
  -1   9   6        648.99        633.52         4.79 o                         
   0   9   6          5.01          5.06         0.28 o                         
   1   9   6        235.91        228.49         2.17 o                         
   2   9   6        186.06        205.06         1.69 o                         
   3   9   6        272.89        281.91         2.41 o                         
   4   9   6        172.76        178.15         1.65 o                         
   5   9   6        282.86        268.82         2.21 o                         
   6   9   6         65.93         66.23         0.95 o                         
   7   9   6         66.45         65.14         1.17 o                         
   8   9   6          1.17          0.99         0.25 o                         
   9   9   6          2.29          1.63         0.41 o                         
  -4  10   6         14.95         16.27         1.41 o                         
  -3  10   6        124.39        125.30         2.67 o                         
  -2  10   6         20.14         21.15         1.02 o                         
  -1  10   6         90.98         85.89         1.33 o                         
   0  10   6        222.09        218.33         2.03 o                         
   1  10   6          0.73          2.34         0.26 o                         
   2  10   6          0.93          2.01         0.26 o                         
   3  10   6          2.30          3.32         0.27 o                         
   4  10   6        307.37        317.25         2.94 o                         
   5  10   6        910.23        897.56         6.77 o                         
   6  10   6         42.79         44.49         1.29 o                         
   7  10   6         15.71         17.99         0.67 o                         
   8  10   6          3.97          3.72         0.42 o                         
   9  10   6          4.63          2.89         0.57 o                         
  -3  11   6          1.09          1.15         0.64 o                         
  -2  11   6         52.71         56.88         2.38 o                         
  -1  11   6        155.03        154.44         2.13 o                         
   0  11   6        111.49        113.84         1.51 o                         
   1  11   6         54.64         56.65         1.10 o                         
   2  11   6         12.12         15.30         0.73 o                         
   3  11   6         51.26         53.03         1.48 o                         
   4  11   6         25.43         25.54         0.71 o                         
   5  11   6          2.01          2.01         0.26 o                         
   6  11   6        104.72         99.38         1.63 o                         
   7  11   6         11.18          9.39         0.60 o                         
   8  11   6        117.37        123.49         1.84 o                         
  -2  12   6         16.70         18.22         2.02 o                         
  -1  12   6          7.76          7.41         0.68 o                         
   0  12   6         11.25         14.88         0.75 o                         
   1  12   6         78.56         76.97         1.77 o                         
   2  12   6        285.63        278.18         4.08 o                         
   3  12   6        105.78        106.25         1.84 o                         
   4  12   6         55.48         50.12         1.08 o                         
   5  12   6         54.36         54.40         1.78 o                         
   6  12   6          1.95          2.13         0.46 o                         
   7  12   6          3.04          2.46         0.48 o                         
   8  12   6         61.07         63.30         2.46 o                         
  -1  13   6         19.74         23.12         1.26 o                         
   0  13   6         36.40         40.59         1.34 o                         
   1  13   6         48.36         45.70         1.39 o                         
   2  13   6         36.39         35.87         1.22 o                         
   3  13   6         39.50         40.55         1.30 o                         
   4  13   6         77.10         81.89         1.70 o                         
   5  13   6         70.17         68.78         1.56 o                         
   6  13   6          0.89          0.68         0.37 o                         
  -1  14   6         22.90         28.12         2.21 o                         
   0  14   6         49.02         57.68         2.00 o                         
   1  14   6          2.72          3.81         0.68 o                         
   2  14   6        162.36        177.36         3.14 o                         
   3  14   6         19.51         19.28         0.95 o                         
   4  14   6        155.85        165.92         3.13 o                         
   5  14   6         78.90         84.92         3.00 o                         
   6  14   6         27.99         35.62         2.33 o                         
  -2 -11   7          3.19          2.83         0.51 o                         
  -1 -11   7         24.14         27.20         1.27 o                         
   0 -11   7          0.75          0.76         0.63 o                         
   1 -11   7         40.57         43.62         2.14 o                         
  -4 -10   7          0.02          0.35         0.48 o                         
  -3 -10   7         58.54         64.00         1.67 o                         
  -2 -10   7         44.11         46.84         1.01 o                         
  -1 -10   7         26.99         27.72         1.06 o                         
   0 -10   7         11.13         13.76         0.82 o                         
   1 -10   7        174.56        166.62         2.48 o                         
   2 -10   7         21.26         20.97         1.14 o                         
   3 -10   7         18.44         22.16         0.99 o                         
  -5  -9   7          4.26          5.69         0.65 o                         
  -4  -9   7         29.06         26.43         0.97 o                         
  -3  -9   7         32.38         33.73         0.86 o                         
  -2  -9   7         13.80         15.26         0.63 o                         
  -1  -9   7         35.79         41.13         1.13 o                         
   0  -9   7         22.59         21.98         0.77 o                         
   1  -9   7          1.97          2.59         0.37 o                         
   2  -9   7         10.02         10.34         0.69 o                         
   3  -9   7         13.48         12.85         0.88 o                         
   4  -9   7          0.93          1.42         0.53 o                         
  -5  -8   7         63.16         60.86         1.59 o                         
  -4  -8   7          0.42          0.81         0.31 o                         
  -3  -8   7         21.99         23.10         0.70 o                         
  -2  -8   7        279.99        280.38         2.89 o                         
  -1  -8   7        102.07        106.24         1.56 o                         
   0  -8   7          0.21          0.25         0.26 o                         
   1  -8   7         51.98         51.60         0.95 o                         
   2  -8   7         40.25         43.28         0.98 o                         
   3  -8   7         23.75         21.31         0.78 o                         
   4  -8   7          1.94          2.06         0.35 o                         
   5  -8   7          0.12          0.53         0.33 o                         
  -6  -7   7        101.80         99.48         2.24 o                         
  -5  -7   7         78.31         82.11         1.53 o                         
  -4  -7   7         16.88         16.61         0.63 o                         
  -3  -7   7         77.32         74.46         1.12 o                         
  -2  -7   7        156.12        157.52         1.75 o                         
  -1  -7   7         99.12         99.77         1.35 o                         
   0  -7   7         90.21         93.20         1.39 o                         
   1  -7   7        218.51        225.73         2.48 o                         
   2  -7   7         63.35         60.47         0.90 o                         
   3  -7   7        305.88        306.98         3.06 o                         
   4  -7   7        121.12        127.37         1.85 o                         
   5  -7   7         18.25         15.53         0.94 o                         
   6  -7   7          6.92          6.89         0.74 o                         
  -6  -6   7         13.70         14.46         1.09 o                         
  -5  -6   7          0.08          0.28         0.26 o                         
  -4  -6   7        356.79        351.09         3.21 o                         
  -3  -6   7        222.65        230.41         2.12 o                         
  -2  -6   7        733.29        724.31         5.48 o                         
  -1  -6   7          1.09          1.37         0.21 o                         
   0  -6   7         19.16         19.98         0.59 o                         
   1  -6   7          7.15          8.62         0.32 o                         
   2  -6   7        503.30        483.99         3.92 o                         
   3  -6   7        220.11        221.78         2.36 o                         
   4  -6   7         43.71         43.55         0.90 o                         
   5  -6   7          6.71          8.08         0.54 o                         
   6  -6   7          3.56          2.88         0.56 o                         
  -6  -5   7         45.82         48.75         1.42 o                         
  -5  -5   7          6.25          7.00         0.52 o                         
  -4  -5   7          4.54          4.75         0.34 o                         
  -3  -5   7         21.96         20.67         0.46 o                         
  -2  -5   7         27.27         27.94         0.53 o                         
  -1  -5   7        187.24        197.76         1.84 o                         
   0  -5   7        157.53        149.09         1.47 o                         
   1  -5   7         95.20        102.87         1.05 o                         
   2  -5   7        163.56        162.21         1.62 o                         
   3  -5   7          0.81          1.16         0.23 o                         
   4  -5   7         12.45         15.07         0.57 o                         
   5  -5   7        391.62        379.76         4.08 o                         
   6  -5   7          7.32          8.01         0.86 o                         
   7  -5   7         47.00         46.69         1.58 o                         
  -7  -4   7         12.62         10.47         1.51 o                         
  -6  -4   7         33.77         34.91         1.19 o                         
  -5  -4   7          2.42          2.90         0.32 o                         
  -4  -4   7         29.05         29.15         0.57 o                         
  -3  -4   7         14.68         20.11         0.47 o                         
  -2  -4   7        120.99        123.19         1.18 o                         
  -1  -4   7         37.55         33.04         0.56 o                         
   0  -4   7         18.10         18.58         0.45 o                         
   1  -4   7        463.89        519.82         3.21 o                         
   2  -4   7          1.85          1.24         0.16 o                         
   3  -4   7         24.45         24.39         0.48 o                         
   4  -4   7          1.55          1.67         0.24 o                         
   5  -4   7         66.42         66.07         1.25 o                         
   6  -4   7         29.02         28.95         1.16 o                         
   7  -4   7        112.88        115.76         2.50 o                         
  -7  -3   7          8.40         11.06         0.81 o                         
  -6  -3   7         16.78         16.29         0.92 o                         
  -5  -3   7         20.37         21.55         0.61 o                         
  -4  -3   7          0.20          0.94         0.20 o                         
  -3  -3   7         84.26         79.90         0.91 o                         
  -2  -3   7        307.66        305.04         2.02 o                         
  -1  -3   7         76.87         84.94         0.81 o                         
   0  -3   7        105.76        103.70         0.95 o                         
   1  -3   7        146.01        139.67         1.00 o                         
   2  -3   7         12.87         10.29         0.46 o                         
   3  -3   7         62.87         73.72         0.73 o                         
   4  -3   7         60.52         59.49         1.00 o                         
   5  -3   7          9.69         10.70         0.70 o                         
   6  -3   7          9.02         10.37         0.79 o                         
   7  -3   7          1.17          1.95         0.52 o                         
   8  -3   7         17.66         23.77         1.26 o                         
  -7  -2   7         36.83         37.71         1.17 o                         
  -6  -2   7          4.05          4.02         0.46 o                         
  -5  -2   7         91.39         90.28         1.51 o                         
  -4  -2   7         54.95         46.73         0.74 o                         
  -3  -2   7         82.11         90.92         0.98 o                         
  -2  -2   7        223.18        218.98         1.92 o                         
  -1  -2   7        533.25        555.71         3.76 o                         
   0  -2   7        114.04        116.32         1.03 o                         
   1  -2   7        260.72        296.04         2.19 o                         
   2  -2   7        243.83        269.72         2.01 o                         
   3  -2   7         43.16         56.09         0.82 o                         
   4  -2   7        272.29        286.21         2.27 o                         
   5  -2   7         15.59         15.61         0.50 o                         
   6  -2   7          1.17          0.78         0.40 o                         
   7  -2   7        133.32        132.08         2.63 o                         
   8  -2   7          6.52          6.40         0.78 o                         
  -7  -1   7         70.04         69.36         1.56 o                         
  -6  -1   7         21.24         21.06         0.85 o                         
  -5  -1   7          0.62          0.41         0.22 o                         
  -4  -1   7        115.21        111.52         1.50 o                         
  -3  -1   7         38.49         42.17         0.66 o                         
  -2  -1   7          8.13          8.80         0.34 o                         
  -1  -1   7        340.92        372.76         2.34 o                         
   0  -1   7       1293.94       1319.60         7.54 o                         
   1  -1   7          3.66          1.87         0.11 o                         
   2  -1   7        116.59        113.47         1.08 o                         
   3  -1   7         99.47        119.66         1.23 o                         
   4  -1   7          3.15          2.86         0.17 o                         
   5  -1   7        360.86        394.26         3.29 o                         
   6  -1   7        112.61        104.45         1.70 o                         
   7  -1   7         22.47         25.13         1.54 o                         
   8  -1   7        177.84        180.48         3.31 o                         
  -7   0   7         16.41         18.19         1.11 o                         
  -6   0   7         14.49         14.02         0.77 o                         
  -5   0   7        507.71        496.82         3.76 o                         
  -4   0   7        253.90        245.86         2.27 o                         
  -3   0   7         12.96         13.36         0.42 o                         
  -2   0   7          0.09          0.26         0.10 o                         
  -1   0   7         21.72         26.95         0.34 o                         
   0   0   7         27.93         26.48         0.36 o                         
   1   0   7        171.66        187.03         1.34 o                         
   2   0   7        120.76        117.75         1.00 o                         
   3   0   7        137.86        129.26         1.26 o                         
   4   0   7          0.32          0.25         0.10 o                         
   5   0   7         36.33         38.43         0.55 o                         
   6   0   7        211.21        221.97         3.14 o                         
   7   0   7          5.79          6.22         0.51 o                         
   8   0   7          7.14          5.89         0.68 o                         
   9   0   7          0.43          1.48         0.77 o                         
  -7   1   7          5.94          4.60         0.58 o                         
  -6   1   7         13.19         12.94         0.64 o                         
  -5   1   7          5.93          5.20         0.43 o                         
  -4   1   7         78.04         73.51         0.90 o                         
  -3   1   7        152.12        151.19         1.38 o                         
  -2   1   7         18.87         22.04         0.35 o                         
  -1   1   7         54.61         47.81         0.46 o                         
   0   1   7        100.54         95.96         0.76 o                         
   1   1   7        918.94        930.74         6.57 o                         
   2   1   7       1281.55       1334.56        12.26 o                         
   3   1   7        258.04        281.05         2.00 o                         
   4   1   7        715.55        711.83         4.63 o                         
   5   1   7          0.73          0.85         0.16 o                         
   6   1   7         16.41         17.07         0.47 o                         
   7   1   7         14.15         11.84         0.63 o                         
   8   1   7          7.22          7.34         0.74 o                         
   9   1   7         43.71         43.05         1.52 o                         
  -7   2   7         33.88         35.41         2.18 o                         
  -6   2   7          5.21          5.95         0.45 o                         
  -5   2   7        125.24        122.30         1.58 o                         
  -4   2   7          3.54          3.47         0.25 o                         
  -3   2   7          3.80          2.39         0.21 o                         
  -2   2   7          1.30          1.70         0.13 o                         
  -1   2   7         90.96         83.84         0.73 o                         
   0   2   7         14.76         18.04         0.28 o                         
   1   2   7          1.72          0.13         0.07 o                         
   2   2   7        826.97        783.98         4.96 o                         
   3   2   7        243.07        233.28         1.42 o                         
   4   2   7        184.51        186.06         1.34 o                         
   5   2   7         12.40         10.05         0.30 o                         
   6   2   7         47.48         44.07         0.64 o                         
   7   2   7        239.50        242.72         2.78 o                         
   8   2   7        243.04        235.22         3.19 o                         
   9   2   7          3.13          2.88         0.52 o                         
  -7   3   7          6.26          6.88         0.74 o                         
  -6   3   7         19.68         19.99         0.93 o                         
  -5   3   7          0.00          0.01         0.22 o                         
  -4   3   7         15.57         14.41         0.43 o                         
  -3   3   7         42.48         39.28         0.65 o                         
  -2   3   7        260.11        286.38         2.09 o                         
  -1   3   7        246.76        250.47         1.96 o                         
   0   3   7          0.05          0.15         0.08 o                         
   1   3   7         15.45         29.24         0.37 o                         
   2   3   7        117.96        129.52         1.08 o                         
   3   3   7          1.58          2.48         0.20 o                         
   4   3   7         25.56         27.32         0.37 o                         
   5   3   7         17.35         17.82         0.31 o                         
   6   3   7         66.69         73.18         1.05 o                         
   7   3   7          0.01          0.19         0.20 o                         
   8   3   7          1.88          2.48         0.36 o                         
   9   3   7         11.62         11.80         0.71 o                         
  -7   4   7          1.52          3.52         0.62 o                         
  -6   4   7         14.10         14.91         0.84 o                         
  -5   4   7         13.82         14.59         0.68 o                         
  -4   4   7          3.41          3.78         0.27 o                         
  -3   4   7          8.51          7.49         0.34 o                         
  -2   4   7         43.61         41.02         0.62 o                         
  -1   4   7        339.97        331.98         2.29 o                         
   0   4   7        196.76        201.31         1.79 o                         
   1   4   7        305.89        319.17         2.01 o                         
   2   4   7         11.31          8.77         0.26 o                         
   3   4   7        140.19        135.90         0.96 o                         
   4   4   7        294.84        326.21         2.37 o                         
   5   4   7          0.52          0.29         0.14 o                         
   6   4   7          3.76          3.82         0.28 o                         
   7   4   7          0.42          1.08         0.22 o                         
   8   4   7         80.97         77.09         1.23 o                         
   9   4   7          0.63          0.62         0.31 o                         
  -6   5   7          0.07          0.50         0.47 o                         
  -5   5   7         44.66         35.83         0.84 o                         
  -4   5   7        173.01        164.71         1.77 o                         
  -3   5   7          4.93          4.06         0.28 o                         
  -2   5   7          8.11         10.75         0.43 o                         
  -1   5   7        331.94        338.88         2.85 o                         
   0   5   7        173.13        163.56         1.43 o                         
   1   5   7        399.35        388.26         2.39 o                         
   2   5   7         69.10         56.76         0.52 o                         
   3   5   7        457.76        461.25         2.54 o                         
   4   5   7         17.01         18.91         0.31 o                         
   5   5   7         79.10         68.17         0.99 o                         
   6   5   7         49.54         43.86         0.71 o                         
   7   5   7          1.85          2.66         0.24 o                         
   8   5   7         12.58         13.73         0.60 o                         
   9   5   7         49.69         51.07         0.97 o                         
  -6   6   7         15.07         10.53         1.77 o                         
  -5   6   7         21.05         20.27         1.19 o                         
  -4   6   7         23.03         22.20         0.80 o                         
  -3   6   7          1.95          1.23         0.21 o                         
  -2   6   7         46.93         44.39         0.88 o                         
  -1   6   7          2.57          3.71         0.22 o                         
   0   6   7         47.73         42.20         0.55 o                         
   1   6   7        478.74        521.48         3.74 o                         
   2   6   7          1.31          0.50         0.09 o                         
   3   6   7         17.21         19.17         0.26 o                         
   4   6   7         73.45         76.14         0.73 o                         
   5   6   7         25.70         27.05         0.68 o                         
   6   6   7          3.36          6.15         0.33 o                         
   7   6   7         19.37         15.86         0.46 o                         
   8   6   7          7.14          6.22         0.35 o                         
   9   6   7          0.76          0.61         0.25 o                         
  10   6   7          9.67          8.51         1.26 o                         
  -6   7   7         11.62         11.60         1.89 o                         
  -5   7   7         45.99         43.48         1.48 o                         
  -4   7   7          0.27         -0.09         0.26 o                         
  -3   7   7         25.85         27.72         0.64 o                         
  -2   7   7        141.95        135.54         1.57 o                         
  -1   7   7        313.30        311.67         2.60 o                         
   0   7   7         20.35         13.94         0.32 o                         
   1   7   7        126.84        119.91         1.05 o                         
   2   7   7          5.42          3.21         0.13 o                         
   3   7   7          0.05          0.12         0.08 o                         
   4   7   7         42.67         45.43         0.48 o                         
   5   7   7        210.17        222.18         2.14 o                         
   6   7   7        151.06        156.00         1.50 o                         
   7   7   7         13.04         12.55         0.50 o                         
   8   7   7         47.60         45.55         1.04 o                         
   9   7   7          2.71          2.38         0.45 o                         
  10   7   7          4.91          5.23         1.07 o                         
  -5   8   7         12.07         10.74         1.08 o                         
  -4   8   7        108.28        112.70         2.11 o                         
  -3   8   7        141.07        140.15         1.79 o                         
  -2   8   7         88.52         90.07         1.17 o                         
  -1   8   7        843.76        849.26         6.59 o                         
   0   8   7          2.48          1.93         0.19 o                         
   1   8   7          6.17          8.42         0.31 o                         
   2   8   7         27.92         21.86         0.42 o                         
   3   8   7        354.32        335.33         2.25 o                         
   4   8   7         96.81        102.91         0.92 o                         
   5   8   7        623.94        598.80         5.47 o                         
   6   8   7         10.41         10.00         0.41 o                         
   7   8   7          3.87          4.85         0.31 o                         
   8   8   7        129.88        133.26         1.60 o                         
   9   8   7         24.49         23.34         0.81 o                         
  -5   9   7          0.51          1.77         0.88 o                         
  -4   9   7         47.59         50.15         1.63 o                         
  -3   9   7          4.22          3.56         0.49 o                         
  -2   9   7         48.54         46.15         0.94 o                         
  -1   9   7        187.09        193.25         2.04 o                         
   0   9   7        156.36        150.88         1.50 o                         
   1   9   7        303.43        320.47         2.85 o                         
   2   9   7         77.95         76.45         1.00 o                         
   3   9   7        102.54        109.22         1.67 o                         
   4   9   7        291.99        283.57         2.91 o                         
   5   9   7        126.56        125.36         1.45 o                         
   6   9   7          3.63          3.44         0.27 o                         
   7   9   7          5.42          4.72         0.29 o                         
   8   9   7          6.82          5.71         0.40 o                         
   9   9   7          6.32          3.61         0.59 o                         
  -4  10   7         33.91         41.80         2.52 o                         
  -3  10   7         13.70         14.89         1.05 o                         
  -2  10   7          0.67          0.75         0.32 o                         
  -1  10   7         23.99         22.01         0.78 o                         
   0  10   7         10.20          9.68         0.44 o                         
   1  10   7         19.30         19.38         0.62 o                         
   2  10   7          0.09          0.17         0.17 o                         
   3  10   7         23.17         27.29         0.68 o                         
   4  10   7         11.21         13.12         0.44 o                         
   5  10   7         40.04         43.35         0.74 o                         
   6  10   7          1.77          4.11         0.59 o                         
   7  10   7          0.02          0.50         0.23 o                         
   8  10   7         12.22         11.74         0.55 o                         
   9  10   7          3.28          2.43         0.55 o                         
  -3  11   7         32.27         31.46         2.27 o                         
  -2  11   7          0.96          1.29         0.43 o                         
  -1  11   7          0.05         -0.29         0.29 o                         
   0  11   7         10.08         10.80         0.59 o                         
   1  11   7          0.94          0.14         0.24 o                         
   2  11   7        196.68        191.38         2.34 o                         
   3  11   7        127.01        116.28         1.63 o                         
   4  11   7        104.07        100.50         1.44 o                         
   5  11   7         38.76         39.43         1.18 o                         
   6  11   7         25.99         30.03         0.87 o                         
   7  11   7          1.23          0.93         0.32 o                         
   8  11   7          7.07          8.44         0.57 o                         
  -2  12   7        123.38        126.69         5.36 o                         
  -1  12   7         33.03         39.08         1.12 o                         
   0  12   7         45.18         41.64         1.12 o                         
   1  12   7         25.76         23.01         0.82 o                         
   2  12   7         19.36         24.36         1.02 o                         
   3  12   7         79.15         77.87         2.06 o                         
   4  12   7         92.24         86.12         1.59 o                         
   5  12   7          1.23          0.70         0.34 o                         
   6  12   7         61.57         60.54         1.43 o                         
   7  12   7         42.50         43.37         1.37 o                         
  -1  13   7          4.75          3.94         0.69 o                         
   0  13   7        131.40        137.05         2.62 o                         
   1  13   7         21.49         22.62         1.02 o                         
   2  13   7         13.59         10.61         0.78 o                         
   3  13   7         40.33         32.06         1.15 o                         
   4  13   7         23.45         23.20         1.03 o                         
   5  13   7         24.26         28.45         1.04 o                         
   6  13   7          3.30          2.93         0.55 o                         
   0  14   7         48.92         53.69         1.91 o                         
   1  14   7         22.65         22.74         1.32 o                         
   2  14   7         94.96        104.03         2.33 o                         
   3  14   7         19.08         16.40         0.98 o                         
   4  14   7          2.75          2.71         0.69 o                         
   5  14   7          0.17          0.70         0.47 o                         
   6  14   7         58.12         63.55         2.96 o                         
  -2 -10   8          3.65          3.32         0.62 o                         
  -1 -10   8        105.03        108.30         2.17 o                         
   0 -10   8          4.04          3.22         0.59 o                         
   1 -10   8          2.56          2.18         0.56 o                         
   2 -10   8          0.61          0.53         0.82 o                         
  -4  -9   8          0.29          0.00         0.76 o                         
  -3  -9   8          6.98          7.08         0.61 o                         
  -2  -9   8        105.43        106.91         1.84 o                         
  -1  -9   8         14.81         15.33         0.75 o                         
   0  -9   8          6.37          7.63         0.80 o                         
   1  -9   8        121.59        125.53         2.03 o                         
   2  -9   8          0.69          0.33         0.32 o                         
   3  -9   8          4.41          3.99         0.53 o                         
   4  -9   8          5.62          5.40         0.82 o                         
  -5  -8   8         35.38         40.05         1.76 o                         
  -4  -8   8         14.02         17.07         1.08 o                         
  -3  -8   8          2.93          3.13         0.35 o                         
  -2  -8   8        163.32        155.40         1.94 o                         
  -1  -8   8         91.78         97.31         1.69 o                         
   0  -8   8         47.46         53.82         1.17 o                         
   1  -8   8         50.01         54.92         1.19 o                         
   2  -8   8         18.25         17.12         0.75 o                         
   3  -8   8         13.34         16.71         0.77 o                         
   4  -8   8          6.32          7.79         1.05 o                         
   5  -8   8          0.14         -0.31         0.37 o                         
  -5  -7   8          0.41         -0.04         0.71 o                         
  -4  -7   8         75.61         72.97         1.67 o                         
  -3  -7   8         27.72         30.37         0.73 o                         
  -2  -7   8        112.71        111.37         1.51 o                         
  -1  -7   8         71.73         67.29         1.16 o                         
   0  -7   8         77.11         79.43         1.37 o                         
   1  -7   8         18.31         15.83         0.54 o                         
   2  -7   8        326.92        330.44         3.18 o                         
   3  -7   8          3.95          5.34         0.40 o                         
   4  -7   8         93.29         89.82         1.73 o                         
   5  -7   8        137.41        130.87         1.96 o                         
   6  -7   8          0.00          0.51         0.57 o                         
  -6  -6   8         15.67         14.46         1.47 o                         
  -5  -6   8         15.75         13.52         0.66 o                         
  -4  -6   8         59.95         59.85         1.11 o                         
  -3  -6   8          3.25          4.71         0.37 o                         
  -2  -6   8        176.65        175.62         2.00 o                         
  -1  -6   8        204.09        219.65         2.29 o                         
   0  -6   8        107.36        108.75         1.33 o                         
   1  -6   8         20.30         18.05         0.57 o                         
   2  -6   8          8.00          9.05         0.42 o                         
   3  -6   8          7.52          8.73         0.46 o                         
   4  -6   8         49.76         49.15         1.08 o                         
   5  -6   8          0.41          0.74         0.34 o                         
   6  -6   8         29.86         28.41         1.03 o                         
  -6  -5   8          1.63          1.74         0.66 o                         
  -5  -5   8         17.88         20.38         0.83 o                         
  -4  -5   8         14.82         15.09         0.56 o                         
  -3  -5   8          6.11          6.40         0.35 o                         
  -2  -5   8          0.40          0.30         0.15 o                         
  -1  -5   8         16.50         16.51         0.43 o                         
   0  -5   8          6.78          8.90         0.34 o                         
   1  -5   8         99.54        101.70         0.99 o                         
   2  -5   8         66.32         63.57         0.82 o                         
   3  -5   8         29.67         26.20         0.66 o                         
   4  -5   8         98.67        100.76         1.41 o                         
   5  -5   8         46.21         44.16         1.18 o                         
   6  -5   8         72.44         71.10         1.58 o                         
   7  -5   8         14.03         12.10         1.58 o                         
  -6  -4   8         16.64         14.60         0.96 o                         
  -5  -4   8          0.35          0.42         0.29 o                         
  -4  -4   8        120.85        118.51         1.50 o                         
  -3  -4   8        103.64         98.46         1.09 o                         
  -2  -4   8         86.38         83.75         0.94 o                         
  -1  -4   8         48.35         41.23         0.66 o                         
   0  -4   8        158.14        167.99         1.60 o                         
   1  -4   8         29.06         33.53         0.48 o                         
   2  -4   8         73.65         68.44         1.19 o                         
   3  -4   8        155.63        148.83         1.47 o                         
   4  -4   8          7.01          6.07         0.43 o                         
   5  -4   8        101.64        101.19         1.78 o                         
   6  -4   8         17.71         17.31         0.82 o                         
   7  -4   8         13.70         11.97         0.80 o                         
  -6  -3   8          1.56          1.21         0.56 o                         
  -5  -3   8         22.28         21.73         0.77 o                         
  -4  -3   8          1.57          1.18         0.26 o                         
  -3  -3   8         71.86         69.41         0.95 o                         
  -2  -3   8         76.40         76.24         0.79 o                         
  -1  -3   8        233.51        236.43         1.97 o                         
   0  -3   8        545.86        518.45         3.73 o                         
   1  -3   8         81.13         93.02         0.84 o                         
   2  -3   8        218.60        203.00         1.51 o                         
   3  -3   8         54.63         54.51         1.02 o                         
   4  -3   8         70.65         64.97         1.06 o                         
   5  -3   8        172.60        171.86         2.23 o                         
   6  -3   8        256.83        253.98         3.77 o                         
   7  -3   8         62.76         66.14         1.55 o                         
  -7  -2   8         82.59         77.63         4.89 o                         
  -6  -2   8          2.13          1.45         0.39 o                         
  -5  -2   8         54.66         52.18         1.37 o                         
  -4  -2   8         48.32         47.24         1.47 o                         
  -3  -2   8         36.88         39.32         0.73 o                         
  -2  -2   8          1.07          0.92         0.15 o                         
  -1  -2   8        289.48        286.89         2.13 o                         
   0  -2   8        310.34        296.66         2.07 o                         
   1  -2   8        576.10        576.50         4.11 o                         
   2  -2   8         43.19         46.99         1.59 o                         
   3  -2   8         18.22         15.11         0.37 o                         
   4  -2   8        249.21        248.21         2.51 o                         
   5  -2   8          0.87          0.97         0.25 o                         
   6  -2   8          1.80          1.84         0.36 o                         
   7  -2   8        331.05        337.23         4.28 o                         
   8  -2   8          4.58          6.02         0.74 o                         
  -7  -1   8          5.82          5.36         0.86 o                         
  -6  -1   8          2.09          2.76         0.43 o                         
  -5  -1   8         64.53         67.09         1.14 o                         
  -4  -1   8        268.70        264.85         3.28 o                         
  -3  -1   8          9.40          7.41         0.36 o                         
  -2  -1   8         26.36         27.16         0.40 o                         
  -1  -1   8        606.83        595.87         4.25 o                         
   0  -1   8        223.92        226.48         1.71 o                         
   1  -1   8          0.18          0.79         0.10 o                         
   2  -1   8          5.00          3.77         0.22 o                         
   3  -1   8        106.88         99.16         1.11 o                         
   4  -1   8         14.25         14.24         0.46 o                         
   5  -1   8         84.81         82.01         1.30 o                         
   6  -1   8         14.62         11.63         0.64 o                         
   7  -1   8         10.96         11.39         0.79 o                         
   8  -1   8          8.18          8.46         0.74 o                         
  -7   0   8         20.97         19.67         1.42 o                         
  -6   0   8          8.40          9.89         0.68 o                         
  -5   0   8         14.10         12.93         0.58 o                         
  -4   0   8          2.73          3.82         0.33 o                         
  -3   0   8          0.50          1.16         0.18 o                         
  -2   0   8         17.11         15.61         0.33 o                         
  -1   0   8        172.12        183.25         1.44 o                         
   0   0   8         44.28         51.04         0.71 o                         
   1   0   8          6.48         10.55         0.27 o                         
   2   0   8        248.29        252.42         2.47 o                         
   3   0   8          0.01          0.23         0.11 o                         
   4   0   8        139.82        141.98         1.42 o                         
   5   0   8         29.87         31.64         0.97 o                         
   6   0   8        100.62         97.87         1.72 o                         
   7   0   8          1.91          2.70         0.40 o                         
   8   0   8          6.67          9.04         0.70 o                         
   9   0   8          1.35          1.51         0.95 o                         
  -7   1   8         62.37         63.30         2.96 o                         
  -6   1   8          8.73          9.89         1.02 o                         
  -5   1   8        168.48        162.84         1.94 o                         
  -4   1   8          1.35          2.42         0.28 o                         
  -3   1   8          4.66          4.58         0.27 o                         
  -2   1   8          0.92          1.43         0.18 o                         
  -1   1   8         43.08         46.69         0.49 o                         
   0   1   8        184.17        187.33         1.69 o                         
   1   1   8        416.91        413.34         3.00 o                         
   2   1   8        495.27        487.61         3.49 o                         
   3   1   8        233.29        233.27         1.73 o                         
   4   1   8         49.35         50.72         0.64 o                         
   5   1   8          0.40          0.76         0.16 o                         
   6   1   8         73.20         72.32         1.20 o                         
   7   1   8         72.37         72.81         1.50 o                         
   8   1   8         85.04         84.17         1.74 o                         
   9   1   8          0.18          0.00         0.76 o                         
  -7   2   8         12.87         11.98         2.40 o                         
  -6   2   8         15.86         15.11         0.78 o                         
  -5   2   8         77.00         72.24         1.20 o                         
  -4   2   8         41.35         42.10         0.79 o                         
  -3   2   8         26.49         26.60         0.54 o                         
  -2   2   8        261.11        265.63         2.02 o                         
  -1   2   8         14.77         17.60         0.34 o                         
   0   2   8        112.91        115.54         0.99 o                         
   1   2   8         15.18         18.15         0.32 o                         
   2   2   8        328.41        358.21         2.57 o                         
   3   2   8        718.87        749.42         5.11 o                         
   4   2   8        744.89        763.75         4.66 o                         
   5   2   8        119.67        107.73         0.98 o                         
   6   2   8        320.73        320.90         2.71 o                         
   7   2   8          1.22          1.62         0.36 o                         
   8   2   8         21.42         21.30         0.92 o                         
   9   2   8         27.33         26.71         1.05 o                         
  -6   3   8          2.72          3.26         0.46 o                         
  -5   3   8          5.02          4.54         0.44 o                         
  -4   3   8          1.38          1.73         0.23 o                         
  -3   3   8        112.00        107.49         1.20 o                         
  -2   3   8          3.16          4.44         0.22 o                         
  -1   3   8        245.61        248.17         1.69 o                         
   0   3   8         75.72         82.13         0.67 o                         
   1   3   8          0.68          0.36         0.10 o                         
   2   3   8         15.53         16.02         0.27 o                         
   3   3   8        285.31        286.11         2.11 o                         
   4   3   8         14.84         15.37         0.26 o                         
   5   3   8        401.07        407.44         2.98 o                         
   6   3   8        131.08        129.16         1.30 o                         
   7   3   8        276.86        273.16         3.01 o                         
   8   3   8        416.37        412.00         8.50 o                         
   9   3   8          0.38          0.93         0.44 o                         
  -6   4   8          0.77          1.33         0.54 o                         
  -5   4   8          7.92          6.12         0.49 o                         
  -4   4   8          4.27          5.12         0.35 o                         
  -3   4   8          3.01          3.47         0.27 o                         
  -2   4   8         54.59         55.67         0.76 o                         
  -1   4   8          1.93          2.52         0.17 o                         
   0   4   8         33.58         38.56         0.48 o                         
   1   4   8        165.36        172.11         1.28 o                         
   2   4   8        401.74        424.36         3.04 o                         
   3   4   8         34.54         33.25         0.40 o                         
   4   4   8        130.05        127.31         1.04 o                         
   5   4   8          2.86          2.05         0.15 o                         
   6   4   8          1.06          2.26         0.20 o                         
   7   4   8        304.12        306.81         2.98 o                         
   8   4   8        181.73        177.36         2.62 o                         
   9   4   8          0.06          0.01         0.40 o                         
  -6   5   8         13.62         12.99         2.96 o                         
  -5   5   8         41.38         36.08         1.21 o                         
  -4   5   8         13.72         12.59         0.54 o                         
  -3   5   8         88.38         91.97         1.25 o                         
  -2   5   8        117.63        109.82         1.34 o                         
  -1   5   8          0.05          0.76         0.24 o                         
   0   5   8         49.88         46.71         0.60 o                         
   1   5   8          3.24          6.45         0.19 o                         
   2   5   8         66.65         57.19         0.54 o                         
   3   5   8         10.48          7.22         0.25 o                         
   4   5   8         85.09         74.84         0.71 o                         
   5   5   8         85.61         87.68         1.03 o                         
   6   5   8         25.28         27.03         0.60 o                         
   7   5   8          0.40          0.84         0.21 o                         
   8   5   8         13.87         13.57         0.51 o                         
   9   5   8        104.53        103.85         1.66 o                         
  10   5   8          5.09          5.36         1.89 o                         
  -5   6   8         23.47         26.66         1.36 o                         
  -4   6   8          0.12          0.05         0.30 o                         
  -3   6   8         66.75         59.40         0.92 o                         
  -2   6   8        139.56        143.47         1.60 o                         
  -1   6   8         45.49         49.17         0.91 o                         
   0   6   8        187.78        161.97         1.72 o                         
   1   6   8          2.33          5.00         0.22 o                         
   2   6   8       1018.70       1027.46         6.21 o                         
   3   6   8        333.86        359.38         2.12 o                         
   4   6   8          9.91         10.74         0.26 o                         
   5   6   8         27.34         26.01         0.48 o                         
   6   6   8         23.71         20.91         0.69 o                         
   7   6   8         79.61         77.45         1.07 o                         
   8   6   8         26.10         25.51         0.60 o                         
   9   6   8         15.55         16.53         0.70 o                         
  10   6   8         30.39         31.71         2.65 o                         
  -5   7   8         48.01         44.04         2.16 o                         
  -4   7   8          4.52          4.14         0.52 o                         
  -3   7   8         16.51         12.53         0.64 o                         
  -2   7   8        206.94        201.12         2.11 o                         
  -1   7   8         15.77         10.99         0.48 o                         
   0   7   8         26.25         33.10         0.62 o                         
   1   7   8         57.66         67.30         0.91 o                         
   2   7   8          1.20          5.27         0.20 o                         
   3   7   8         72.36         62.31         0.56 o                         
   4   7   8         20.26         17.82         0.31 o                         
   5   7   8          6.28          8.26         0.42 o                         
   6   7   8          1.50          1.45         0.20 o                         
   7   7   8         13.67         13.54         0.48 o                         
   8   7   8         43.19         39.30         0.79 o                         
   9   7   8         10.91          9.73         0.66 o                         
  -5   8   8          6.25          5.48         1.45 o                         
  -4   8   8          5.22          6.42         0.64 o                         
  -3   8   8         21.98         24.45         0.95 o                         
  -2   8   8          6.84          5.97         0.46 o                         
  -1   8   8        161.23        181.77         2.17 o                         
   0   8   8          1.06          0.75         0.18 o                         
   1   8   8         49.49         52.05         0.80 o                         
   2   8   8         28.41         19.02         0.41 o                         
   3   8   8        372.71        366.43         2.81 o                         
   4   8   8        493.56        457.41         3.35 o                         
   5   8   8          2.93          2.80         0.24 o                         
   6   8   8         96.68         87.31         1.16 o                         
   7   8   8          1.48          1.29         0.22 o                         
   8   8   8         41.64         39.64         0.80 o                         
   9   8   8         45.00         47.25         1.06 o                         
  -4   9   8         32.54         31.72         1.33 o                         
  -3   9   8          0.59          0.63         0.37 o                         
  -2   9   8         12.12         12.27         0.62 o                         
  -1   9   8          6.41          4.91         0.43 o                         
   0   9   8          0.06          0.12         0.19 o                         
   1   9   8         56.59         45.66         0.85 o                         
   2   9   8          0.11          1.15         0.23 o                         
   3   9   8         26.94         24.92         0.71 o                         
   4   9   8         44.04         41.18         0.80 o                         
   5   9   8        856.71        883.54         7.85 o                         
   6   9   8         77.70         72.28         1.16 o                         
   7   9   8         85.00         85.67         1.68 o                         
   8   9   8         91.56         88.12         1.36 o                         
   9   9   8         21.68         22.31         1.13 o                         
  -4  10   8         67.71         71.88         3.34 o                         
  -3  10   8        109.99        119.63         2.64 o                         
  -2  10   8        228.75        221.12         2.94 o                         
  -1  10   8         62.66         65.12         1.24 o                         
   0  10   8          0.06          0.16         0.22 o                         
   1  10   8         91.98         93.53         1.35 o                         
   2  10   8         13.87         10.98         0.51 o                         
   3  10   8         12.38         11.21         0.50 o                         
   4  10   8          7.69          5.42         0.37 o                         
   5  10   8         62.50         62.59         1.20 o                         
   6  10   8         12.16         13.14         0.58 o                         
   7  10   8         25.43         24.32         0.81 o                         
   8  10   8         60.97         63.33         1.32 o                         
   9  10   8          0.00         -0.31         0.41 o                         
  -3  11   8        165.56        171.67         7.57 o                         
  -2  11   8          0.92          0.35         0.44 o                         
  -1  11   8         83.03         96.67         1.65 o                         
   0  11   8         59.42         54.37         1.24 o                         
   1  11   8         28.09         27.31         0.86 o                         
   2  11   8        235.11        217.96         2.60 o                         
   3  11   8          6.29          4.26         0.37 o                         
   4  11   8        112.97        115.49         1.61 o                         
   5  11   8         70.98         69.46         1.60 o                         
   6  11   8         47.09         44.41         1.19 o                         
   7  11   8          0.63          0.33         0.33 o                         
   8  11   8         35.42         39.42         1.21 o                         
  -2  12   8         54.11         59.14         3.15 o                         
  -1  12   8        167.42        182.41         2.73 o                         
   0  12   8          6.73          7.06         0.58 o                         
   1  12   8         33.00         39.40         1.07 o                         
   2  12   8          6.24          5.93         0.50 o                         
   3  12   8          8.94          8.97         0.69 o                         
   4  12   8          1.61          1.83         0.36 o                         
   5  12   8          2.40          2.37         0.59 o                         
   6  12   8         28.88         28.26         1.02 o                         
   7  12   8          2.04          1.61         0.40 o                         
  -1  13   8          0.03          0.63         0.52 o                         
   0  13   8         20.82         21.04         1.24 o                         
   1  13   8        179.57        191.46         3.25 o                         
   2  13   8         13.44         15.39         0.93 o                         
   3  13   8          6.06          8.74         0.73 o                         
   4  13   8          0.26          0.17         0.35 o                         
   5  13   8         70.76         78.70         1.70 o                         
   6  13   8         18.08         16.86         1.64 o                         
   7  13   8          0.10          0.25         0.69 o                         
   0  14   8          1.94          3.80         0.71 o                         
   1  14   8         40.30         41.53         1.63 o                         
   2  14   8         34.22         35.29         1.69 o                         
   3  14   8         45.79         48.54         2.21 o                         
   4  14   8         24.45         30.32         3.12 o                         
   5  14   8         63.74         69.77         2.21 o                         
  -2  -9   9          0.00          0.05         0.51 o                         
  -1  -9   9          0.92          0.69         0.51 o                         
   0  -9   9          0.83          1.20         0.76 o                         
   1  -9   9         23.05         23.89         1.83 o                         
   2  -9   9         11.14          9.58         1.39 o                         
  -3  -8   9         47.28         48.04         3.09 o                         
  -2  -8   9          3.66          3.60         0.52 o                         
  -1  -8   9          9.07          9.89         0.80 o                         
   0  -8   9          1.59          1.65         0.56 o                         
   1  -8   9         36.24         37.93         1.60 o                         
   2  -8   9         18.89         21.75         0.84 o                         
   3  -8   9         96.38         94.22         1.81 o                         
   4  -8   9         46.31         46.66         1.91 o                         
  -4  -7   9          1.16          1.91         0.52 o                         
  -3  -7   9         19.55         21.97         0.88 o                         
  -2  -7   9         65.40         67.77         1.53 o                         
  -1  -7   9        192.83        192.94         3.38 o                         
   0  -7   9         12.01         10.26         0.60 o                         
   1  -7   9         23.07         20.68         0.68 o                         
   2  -7   9         12.41         13.62         0.70 o                         
   3  -7   9         16.40         18.74         0.77 o                         
   4  -7   9         13.96         14.54         0.80 o                         
   5  -7   9         60.98         65.24         2.11 o                         
  -5  -6   9         16.38         18.61         1.21 o                         
  -4  -6   9         18.99         20.09         0.81 o                         
  -3  -6   9         30.75         33.50         0.92 o                         
  -2  -6   9         80.65         84.64         1.35 o                         
  -1  -6   9          1.96          3.23         0.46 o                         
   0  -6   9         43.21         40.02         0.88 o                         
   1  -6   9         31.32         32.79         0.64 o                         
   2  -6   9          1.73          3.30         0.30 o                         
   3  -6   9         61.78         59.09         1.04 o                         
   4  -6   9         99.52         98.70         1.57 o                         
   5  -6   9        155.51        157.10         2.46 o                         
   6  -6   9         23.85         24.68         1.48 o                         
  -5  -5   9         71.28         68.80         1.94 o                         
  -4  -5   9         10.53         10.73         1.00 o                         
  -3  -5   9          8.63          9.21         0.53 o                         
  -2  -5   9         11.94         10.83         0.48 o                         
  -1  -5   9        121.31        122.64         1.37 o                         
   0  -5   9          1.01          1.23         0.22 o                         
   1  -5   9         87.57         83.17         1.04 o                         
   2  -5   9         27.90         27.87         0.53 o                         
   3  -5   9         75.33         79.13         1.19 o                         
   4  -5   9         82.99         78.22         1.24 o                         
   5  -5   9          1.10          1.27         0.36 o                         
   6  -5   9          5.25          4.67         0.55 o                         
  -6  -4   9         30.96         26.54         2.77 o                         
  -5  -4   9          0.46          0.20         0.38 o                         
  -4  -4   9          2.76          1.62         0.34 o                         
  -3  -4   9         36.53         38.80         1.01 o                         
  -2  -4   9         14.83         17.52         0.48 o                         
  -1  -4   9        345.35        327.39         2.65 o                         
   0  -4   9          6.45          5.24         0.39 o                         
   1  -4   9        110.34         95.81         1.11 o                         
   2  -4   9         94.79         95.28         1.04 o                         
   3  -4   9        104.47        106.10         1.39 o                         
   4  -4   9         15.28         17.91         0.64 o                         
   5  -4   9         32.65         31.33         0.97 o                         
   6  -4   9          2.51          2.44         0.42 o                         
   7  -4   9         24.66         26.27         1.21 o                         
  -6  -3   9          0.40          0.41         0.85 o                         
  -5  -3   9          5.94          7.79         0.61 o                         
  -4  -3   9        108.74        102.86         1.69 o                         
  -3  -3   9          0.19          0.13         0.19 o                         
  -2  -3   9          4.64          4.28         0.25 o                         
  -1  -3   9        173.33        185.20         1.67 o                         
   0  -3   9          1.63          1.58         0.18 o                         
   1  -3   9         69.05         55.51         0.68 o                         
   2  -3   9          0.67          1.55         0.24 o                         
   3  -3   9         62.70         44.08         0.73 o                         
   4  -3   9        134.58        132.36         1.88 o                         
   5  -3   9         10.34          7.79         0.56 o                         
   6  -3   9          0.00          0.77         0.33 o                         
   7  -3   9        140.18        138.60         2.38 o                         
  -6  -2   9         79.86         81.12         2.79 o                         
  -5  -2   9         10.33         11.42         0.68 o                         
  -4  -2   9         37.17         36.55         0.97 o                         
  -3  -2   9         24.66         21.23         0.64 o                         
  -2  -2   9        197.62        191.11         1.75 o                         
  -1  -2   9        461.04        433.68         3.29 o                         
   0  -2   9         19.46         21.24         0.41 o                         
   1  -2   9         16.81         25.99         0.43 o                         
   2  -2   9          6.11          7.14         0.27 o                         
   3  -2   9         36.22         31.01         0.59 o                         
   4  -2   9          5.05          5.21         0.37 o                         
   5  -2   9         39.36         46.04         1.10 o                         
   6  -2   9         44.11         47.04         1.19 o                         
   7  -2   9          3.30          3.68         0.50 o                         
   8  -2   9         29.78         28.50         2.21 o                         
  -6  -1   9        272.02        263.66         3.89 o                         
  -5  -1   9         97.01         96.92         1.44 o                         
  -4  -1   9         52.34         49.46         1.13 o                         
  -3  -1   9         16.74         17.10         0.82 o                         
  -2  -1   9         50.46         48.61         0.72 o                         
  -1  -1   9         48.41         51.29         0.76 o                         
   0  -1   9        272.85        270.79         2.41 o                         
   1  -1   9         25.35         15.32         0.29 o                         
   2  -1   9         12.99         10.41         0.29 o                         
   3  -1   9          1.80          0.41         0.16 o                         
   4  -1   9         13.38         10.68         0.44 o                         
   5  -1   9        304.86        294.03         3.56 o                         
   6  -1   9          2.75          2.36         0.39 o                         
   7  -1   9          4.46          3.91         0.47 o                         
   8  -1   9          0.71          0.63         0.41 o                         
  -6   0   9         66.23         65.26         1.53 o                         
  -5   0   9        301.79        305.27         3.05 o                         
  -4   0   9        844.14        838.00         7.15 o                         
  -3   0   9        158.74        160.55         2.95 o                         
  -2   0   9        375.01        365.03         2.90 o                         
  -1   0   9         75.94         70.70         0.91 o                         
   0   0   9          2.27          3.92         0.21 o                         
   1   0   9        102.06        106.75         1.05 o                         
   2   0   9        670.17        708.14         4.62 o                         
   3   0   9         48.15         45.29         0.64 o                         
   4   0   9        126.05        124.01         1.47 o                         
   5   0   9         21.02         23.03         0.75 o                         
   6   0   9         55.63         52.59         1.47 o                         
   7   0   9          0.31         -0.10         0.30 o                         
   8   0   9          0.44          0.59         0.36 o                         
   9   0   9          1.36          3.59         1.70 o                         
  -6   1   9          0.02          0.04         0.42 o                         
  -5   1   9         87.35         84.97         1.34 o                         
  -4   1   9        247.83        247.03         2.69 o                         
  -3   1   9       1573.78       1546.04        10.58 o                         
  -2   1   9        411.59        395.73         3.72 o                         
  -1   1   9        605.95        590.35         3.78 o                         
   0   1   9         86.20         89.96         0.84 o                         
   1   1   9        135.07        147.27         1.39 o                         
   2   1   9        273.76        289.46         2.26 o                         
   3   1   9         28.67         31.11         0.45 o                         
   4   1   9          2.47          2.48         0.18 o                         
   5   1   9         52.62         49.44         0.96 o                         
   6   1   9         12.17         12.65         0.62 o                         
   7   1   9         28.48         28.48         0.94 o                         
   8   1   9         11.28         10.65         0.72 o                         
   9   1   9         16.25         14.25         1.77 o                         
  -6   2   9         39.00         42.21         1.60 o                         
  -5   2   9         86.98         86.14         1.55 o                         
  -4   2   9        142.26        145.39         1.87 o                         
  -3   2   9         47.87         46.17         0.75 o                         
  -2   2   9          5.01          4.89         0.27 o                         
  -1   2   9        823.83        790.96         4.93 o                         
   0   2   9        710.14        692.36         4.36 o                         
   1   2   9        301.43        275.32         1.91 o                         
   2   2   9        492.11        501.41         3.53 o                         
   3   2   9        229.92        226.11         1.77 o                         
   4   2   9          5.60          6.42         0.35 o                         
   5   2   9         55.73         61.89         0.93 o                         
   6   2   9          8.67          6.10         0.37 o                         
   7   2   9        164.20        159.90         2.27 o                         
   8   2   9         67.76         69.59         1.55 o                         
   9   2   9          1.34          0.44         0.76 o                         
  -6   3   9         43.07         42.99         2.65 o                         
  -5   3   9         24.62         26.91         1.08 o                         
  -4   3   9          1.17          1.73         0.33 o                         
  -3   3   9         78.94         80.04         1.03 o                         
  -2   3   9          0.12          0.39         0.16 o                         
  -1   3   9        410.64        400.92         2.89 o                         
   0   3   9         63.85         65.79         0.64 o                         
   1   3   9       1821.45       1799.79        12.06 o                         
   2   3   9          3.55          4.68         0.40 o                         
   3   3   9        279.16        252.76         1.81 o                         
   4   3   9         11.18         15.09         0.25 o                         
   5   3   9         36.33         33.53         0.58 o                         
   6   3   9         26.37         23.74         0.60 o                         
   7   3   9          3.62          3.07         0.41 o                         
   8   3   9        137.83        138.16         2.28 o                         
   9   3   9          0.04          0.50         0.40 o                         
  -6   4   9         83.35         84.11         3.78 o                         
  -5   4   9          1.33          1.20         0.44 o                         
  -4   4   9        285.42        274.37         3.49 o                         
  -3   4   9         91.21         91.80         1.25 o                         
  -2   4   9          7.36          8.37         0.34 o                         
  -1   4   9        286.02        286.18         2.20 o                         
   0   4   9         28.81         24.44         0.32 o                         
   1   4   9        188.26        176.41         1.54 o                         
   2   4   9         53.45         50.74         0.69 o                         
   3   4   9       1034.42       1000.95         6.75 o                         
   4   4   9         45.58         47.47         0.54 o                         
   5   4   9        521.14        499.14         4.56 o                         
   6   4   9        240.13        244.05         2.63 o                         
   7   4   9        268.20        274.85         3.08 o                         
   8   4   9        116.60        115.00         1.99 o                         
   9   4   9         34.45         33.22         1.11 o                         
  -5   5   9         68.36         62.69         1.66 o                         
  -4   5   9         53.86         49.70         1.39 o                         
  -3   5   9         37.99         33.85         0.86 o                         
  -2   5   9        305.92        298.03         3.36 o                         
  -1   5   9        152.87        150.41         1.50 o                         
   0   5   9         96.23         93.61         0.90 o                         
   1   5   9        258.40        256.97         2.05 o                         
   2   5   9        132.90        147.77         1.23 o                         
   3   5   9         32.07         31.36         0.46 o                         
   4   5   9        104.04        106.29         0.93 o                         
   5   5   9        933.18        928.77         7.34 o                         
   6   5   9         40.44         38.90         1.11 o                         
   7   5   9        220.80        215.04         2.29 o                         
   8   5   9         78.86         83.01         1.40 o                         
   9   5   9         95.43         96.76         1.98 o                         
  -5   6   9        113.46        103.65         3.19 o                         
  -4   6   9         34.30         35.12         1.12 o                         
  -3   6   9         30.38         25.05         0.95 o                         
  -2   6   9        185.93        167.24         2.28 o                         
  -1   6   9         44.57         35.87         0.90 o                         
   0   6   9         45.02         31.57         0.58 o                         
   1   6   9        103.92        107.77         1.14 o                         
   2   6   9         34.57         37.46         0.51 o                         
   3   6   9        105.74        103.48         1.00 o                         
   4   6   9          2.88          4.13         0.20 o                         
   5   6   9          8.58          7.81         0.33 o                         
   6   6   9          5.51          5.35         0.35 o                         
   7   6   9        372.85        359.35         4.53 o                         
   8   6   9         34.89         34.91         1.30 o                         
   9   6   9         64.93         62.87         1.26 o                         
  -5   7   9          1.61          1.51         1.01 o                         
  -4   7   9         23.63         24.53         1.11 o                         
  -3   7   9        249.47        233.26         3.29 o                         
  -2   7   9        225.30        204.59         2.40 o                         
  -1   7   9        483.10        429.53         4.50 o                         
   0   7   9        429.70        383.33         3.28 o                         
   1   7   9        141.78        108.56         1.18 o                         
   2   7   9        312.16        265.86         2.28 o                         
   3   7   9          7.14          4.05         0.31 o                         
   4   7   9          0.60          1.17         0.15 o                         
   5   7   9        113.48        115.53         1.42 o                         
   6   7   9        127.09        129.58         1.54 o                         
   7   7   9         40.25         38.86         0.74 o                         
   8   7   9         18.86         19.33         0.65 o                         
   9   7   9         82.67         77.60         1.97 o                         
  -4   8   9          0.20         -0.02         0.39 o                         
  -3   8   9          4.78          6.58         0.61 o                         
  -2   8   9         54.88         57.49         1.23 o                         
  -1   8   9        226.98        195.80         2.34 o                         
   0   8   9          3.06          5.72         0.43 o                         
   1   8   9        177.04        134.54         2.11 o                         
   2   8   9         64.42         48.48         0.89 o                         
   3   8   9        168.27        143.95         1.55 o                         
   4   8   9        635.37        616.63         5.12 o                         
   5   8   9        367.47        357.04         3.55 o                         
   6   8   9         59.85         60.76         1.05 o                         
   7   8   9          2.14          1.72         0.27 o                         
   8   8   9         25.37         24.81         0.75 o                         
   9   8   9        130.07        121.12         2.11 o                         
  -4   9   9          5.29          5.77         0.91 o                         
  -3   9   9         30.52         35.39         1.19 o                         
  -2   9   9         80.07         74.97         1.34 o                         
  -1   9   9        202.69        209.55         2.70 o                         
   0   9   9        102.22        101.48         1.43 o                         
   1   9   9        168.26        134.63         1.67 o                         
   2   9   9        263.97        246.47         2.74 o                         
   3   9   9        110.73         83.38         1.26 o                         
   4   9   9         25.53         18.57         0.57 o                         
   5   9   9        115.12        102.51         1.64 o                         
   6   9   9          2.46          3.26         0.37 o                         
   7   9   9         65.88         61.70         1.08 o                         
   8   9   9          2.11          1.07         0.31 o                         
   9   9   9          1.85          3.12         0.85 o                         
  -3  10   9         10.51         13.29         1.23 o                         
  -2  10   9          8.42         10.40         0.88 o                         
  -1  10   9         58.47         58.98         1.31 o                         
   0  10   9        179.90        164.63         2.18 o                         
   1  10   9          0.11          0.45         0.27 o                         
   2  10   9        258.66        253.58         2.86 o                         
   3  10   9        121.64        100.72         1.47 o                         
   4  10   9          2.07          2.30         0.28 o                         
   5  10   9         34.94         41.81         0.99 o                         
   6  10   9        352.74        352.68         4.13 o                         
   7  10   9         41.90         38.18         0.85 o                         
   8  10   9        110.21        115.90         2.13 o                         
  -2  11   9         54.27         61.91         1.86 o                         
  -1  11   9         80.13         89.73         1.72 o                         
   0  11   9         99.77        111.43         2.88 o                         
   1  11   9         37.23         43.63         1.08 o                         
   2  11   9          4.74          3.26         0.37 o                         
   3  11   9          7.74          5.92         0.50 o                         
   4  11   9        112.12        105.71         1.55 o                         
   5  11   9        104.14         94.33         1.62 o                         
   6  11   9         14.31         12.96         0.82 o                         
   7  11   9         28.03         29.67         1.02 o                         
   8  11   9          8.89         11.42         1.21 o                         
  -1  12   9        325.59        351.23         4.61 o                         
   0  12   9          9.18         14.75         0.84 o                         
   1  12   9         41.06         48.66         1.19 o                         
   2  12   9        155.61        165.35         2.44 o                         
   3  12   9         71.03         73.10         1.45 o                         
   4  12   9          0.57          0.65         0.29 o                         
   5  12   9          0.46          0.25         0.34 o                         
   6  12   9         15.12         17.82         0.88 o                         
   7  12   9         65.48         63.23         1.91 o                         
  -1  13   9         76.08         87.58         3.91 o                         
   0  13   9          1.14          0.53         0.45 o                         
   1  13   9        306.69        341.29        10.03 o                         
   2  13   9         84.84         88.81         1.97 o                         
   3  13   9        200.56        210.30         3.44 o                         
   4  13   9        119.09        131.28         2.53 o                         
   5  13   9         74.84         77.10         2.12 o                         
   6  13   9          7.02          5.26         0.74 o                         
   1  14   9         21.27         22.44         1.58 o                         
   2  14   9          1.24         -0.25         0.57 o                         
   3  14   9        152.46        171.85         4.67 o                         
   4  14   9         46.10         43.88         2.08 o                         
   5  14   9        220.55        240.20         6.12 o                         
  -2  -8  10         25.45         35.55         2.40 o                         
  -1  -8  10         25.64         26.27         1.43 o                         
   0  -8  10        339.67        355.76         8.90 o                         
   1  -8  10         49.00         47.03         2.52 o                         
   2  -8  10        198.10        194.65         6.91 o                         
  -3  -7  10          3.77          2.21         1.01 o                         
  -2  -7  10         64.63         69.49         2.26 o                         
  -1  -7  10          0.06         -0.04         0.49 o                         
   0  -7  10        139.89        157.44         2.84 o                         
   1  -7  10         20.02         19.31         1.26 o                         
   2  -7  10        143.65        158.10         2.83 o                         
   3  -7  10          3.27          2.97         0.55 o                         
   4  -7  10         22.61         24.21         1.89 o                         
  -4  -6  10         59.00         60.08         2.10 o                         
  -3  -6  10         14.07         15.29         1.55 o                         
  -2  -6  10         19.11         20.66         0.95 o                         
  -1  -6  10        189.22        194.06         3.25 o                         
   0  -6  10         34.16         40.10         1.27 o                         
   1  -6  10          5.08          4.88         0.57 o                         
   2  -6  10         60.37         72.76         1.54 o                         
   3  -6  10          0.00         -0.02         0.26 o                         
   4  -6  10         44.56         47.85         1.66 o                         
   5  -6  10         12.34         11.00         0.82 o                         
  -5  -5  10         13.82         14.75         1.83 o                         
  -4  -5  10         61.42         56.18         1.43 o                         
  -3  -5  10         20.32         20.17         0.91 o                         
  -2  -5  10         25.44         26.23         1.28 o                         
  -1  -5  10         18.80         16.45         1.03 o                         
   0  -5  10         32.78         28.63         0.93 o                         
   1  -5  10          0.50          0.04         0.22 o                         
   2  -5  10        166.43        180.07         2.61 o                         
   3  -5  10         32.69         31.69         0.74 o                         
   4  -5  10        306.73        334.66         4.99 o                         
   5  -5  10        221.54        222.39         3.08 o                         
   6  -5  10         57.37         65.80         1.78 o                         
  -5  -4  10         94.47         99.59         5.33 o                         
  -4  -4  10         10.87         10.75         0.88 o                         
  -3  -4  10         33.27         30.51         0.90 o                         
  -2  -4  10        105.05         91.44         1.26 o                         
  -1  -4  10          0.39          0.75         0.24 o                         
   0  -4  10        113.84         99.59         1.39 o                         
   1  -4  10        120.25        109.44         1.57 o                         
   2  -4  10          0.02          0.12         0.17 o                         
   3  -4  10         32.54         29.78         0.76 o                         
   4  -4  10         36.37         41.74         1.05 o                         
   5  -4  10          0.14          0.12         0.27 o                         
   6  -4  10          0.02          0.22         0.35 o                         
  -5  -3  10          1.07          0.98         0.52 o                         
  -4  -3  10         30.47         25.93         1.39 o                         
  -3  -3  10          0.10          0.09         0.24 o                         
  -2  -3  10         48.27         40.22         0.75 o                         
  -1  -3  10         14.39         12.07         0.64 o                         
   0  -3  10        154.56        115.41         1.49 o                         
   1  -3  10        129.96        146.25         1.87 o                         
   2  -3  10         24.82         14.58         0.53 o                         
   3  -3  10          4.78          4.04         0.35 o                         
   4  -3  10          0.33         -0.02         0.20 o                         
   5  -3  10         13.11         12.24         0.97 o                         
   6  -3  10        150.22        159.54         3.52 o                         
   7  -3  10         22.43         21.28         1.06 o                         
  -5  -2  10         12.21         10.38         0.80 o                         
  -4  -2  10         11.28         10.70         0.67 o                         
  -3  -2  10         51.02         50.34         1.11 o                         
  -2  -2  10         79.49         71.69         1.08 o                         
  -1  -2  10         16.16         13.90         0.45 o                         
   0  -2  10        204.32        171.42         1.89 o                         
   1  -2  10         58.07         49.19         0.94 o                         
   2  -2  10         96.58         62.46         1.03 o                         
   3  -2  10         15.03         13.41         0.57 o                         
   4  -2  10         35.30         23.49         0.89 o                         
   5  -2  10         26.42         27.34         1.25 o                         
   6  -2  10         43.62         47.28         1.23 o                         
   7  -2  10          5.99          6.02         0.58 o                         
  -6  -1  10        213.05        213.21         4.68 o                         
  -5  -1  10          0.61          0.41         0.32 o                         
  -4  -1  10         36.70         32.27         0.98 o                         
  -3  -1  10          7.61          7.55         0.52 o                         
  -2  -1  10          3.44          3.75         0.31 o                         
  -1  -1  10         21.83         22.48         0.52 o                         
   0  -1  10        167.79        148.07         1.73 o                         
   1  -1  10        210.23        201.03         2.31 o                         
   2  -1  10         90.27         55.08         0.82 o                         
   3  -1  10        411.72        379.41         3.45 o                         
   4  -1  10        109.23         87.39         1.31 o                         
   5  -1  10         14.30         15.78         0.71 o                         
   6  -1  10        307.02        297.62         3.74 o                         
   7  -1  10          4.67          5.06         0.53 o                         
   8  -1  10         14.21         15.32         1.77 o                         
  -6   0  10        110.07        111.48         6.37 o                         
  -5   0  10          0.12          0.09         0.33 o                         
  -4   0  10         61.76         59.72         1.15 o                         
  -3   0  10        308.42        309.32         3.22 o                         
  -2   0  10         48.28         44.63         0.93 o                         
  -1   0  10         76.79         74.80         0.93 o                         
   0   0  10         22.84         21.32         0.48 o                         
   1   0  10         22.54         24.54         0.53 o                         
   2   0  10        353.69        336.59         2.85 o                         
   3   0  10          3.67          4.10         0.43 o                         
   4   0  10        104.33         72.61         1.56 o                         
   5   0  10        389.01        392.88         6.55 o                         
   6   0  10         18.40         14.32         0.74 o                         
   7   0  10         35.57         36.16         1.09 o                         
   8   0  10         44.93         42.32         1.35 o                         
  -5   1  10         29.04         29.99         1.16 o                         
  -4   1  10        975.17        941.26        11.68 o                         
  -3   1  10         29.78         30.75         0.72 o                         
  -2   1  10       1073.31       1048.59         7.40 o                         
  -1   1  10         26.76         23.82         0.51 o                         
   0   1  10         18.49         15.73         0.43 o                         
   1   1  10         10.37          8.24         0.44 o                         
   2   1  10        429.77        438.24         3.28 o                         
   3   1  10        214.68        204.96         2.31 o                         
   4   1  10        453.03        447.28         6.30 o                         
   5   1  10         22.22         22.72         0.64 o                         
   6   1  10         61.11         58.48         1.27 o                         
   7   1  10         85.80         89.11         1.71 o                         
   8   1  10         44.81         43.81         1.26 o                         
   9   1  10         13.92         13.05         1.70 o                         
  -5   2  10         25.89         24.37         1.13 o                         
  -4   2  10        131.00        132.22         2.66 o                         
  -3   2  10          3.50          3.52         0.34 o                         
  -2   2  10       1251.10       1232.56         8.54 o                         
  -1   2  10         12.50         13.18         0.61 o                         
   0   2  10       2849.67       2834.21        18.78 o                         
   1   2  10        252.34        250.31         2.07 o                         
   2   2  10        477.12        463.19         4.00 o                         
   3   2  10         10.39         13.29         0.77 o                         
   4   2  10         21.49         19.08         1.00 o                         
   5   2  10          2.35          2.79         0.28 o                         
   6   2  10        343.46        329.83         3.41 o                         
   7   2  10         86.32         89.06         1.42 o                         
   8   2  10        349.01        350.99         4.40 o                         
   9   2  10        142.80        146.12         4.98 o                         
  -5   3  10         25.81         25.23         1.14 o                         
  -4   3  10          0.30          0.27         0.42 o                         
  -3   3  10          0.25          0.09         0.28 o                         
  -2   3  10          2.49          2.45         0.38 o                         
  -1   3  10          9.37          7.20         0.30 o                         
   0   3  10       1553.36       1504.54        16.10 o                         
   1   3  10          5.39          4.09         0.25 o                         
   2   3  10       4484.28       4490.29        35.38 o                         
   3   3  10         64.31         56.43         0.83 o                         
   4   3  10        404.48        380.65         3.62 o                         
   5   3  10        143.10        134.31         1.83 o                         
   6   3  10          0.67          0.80         0.21 o                         
   7   3  10         65.21         67.09         1.40 o                         
   8   3  10         86.15         90.86         1.76 o                         
   9   3  10         15.12         13.55         1.64 o                         
  -5   4  10          4.20          3.75         0.75 o                         
  -4   4  10         64.87         63.89         1.60 o                         
  -3   4  10         51.16         47.52         1.03 o                         
  -2   4  10         11.91         14.38         0.59 o                         
  -1   4  10         12.45         14.71         0.43 o                         
   0   4  10         37.95         35.74         0.59 o                         
   1   4  10        116.75        111.00         1.22 o                         
   2   4  10       1277.76       1234.14         9.69 o                         
   3   4  10         30.53         27.57         0.57 o                         
   4   4  10       1829.88       1776.34        12.58 o                         
   5   4  10        123.13        121.76         1.69 o                         
   6   4  10        359.01        364.86         3.99 o                         
   7   4  10         98.51         94.93         1.68 o                         
   8   4  10         87.03         86.20         2.30 o                         
   9   4  10          0.85          1.10         0.62 o                         
  -5   5  10         77.63         73.94         3.01 o                         
  -4   5  10         23.01         18.43         1.02 o                         
  -3   5  10          5.83          5.98         0.55 o                         
  -2   5  10        145.80        138.01         2.00 o                         
  -1   5  10         19.20         21.46         0.69 o                         
   0   5  10        139.15        136.62         1.36 o                         
   1   5  10          5.80          6.50         0.32 o                         
   2   5  10         33.17         29.83         0.99 o                         
   3   5  10        149.33        153.16         1.64 o                         
   4   5  10       1529.18       1499.43        12.72 o                         
   5   5  10         13.09         12.59         0.48 o                         
   6   5  10       1682.24       1657.91        15.82 o                         
   7   5  10         21.94         22.36         0.80 o                         
   8   5  10        162.62        164.43         2.19 o                         
   9   5  10         37.59         37.96         1.32 o                         
  -4   6  10         13.53         11.96         1.01 o                         
  -3   6  10         59.84         61.32         1.75 o                         
  -2   6  10         45.36         49.14         1.23 o                         
  -1   6  10          4.20          5.13         0.43 o                         
   0   6  10         20.89         13.78         0.45 o                         
   1   6  10          9.01          9.27         0.40 o                         
   2   6  10        140.98        150.39         1.46 o                         
   3   6  10         66.63         68.93         0.90 o                         
   4   6  10         11.71         11.87         0.51 o                         
   5   6  10        381.46        384.99         4.14 o                         
   6   6  10        235.13        234.45         3.35 o                         
   7   6  10         65.48         61.97         1.44 o                         
   8   6  10        896.94        907.10         9.36 o                         
   9   6  10         21.43         20.21         0.95 o                         
  -4   7  10          0.04          0.19         0.58 o                         
  -3   7  10        113.79        107.95         2.05 o                         
  -2   7  10        104.47         95.48         1.62 o                         
  -1   7  10        489.89        501.37         5.17 o                         
   0   7  10         60.24         44.42         1.21 o                         
   1   7  10        143.84        144.54         1.60 o                         
   2   7  10         39.20         25.91         0.52 o                         
   3   7  10         28.58         30.38         0.61 o                         
   4   7  10        111.38        107.48         1.69 o                         
   5   7  10        114.17        113.17         1.59 o                         
   6   7  10         24.40         24.41         1.02 o                         
   7   7  10         50.61         50.09         1.16 o                         
   8   7  10         34.29         34.99         1.03 o                         
   9   7  10          0.11          0.15         0.35 o                         
  -4   8  10          0.01          0.25         0.88 o                         
  -3   8  10          4.99          3.86         0.54 o                         
  -2   8  10          4.93          3.37         0.44 o                         
  -1   8  10        128.30        132.49         1.98 o                         
   0   8  10         14.09         19.71         0.59 o                         
   1   8  10         72.36         76.39         1.21 o                         
   2   8  10          0.26          4.08         0.34 o                         
   3   8  10        321.22        320.18         3.37 o                         
   4   8  10        180.17        160.05         2.03 o                         
   5   8  10        166.60        169.52         1.89 o                         
   6   8  10          5.34          5.56         0.39 o                         
   7   8  10          2.41          1.50         0.33 o                         
   8   8  10         16.44         16.25         0.70 o                         
   9   8  10         10.33         10.28         0.78 o                         
  -3   9  10          0.21          0.04         0.43 o                         
  -2   9  10         26.57         27.63         1.22 o                         
  -1   9  10          0.33          0.26         0.30 o                         
   0   9  10          8.75          7.53         0.60 o                         
   1   9  10         25.94         24.65         0.70 o                         
   2   9  10         40.75         29.27         0.72 o                         
   3   9  10          6.87          7.20         0.42 o                         
   4   9  10          2.04          0.54         0.21 o                         
   5   9  10         45.17         46.89         1.03 o                         
   6   9  10          8.19          9.60         0.57 o                         
   7   9  10          0.86          0.96         0.52 o                         
   8   9  10         32.98         29.11         1.25 o                         
   9   9  10          1.43          0.08         0.37 o                         
  -3  10  10          4.78          3.34         1.01 o                         
  -2  10  10         41.85         51.12         1.65 o                         
  -1  10  10         18.31         19.44         1.08 o                         
   0  10  10         19.43         21.17         1.04 o                         
   1  10  10          3.62          4.43         0.43 o                         
   2  10  10         55.31         51.30         1.04 o                         
   3  10  10         19.86         20.81         0.65 o                         
   4  10  10        245.36        222.62         2.55 o                         
   5  10  10          1.07          0.54         0.35 o                         
   6  10  10          5.35          4.26         0.43 o                         
   7  10  10         37.15         38.97         0.89 o                         
   8  10  10          8.54          7.85         0.79 o                         
  -1  11  10          1.94          1.32         0.48 o                         
   0  11  10        253.46        269.28         4.25 o                         
   1  11  10          0.32          0.25         0.41 o                         
   2  11  10          8.11          5.27         0.47 o                         
   3  11  10          0.87          1.28         0.31 o                         
   4  11  10         33.95         34.37         1.07 o                         
   5  11  10         67.49         67.47         1.35 o                         
   6  11  10        130.53        120.42         3.10 o                         
   7  11  10          1.26          1.16         0.38 o                         
   8  11  10         72.50         75.31         3.00 o                         
  -1  12  10          0.05         -0.50         0.69 o                         
   0  12  10          2.69          4.49         1.06 o                         
   1  12  10          8.06          8.48         1.18 o                         
   2  12  10         79.15         89.08         2.08 o                         
   3  12  10         82.11         80.59         1.55 o                         
   4  12  10         21.67         25.48         0.94 o                         
   5  12  10          7.77          6.49         0.64 o                         
   6  12  10          7.79          8.05         0.82 o                         
   7  12  10          1.02          0.72         0.51 o                         
   0  13  10         25.86         27.87         1.58 o                         
   1  13  10          2.05          2.46         1.07 o                         
   2  13  10         89.32         89.92         4.10 o                         
   3  13  10         54.57         56.74         3.72 o                         
   4  13  10         59.25         63.93         3.15 o                         
   5  13  10         45.85         52.52         2.46 o                         
   6  13  10          5.07          3.85         1.07 o                         
  -1  -7  11        127.98        128.01         4.54 o                         
   1  -7  11        133.82        151.98         6.75 o                         
   2  -7  11        124.69        138.42         4.41 o                         
  -2  -6  11         40.04         39.60         1.74 o                         
  -1  -6  11        138.32        143.17         2.77 o                         
   0  -6  11         80.01         86.62         1.99 o                         
   1  -6  11         22.77         24.46         1.36 o                         
   2  -6  11        100.27        107.47         2.22 o                         
   3  -6  11         71.37         80.98         1.90 o                         
   4  -6  11          1.32          2.69         0.71 o                         
  -3  -5  11          9.31          8.79         0.85 o                         
  -2  -5  11          9.68          9.05         0.79 o                         
  -1  -5  11        121.03        118.63         2.40 o                         
   0  -5  11         88.15         88.32         1.98 o                         
   1  -5  11          3.90          2.75         0.39 o                         
   2  -5  11          5.34          7.69         0.50 o                         
   3  -5  11         19.86         24.97         0.88 o                         
   4  -5  11        182.43        197.10         3.21 o                         
   5  -5  11        277.27        293.23         4.40 o                         
  -4  -4  11         24.09         22.19         2.58 o                         
  -3  -4  11         40.35         42.79         1.52 o                         
  -2  -4  11         12.70         10.63         0.86 o                         
  -1  -4  11         66.70         65.95         1.40 o                         
   0  -4  11          8.85          9.24         0.61 o                         
   1  -4  11          7.29          7.27         0.60 o                         
   2  -4  11         73.18         76.42         1.47 o                         
   3  -4  11          8.47          8.03         0.48 o                         
   4  -4  11          0.92          0.32         0.31 o                         
   5  -4  11        107.42        101.79         1.85 o                         
   6  -4  11         44.30         52.13         1.84 o                         
  -4  -3  11         48.83         49.24         2.71 o                         
  -3  -3  11         51.88         52.07         1.50 o                         
  -2  -3  11         10.47         10.83         0.68 o                         
  -1  -3  11         90.91        100.82         2.05 o                         
   0  -3  11         31.16         27.72         0.86 o                         
   1  -3  11         86.85         78.56         1.45 o                         
   2  -3  11        100.03         96.20         1.43 o                         
   3  -3  11          4.12          3.09         0.33 o                         
   4  -3  11         15.56         15.47         0.79 o                         
   5  -3  11         12.99         14.33         0.74 o                         
   6  -3  11         13.61         10.41         0.70 o                         
   7  -3  11          0.04         -0.13         0.63 o                         
  -5  -2  11          9.67          8.84         1.09 o                         
  -4  -2  11         18.95         21.56         0.98 o                         
  -3  -2  11         48.75         47.47         1.24 o                         
  -2  -2  11          7.30          7.59         0.59 o                         
  -1  -2  11        119.92        116.52         1.75 o                         
   0  -2  11          2.29          3.01         0.34 o                         
   1  -2  11          2.48          6.60         0.44 o                         
   2  -2  11          3.09          3.24         0.29 o                         
   3  -2  11        109.14         90.39         1.35 o                         
   4  -2  11          1.04          0.21         0.25 o                         
   5  -2  11         64.77         63.62         1.35 o                         
   6  -2  11         46.29         45.59         1.20 o                         
   7  -2  11         21.39         24.88         1.73 o                         
  -5  -1  11          0.01         -0.44         0.44 o                         
  -4  -1  11        233.94        234.59         3.49 o                         
  -3  -1  11         14.55         14.09         0.78 o                         
  -2  -1  11         44.34         43.53         0.94 o                         
  -1  -1  11        129.60        119.83         1.42 o                         
   0  -1  11         92.39         90.86         1.26 o                         
   1  -1  11         21.71         16.83         0.60 o                         
   2  -1  11         48.64         39.23         0.75 o                         
   3  -1  11          2.99          2.34         0.59 o                         
   4  -1  11         54.40         53.31         1.82 o                         
   5  -1  11        184.09        169.60         2.72 o                         
   6  -1  11          0.04          0.74         0.33 o                         
   7  -1  11          9.02          9.22         0.68 o                         
   8  -1  11         48.13         49.99         2.71 o                         
  -5   0  11          4.57          5.20         0.91 o                         
  -4   0  11         20.50         20.80         1.28 o                         
  -3   0  11          0.36          0.65         0.34 o                         
  -2   0  11        183.04        190.13         2.05 o                         
  -1   0  11         29.85         30.37         0.59 o                         
   0   0  11        202.80        194.76         2.10 o                         
   1   0  11         13.65         11.81         0.60 o                         
   2   0  11         92.76         94.34         1.30 o                         
   3   0  11        119.56        100.74         1.40 o                         
   4   0  11          5.92          2.89         0.29 o                         
   5   0  11         26.61         19.24         0.72 o                         
   6   0  11        122.06        115.78         1.95 o                         
   7   0  11         80.51         76.02         1.60 o                         
   8   0  11          2.62          1.89         0.88 o                         
  -5   1  11         18.03         17.34         3.34 o                         
  -4   1  11        313.23        312.11         4.80 o                         
  -3   1  11         49.70         48.60         1.25 o                         
  -2   1  11         40.65         41.27         0.84 o                         
  -1   1  11          9.81         10.44         0.41 o                         
   0   1  11        164.80        167.47         1.70 o                         
   1   1  11         80.63         77.95         1.04 o                         
   2   1  11        103.43         99.08         1.31 o                         
   3   1  11         22.21         25.39         0.62 o                         
   4   1  11          4.84          5.36         0.40 o                         
   5   1  11         21.32         19.66         0.63 o                         
   6   1  11         39.31         40.55         0.90 o                         
   7   1  11         14.57         18.07         0.86 o                         
   8   1  11          4.02          4.10         1.07 o                         
  -5   2  11         99.44        104.10         4.35 o                         
  -4   2  11        254.81        265.15         4.31 o                         
  -3   2  11         10.60         10.12         0.82 o                         
  -2   2  11         46.35         47.03         0.85 o                         
  -1   2  11          0.39          0.40         0.18 o                         
   0   2  11         48.22         44.96         0.75 o                         
   1   2  11        280.13        269.38         2.29 o                         
   2   2  11          9.54         11.15         0.73 o                         
   3   2  11        275.30        283.78         2.88 o                         
   4   2  11         88.93         90.52         1.42 o                         
   5   2  11          0.07          0.16         0.20 o                         
   6   2  11          5.89          6.58         0.43 o                         
   7   2  11         21.84         20.21         0.84 o                         
   8   2  11         17.75         20.69         0.96 o                         
  -5   3  11         25.96         23.39         2.21 o                         
  -4   3  11         11.12         11.90         0.98 o                         
  -3   3  11          8.13          8.53         0.78 o                         
  -2   3  11        405.16        420.48         4.13 o                         
  -1   3  11          9.86         10.01         0.42 o                         
   0   3  11        130.51        123.31         1.41 o                         
   1   3  11         64.94         64.06         0.88 o                         
   2   3  11        136.55        136.65         1.58 o                         
   3   3  11         34.11         32.14         0.71 o                         
   4   3  11        147.96        143.36         2.33 o                         
   5   3  11          4.96          4.96         0.37 o                         
   6   3  11          0.71          0.85         0.25 o                         
   7   3  11         41.67         38.93         1.08 o                         
   8   3  11        144.80        139.62         2.69 o                         
  -4   4  11          2.48          2.42         0.51 o                         
  -3   4  11        123.12        115.93         2.47 o                         
  -2   4  11         46.23         43.72         1.02 o                         
  -1   4  11        388.07        392.06         3.46 o                         
   0   4  11         81.14         82.33         1.24 o                         
   1   4  11         19.39         17.28         0.46 o                         
   2   4  11         13.64         13.41         0.58 o                         
   3   4  11          0.07          0.06         0.16 o                         
   4   4  11         80.44         82.88         1.39 o                         
   5   4  11         75.71         78.56         1.57 o                         
   6   4  11        126.92        129.33         2.13 o                         
   7   4  11         10.16          8.29         0.88 o                         
   8   4  11         13.73         13.75         0.92 o                         
  -4   5  11          0.16         -0.19         0.45 o                         
  -3   5  11        143.76        156.42         3.05 o                         
  -2   5  11         43.98         39.92         1.11 o                         
  -1   5  11          7.41          8.92         0.55 o                         
   0   5  11         34.15         29.96         0.70 o                         
   1   5  11        170.57        171.87         1.76 o                         
   2   5  11         13.23         12.11         0.50 o                         
   3   5  11         18.84         18.56         0.62 o                         
   4   5  11          3.53          4.63         0.42 o                         
   5   5  11        421.22        412.60         5.18 o                         
   6   5  11         93.07         87.13         1.75 o                         
   7   5  11          0.00          0.06         0.30 o                         
   8   5  11         73.79         74.22         1.74 o                         
  -4   6  11         17.14         12.51         1.52 o                         
  -3   6  11        235.74        237.27         4.95 o                         
  -2   6  11          5.03          3.37         0.45 o                         
  -1   6  11          0.68          0.53         0.30 o                         
   0   6  11        110.75        105.39         1.45 o                         
   1   6  11          1.16          1.03         0.24 o                         
   2   6  11         81.38         74.30         1.18 o                         
   3   6  11        100.00         99.41         1.55 o                         
   4   6  11         35.60         34.24         0.84 o                         
   5   6  11         28.05         30.11         0.77 o                         
   6   6  11        109.14        106.35         1.95 o                         
   7   6  11        140.99        132.83         2.36 o                         
   8   6  11        139.57        137.98         2.52 o                         
   9   6  11         22.54         22.19         1.95 o                         
  -3   7  11          7.24          7.98         0.80 o                         
  -2   7  11          0.32          0.67         0.60 o                         
  -1   7  11         10.88          9.55         0.65 o                         
   0   7  11         60.20         60.13         1.49 o                         
   1   7  11          6.89          6.50         0.70 o                         
   2   7  11        187.44        177.01         2.37 o                         
   3   7  11        321.67        308.39         3.57 o                         
   4   7  11        132.63        132.21         1.87 o                         
   5   7  11          3.64          4.21         0.36 o                         
   6   7  11         54.76         58.45         1.36 o                         
   7   7  11         15.55         14.04         1.33 o                         
   8   7  11         90.09         89.91         1.71 o                         
   9   7  11          0.50          0.39         0.53 o                         
  -3   8  11         26.46         27.39         1.46 o                         
  -2   8  11         43.36         36.76         1.34 o                         
  -1   8  11         22.85         24.08         0.86 o                         
   0   8  11         98.57        107.32         1.94 o                         
   1   8  11         29.51         31.16         1.19 o                         
   2   8  11        159.88        154.01         2.69 o                         
   3   8  11         31.28         30.18         1.02 o                         
   4   8  11         90.68         82.86         1.69 o                         
   5   8  11          0.07         -0.13         0.25 o                         
   6   8  11        109.34        109.42         4.57 o                         
   7   8  11          1.07          0.78         0.37 o                         
   8   8  11         24.38         24.55         1.06 o                         
  -3   9  11         28.29         31.11         1.63 o                         
  -2   9  11         17.52         14.82         1.03 o                         
  -1   9  11         61.69         65.52         1.88 o                         
   0   9  11        147.75        137.51         2.62 o                         
   1   9  11          3.45          3.19         0.50 o                         
   2   9  11         16.88         14.68         0.96 o                         
   3   9  11        142.99        137.97         2.18 o                         
   4   9  11          9.93          9.58         0.60 o                         
   5   9  11         32.10         34.05         1.12 o                         
   6   9  11        371.13        365.11         5.06 o                         
   7   9  11         19.73         21.36         0.99 o                         
   8   9  11        203.04        215.29         3.11 o                         
  -2  10  11          5.69          4.53         0.87 o                         
  -1  10  11         34.71         31.84         1.11 o                         
   0  10  11        154.24        149.82         2.85 o                         
   1  10  11         12.94          9.85         0.77 o                         
   2  10  11          9.08          8.50         1.08 o                         
   3  10  11         79.50         77.98         1.64 o                         
   4  10  11          6.96          6.62         0.56 o                         
   5  10  11        139.48        139.58         2.65 o                         
   6  10  11         28.14         27.89         1.23 o                         
   7  10  11          7.32          6.46         0.64 o                         
   8  10  11          2.16          0.89         0.59 o                         
  -1  11  11          3.34          3.09         1.20 o                         
   0  11  11          3.99          5.65         0.70 o                         
   1  11  11         23.16         22.22         1.28 o                         
   2  11  11          6.81          4.56         0.60 o                         
   3  11  11         91.98         94.42         2.16 o                         
   4  11  11          8.16          8.10         0.61 o                         
   5  11  11          3.45          2.39         0.48 o                         
   6  11  11         33.31         33.56         1.20 o                         
   7  11  11          0.18         -0.88         0.88 o                         
   0  12  11         18.19         15.37         1.58 o                         
   1  12  11          0.13         -0.02         0.53 o                         
   2  12  11         22.53         19.59         1.21 o                         
   3  12  11         12.61         12.05         0.91 o                         
   4  12  11          1.97          0.98         0.54 o                         
   5  12  11          3.99          2.52         0.95 o                         
   1  13  11        104.24        107.19         4.16 o                         
  -1  -6  12        141.75        139.81         4.92 o                         
   0  -6  12          3.57          4.54         1.20 o                         
   3  -6  12         18.24         18.98         1.64 o                         
  -1  -5  12         87.83         87.39         2.67 o                         
   0  -5  12         85.92         76.77         2.34 o                         
   1  -5  12         82.98         81.28         3.41 o                         
   2  -5  12          1.13          0.76         0.76 o                         
   3  -5  12         50.08         50.05         1.62 o                         
   4  -5  12          0.00          0.74         0.47 o                         
  -2  -4  12          6.72          6.26         0.94 o                         
  -1  -4  12          8.79          9.89         0.84 o                         
   0  -4  12         22.74         22.30         1.08 o                         
   1  -4  12          5.29          5.56         0.61 o                         
   2  -4  12          0.93          0.55         0.39 o                         
   3  -4  12         24.54         19.16         0.89 o                         
   4  -4  12          0.70          1.58         0.42 o                         
   5  -4  12        127.39        131.73         3.00 o                         
  -3  -3  12        112.53        105.37         4.16 o                         
  -2  -3  12          1.17          0.94         0.38 o                         
  -1  -3  12         33.65         33.77         1.05 o                         
   0  -3  12          6.00          7.62         0.88 o                         
   1  -3  12         57.29         58.33         1.28 o                         
   2  -3  12         77.20         73.18         1.45 o                         
   3  -3  12         31.27         28.71         0.99 o                         
   4  -3  12         10.24         11.32         0.76 o                         
   5  -3  12          0.87          0.52         0.32 o                         
   6  -3  12          1.34          1.26         0.58 o                         
  -4  -2  12          6.13          5.04         1.20 o                         
  -3  -2  12         14.21         14.34         0.98 o                         
  -2  -2  12        101.64         97.34         1.85 o                         
  -1  -2  12        199.28        192.51         2.79 o                         
   0  -2  12         32.73         28.21         0.93 o                         
   1  -2  12         47.70         46.69         1.13 o                         
   2  -2  12         23.57         18.70         0.95 o                         
   3  -2  12         18.45         20.73         1.66 o                         
   4  -2  12         25.77         20.53         0.75 o                         
   5  -2  12         23.63         21.52         0.82 o                         
   6  -2  12         17.00         14.62         0.91 o                         
   7  -2  12         38.08         35.43         2.27 o                         
  -4  -1  12         33.97         34.29         1.67 o                         
  -3  -1  12         35.29         34.57         1.32 o                         
  -2  -1  12          1.04          1.33         0.38 o                         
  -1  -1  12         15.54         16.79         0.82 o                         
   0  -1  12         91.02         87.36         1.38 o                         
   1  -1  12         40.62         36.78         0.99 o                         
   2  -1  12         10.03         11.62         0.63 o                         
   3  -1  12          8.26          6.11         0.52 o                         
   4  -1  12          5.46          4.89         0.50 o                         
   5  -1  12         10.66         12.25         0.68 o                         
   6  -1  12          2.44          2.19         0.41 o                         
   7  -1  12          1.32          1.89         0.82 o                         
  -4   0  12         96.16         85.95         3.78 o                         
  -3   0  12         38.01         33.56         1.29 o                         
  -2   0  12          2.81          2.61         0.43 o                         
  -1   0  12          0.78          0.87         0.29 o                         
   0   0  12          3.59          5.30         0.43 o                         
   1   0  12         16.77         17.67         0.58 o                         
   2   0  12         22.61         18.58         0.67 o                         
   3   0  12        183.23        187.88         3.16 o                         
   4   0  12         27.16         30.33         0.98 o                         
   5   0  12          9.36          7.97         0.58 o                         
   6   0  12          1.90          2.01         0.39 o                         
   7   0  12         81.91         84.30         3.47 o                         
  -4   1  12         17.72         18.53         1.92 o                         
  -3   1  12         14.72         15.41         1.24 o                         
  -2   1  12          1.21          1.94         0.39 o                         
  -1   1  12          4.83          6.14         0.40 o                         
   0   1  12          1.11          1.30         0.86 o                         
   1   1  12        114.23        110.27         1.45 o                         
   2   1  12        104.86        100.80         2.07 o                         
   3   1  12         37.47         35.09         1.23 o                         
   4   1  12         18.73         15.38         1.00 o                         
   5   1  12         11.10         10.88         0.70 o                         
   6   1  12        150.78        152.33         2.72 o                         
   7   1  12          8.48          9.52         1.23 o                         
  -4   2  12          6.98          6.24         1.54 o                         
  -3   2  12         21.37         22.39         1.15 o                         
  -2   2  12         41.92         45.60         1.41 o                         
  -1   2  12          8.17          7.13         0.41 o                         
   0   2  12        141.17        136.08         1.71 o                         
   1   2  12          9.02          8.64         0.43 o                         
   2   2  12         65.84         63.85         1.10 o                         
   3   2  12         10.47         12.24         0.80 o                         
   4   2  12          2.26          2.27         0.39 o                         
   5   2  12         26.08         24.03         1.04 o                         
   6   2  12         27.67         27.33         1.40 o                         
   7   2  12         49.99         47.28         2.13 o                         
  -4   3  12         11.69         11.85         1.70 o                         
  -3   3  12         36.96         37.05         1.42 o                         
  -2   3  12         15.48         14.21         0.93 o                         
  -1   3  12         90.63         92.62         1.35 o                         
   0   3  12          1.63          2.47         0.26 o                         
   1   3  12          6.13          5.30         0.45 o                         
   2   3  12          3.78          3.62         0.33 o                         
   3   3  12        297.55        280.11         3.35 o                         
   4   3  12          7.91          6.97         0.52 o                         
   5   3  12        133.92        136.54         2.34 o                         
   6   3  12         12.56         14.21         0.79 o                         
   7   3  12         51.81         54.20         1.85 o                         
   8   3  12         51.67         55.16         3.22 o                         
  -4   4  12          3.12          1.45         1.01 o                         
  -3   4  12         86.85         88.58         2.19 o                         
  -2   4  12         17.50         18.81         1.02 o                         
  -1   4  12         99.72        101.88         1.57 o                         
   0   4  12          2.90          3.08         0.33 o                         
   1   4  12        224.23        220.56         2.56 o                         
   2   4  12         14.23         15.14         0.61 o                         
   3   4  12         13.91         13.31         0.58 o                         
   4   4  12        437.59        437.91         4.81 o                         
   5   4  12         25.59         27.41         0.81 o                         
   6   4  12         12.35         13.16         0.61 o                         
   7   4  12         71.86         70.45         2.09 o                         
   8   4  12        192.90        173.51         5.49 o                         
  -4   5  12         54.07         54.09         3.15 o                         
  -3   5  12         28.00         27.77         1.58 o                         
  -2   5  12          1.05          1.12         0.40 o                         
  -1   5  12        259.31        260.21         3.40 o                         
   0   5  12         16.31         16.49         0.61 o                         
   1   5  12          5.34          5.64         0.92 o                         
   2   5  12         35.02         31.07         1.27 o                         
   3   5  12         46.22         46.29         1.26 o                         
   4   5  12          0.03          0.05         0.20 o                         
   5   5  12        170.68        171.27         2.32 o                         
   6   5  12        101.44        104.17         2.87 o                         
   7   5  12          8.04         10.10         0.87 o                         
   8   5  12         51.67         53.48         1.96 o                         
  -3   6  12         37.27         34.29         2.46 o                         
  -2   6  12          9.98         10.33         0.82 o                         
  -1   6  12         47.17         43.98         1.21 o                         
   0   6  12         69.19         69.51         1.24 o                         
   1   6  12          5.57          6.04         0.47 o                         
   2   6  12          1.52          1.28         0.30 o                         
   3   6  12          0.92          0.87         0.26 o                         
   4   6  12          4.02          5.32         0.41 o                         
   5   6  12          1.80          2.15         0.31 o                         
   6   6  12         50.85         52.38         1.33 o                         
   7   6  12         34.48         36.50         1.25 o                         
   8   6  12         44.80         47.90         1.51 o                         
  -3   7  12         20.91         24.27         2.21 o                         
  -2   7  12         29.66         25.36         1.15 o                         
  -1   7  12          0.02          0.36         0.33 o                         
   0   7  12         44.53         43.11         1.16 o                         
   1   7  12          1.90          2.11         0.51 o                         
   2   7  12         81.10         80.37         1.71 o                         
   3   7  12          1.11          0.55         0.26 o                         
   4   7  12        132.46        139.45         2.00 o                         
   5   7  12          0.05         -0.05         0.20 o                         
   6   7  12          1.78          1.19         0.43 o                         
   7   7  12         23.97         26.32         1.01 o                         
   8   7  12         45.98         44.41         1.67 o                         
  -2   8  12          3.62          4.55         0.78 o                         
  -1   8  12         79.01         80.23         1.84 o                         
   0   8  12         62.62         58.60         1.57 o                         
   1   8  12        253.00        245.88         4.59 o                         
   2   8  12          3.31          3.28         0.66 o                         
   3   8  12         51.72         52.76         1.39 o                         
   4   8  12         73.17         76.44         1.89 o                         
   5   8  12        124.23        122.63         3.03 o                         
   6   8  12          0.09          0.07         0.38 o                         
   7   8  12         23.52         24.22         1.20 o                         
   8   8  12          9.16          7.50         0.91 o                         
  -2   9  12          0.25          0.18         0.51 o                         
  -1   9  12          0.09          0.35         0.35 o                         
   0   9  12        139.76        140.38         3.76 o                         
   1   9  12         75.58         77.53         1.89 o                         
   2   9  12        234.60        226.41         4.35 o                         
   3   9  12         55.10         55.92         1.78 o                         
   4   9  12         13.71         12.35         0.78 o                         
   5   9  12        200.44        200.48         3.30 o                         
   6   9  12          6.53          8.51         1.20 o                         
   7   9  12         10.24          9.52         0.76 o                         
   8   9  12          2.65          2.40         0.76 o                         
  -1  10  12         11.75         10.06         1.10 o                         
   0  10  12         69.45         63.72         2.08 o                         
   1  10  12          4.09          4.75         0.63 o                         
   2  10  12         29.37         32.19         1.88 o                         
   3  10  12          0.60          0.23         0.34 o                         
   4  10  12         73.88         68.50         1.73 o                         
   5  10  12        237.55        247.02         5.28 o                         
   6  10  12        302.55        294.15         6.72 o                         
   7  10  12         10.55          8.32         1.20 o                         
   0  11  12         12.77         12.23         1.51 o                         
   1  11  12         26.40         22.32         1.19 o                         
   2  11  12         15.29         15.37         1.02 o                         
   3  11  12         73.16         81.48         1.99 o                         
   4  11  12         20.10         23.72         1.33 o                         
   5  11  12         33.66         38.09         1.51 o                         
   6  11  12         13.03         11.29         1.32 o                         
   1  12  12         21.58         24.12         1.60 o                         
   2  12  12         12.83         11.41         1.51 o                         
   3  12  12         63.98         63.55         2.90 o                         
   4  12  12         10.69         10.02         1.32 o                         
   0  -5  13         46.19         51.63         2.77 o                         
   3  -5  13         14.99         18.16         2.40 o                         
  -1  -4  13         38.41         38.45         2.52 o                         
   0  -4  13          4.88          4.16         1.07 o                         
   2  -4  13          7.45          9.46         1.20 o                         
   3  -4  13         49.54         55.23         2.46 o                         
   4  -4  13          1.17          1.32         0.69 o                         
  -2  -3  13          1.45          0.82         0.82 o                         
  -1  -3  13          0.43          0.52         0.53 o                         
   0  -3  13         24.15         26.58         1.09 o                         
   1  -3  13         32.21         37.62         1.29 o                         
   2  -3  13         71.22         66.42         2.01 o                         
   3  -3  13        166.98        160.08         4.35 o                         
   4  -3  13          8.00          9.20         1.20 o                         
   5  -3  13         43.73         45.45         1.76 o                         
  -3  -2  13          3.69          2.71         1.01 o                         
  -2  -2  13         31.32         32.83         1.54 o                         
  -1  -2  13          2.55          3.21         0.48 o                         
   0  -2  13         37.88         35.38         1.25 o                         
   1  -2  13        125.47        130.93         2.45 o                         
   2  -2  13          1.24          1.38         0.41 o                         
   3  -2  13         14.73         14.52         1.89 o                         
   4  -2  13          4.11          3.40         0.62 o                         
   5  -2  13        211.22        210.62         4.08 o                         
   6  -2  13         30.14         34.86         2.21 o                         
  -3  -1  13          6.98          8.45         0.98 o                         
  -2  -1  13          0.36          0.63         0.37 o                         
  -1  -1  13          7.00          7.18         0.62 o                         
   0  -1  13        218.98        225.72         3.59 o                         
   1  -1  13          0.01         -0.21         0.21 o                         
   2  -1  13          1.81          1.83         0.39 o                         
   3  -1  13        141.69        148.68         3.20 o                         
   4  -1  13          0.27          0.52         0.42 o                         
   5  -1  13          2.03          2.96         0.64 o                         
   6  -1  13         61.71         64.06         2.90 o                         
  -3   0  13         35.20         35.49         2.40 o                         
  -2   0  13          4.41          5.16         0.56 o                         
  -1   0  13         51.17         53.55         1.33 o                         
   0   0  13          4.04          4.79         0.40 o                         
   1   0  13          3.26          2.99         0.34 o                         
   2   0  13         72.52         80.47         1.61 o                         
   3   0  13         24.85         24.70         1.77 o                         
   4   0  13         28.46         35.37         1.44 o                         
   5   0  13        143.26        142.02         3.21 o                         
   6   0  13         49.45         49.07         1.52 o                         
  -3   1  13         58.78         59.89         3.15 o                         
  -2   1  13          0.10         -0.39         0.39 o                         
  -1   1  13          9.58          9.51         0.66 o                         
   0   1  13         48.75         47.22         1.02 o                         
   1   1  13        184.79        185.13         2.29 o                         
   2   1  13         40.70         36.88         1.10 o                         
   3   1  13         37.35         33.79         1.38 o                         
   4   1  13        103.60        103.63         3.03 o                         
   5   1  13         15.16         14.58         1.09 o                         
   6   1  13         32.90         38.25         4.44 o                         
  -3   2  13         42.00         45.64         3.09 o                         
  -2   2  13         14.35         14.61         1.27 o                         
  -1   2  13         14.02         14.70         0.94 o                         
   0   2  13         24.02         24.77         0.68 o                         
   1   2  13          4.97          5.22         0.42 o                         
   2   2  13         45.10         49.18         1.26 o                         
   3   2  13        402.50        389.83         5.14 o                         
   4   2  13          5.99          9.62         0.85 o                         
   5   2  13         22.07         24.61         1.23 o                         
   6   2  13         13.73         16.82         1.20 o                         
   7   2  13         22.92         27.43         2.33 o                         
  -2   3  13          3.37          3.25         0.76 o                         
  -1   3  13         38.31         37.31         1.29 o                         
   0   3  13          4.04          4.21         0.40 o                         
   1   3  13          8.99         11.14         0.62 o                         
   2   3  13         41.51         40.46         1.36 o                         
   3   3  13        228.31        237.27         3.47 o                         
   4   3  13         24.68         25.56         0.95 o                         
   5   3  13        179.10        175.56         3.55 o                         
   6   3  13         33.73         35.60         1.47 o                         
   7   3  13          3.84          4.10         1.07 o                         
  -2   4  13          1.43          0.82         0.62 o                         
  -1   4  13         17.15         17.82         0.83 o                         
   0   4  13          0.30         -0.15         0.27 o                         
   1   4  13         10.38         13.48         0.93 o                         
   2   4  13         21.13         17.32         0.76 o                         
   3   4  13         61.87         63.86         1.53 o                         
   4   4  13         18.16         20.38         0.74 o                         
   5   4  13          7.64          5.43         0.44 o                         
   6   4  13          4.74          4.19         0.54 o                         
   7   4  13        149.19        159.33         3.20 o                         
  -2   5  13          2.26          2.08         1.01 o                         
  -1   5  13          9.80         14.03         1.08 o                         
   0   5  13        122.74        121.66         2.01 o                         
   1   5  13         94.99         95.30         1.97 o                         
   2   5  13          5.41          6.29         0.55 o                         
   3   5  13         13.02         13.79         0.71 o                         
   4   5  13          2.37          2.74         0.42 o                         
   5   5  13          6.65          5.28         0.44 o                         
   6   5  13         11.95         10.89         0.73 o                         
   7   5  13         21.25         20.66         0.97 o                         
   8   5  13          3.35          3.34         0.95 o                         
  -2   6  13         23.48         24.46         2.08 o                         
  -1   6  13         15.90         17.98         1.20 o                         
   0   6  13          7.95          9.25         0.71 o                         
   1   6  13          0.04         -0.16         0.30 o                         
   2   6  13         39.36         35.70         1.44 o                         
   3   6  13        264.41        276.52         3.88 o                         
   4   6  13          8.73          9.58         0.57 o                         
   5   6  13          7.72          7.38         0.50 o                         
   6   6  13         64.32         60.21         1.50 o                         
   7   6  13          0.01         -0.29         0.34 o                         
   8   6  13          0.83          1.89         0.82 o                         
  -2   7  13         27.61         29.51         2.27 o                         
  -1   7  13         67.12         67.85         2.73 o                         
   0   7  13         10.83         10.66         2.08 o                         
   1   7  13         48.04         52.04         1.76 o                         
   2   7  13         13.54         12.49         0.98 o                         
   3   7  13         33.65         34.87         1.99 o                         
   4   7  13          4.20          3.87         0.43 o                         
   5   7  13          7.47          7.71         0.52 o                         
   6   7  13         28.56         27.15         1.00 o                         
   7   7  13          0.10         -0.18         0.42 o                         
  -2   8  13        155.09        152.81         5.36 o                         
  -1   8  13         62.33         59.20         2.00 o                         
   0   8  13        163.51        165.83         3.05 o                         
   1   8  13         10.36         11.68         1.02 o                         
   2   8  13         40.91         40.66         1.54 o                         
   3   8  13         43.99         45.39         1.63 o                         
   4   8  13         45.64         41.18         1.51 o                         
   5   8  13          5.08          5.99         0.73 o                         
   6   8  13         59.29         61.68         1.89 o                         
   7   8  13          2.09          2.33         0.82 o                         
  -1   9  13          2.10          3.07         0.73 o                         
   0   9  13         41.22         43.01         1.46 o                         
   1   9  13          2.29          2.00         0.72 o                         
   2   9  13          1.99          3.12         0.65 o                         
   3   9  13          5.10          6.77         0.78 o                         
   4   9  13         35.36         37.09         1.47 o                         
   5   9  13        172.13        178.27         3.63 o                         
   6   9  13         99.80        105.24         3.66 o                         
   7   9  13          4.14          2.84         0.82 o                         
   0  10  13         91.97         94.58         4.10 o                         
   1  10  13          2.86          1.84         0.51 o                         
   2  10  13          2.16          1.71         0.48 o                         
   3  10  13         19.17         18.74         1.03 o                         
   4  10  13          0.11          0.05         0.34 o                         
   5  10  13          5.27          3.78         0.88 o                         
   6  10  13         43.19         45.64         2.33 o                         
   7  10  13          3.15          2.96         1.39 o                         
   1  11  13        123.91        132.30         5.74 o                         
   2  11  13         11.36         14.62         2.14 o                         
   3  11  13         21.44         20.99         1.77 o                         
   4  11  13          6.39          9.20         1.32 o                         
   5  11  13         61.56         60.08         2.71 o                         
   6  11  13        120.66        119.05         4.04 o                         
   3  12  13        131.92        142.14         4.79 o                         
   4  12  13         64.50         65.89         2.96 o                         
   0  -3  14         35.26         36.63         2.40 o                         
   1  -3  14         41.69         49.68         1.99 o                         
   2  -3  14          9.43          8.32         1.20 o                         
   3  -3  14          6.34          9.58         1.26 o                         
  -1  -2  14         84.05         81.77         2.45 o                         
   0  -2  14          3.96          3.70         0.69 o                         
   1  -2  14          0.02         -0.15         0.42 o                         
   2  -2  14         65.13         66.52         2.77 o                         
   3  -2  14        105.61        114.26         3.85 o                         
   4  -2  14         18.71         19.73         1.64 o                         
  -2  -1  14         82.71         82.27         3.34 o                         
  -1  -1  14          0.61          0.84         0.47 o                         
   0  -1  14         48.30         49.67         1.53 o                         
   1  -1  14         20.23         21.66         0.83 o                         
   2  -1  14          2.68          3.10         0.52 o                         
   3  -1  14         12.94         13.57         2.11 o                         
   4  -1  14         22.87         23.08         1.70 o                         
  -2   0  14         33.07         39.65         2.52 o                         
  -1   0  14         63.41         70.20         1.65 o                         
   0   0  14         44.29         53.03         1.56 o                         
   1   0  14         67.31         77.78         1.52 o                         
   2   0  14          9.58          9.55         0.62 o                         
   3   0  14         34.68         32.34         3.31 o                         
   4   0  14          1.81          3.19         0.60 o                         
   5   0  14         55.58         51.76         2.77 o                         
  -2   1  14         13.81         14.12         2.02 o                         
  -1   1  14        147.84        151.38         2.92 o                         
   0   1  14          6.66          7.92         0.62 o                         
   1   1  14         11.09         12.55         0.75 o                         
   2   1  14         86.11         91.60         1.89 o                         
   3   1  14        102.05        110.10         2.39 o                         
   4   1  14          4.94          5.99         0.76 o                         
   5   1  14         36.05         39.32         1.60 o                         
  -1   2  14         81.53         85.65         2.11 o                         
   0   2  14         20.65         19.99         0.90 o                         
   1   2  14        226.04        248.99         3.69 o                         
   2   2  14        125.19        121.21         2.22 o                         
   3   2  14        424.07        423.52         5.57 o                         
   4   2  14          9.72          9.92         0.71 o                         
   5   2  14         78.52         80.98         2.30 o                         
   6   2  14          9.13          8.13         1.32 o                         
  -1   3  14         27.25         28.09         1.21 o                         
   0   3  14         30.81         34.52         1.07 o                         
   1   3  14         29.66         29.80         1.43 o                         
   2   3  14          1.30          2.14         0.41 o                         
   3   3  14         27.95         35.03         1.11 o                         
   4   3  14         10.16         11.29         0.74 o                         
   5   3  14         84.19         93.62         2.57 o                         
   6   3  14          7.88          5.30         1.07 o                         
  -1   4  14         57.22         54.47         2.90 o                         
   0   4  14         53.18         49.86         1.38 o                         
   1   4  14         21.36         19.67         0.88 o                         
   2   4  14         61.48         65.50         1.55 o                         
   3   4  14          2.75          3.90         0.48 o                         
   4   4  14         42.07         39.33         1.65 o                         
   5   4  14          7.19          8.00         0.68 o                         
   6   4  14          1.23          0.85         0.46 o                         
   7   4  14          1.76          2.58         0.88 o                         
   0   5  14         42.74         40.87         1.85 o                         
   1   5  14          2.55          2.23         0.43 o                         
   2   5  14         16.06         14.48         0.82 o                         
   3   5  14         38.65         39.47         1.46 o                         
   4   5  14         47.36         48.25         1.31 o                         
   5   5  14        184.62        185.56         3.02 o                         
   6   5  14         13.39          9.64         0.80 o                         
   7   5  14         60.36         69.86         3.09 o                         
  -1   6  14        186.09        196.66         6.24 o                         
   0   6  14         19.38         22.37         1.26 o                         
   1   6  14        233.23        253.66         3.89 o                         
   2   6  14         48.77         51.58         1.38 o                         
   3   6  14         16.60         17.16         0.81 o                         
   4   6  14         18.42         17.10         0.83 o                         
   5   6  14         79.77         80.57         1.77 o                         
   6   6  14         18.26         21.06         1.64 o                         
   7   6  14          0.00          0.50         0.69 o                         
  -1   7  14          2.39          3.22         0.95 o                         
   0   7  14          7.37          8.64         1.26 o                         
   1   7  14        150.07        171.17         3.67 o                         
   2   7  14          0.26         -0.42         0.42 o                         
   3   7  14        302.56        313.64         5.51 o                         
   4   7  14          3.61          2.28         0.57 o                         
   5   7  14        109.76        116.34         2.78 o                         
   6   7  14         18.07         17.09         1.95 o                         
  -1   8  14         29.99         28.75         2.08 o                         
   0   8  14         50.10         47.41         2.52 o                         
   1   8  14         79.47         87.18         2.90 o                         
   2   8  14         35.00         34.77         1.49 o                         
   3   8  14        172.77        200.51         4.03 o                         
   4   8  14          5.61          6.15         0.78 o                         
   5   8  14         20.42         24.15         1.83 o                         
   0   9  14        144.90        141.01         5.11 o                         
   1   9  14         82.93         82.16         3.47 o                         
   2   9  14          0.67          0.09         0.48 o                         
   3   9  14          0.86          1.82         0.57 o                         
   4   9  14         37.27         39.59         2.27 o                         
   5   9  14         88.60        101.01         3.72 o                         
   3  10  14          0.55         -0.06         0.95 o                         
   4  10  14          3.01          1.58         0.88 o                         
   0  -1  15         15.35         17.74         1.89 o                         
   1  -1  15          3.88          5.99         0.86 o                         
   2  -1  15         48.05         53.78         1.75 o                         
   0   0  15        287.18        321.50         8.83 o                         
   1   0  15          0.29          0.61         0.53 o                         
   2   0  15         64.27         71.05         2.59 o                         
   3   0  15          0.68          2.12         0.59 o                         
   1   1  15        135.98        140.03         3.91 o                         
   2   1  15        147.23        179.35         3.19 o                         
   3   1  15        217.00        211.56         3.39 o                         
   0   2  15        108.18        116.02         4.23 o                         
   1   2  15          0.07          0.15         0.37 o                         
   2   2  15        176.64        196.41         3.20 o                         
   3   2  15        150.45        158.11         2.76 o                         
   4   2  15        259.48        276.04         5.01 o                         
   0   3  15          0.40          0.38         0.69 o                         
   1   3  15          0.10         -0.26         0.32 o                         
   2   3  15        256.24        273.28         6.60 o                         
   3   3  15        232.97        218.41         3.43 o                         
   4   3  15         81.98        105.55         6.72 o                         
   5   3  15          0.29         -0.32         0.57 o                         
   0   4  15         29.00         29.25         2.02 o                         
   1   4  15          0.19         -0.01         0.35 o                         
   2   4  15          7.77          9.11         0.70 o                         
   3   4  15         24.12         24.02         1.17 o                         
   4   4  15         28.85         31.67         1.25 o                         
   5   4  15         11.85         12.99         1.45 o                         
   6   4  15        134.03        128.83         4.79 o                         
   0   5  15         13.35         15.98         1.14 o                         
   1   5  15         15.14         15.22         1.09 o                         
   2   5  15          3.01          3.17         0.50 o                         
   3   5  15          0.86          1.37         0.40 o                         
   4   5  15          2.63          3.06         0.54 o                         
   5   5  15          0.13          0.88         0.63 o                         
   6   5  15        118.68        119.05         4.10 o                         
   0   6  15         90.44         95.65         3.53 o                         
   1   6  15         13.33         14.25         1.51 o                         
   2   6  15        117.80        124.23         4.04 o                         
   3   6  15         67.34         67.60         2.33 o                         
   4   6  15          2.05          3.54         0.65 o                         
   5   6  15          4.67          3.78         0.88 o                         
   6   6  15         89.36         87.08         3.59 o                         
   0   7  15         20.66         25.28         1.89 o                         
   1   7  15         34.60         29.70         1.95 o                         
   2   7  15         73.87         94.70         3.53 o                         
   3   7  15         16.28         15.89         1.58 o                         
   2   2  16         61.54         57.75         2.46 o                         
   2   3  16          4.07          5.23         1.01 o                         
   1   4  16         14.46         14.08         1.07 o                         
   2   4  16         35.00         38.74         1.80 o                         
   3   4  16          0.97          0.32         0.69 o                         
   4   4  16         64.73         60.59         2.90 o                         
   2   5  16         26.22         29.46         1.47 o                         
   3   5  16         25.19         25.03         1.83 o                         
   4   5  16          0.11          0.00         0.63 o                         
                                                                                
