# Supplementary material for: Exploring the thermal behaviour of the solvated structures of nifedipine
Source: Acta Crystallogr B Struct Sci Cryst Eng Mater. 2023 Mar 9;79(Pt 2):164–75. doi: 10.1107/S2052520623001282 (PMC10088478; doi:10.1107/S2052520623001282)
Supplement: Supplementary file 9 [file b-79-00164-nif_pyri_100ksup9.hkl]

data_nif_pyri_100k                                                              
_shelx_title ' nif_pyri_100k_a.res in P2(1)'                                    
_shelx_refln_list_code          4                                               
_shelx_F_calc_maximum      111.74                                               
_exptl_crystal_F_000       896.00                                               
_reflns_d_resolution_high  0.7084                                               
                                                                                
loop_                                                                           
 _space_group_symop_operation_xyz                                               
 'x, y, z'                                                                      
 '-x, y+1/2, -z'                                                                
                                                                                
_cell_length_a     9.4363                                                       
_cell_length_b    14.4247                                                       
_cell_length_c    15.1387                                                       
_cell_angle_alpha  90.000                                                       
_cell_angle_beta   96.160                                                       
_cell_angle_gamma  90.000                                                       
                                                                                
_shelx_F_squared_multiplier     1.000                                           
                                                                                
loop_                                                                           
 _refln_index_h                                                                 
 _refln_index_k                                                                 
 _refln_index_l                                                                 
 _refln_F_squared_calc                                                          
 _refln_F_squared_meas                                                          
 _refln_F_squared_sigma                                                         
 _refln_observed_status                                                         
   1 -19   0         52.95         51.25         3.94 o                         
   2 -19   0        195.66        187.82         5.57 o                         
   3 -19   0          6.03          9.54         2.00 o                         
   4 -19   0         52.02         58.86         5.30 o                         
   0 -18   0         25.26         22.15         3.37 o                         
   1 -18   0         84.40         82.81         3.07 o                         
   2 -18   0          9.54          8.40         1.57 o                         
   3 -18   0         37.29         40.41         2.15 o                         
   4 -18   0         40.93         40.50         2.55 o                         
   5 -18   0         48.74         50.92         4.69 o                         
   1 -17   0          6.91          5.76         1.37 o                         
   2 -17   0         40.33         37.88         1.82 o                         
   3 -17   0        149.17        147.13         3.26 o                         
   4 -17   0         69.29         79.45         2.56 o                         
   5 -17   0         32.21         36.59         4.09 o                         
   6 -17   0          3.57          3.13         3.49 o                         
   0 -16   0       1249.87       1244.52        32.25 o                         
   1 -16   0        292.05        279.46         4.43 o                         
   2 -16   0         47.40         45.22         1.99 o                         
   3 -16   0        167.60        160.17         3.27 o                         
   4 -16   0          9.40         12.69         1.30 o                         
   5 -16   0        153.35        156.64         3.40 o                         
   6 -16   0         26.82         28.03         6.02 o                         
   1 -15   0        181.57        182.85         2.99 o                         
   2 -15   0         86.14         85.62         2.32 o                         
   3 -15   0         45.35         46.67         1.92 o                         
   4 -15   0         18.73         20.44         1.48 o                         
   5 -15   0         62.12         61.81         2.14 o                         
   6 -15   0         62.29         69.23         3.66 o                         
   7 -15   0         19.96         21.00         2.59 o                         
   0 -14   0        192.36        183.72         3.60 o                         
   1 -14   0        135.14        133.45         2.10 o                         
   2 -14   0         24.93         23.63         1.34 o                         
   3 -14   0        160.29        159.91         3.08 o                         
   4 -14   0         70.32         67.73         2.10 o                         
   5 -14   0        277.27        269.39         4.28 o                         
   6 -14   0        207.67        229.56         4.74 o                         
   7 -14   0        107.66        102.44         4.21 o                         
   8 -14   0         40.08         40.48         3.06 o                         
   1 -13   0         16.24         11.60         0.74 o                         
   2 -13   0        233.51        237.98         3.58 o                         
   3 -13   0         11.67          9.53         1.29 o                         
   4 -13   0        157.81        162.71         2.99 o                         
   5 -13   0         70.25         66.91         2.26 o                         
   6 -13   0        116.03        115.80         3.49 o                         
   7 -13   0         23.52         25.81         2.33 o                         
   8 -13   0         65.25         57.70         3.48 o                         
   9 -13   0         15.83          8.79         2.77 o                         
   0 -12   0        235.61        228.12         3.86 o                         
   1 -12   0        300.17        313.35         3.46 o                         
   2 -12   0          5.54          4.50         0.56 o                         
   3 -12   0        190.10        184.80         3.09 o                         
   4 -12   0        395.14        383.45         4.45 o                         
   5 -12   0         50.27         45.64         1.66 o                         
   6 -12   0        174.63        167.50         3.54 o                         
   7 -12   0         52.60         59.33         3.15 o                         
   8 -12   0        471.65        498.36         9.99 o                         
   9 -12   0         20.55         23.09         2.42 o                         
   1 -11   0        716.08        721.12         6.69 o                         
   2 -11   0        190.69        225.20         2.63 o                         
   3 -11   0         74.46         73.43         2.00 o                         
   4 -11   0        264.54        276.09         3.40 o                         
   5 -11   0         14.80         15.91         1.69 o                         
   6 -11   0        229.68        249.88         4.42 o                         
   7 -11   0         65.06         57.53         2.13 o                         
   8 -11   0         81.42         74.71         3.49 o                         
   9 -11   0         57.28         63.08         5.05 o                         
  10 -11   0         78.71         92.32         5.54 o                         
   0 -10   0        189.90        198.40         3.28 o                         
   1 -10   0        209.49        216.24         2.29 o                         
   2 -10   0        174.22        186.25         2.01 o                         
   3 -10   0        134.60        129.38         1.92 o                         
   4 -10   0        125.09        113.18         1.80 o                         
   5 -10   0        207.52        206.85         3.04 o                         
   6 -10   0        106.75        112.70         2.67 o                         
   7 -10   0        563.53        541.10         7.90 o                         
   8 -10   0        419.71        388.82        16.67 o                         
   9 -10   0         22.62         23.19         2.16 o                         
  10 -10   0         34.11         36.41         3.16 o                         
  11 -10   0         21.16         19.62         3.01 o                         
   1  -9   0        247.03        283.19         2.52 o                         
   2  -9   0        499.33        486.25         4.23 o                         
   3  -9   0       1158.63       1185.08        11.30 o                         
   4  -9   0        118.85        112.72         1.54 o                         
   5  -9   0        353.83        363.99         4.12 o                         
   6  -9   0        339.83        360.41         4.20 o                         
   7  -9   0          0.29          0.85         0.71 o                         
   8  -9   0         48.93         46.44         1.82 o                         
   9  -9   0         80.35         79.11         2.50 o                         
  10  -9   0        197.96        223.14         4.94 o                         
  11  -9   0         24.59         31.90         3.61 o                         
   0  -8   0       4377.04       4796.78        48.71 o                         
   1  -8   0        430.22        475.60         3.42 o                         
   2  -8   0         22.69         25.27         0.54 o                         
   3  -8   0       1188.45       1248.92        10.75 o                         
   4  -8   0       1030.72       1064.31         8.04 o                         
   5  -8   0        104.70        100.82         1.67 o                         
   6  -8   0        541.02        584.29         6.08 o                         
   7  -8   0        198.96        196.28         2.69 o                         
   8  -8   0         31.21         33.00         1.43 o                         
   9  -8   0         61.71         54.34         2.14 o                         
  10  -8   0        292.10        293.09         4.93 o                         
  11  -8   0         12.97         19.61         1.91 o                         
   1  -7   0        384.90        433.76         4.02 o                         
   2  -7   0       1277.72       1316.21        10.28 o                         
   3  -7   0        461.59        460.85         3.68 o                         
   4  -7   0        602.52        606.27         4.77 o                         
   5  -7   0        454.20        477.76         4.60 o                         
   6  -7   0        928.70        905.75         7.39 o                         
   7  -7   0         40.90         48.05         1.19 o                         
   8  -7   0         44.93         46.20         1.63 o                         
   9  -7   0         18.40         18.62         1.45 o                         
  10  -7   0         10.03          9.05         1.22 o                         
  11  -7   0         29.31         33.09         2.05 o                         
   0  -6   0         84.23        114.77         1.56 o                         
   1  -6   0        703.08        692.48         4.60 o                         
   2  -6   0        218.00        221.30         1.75 o                         
   3  -6   0       1323.62       1476.37        13.09 o                         
   4  -6   0       3824.42       4025.18        30.97 o                         
   5  -6   0       1075.72       1064.63         7.95 o                         
   6  -6   0        684.38        723.67         6.57 o                         
   7  -6   0         59.43         62.81         2.19 o                         
   8  -6   0        300.70        293.31         3.82 o                         
   9  -6   0         75.23         70.16         1.83 o                         
  10  -6   0        126.65        119.99         2.90 o                         
  11  -6   0         52.68         48.12         2.19 o                         
  12  -6   0         65.49         67.00         4.19 o                         
   1  -5   0       2532.23       2439.47        15.91 o                         
   2  -5   0        240.85        222.55         1.87 o                         
   3  -5   0       1562.29       1747.44        10.84 o                         
   4  -5   0       8271.72       8571.84        62.05 o                         
   5  -5   0        239.87        253.99         2.13 o                         
   6  -5   0        200.04        217.43         4.36 o                         
   7  -5   0        205.56        189.49         2.29 o                         
   8  -5   0        539.73        546.33         5.47 o                         
   9  -5   0         54.04         56.66         1.42 o                         
  10  -5   0          5.60          5.83         1.05 o                         
  11  -5   0         28.32         26.35         1.51 o                         
  12  -5   0         14.71         12.83         1.83 o                         
   1  -4   0       4194.44       4148.86        24.60 o                         
   2  -4   0        809.85        925.14         6.04 o                         
   3  -4   0       7085.63       7433.36        45.75 o                         
   4  -4   0        982.42       1067.41         7.80 o                         
   5  -4   0        607.13        657.65         5.15 o                         
   6  -4   0        303.03        294.88         3.07 o                         
   7  -4   0        278.75        264.94         2.76 o                         
   8  -4   0         56.56         53.53         1.30 o                         
   9  -4   0         75.68         69.38         1.55 o                         
  10  -4   0         56.94         52.74         1.58 o                         
  11  -4   0         67.18         65.60         2.07 o                         
  12  -4   0         61.39         58.16         2.39 o                         
   1  -3   0       4919.23       4806.60        27.36 o                         
   3  -3   0       2231.18       2299.57        22.45 o                         
   4  -3   0       1523.93       1635.71        14.66 o                         
   5  -3   0        416.57        435.55         3.84 o                         
   6  -3   0        978.60       1021.06         9.06 o                         
   7  -3   0        353.51        371.67         4.27 o                         
   8  -3   0          4.19          4.91         1.38 o                         
   9  -3   0         89.22         87.25         1.71 o                         
  10  -3   0          5.27          5.94         0.72 o                         
  11  -3   0        168.66        169.04         2.83 o                         
  12  -3   0         67.46         67.52         2.28 o                         
  13  -3   0         19.33         18.78         3.13 o                         
   1  -2   0       2312.09       2174.35        13.45 o                         
   3  -2   0       1369.37       1460.61        10.60 o                         
   4  -2   0       3371.83       3481.70        23.98 o                         
   5  -2   0        604.05        623.51         5.66 o                         
   6  -2   0         65.52         63.30         1.86 o                         
   7  -2   0         89.48        110.31         1.85 o                         
   8  -2   0        417.19        416.75         4.44 o                         
   9  -2   0         97.94         98.67         2.02 o                         
  10  -2   0        231.72        230.13         2.88 o                         
  11  -2   0         10.93          9.51         0.96 o                         
  12  -2   0          2.64          2.94         1.03 o                         
  13  -2   0         25.50         27.57         4.94 o                         
   1  -1   0        586.17        547.94         4.28 o                         
   2  -1   0        188.71        177.10         1.35 o                         
   3  -1   0       2607.31       2499.80        16.50 o                         
   4  -1   0       1359.11       1348.29         9.40 o                         
   5  -1   0        195.04        249.56         2.87 o                         
   6  -1   0        208.22        202.41         2.88 o                         
   7  -1   0        149.14        163.50         2.16 o                         
   8  -1   0        186.28        182.92         2.45 o                         
   9  -1   0        149.83        147.01         2.28 o                         
  10  -1   0        138.00        135.36         2.09 o                         
  11  -1   0         49.95         50.73         1.67 o                         
  12  -1   0         46.73         46.96         1.91 o                         
   1   0   0        383.44        355.54         2.62 o                         
   2   0   0        155.09        131.31         1.14 o                         
   3   0   0        163.42        154.43         1.27 o                         
   4   0   0        528.33        603.33         3.99 o                         
   5   0   0          6.58          3.99         0.36 o                         
   6   0   0          2.17          5.04         0.48 o                         
   7   0   0         75.87         88.36         1.64 o                         
   8   0   0        126.96        144.23         2.29 o                         
   9   0   0          6.94          4.33         0.60 o                         
  10   0   0          0.01         -0.08         0.56 o                         
  11   0   0          6.90          8.56         0.94 o                         
  12   0   0          3.28          2.52         1.03 o                         
  13   0   0         11.59         13.12         3.25 o                         
   1   1   0        585.57        542.12         3.26 o                         
   2   1   0        188.60        174.23         1.59 o                         
   3   1   0       2604.37       2482.36        17.45 o                         
   4   1   0       1360.27       1364.26         8.94 o                         
   5   1   0        194.87        251.27         2.67 o                         
   6   1   0        208.23        202.04         2.36 o                         
   7   1   0        148.91        159.72         2.12 o                         
   8   1   0        185.98        182.46         2.40 o                         
   9   1   0        149.38        149.79         2.24 o                         
  10   1   0        138.04        136.27         2.08 o                         
  11   1   0         49.97         51.21         1.83 o                         
  12   1   0         46.77         45.00         2.10 o                         
  13   1   0         38.69         35.66         3.04 o                         
   1   2   0       2312.76       2218.93        13.80 o                         
   3   2   0       1370.44       1445.43         9.47 o                         
   4   2   0       3372.24       3446.92        23.97 o                         
   5   2   0        604.50        617.91         4.92 o                         
   6   2   0         65.27         64.21         1.10 o                         
   7   2   0         89.88        111.91         1.56 o                         
   8   2   0        416.83        422.03         4.08 o                         
   9   2   0         97.59        100.93         1.78 o                         
  10   2   0        232.12        230.83         3.40 o                         
  11   2   0         10.95          9.42         1.20 o                         
  12   2   0          2.64          3.71         1.45 o                         
   1   3   0       4921.58       4824.21        31.28 o                         
   3   3   0       2229.56       2310.66        19.65 o                         
   4   3   0       1523.15       1639.06        10.18 o                         
   5   3   0        416.10        440.25         3.91 o                         
   6   3   0        978.25       1024.00         7.87 o                         
   7   3   0        353.23        368.51         3.87 o                         
   8   3   0          4.15          4.66         0.79 o                         
   9   3   0         89.48         87.95         1.56 o                         
  10   3   0          5.26          5.78         0.90 o                         
  11   3   0        168.59        165.83         3.39 o                         
  12   3   0         67.53         66.00         2.76 o                         
   1   4   0       4191.97       4102.59        34.72 o                         
   2   4   0        809.99        917.67         5.76 o                         
   3   4   0       7084.35       7341.64        46.01 o                         
   4   4   0        981.68       1049.43        11.14 o                         
   5   4   0        606.69        668.44         4.64 o                         
   6   4   0        302.83        294.85         2.70 o                         
   7   4   0        278.39        265.23         2.81 o                         
   8   4   0         56.32         54.35         1.29 o                         
   9   4   0         75.70         71.82         1.48 o                         
  10   4   0         56.86         53.52         1.80 o                         
  11   4   0         67.15         68.27         2.47 o                         
  12   4   0         61.26         57.92         4.06 o                         
   1   5   0       2531.91       2513.96        16.91 o                         
   2   5   0        240.53        220.78         1.67 o                         
   3   5   0       1563.69       1748.24        14.99 o                         
   4   5   0       8271.72       8685.56        79.16 o                         
   5   5   0        239.70        257.04         2.54 o                         
   6   5   0        200.13        214.57         2.52 o                         
   7   5   0        205.75        192.53         2.34 o                         
   8   5   0        539.13        545.70         5.42 o                         
   9   5   0         54.00         57.39         1.69 o                         
  10   5   0          5.52          8.50         0.97 o                         
  11   5   0         28.55         31.73         1.52 o                         
  12   5   0         14.88         14.54         2.02 o                         
   0   6   0         84.23        111.36         1.25 o                         
   1   6   0        702.86        688.32         5.25 o                         
   2   6   0        217.66        218.65         1.89 o                         
   3   6   0       1323.20       1448.25        10.09 o                         
   4   6   0       3824.39       3999.65        30.34 o                         
   5   6   0       1075.54       1052.37         7.58 o                         
   6   6   0        684.84        723.90         5.83 o                         
   7   6   0         59.42         60.01         1.36 o                         
   8   6   0        300.22        293.37         3.82 o                         
   9   6   0         75.13         71.37         1.82 o                         
  10   6   0        126.47        119.08         2.45 o                         
  11   6   0         53.02         51.05         2.15 o                         
   1   7   0        385.43        441.65         3.20 o                         
   2   7   0       1278.23       1335.31         8.63 o                         
   3   7   0        460.28        458.64         3.94 o                         
   4   7   0        602.57        602.65         4.82 o                         
   5   7   0        453.43        483.08         4.03 o                         
   6   7   0        928.63        907.36         7.65 o                         
   7   7   0         40.76         51.33         1.30 o                         
   8   7   0         44.83         43.88         1.43 o                         
   9   7   0         18.35         17.52         1.08 o                         
  10   7   0         10.05         13.12         1.24 o                         
  11   7   0         29.49         33.54         2.22 o                         
   0   8   0       4378.69       4829.70        74.98 o                         
   1   8   0        430.18        483.53         3.67 o                         
   2   8   0         22.65         25.95         0.51 o                         
   3   8   0       1188.83       1250.27        11.85 o                         
   4   8   0       1031.07       1065.41         9.38 o                         
   5   8   0        104.03        107.18         2.55 o                         
   6   8   0        541.58        575.26         6.47 o                         
   7   8   0        198.87        195.85         2.62 o                         
   8   8   0         31.29         31.13         1.26 o                         
   9   8   0         61.36         55.10         1.63 o                         
  10   8   0        292.00        292.90         5.68 o                         
  11   8   0         13.02         20.56         2.67 o                         
   1   9   0        246.74        287.12         2.85 o                         
   2   9   0        499.96        485.93         3.70 o                         
   3   9   0       1158.87       1187.38         9.49 o                         
   4   9   0        118.98        113.83         1.56 o                         
   5   9   0        353.75        369.56         3.48 o                         
   6   9   0        340.21        375.36         3.97 o                         
   7   9   0          0.28          0.65         0.54 o                         
   8   9   0         49.18         50.88         1.81 o                         
   9   9   0         80.30         80.78         2.87 o                         
  10   9   0        198.15        220.79         5.06 o                         
  11   9   0         24.68         20.46         4.45 o                         
   0  10   0        190.19        200.36         2.32 o                         
   1  10   0        210.13        217.63         1.77 o                         
   2  10   0        174.21        187.07         1.65 o                         
   3  10   0        134.64        132.95         1.54 o                         
   4  10   0        125.23        114.55         1.38 o                         
   5  10   0        207.11        216.26         2.57 o                         
   6  10   0        106.90        112.68         1.81 o                         
   7  10   0        563.25        553.40         6.31 o                         
   8  10   0        419.42        408.48         6.73 o                         
   9  10   0         22.60         26.13         2.55 o                         
  10  10   0         34.04         40.00         2.34 o                         
   1  11   0        715.98        721.21         5.68 o                         
   2  11   0        191.06        225.73         1.96 o                         
   3  11   0         74.28         71.35         1.45 o                         
   4  11   0        264.39        281.30         3.49 o                         
   5  11   0         14.64         15.42         0.93 o                         
   6  11   0        229.73        252.13         4.58 o                         
   7  11   0         65.00         58.27         1.73 o                         
   8  11   0         81.47         80.11         2.79 o                         
   9  11   0         57.33         73.93         2.90 o                         
  10  11   0         78.90         86.78         5.78 o                         
   0  12   0        236.41        224.58         3.04 o                         
   1  12   0        301.15        315.06         2.86 o                         
   2  12   0          5.53          5.24         0.36 o                         
   3  12   0        190.10        190.34         2.66 o                         
   4  12   0        394.90        383.83         4.52 o                         
   5  12   0         50.50         47.75         1.45 o                         
   6  12   0        174.78        169.22         2.75 o                         
   7  12   0         52.91         60.04         2.46 o                         
   8  12   0        471.42        491.40         7.95 o                         
   9  12   0         20.62         23.69         2.32 o                         
   1  13   0         16.19         12.50         0.69 o                         
   2  13   0        233.74        241.45         2.90 o                         
   3  13   0         11.68         11.20         0.99 o                         
   4  13   0        157.83        161.13         3.02 o                         
   5  13   0         70.29         63.60         1.68 o                         
   6  13   0        115.91        114.15         2.76 o                         
   7  13   0         23.28         29.23         1.91 o                         
   8  13   0         65.20         63.39         2.72 o                         
   9  13   0         15.64         15.77         4.69 o                         
   0  14   0        192.15        179.13         4.03 o                         
   1  14   0        135.18        131.67         2.04 o                         
   2  14   0         24.96         25.10         0.99 o                         
   3  14   0        160.61        161.31         2.55 o                         
   4  14   0         70.51         65.51         2.29 o                         
   5  14   0        277.07        264.77         7.56 o                         
   6  14   0        207.46        227.84         4.63 o                         
   7  14   0        107.64        104.53         3.22 o                         
   8  14   0         40.05         49.40         2.65 o                         
   1  15   0        181.82        180.42         2.60 o                         
   2  15   0         86.13         84.52         2.23 o                         
   3  15   0         45.14         47.11         1.81 o                         
   4  15   0         18.79         18.82         1.32 o                         
   5  15   0         61.87         59.68         2.19 o                         
   6  15   0         62.29         67.65         3.83 o                         
   7  15   0         20.04         25.27         2.61 o                         
   0  16   0       1251.32       1202.66        16.71 o                         
   1  16   0        292.20        280.92         3.84 o                         
   2  16   0         47.29         45.67         1.83 o                         
   3  16   0        167.67        162.96         3.19 o                         
   4  16   0          9.31          9.71         1.16 o                         
   5  16   0        153.09        155.73         3.85 o                         
   6  16   0         26.75         27.70         2.18 o                         
   7  16   0         90.68        109.77         6.50 o                         
   1  17   0          6.95          5.50         1.08 o                         
   2  17   0         40.10         37.00         2.01 o                         
   3  17   0        149.23        145.75         3.58 o                         
   4  17   0         69.22         81.09         2.89 o                         
   5  17   0         32.21         37.78         3.88 o                         
   6  17   0          3.47          3.97         2.29 o                         
   0  18   0         25.20         25.65         2.31 o                         
   1  18   0         84.49         75.76         2.53 o                         
   2  18   0          9.54         10.60         1.53 o                         
   3  18   0         37.39         34.58         2.15 o                         
   4  18   0         40.94         44.54         3.85 o                         
   5  18   0         48.50         50.32         4.21 o                         
   1  19   0         52.88         51.69         3.19 o                         
  -4 -19   1         75.34         66.60         3.87 o                         
  -3 -19   1          5.72          2.66         1.74 o                         
  -2 -19   1         41.76         42.55         4.51 o                         
  -1 -19   1         18.90         22.24         2.29 o                         
   0 -19   1        529.86        537.36        10.97 o                         
   1 -19   1        118.79        127.83         6.50 o                         
   2 -19   1         64.15         73.42         5.42 o                         
   3 -19   1         47.18         48.87         4.45 o                         
   4 -19   1          0.69         -0.48         2.53 o                         
  -5 -18   1         79.99         76.31         5.66 o                         
  -4 -18   1         73.25         73.06         2.95 o                         
  -3 -18   1          1.09          0.35         1.11 o                         
  -2 -18   1        214.96        209.99         4.72 o                         
  -1 -18   1        149.88        138.99         3.96 o                         
   0 -18   1        281.19        292.87         5.74 o                         
   1 -18   1         24.37         25.70         2.46 o                         
   2 -18   1         63.20         68.09         2.90 o                         
   3 -18   1         63.66         64.77         2.50 o                         
   4 -18   1          5.14          4.81         2.65 o                         
   5 -18   1         55.31         59.10         5.54 o                         
  -6 -17   1          7.41         10.23         3.25 o                         
  -5 -17   1         29.17         35.28         2.09 o                         
  -4 -17   1         30.65         38.60         1.93 o                         
  -3 -17   1         77.69         78.38         2.53 o                         
  -2 -17   1         54.36         59.90         2.26 o                         
  -1 -17   1         52.47         50.53         2.57 o                         
   0 -17   1        495.64        503.10         7.99 o                         
   1 -17   1         26.05         29.88         2.03 o                         
   2 -17   1         27.35         26.93         1.62 o                         
   3 -17   1        155.18        160.21         3.41 o                         
   4 -17   1         22.16         26.61         1.98 o                         
   5 -17   1          9.16         10.95         2.89 o                         
  -6 -16   1          0.16          0.83         1.70 o                         
  -5 -16   1         72.42         65.79         2.32 o                         
  -4 -16   1         55.31         61.73         2.26 o                         
  -3 -16   1         81.08         84.40         2.46 o                         
  -2 -16   1        416.93        413.61         5.82 o                         
  -1 -16   1         65.91         65.15         2.21 o                         
   0 -16   1         79.63         86.00         2.91 o                         
   1 -16   1         36.58         35.62         1.54 o                         
   2 -16   1        321.88        333.46         5.01 o                         
   3 -16   1         22.73         21.49         2.07 o                         
   4 -16   1         30.77         33.71         1.72 o                         
   5 -16   1        158.83        162.20         5.23 o                         
   6 -16   1        109.20        117.32         4.68 o                         
  -7 -15   1         42.54         49.32         3.36 o                         
  -6 -15   1         93.48         98.33         3.19 o                         
  -5 -15   1          2.45          4.28         1.03 o                         
  -4 -15   1        128.45        136.82         2.95 o                         
  -3 -15   1         40.79         42.98         1.89 o                         
  -2 -15   1        143.15        145.89         2.99 o                         
  -1 -15   1        261.38        244.88         3.92 o                         
   0 -15   1        338.83        329.20         3.85 o                         
   1 -15   1        225.68        219.81         3.33 o                         
   2 -15   1        341.15        338.84         4.93 o                         
   3 -15   1        107.62        105.23         2.56 o                         
   4 -15   1         84.93         83.18         2.30 o                         
   5 -15   1         27.32         28.06         1.62 o                         
   6 -15   1          7.81          4.74         1.74 o                         
   7 -15   1        123.67        136.72         4.93 o                         
  -8 -14   1         85.07         92.34         4.29 o                         
  -7 -14   1         50.89         60.80         3.45 o                         
  -6 -14   1         20.51         18.17         1.58 o                         
  -5 -14   1         23.59         21.18         1.79 o                         
  -4 -14   1        276.11        279.82         4.33 o                         
  -3 -14   1        111.87        108.23         2.51 o                         
  -2 -14   1        260.92        267.37         4.09 o                         
  -1 -14   1         28.58         29.28         1.20 o                         
   0 -14   1        189.24        182.57         2.55 o                         
   1 -14   1        467.92        464.52         4.87 o                         
   2 -14   1        163.80        158.83         2.70 o                         
   3 -14   1        101.81        105.83         2.44 o                         
   4 -14   1         38.19         33.04         1.59 o                         
   5 -14   1         53.64         51.66         1.88 o                         
   6 -14   1        152.50        154.05         6.56 o                         
   7 -14   1        290.60        280.74         9.27 o                         
   8 -14   1        152.88        148.45        10.53 o                         
  -9 -13   1         80.44         69.32         5.30 o                         
  -8 -13   1         62.03         63.11         3.66 o                         
  -7 -13   1        117.53        117.43         4.58 o                         
  -6 -13   1         36.52         32.60         1.84 o                         
  -5 -13   1         21.97         24.65         1.38 o                         
  -4 -13   1          8.52          6.93         1.06 o                         
  -3 -13   1        265.23        241.23         3.74 o                         
  -2 -13   1        176.42        176.62         2.59 o                         
  -1 -13   1         47.50         47.24         1.35 o                         
   0 -13   1        617.52        617.72         6.02 o                         
   1 -13   1          6.01          7.50         0.67 o                         
   2 -13   1        141.78        131.62         1.99 o                         
   3 -13   1        138.46        142.33         2.74 o                         
   4 -13   1        135.93        127.72         2.62 o                         
   5 -13   1         21.04         19.87         1.21 o                         
   6 -13   1        237.95        227.74         5.83 o                         
   7 -13   1        117.61        125.27         4.47 o                         
   8 -13   1        166.00        175.27         5.35 o                         
   9 -13   1         12.48         11.68         3.01 o                         
  -9 -12   1         65.91         54.78         3.39 o                         
  -8 -12   1        157.98        156.36         4.97 o                         
  -7 -12   1         91.39        103.82         6.91 o                         
  -6 -12   1         34.65         35.77         1.84 o                         
  -5 -12   1        108.56         94.63         3.68 o                         
  -4 -12   1        331.84        318.28         3.92 o                         
  -3 -12   1        279.86        257.63         3.83 o                         
  -2 -12   1        218.33        217.55         2.90 o                         
  -1 -12   1         15.97         10.70         0.68 o                         
   0 -12   1        254.95        263.04         3.02 o                         
   1 -12   1         60.80         55.73         1.25 o                         
   2 -12   1        331.39        315.56         3.45 o                         
   3 -12   1        183.02        176.10         2.93 o                         
   4 -12   1         38.30         39.14         1.53 o                         
   5 -12   1        264.91        248.61         3.84 o                         
   6 -12   1         11.43         13.57         1.23 o                         
   7 -12   1         58.42         57.67         7.70 o                         
   8 -12   1        224.16        234.80         7.16 o                         
   9 -12   1        109.52        122.44         5.40 o                         
  10 -12   1         60.79         53.93         6.02 o                         
 -10 -11   1         96.47        100.14         5.78 o                         
  -9 -11   1         49.97         50.01         3.17 o                         
  -8 -11   1        111.78        101.35         3.95 o                         
  -7 -11   1        192.74        205.73         4.01 o                         
  -6 -11   1        256.51        276.16         5.20 o                         
  -5 -11   1          6.30          8.83         2.08 o                         
  -4 -11   1         69.51         64.23         1.46 o                         
  -3 -11   1        214.35        196.29         3.32 o                         
  -2 -11   1        579.24        609.59         5.73 o                         
  -1 -11   1         86.38         87.95         1.46 o                         
   0 -11   1         82.27         84.48         1.29 o                         
   1 -11   1        170.70        193.46         2.36 o                         
   2 -11   1       1012.16       1032.64         9.25 o                         
   3 -11   1        397.97        379.25         4.94 o                         
   4 -11   1        113.56         97.78         1.67 o                         
   5 -11   1        140.55        141.71         2.61 o                         
   6 -11   1        366.40        354.11         5.64 o                         
   7 -11   1         82.39         81.76         4.45 o                         
   8 -11   1        560.34        542.48        10.46 o                         
   9 -11   1         60.39         61.70         2.89 o                         
  10 -11   1         60.65         63.91         4.94 o                         
 -11 -10   1         21.44         20.46         3.25 o                         
 -10 -10   1        478.99        464.03         8.09 o                         
  -9 -10   1          7.84         11.68         1.82 o                         
  -8 -10   1        138.94        136.76         3.20 o                         
  -7 -10   1        262.40        238.15         4.33 o                         
  -6 -10   1         38.07         37.64         1.37 o                         
  -5 -10   1        422.88        364.77         4.66 o                         
  -4 -10   1        182.12        176.69         2.17 o                         
  -3 -10   1        137.02        127.91         1.89 o                         
  -2 -10   1        581.70        572.48         5.32 o                         
  -1 -10   1         75.48         69.54         1.08 o                         
   0 -10   1        122.79        114.08         1.82 o                         
   1 -10   1        129.33        144.06         2.20 o                         
   2 -10   1         19.58         14.55         0.76 o                         
   3 -10   1        226.16        230.74         3.31 o                         
   4 -10   1       1572.98       1546.29        13.34 o                         
   5 -10   1        240.45        224.98         3.42 o                         
   6 -10   1         34.51         32.61         1.72 o                         
   7 -10   1        278.47        261.12         4.55 o                         
   8 -10   1         53.05         48.26         2.38 o                         
   9 -10   1        105.83        108.69         2.91 o                         
  10 -10   1         79.86         79.35         3.23 o                         
  11 -10   1        245.70        265.04         9.15 o                         
 -11  -9   1         14.49         14.20         2.77 o                         
 -10  -9   1         26.09         30.66         2.32 o                         
  -9  -9   1         25.33         28.43         2.29 o                         
  -8  -9   1        146.80        152.38         3.34 o                         
  -7  -9   1         30.79         38.82         2.71 o                         
  -6  -9   1        391.79        383.62         5.16 o                         
  -5  -9   1       1059.72       1034.24        10.14 o                         
  -4  -9   1         88.80         86.25         1.29 o                         
  -3  -9   1         55.19         56.42         1.02 o                         
  -2  -9   1        866.27        864.79         7.04 o                         
  -1  -9   1        655.65        678.46         5.00 o                         
   0  -9   1       2068.73       2142.47        16.65 o                         
   1  -9   1        201.64        223.24         2.25 o                         
   2  -9   1        105.93        123.07         1.49 o                         
   3  -9   1        617.59        674.14         7.22 o                         
   4  -9   1       1094.43       1108.43        10.77 o                         
   5  -9   1        640.52        637.24         8.31 o                         
   6  -9   1       1572.56       1522.70        16.50 o                         
   7  -9   1        228.93        224.34         3.45 o                         
   8  -9   1        106.45        101.25         2.91 o                         
   9  -9   1         28.21         28.82         1.71 o                         
  10  -9   1         65.87         57.20         2.37 o                         
  11  -9   1        177.82        170.80         6.98 o                         
 -12  -8   1         57.77         56.70         4.57 o                         
 -11  -8   1        103.15        105.17         3.51 o                         
 -10  -8   1        120.31        119.58         3.56 o                         
  -9  -8   1         75.23         68.97         3.15 o                         
  -8  -8   1        421.68        420.93         7.99 o                         
  -7  -8   1         28.52         30.21         1.24 o                         
  -6  -8   1        488.93        495.12         5.96 o                         
  -5  -8   1        935.76        966.48         8.61 o                         
  -4  -8   1         21.55         24.28         1.00 o                         
  -3  -8   1        112.33        109.51         1.44 o                         
  -2  -8   1        270.13        276.32         2.54 o                         
  -1  -8   1        410.83        470.70         3.54 o                         
   0  -8   1          6.04          9.50         0.43 o                         
   1  -8   1         39.78         38.58         0.63 o                         
   2  -8   1        278.06        220.14         1.82 o                         
   3  -8   1          6.29          9.85         0.45 o                         
   4  -8   1        564.45        576.92         5.87 o                         
   5  -8   1        988.40        997.34         9.67 o                         
   6  -8   1        733.63        722.72         8.38 o                         
   7  -8   1          6.72          5.87         1.52 o                         
   8  -8   1        365.57        351.29         5.23 o                         
   9  -8   1         14.90         14.47         1.33 o                         
  10  -8   1         43.17         45.32         2.13 o                         
  11  -8   1        134.89        137.25         4.56 o                         
 -12  -7   1         60.35         59.25         4.92 o                         
 -11  -7   1         49.03         47.09         3.57 o                         
 -10  -7   1        143.67        141.81         3.71 o                         
  -9  -7   1        336.99        313.03         5.71 o                         
  -8  -7   1        744.33        715.13         7.58 o                         
  -7  -7   1        340.69        313.71         3.36 o                         
  -6  -7   1        270.11        294.83         3.03 o                         
  -5  -7   1        676.26        676.73         5.22 o                         
  -4  -7   1        468.87        476.88         4.89 o                         
  -3  -7   1        526.64        547.67         6.78 o                         
  -2  -7   1        271.92        272.68         2.47 o                         
  -1  -7   1        307.68        318.49         2.52 o                         
   0  -7   1        893.84        930.92         5.88 o                         
   1  -7   1          4.32          5.21         0.52 o                         
   2  -7   1        470.64        478.48         3.22 o                         
   3  -7   1        128.10        137.57         1.42 o                         
   4  -7   1        225.08        216.36         2.12 o                         
   5  -7   1        738.10        763.99         7.59 o                         
   6  -7   1        542.22        497.70         4.65 o                         
   7  -7   1        263.91        241.61         3.49 o                         
   8  -7   1        171.30        165.46         2.97 o                         
   9  -7   1         85.16         82.47         2.60 o                         
  10  -7   1          8.24          9.84         1.71 o                         
  11  -7   1        140.62        141.79         3.36 o                         
 -12  -6   1         65.23         62.58         5.83 o                         
 -11  -6   1         94.97         96.96         3.21 o                         
 -10  -6   1        150.16        154.80         3.30 o                         
  -9  -6   1        193.41        178.11         2.93 o                         
  -8  -6   1         67.20         67.46         1.38 o                         
  -7  -6   1         48.74         51.59         1.13 o                         
  -6  -6   1        141.17        142.58         1.82 o                         
  -5  -6   1       1465.24       1527.58        10.57 o                         
  -4  -6   1       1695.94       1684.80        12.21 o                         
  -3  -6   1       7092.05       7644.49        62.88 o                         
  -2  -6   1       3057.99       3186.68        18.99 o                         
  -1  -6   1        987.61        996.14         6.02 o                         
   0  -6   1        475.35        491.51         3.12 o                         
   1  -6   1        868.26        997.50         6.56 o                         
   2  -6   1        503.20        544.43         5.21 o                         
   3  -6   1        841.47        838.01         6.27 o                         
   4  -6   1       2011.87       1981.36        15.51 o                         
   5  -6   1        654.88        687.78         5.63 o                         
   6  -6   1       1092.32       1096.38         9.57 o                         
   7  -6   1        147.14        138.01         1.94 o                         
   8  -6   1         64.40         58.90         1.34 o                         
   9  -6   1         20.64         20.43         1.37 o                         
  10  -6   1         52.26         54.95         2.12 o                         
  11  -6   1        114.75        114.03         2.99 o                         
  12  -6   1         36.01         35.75         6.02 o                         
 -12  -5   1         17.89         19.35         1.94 o                         
 -11  -5   1         71.85         72.01         1.95 o                         
 -10  -5   1        116.99        113.78         2.79 o                         
  -9  -5   1        235.02        230.29         2.99 o                         
  -8  -5   1        531.20        524.76         4.89 o                         
  -7  -5   1        131.51        115.48         1.70 o                         
  -6  -5   1         71.39         78.35         1.77 o                         
  -5  -5   1        780.55        827.82         5.93 o                         
  -4  -5   1       2829.89       2877.23        19.45 o                         
  -3  -5   1       1949.64       1872.13        10.62 o                         
  -2  -5   1       1764.07       1838.89        10.88 o                         
  -1  -5   1       2909.76       2777.40        17.30 o                         
   0  -5   1        108.54        107.23         0.97 o                         
   1  -5   1         59.79         65.83         0.66 o                         
   2  -5   1       1610.17       1583.28        11.61 o                         
   3  -5   1       5521.81       5720.90        42.07 o                         
   4  -5   1        234.28        241.29         1.94 o                         
   5  -5   1         23.53         34.73         1.08 o                         
   6  -5   1       1259.11       1233.23        11.76 o                         
   7  -5   1        202.52        181.72         2.66 o                         
   8  -5   1        459.51        470.59         4.86 o                         
   9  -5   1        157.72        153.37         2.62 o                         
  10  -5   1         23.72         21.07         1.44 o                         
  11  -5   1         32.53         32.01         2.24 o                         
  12  -5   1        136.26        137.50         5.52 o                         
 -12  -4   1         84.82         85.10         2.70 o                         
 -11  -4   1        134.10        121.41         2.59 o                         
 -10  -4   1          2.05          0.89         0.61 o                         
  -9  -4   1        168.26        165.08         2.42 o                         
  -8  -4   1          9.76         12.37         0.70 o                         
  -7  -4   1         12.63         12.91         1.06 o                         
  -6  -4   1       2096.22       2181.63        18.40 o                         
  -5  -4   1        849.36        916.92         6.99 o                         
  -4  -4   1        969.45       1057.27         7.73 o                         
  -3  -4   1       3308.74       3387.23        19.43 o                         
  -2  -4   1       5736.69       5820.03        74.25 o                         
  -1  -4   1       1265.95       1274.24         7.54 o                         
   0  -4   1        457.61        464.93         2.84 o                         
   1  -4   1        981.46        897.40         7.96 o                         
   2  -4   1        575.42        553.69         3.91 o                         
   3  -4   1         42.87         41.57         0.75 o                         
   4  -4   1       1423.28       1486.48        10.80 o                         
   5  -4   1        131.12        137.48         1.83 o                         
   6  -4   1        193.20        218.28         2.78 o                         
   7  -4   1        722.53        727.05         7.54 o                         
   8  -4   1        209.55        210.76         3.50 o                         
   9  -4   1         75.21         79.37         1.62 o                         
  10  -4   1         28.47         31.53         1.47 o                         
  11  -4   1         29.10         27.90         1.95 o                         
  12  -4   1         42.98         39.18         2.51 o                         
 -12  -3   1        133.89        135.65         2.94 o                         
 -11  -3   1        236.86        227.13         3.31 o                         
 -10  -3   1         24.65         22.35         0.93 o                         
  -9  -3   1         75.39         70.19         1.47 o                         
  -8  -3   1        558.93        547.10         5.04 o                         
  -7  -3   1         73.43         92.46         2.07 o                         
  -6  -3   1        195.71        210.42         2.40 o                         
  -5  -3   1         92.57        111.73         1.84 o                         
  -4  -3   1       3452.84       3563.57        23.23 o                         
  -3  -3   1       2271.44       2329.36        16.17 o                         
  -2  -3   1      10485.87       9875.16       130.65 o                         
  -1  -3   1       2362.53       2353.76        16.62 o                         
   0  -3   1       1278.66       1177.19         7.07 o                         
   1  -3   1        490.67        444.03         2.82 o                         
   2  -3   1       2559.39       2537.07        18.88 o                         
   3  -3   1         29.07         29.64         0.77 o                         
   4  -3   1       3618.11       3546.59        28.77 o                         
   5  -3   1         63.46         56.73         1.10 o                         
   6  -3   1         49.20         43.77         1.07 o                         
   7  -3   1         83.04         90.02         1.65 o                         
   8  -3   1         39.15         38.79         1.24 o                         
   9  -3   1        109.82        108.01         2.10 o                         
  10  -3   1         39.64         37.40         1.39 o                         
  11  -3   1         24.50         25.87         1.74 o                         
  12  -3   1        217.77        216.93         4.01 o                         
 -13  -2   1         15.61         12.52         2.65 o                         
 -12  -2   1         42.49         45.98         1.89 o                         
 -11  -2   1         39.28         39.22         1.36 o                         
 -10  -2   1        135.17        133.56         1.95 o                         
  -9  -2   1        635.64        624.33         5.82 o                         
  -8  -2   1         88.39         93.11         1.54 o                         
  -7  -2   1        207.22        232.35         2.52 o                         
  -6  -2   1        484.83        535.55         5.07 o                         
  -5  -2   1        305.40        315.73         3.19 o                         
  -4  -2   1        515.17        597.13         3.95 o                         
  -3  -2   1       7038.61       7027.96        45.61 o                         
  -2  -2   1       5342.24       5308.43        34.37 o                         
  -1  -2   1        341.24        338.45         1.97 o                         
   0  -2   1        670.50        646.37         3.62 o                         
   2  -2   1       2269.69       2170.63        15.28 o                         
   3  -2   1       1573.83       1411.72        10.19 o                         
   4  -2   1       1520.81       1506.84        10.51 o                         
   5  -2   1       1151.92       1137.76        10.82 o                         
   6  -2   1        126.73        120.82         1.81 o                         
   7  -2   1         44.10         41.15         1.12 o                         
   8  -2   1         67.39         65.34         1.41 o                         
   9  -2   1         99.22         98.81         1.84 o                         
  10  -2   1         56.88         60.16         1.80 o                         
  11  -2   1         20.00         24.09         1.41 o                         
  12  -2   1         72.30         72.34         2.32 o                         
 -13  -1   1         52.30         49.31         3.10 o                         
 -12  -1   1        122.17        124.28         2.58 o                         
 -11  -1   1        249.97        240.70         2.90 o                         
 -10  -1   1         56.57         59.38         1.36 o                         
  -9  -1   1         11.67         11.84         0.70 o                         
  -8  -1   1         66.75         60.27         1.43 o                         
  -7  -1   1        665.13        689.22         5.98 o                         
  -6  -1   1         80.56         97.28         1.46 o                         
  -5  -1   1         51.13         69.11         1.98 o                         
  -4  -1   1        196.24        213.87         1.82 o                         
  -3  -1   1       3269.73       3254.85        23.85 o                         
  -2  -1   1       1806.04       1806.81        13.99 o                         
  -1  -1   1       2884.22       2739.97        31.17 o                         
   0  -1   1        140.31        144.31         1.83 o                         
   1  -1   1        506.78        508.54         3.32 o                         
   2  -1   1       7178.12       6803.00        52.98 o                         
   3  -1   1       2035.92       1950.31        14.35 o                         
   4  -1   1       1137.77       1154.73        13.76 o                         
   5  -1   1        723.07        755.40         8.58 o                         
   6  -1   1         33.42         32.69         1.05 o                         
   7  -1   1         43.26         43.10         1.07 o                         
   8  -1   1        113.97        112.20         1.82 o                         
   9  -1   1        292.10        285.57         3.45 o                         
  10  -1   1         78.04         80.12         1.76 o                         
  11  -1   1         57.49         58.93         1.98 o                         
  12  -1   1        151.17        154.98         3.30 o                         
 -13   0   1        115.20        115.55         6.98 o                         
 -12   0   1         10.41         11.08         1.18 o                         
 -11   0   1         23.00         21.54         1.07 o                         
 -10   0   1         61.85         61.18         1.90 o                         
  -9   0   1         12.69         16.45         1.07 o                         
  -8   0   1          6.19          9.52         0.62 o                         
  -7   0   1        826.32        878.20         8.78 o                         
  -6   0   1       2738.25       2807.44        21.78 o                         
  -5   0   1        145.69        147.39         1.68 o                         
  -4   0   1         23.69         28.05         0.74 o                         
  -3   0   1       4178.24       3949.30        29.17 o                         
  -2   0   1       1774.67       1764.79        12.38 o                         
  -1   0   1        131.93        131.69         0.93 o                         
   0   0   1         21.89         18.27         1.03 o                         
   2   0   1       6907.69       6523.63        50.59 o                         
   3   0   1        178.90        171.09         2.45 o                         
   4   0   1         28.04         26.07         0.54 o                         
   5   0   1        197.88        154.22         1.82 o                         
   6   0   1        931.75        906.88         8.91 o                         
   7   0   1         30.35         22.30         0.91 o                         
   8   0   1         27.24         30.42         1.14 o                         
   9   0   1          9.32         13.19         1.02 o                         
  10   0   1         45.18         44.66         1.62 o                         
  11   0   1        368.11        356.31         4.98 o                         
  12   0   1          0.31          1.65         1.00 o                         
 -13   1   1         52.17         41.89         4.09 o                         
 -12   1   1        122.13        123.19         2.74 o                         
 -11   1   1        249.65        244.25         3.22 o                         
 -10   1   1         56.55         61.09         1.60 o                         
  -9   1   1         11.58         11.99         0.80 o                         
  -8   1   1         66.91         63.64         1.61 o                         
  -7   1   1        664.07        677.29         5.94 o                         
  -6   1   1         80.40         97.72         1.46 o                         
  -5   1   1         51.28         66.85         0.85 o                         
  -4   1   1        196.01        218.39         1.79 o                         
  -3   1   1       3270.41       3225.46        22.00 o                         
  -2   1   1       1804.16       1797.31        11.92 o                         
  -1   1   1       2884.54       2757.05        22.87 o                         
   0   1   1        139.38        140.09         1.44 o                         
   1   1   1        506.70        501.09         3.55 o                         
   2   1   1       7176.70       6882.31        62.80 o                         
   3   1   1       2037.60       1931.08        13.41 o                         
   4   1   1       1137.33       1147.69         7.26 o                         
   5   1   1        723.88        748.72         6.22 o                         
   6   1   1         33.50         33.33         0.86 o                         
   7   1   1         43.42         42.54         1.50 o                         
   8   1   1        114.33        113.31         1.96 o                         
   9   1   1        292.27        287.29         3.75 o                         
  10   1   1         77.83         77.15         2.00 o                         
  11   1   1         57.35         61.62         2.81 o                         
  12   1   1        151.25        154.81         3.60 o                         
  13   1   1         11.67         14.15         2.53 o                         
 -12   2   1         42.56         43.69         1.82 o                         
 -11   2   1         39.18         41.86         1.53 o                         
 -10   2   1        135.23        133.60         2.19 o                         
  -9   2   1        636.47        625.84         5.75 o                         
  -8   2   1         88.07         91.01         1.49 o                         
  -7   2   1        207.48        233.26         2.57 o                         
  -6   2   1        484.89        526.94         4.70 o                         
  -5   2   1        305.03        323.24         2.63 o                         
  -4   2   1        515.14        594.15         3.93 o                         
  -3   2   1       7038.00       6992.83        59.51 o                         
  -2   2   1       5341.95       5282.97        31.51 o                         
  -1   2   1        340.81        337.58         2.06 o                         
   0   2   1        672.91        649.63         3.93 o                         
   2   2   1       2267.21       2165.62        13.08 o                         
   3   2   1       1573.29       1399.06        10.25 o                         
   4   2   1       1521.07       1522.68        10.48 o                         
   5   2   1       1151.01       1138.35         9.18 o                         
   6   2   1        126.59        120.93         1.50 o                         
   7   2   1         43.99         40.20         1.01 o                         
   8   2   1         67.50         63.85         1.36 o                         
   9   2   1         99.10         97.80         1.79 o                         
  10   2   1         56.92         58.51         1.78 o                         
  11   2   1         19.91         26.48         1.62 o                         
  12   2   1         72.36         73.26         5.46 o                         
 -12   3   1        133.88        137.60         3.04 o                         
 -11   3   1        237.12        233.35         4.00 o                         
 -10   3   1         24.70         23.84         1.13 o                         
  -9   3   1         75.31         74.12         1.45 o                         
  -8   3   1        559.62        548.84         5.44 o                         
  -7   3   1         72.99         90.10         1.42 o                         
  -6   3   1        195.11        210.14         2.26 o                         
  -5   3   1         92.14        111.67         1.42 o                         
  -4   3   1       3451.63       3537.65        24.53 o                         
  -3   3   1       2271.38       2337.88        17.74 o                         
  -2   3   1      10489.86       9819.73       199.70 o                         
  -1   3   1       2362.48       2390.89        19.50 o                         
   0   3   1       1276.33       1179.53        10.00 o                         
   1   3   1        490.98        442.88         2.59 o                         
   2   3   1       2558.12       2523.49        21.67 o                         
   3   3   1         28.82         28.78         0.56 o                         
   4   3   1       3621.33       3572.84        24.39 o                         
   5   3   1         63.40         56.66         0.78 o                         
   6   3   1         49.23         44.67         0.95 o                         
   7   3   1         83.69         89.31         1.55 o                         
   8   3   1         39.36         39.19         1.04 o                         
   9   3   1        109.66        107.32         1.93 o                         
  10   3   1         39.65         38.90         1.76 o                         
  11   3   1         24.53         29.79         2.21 o                         
  12   3   1        217.63        222.22         4.21 o                         
 -12   4   1         84.77         87.60         2.69 o                         
 -11   4   1        133.74        122.21         2.58 o                         
 -10   4   1          2.12          0.72         0.76 o                         
  -9   4   1        168.00        162.42         2.36 o                         
  -8   4   1          9.81         12.05         0.72 o                         
  -7   4   1         12.66         11.70         0.97 o                         
  -6   4   1       2097.02       2179.76        14.29 o                         
  -5   4   1        849.15        926.39         7.42 o                         
  -4   4   1        969.12       1031.53         7.93 o                         
  -3   4   1       3310.53       3399.09        25.22 o                         
  -2   4   1       5734.87       5692.60        59.99 o                         
  -1   4   1       1265.55       1267.85         8.46 o                         
   0   4   1        457.89        461.90         2.62 o                         
   1   4   1        981.63        888.61         5.31 o                         
   2   4   1        575.00        549.12         3.41 o                         
   3   4   1         42.76         41.26         1.00 o                         
   4   4   1       1423.26       1475.29         8.85 o                         
   5   4   1        131.10        140.72         1.90 o                         
   6   4   1        193.48        216.46         2.09 o                         
   7   4   1        722.66        733.04         5.88 o                         
   8   4   1        210.09        210.61         2.45 o                         
   9   4   1         74.80         75.97         1.95 o                         
  10   4   1         28.48         28.18         1.65 o                         
  11   4   1         29.02         30.81         1.68 o                         
  12   4   1         42.64         39.45         2.46 o                         
 -12   5   1         17.86         15.25         1.77 o                         
 -11   5   1         72.04         77.84         2.46 o                         
 -10   5   1        117.38        114.66         2.34 o                         
  -9   5   1        234.71        231.30         3.33 o                         
  -8   5   1        531.43        530.04         4.93 o                         
  -7   5   1        131.65        112.58         1.65 o                         
  -6   5   1         71.49         76.75         1.02 o                         
  -5   5   1        779.84        820.38         6.00 o                         
  -4   5   1       2830.41       2856.64        19.66 o                         
  -3   5   1       1948.81       1874.01        12.86 o                         
  -2   5   1       1763.61       1846.67        13.51 o                         
  -1   5   1       2911.43       2784.23        18.29 o                         
   0   5   1        108.12        109.98         1.06 o                         
   1   5   1         60.26         67.32         0.57 o                         
   2   5   1       1610.36       1596.20         9.45 o                         
   3   5   1       5521.76       5777.42        36.15 o                         
   4   5   1        233.25        241.45         2.19 o                         
   5   5   1         23.57         33.26         0.65 o                         
   6   5   1       1258.66       1236.96         9.27 o                         
   7   5   1        202.73        179.97         1.91 o                         
   8   5   1        459.37        478.41         4.88 o                         
   9   5   1        157.70        158.23         2.72 o                         
  10   5   1         23.70         21.64         1.26 o                         
  11   5   1         32.49         35.07         1.60 o                         
  12   5   1        136.64        138.18         6.38 o                         
 -12   6   1         64.96         66.31         5.06 o                         
 -11   6   1         94.74         94.31         2.68 o                         
 -10   6   1        150.08        152.68         2.82 o                         
  -9   6   1        193.79        180.41         2.85 o                         
  -8   6   1         67.55         66.29         1.54 o                         
  -7   6   1         48.66         51.74         1.26 o                         
  -6   6   1        141.24        142.55         1.76 o                         
  -5   6   1       1466.26       1520.39        12.09 o                         
  -4   6   1       1698.02       1675.53        11.58 o                         
  -3   6   1       7094.98       7620.51        72.14 o                         
  -2   6   1       3058.38       3163.14        19.03 o                         
  -1   6   1        988.05       1004.16         6.00 o                         
   0   6   1        476.82        499.89         3.10 o                         
   1   6   1        868.15        992.99         5.97 o                         
   2   6   1        503.79        546.94         5.05 o                         
   3   6   1        841.61        835.18         5.97 o                         
   4   6   1       2010.91       2019.12        15.63 o                         
   5   6   1        655.77        688.90         5.93 o                         
   6   6   1       1092.70       1106.40         9.76 o                         
   7   6   1        146.93        141.00         2.27 o                         
   8   6   1         64.19         58.95         1.61 o                         
   9   6   1         20.66         22.35         1.20 o                         
  10   6   1         52.48         57.83         1.87 o                         
  11   6   1        114.74        112.18         2.98 o                         
 -11   7   1         49.12         46.45         2.44 o                         
 -10   7   1        143.85        146.29         3.10 o                         
  -9   7   1        337.07        316.19         4.30 o                         
  -8   7   1        745.42        725.27         7.06 o                         
  -7   7   1        340.51        312.29         3.53 o                         
  -6   7   1        270.02        289.12         2.94 o                         
  -5   7   1        676.86        661.45         8.05 o                         
  -4   7   1        467.90        478.67         5.88 o                         
  -3   7   1        526.49        533.33         5.76 o                         
  -2   7   1        272.02        272.19         1.97 o                         
  -1   7   1        307.77        326.48         3.34 o                         
   0   7   1        891.97        924.81         6.37 o                         
   1   7   1          4.43          4.88         0.34 o                         
   2   7   1        470.30        472.23         3.56 o                         
   3   7   1        127.46        136.57         1.33 o                         
   4   7   1        225.01        216.47         2.07 o                         
   5   7   1        737.57        776.04         6.10 o                         
   6   7   1        541.69        496.59         4.86 o                         
   7   7   1        264.08        248.17         3.29 o                         
   8   7   1        171.61        167.66         2.90 o                         
   9   7   1         85.30         85.34         2.03 o                         
  10   7   1          8.17         10.03         1.18 o                         
  11   7   1        140.83        139.71         3.98 o                         
 -11   8   1        103.10        109.68         5.40 o                         
 -10   8   1        120.47        123.33         3.48 o                         
  -9   8   1         75.15         73.03         2.21 o                         
  -8   8   1        422.05        416.81         4.58 o                         
  -7   8   1         28.58         29.03         1.02 o                         
  -6   8   1        489.45        494.91         4.94 o                         
  -5   8   1        937.33        981.31         8.01 o                         
  -4   8   1         21.52         22.74         0.67 o                         
  -3   8   1        112.21        114.59         1.48 o                         
  -2   8   1        270.34        277.70         2.65 o                         
  -1   8   1        411.23        468.80         5.12 o                         
   0   8   1          6.14         10.57         0.46 o                         
   1   8   1         39.82         40.00         0.84 o                         
   2   8   1        277.33        220.93         1.88 o                         
   3   8   1          6.29         10.08         0.39 o                         
   4   8   1        564.82        567.27         4.62 o                         
   5   8   1        987.21        999.37         8.41 o                         
   6   8   1        731.86        731.32         7.52 o                         
   7   8   1          6.78          4.22         0.68 o                         
   8   8   1        365.65        358.11         4.47 o                         
   9   8   1         14.90         14.50         1.07 o                         
  10   8   1         43.02         45.93         2.42 o                         
  11   8   1        134.99        136.85         6.86 o                         
 -11   9   1         14.54          9.99         2.77 o                         
 -10   9   1         25.99         29.04         2.04 o                         
  -9   9   1         25.38         25.39         2.33 o                         
  -8   9   1        147.08        156.14         2.80 o                         
  -7   9   1         30.81         42.29         1.76 o                         
  -6   9   1        391.31        382.85         4.04 o                         
  -5   9   1       1060.63       1054.95         8.57 o                         
  -4   9   1         88.47         87.81         2.16 o                         
  -3   9   1         55.18         57.99         1.02 o                         
  -2   9   1        866.95        863.63         6.59 o                         
  -1   9   1        656.64        679.90         5.23 o                         
   0   9   1       2067.59       2139.38        17.20 o                         
   1   9   1        201.56        224.02         2.06 o                         
   2   9   1        105.36        121.27         1.27 o                         
   3   9   1        618.17        685.16         5.33 o                         
   4   9   1       1094.19       1118.12         9.86 o                         
   5   9   1        640.56        635.89         6.09 o                         
   6   9   1       1571.47       1544.26        14.73 o                         
   7   9   1        229.18        221.95         3.10 o                         
   8   9   1        106.20         95.57         2.04 o                         
   9   9   1         28.21         29.05         1.58 o                         
  10   9   1         65.71         58.15         3.01 o                         
 -10  10   1        479.78        477.05         7.94 o                         
  -9  10   1          7.86          8.76         1.43 o                         
  -8  10   1        139.20        136.19         3.11 o                         
  -7  10   1        262.87        238.18         4.60 o                         
  -6  10   1         38.21         40.16         1.35 o                         
  -5  10   1        422.91        362.53         4.30 o                         
  -4  10   1        182.25        186.48         2.53 o                         
  -3  10   1        136.87        128.36         2.05 o                         
  -2  10   1        581.46        572.96         4.54 o                         
  -1  10   1         75.92         68.42         1.01 o                         
   0  10   1        123.17        114.31         1.34 o                         
   1  10   1        129.26        147.29         1.32 o                         
   2  10   1         19.79         14.56         0.64 o                         
   3  10   1        225.88        235.34         2.18 o                         
   4  10   1       1573.00       1550.02        12.36 o                         
   5  10   1        240.39        230.27         2.74 o                         
   6  10   1         34.47         33.04         1.15 o                         
   7  10   1        278.39        273.33         4.14 o                         
   8  10   1         53.40         49.95         1.89 o                         
   9  10   1        105.61        108.72         3.36 o                         
  10  10   1         80.23         83.52         3.20 o                         
 -10  11   1         96.56         97.01         5.78 o                         
  -9  11   1         49.85         47.44         2.69 o                         
  -8  11   1        111.64        103.47         2.79 o                         
  -7  11   1        193.22        200.03         3.69 o                         
  -6  11   1        256.48        269.09         3.62 o                         
  -5  11   1          6.28          4.46         0.78 o                         
  -4  11   1         69.49         61.69         1.45 o                         
  -3  11   1        214.14        196.80         2.63 o                         
  -2  11   1        579.56        618.67         5.31 o                         
  -1  11   1         86.27         86.34         1.26 o                         
   0  11   1         82.26         84.22         1.07 o                         
   1  11   1        170.96        192.20         1.75 o                         
   2  11   1       1011.20       1039.01         8.53 o                         
   3  11   1        397.79        386.44         3.60 o                         
   4  11   1        113.41        102.11         1.37 o                         
   5  11   1        140.74        148.41         2.42 o                         
   6  11   1        366.19        359.18         4.94 o                         
   7  11   1         82.33         86.43         2.21 o                         
   8  11   1        559.63        549.60         8.55 o                         
   9  11   1         60.58         64.42         2.82 o                         
  -9  12   1         65.84         61.26         3.82 o                         
  -8  12   1        158.41        154.76         5.33 o                         
  -7  12   1         91.25         94.88         2.60 o                         
  -6  12   1         34.71         40.91         2.19 o                         
  -5  12   1        108.44         90.60         1.86 o                         
  -4  12   1        331.91        321.38         4.57 o                         
  -3  12   1        280.02        258.38         3.26 o                         
  -2  12   1        218.50        223.21         2.65 o                         
  -1  12   1         16.07         11.89         0.48 o                         
   0  12   1        255.13        262.09         2.64 o                         
   1  12   1         60.86         52.78         0.80 o                         
   2  12   1        331.06        314.21         3.14 o                         
   3  12   1        182.57        172.35         2.84 o                         
   4  12   1         38.16         37.12         1.12 o                         
   5  12   1        264.80        256.40         3.81 o                         
   6  12   1         11.39         16.64         1.12 o                         
   7  12   1         58.30         59.10         2.48 o                         
   8  12   1        224.11        237.50         4.98 o                         
   9  12   1        109.43        120.28         3.61 o                         
  -9  13   1         80.49         83.41         5.30 o                         
  -8  13   1         61.97         72.21         2.83 o                         
  -7  13   1        117.54        124.35         2.97 o                         
  -6  13   1         36.39         34.10         2.68 o                         
  -5  13   1         22.00         25.41         1.43 o                         
  -4  13   1          8.53          5.74         0.93 o                         
  -3  13   1        265.84        232.68         3.13 o                         
  -2  13   1        176.73        177.89         2.35 o                         
  -1  13   1         47.36         46.95         1.04 o                         
   0  13   1        617.80        614.72         5.07 o                         
   1  13   1          6.04          6.66         0.48 o                         
   2  13   1        141.86        139.66         1.81 o                         
   3  13   1        138.46        145.86         2.33 o                         
   4  13   1        135.56        130.16         2.02 o                         
   5  13   1         21.12         20.22         1.20 o                         
   6  13   1        237.97        234.27         3.82 o                         
   7  13   1        117.47        125.75         3.41 o                         
   8  13   1        166.36        172.92         4.22 o                         
  -8  14   1         85.03         91.27         4.35 o                         
  -7  14   1         50.78         61.47         2.33 o                         
  -6  14   1         20.70         18.28         1.39 o                         
  -5  14   1         23.49         21.94         2.08 o                         
  -4  14   1        276.11        274.52         4.32 o                         
  -3  14   1        111.88        105.51         2.39 o                         
  -2  14   1        260.91        263.49         3.18 o                         
  -1  14   1         28.41         28.52         1.05 o                         
   0  14   1        189.57        185.34         2.08 o                         
   1  14   1        467.95        462.84         4.79 o                         
   2  14   1        163.73        161.52         2.30 o                         
   3  14   1        101.74        103.38         2.01 o                         
   4  14   1         38.27         36.38         3.55 o                         
   5  14   1         53.82         51.01         2.53 o                         
   6  14   1        152.52        156.03         3.73 o                         
   7  14   1        290.63        291.86         5.56 o                         
   8  14   1        152.45        153.46         6.44 o                         
  -7  15   1         42.43         43.29         2.85 o                         
  -6  15   1         93.69        101.96         2.92 o                         
  -5  15   1          2.43          5.06         2.03 o                         
  -4  15   1        129.03        130.43         3.76 o                         
  -3  15   1         40.51         42.65         1.78 o                         
  -2  15   1        143.49        148.60         2.58 o                         
  -1  15   1        261.69        237.30         2.78 o                         
   0  15   1        338.72        325.80         4.14 o                         
   1  15   1        225.56        220.74         3.16 o                         
   2  15   1        341.52        330.44         4.62 o                         
   3  15   1        107.30        106.11         2.33 o                         
   4  15   1         84.79         75.63         2.57 o                         
   5  15   1         27.11         27.09         1.79 o                         
   6  15   1          7.79          4.00         1.29 o                         
   7  15   1        123.89        142.63         3.89 o                         
  -6  16   1          0.16          0.19         1.08 o                         
  -5  16   1         72.73         63.55         2.33 o                         
  -4  16   1         55.46         59.84         2.16 o                         
  -3  16   1         81.27         83.38         2.35 o                         
  -2  16   1        417.42        401.22         4.75 o                         
  -1  16   1         65.77         67.25         2.15 o                         
   0  16   1         79.79         78.71         2.42 o                         
   1  16   1         36.49         31.29         1.34 o                         
   2  16   1        322.12        324.36         7.03 o                         
   3  16   1         22.64         23.56         1.62 o                         
   4  16   1         30.74         31.79         1.86 o                         
   5  16   1        158.83        169.50         4.00 o                         
   6  16   1        108.81        108.23         3.42 o                         
   7  16   1          9.13         15.29         3.37 o                         
  -6  17   1          7.43          5.66         2.41 o                         
  -5  17   1         29.12         35.82         1.90 o                         
  -4  17   1         30.60         37.96         1.72 o                         
  -3  17   1         77.69         72.75         2.72 o                         
  -2  17   1         54.49         55.27         2.16 o                         
  -1  17   1         52.18         50.39         1.84 o                         
   0  17   1        495.19        487.14         7.31 o                         
   1  17   1         26.37         26.53         1.86 o                         
   2  17   1         27.15         26.59         1.73 o                         
   3  17   1        154.75        160.17         5.06 o                         
   4  17   1         22.28         26.97         1.86 o                         
   5  17   1          9.18         11.81         1.82 o                         
   6  17   1          2.32          2.05         2.17 o                         
  -6  18   1         96.51         83.29         8.07 o                         
  -5  18   1         79.80         72.13         3.81 o                         
  -4  18   1         73.38         63.18         4.57 o                         
  -3  18   1          1.12          0.29         1.20 o                         
  -2  18   1        215.03        208.87         4.53 o                         
  -1  18   1        149.74        141.77         3.04 o                         
   0  18   1        281.24        292.71         4.85 o                         
   1  18   1         24.43         25.69         1.64 o                         
   2  18   1         63.26         65.96         3.85 o                         
   3  18   1         63.78         55.60         3.03 o                         
   4  18   1          5.16          7.15         1.89 o                         
   5  18   1         55.48         61.74         4.21 o                         
  -4  19   1         75.47         69.44         4.57 o                         
  -3  19   1          5.69          0.84         2.89 o                         
  -2  19   1         41.82         40.21         3.73 o                         
  -1  19   1         19.08         18.42         2.89 o                         
   0  19   1        530.08        516.01        10.45 o                         
   1  19   1        118.64        115.11         4.45 o                         
   2  19   1         63.98         75.34         7.82 o                         
  -4 -19   2         46.30         45.95         4.36 o                         
  -3 -19   2         54.24         51.05         3.43 o                         
  -2 -19   2         53.84         46.74         4.21 o                         
  -1 -19   2          8.16         11.55         1.99 o                         
   0 -19   2         61.63         57.88         3.83 o                         
   1 -19   2         54.99         50.68         4.81 o                         
   2 -19   2        115.77        114.34         6.26 o                         
   4 -19   2          1.22          3.97         2.77 o                         
  -5 -18   2          3.19          4.05         1.60 o                         
  -4 -18   2         28.56         31.91         2.17 o                         
  -3 -18   2         15.03         15.94         1.53 o                         
  -2 -18   2         20.33         23.91         1.97 o                         
  -1 -18   2        142.54        137.90         3.91 o                         
   0 -18   2        164.36        161.17         4.19 o                         
   1 -18   2         26.71         28.05         2.10 o                         
   2 -18   2         13.90         16.14         2.16 o                         
   3 -18   2        191.59        201.65         5.49 o                         
   4 -18   2         55.60         58.26         5.06 o                         
   5 -18   2         70.75         75.58         7.94 o                         
  -6 -17   2        224.83        223.15         9.75 o                         
  -5 -17   2        114.42        111.15         4.17 o                         
  -4 -17   2        112.11        107.82         2.94 o                         
  -3 -17   2          2.93          0.40         1.08 o                         
  -2 -17   2        199.49        193.37         3.74 o                         
  -1 -17   2         75.55         70.39         2.87 o                         
   0 -17   2         99.18         95.97         3.17 o                         
   1 -17   2        163.45        166.19         3.63 o                         
   2 -17   2         77.15         78.41         4.67 o                         
   3 -17   2          4.89          4.88         1.16 o                         
   4 -17   2         91.24         98.18         8.97 o                         
   5 -17   2          1.19          2.29         2.53 o                         
  -6 -16   2         81.09         94.57         3.25 o                         
  -5 -16   2          1.14          1.08         1.05 o                         
  -4 -16   2          3.55          2.96         1.09 o                         
  -3 -16   2          2.99          4.23         1.09 o                         
  -2 -16   2         81.29         83.88         2.46 o                         
  -1 -16   2        229.15        222.86         3.89 o                         
   0 -16   2          0.25          1.12         1.02 o                         
   1 -16   2         31.94         33.05         1.67 o                         
   2 -16   2         57.76         58.55         2.61 o                         
   3 -16   2         26.06         31.41         2.47 o                         
   4 -16   2         49.16         59.54         2.33 o                         
   5 -16   2         86.21         80.64         3.87 o                         
   6 -16   2         57.18         66.72         5.36 o                         
  -7 -15   2         45.53         43.38         3.73 o                         
  -6 -15   2        109.10         95.71         3.24 o                         
  -5 -15   2          3.59          7.03         1.12 o                         
  -4 -15   2        179.52        173.52         3.39 o                         
  -3 -15   2         55.03         52.24         2.55 o                         
  -2 -15   2         41.04         43.66         1.88 o                         
  -1 -15   2          1.56          1.87         0.91 o                         
   0 -15   2        266.66        272.62         3.72 o                         
   1 -15   2        131.23        130.97         3.11 o                         
   2 -15   2         77.78         76.76         2.00 o                         
   3 -15   2         39.09         40.47         1.81 o                         
   4 -15   2        127.95        131.03         2.84 o                         
   5 -15   2         43.84         46.46         3.85 o                         
   6 -15   2         33.31         40.89         5.12 o                         
   7 -15   2         29.47         33.68         2.85 o                         
  -8 -14   2         38.61         31.82         2.81 o                         
  -7 -14   2         33.14         30.38         2.03 o                         
  -6 -14   2          4.61          5.60         1.20 o                         
  -5 -14   2         81.99         79.80         2.29 o                         
  -4 -14   2          0.75          1.81         0.93 o                         
  -3 -14   2        891.51        817.60         9.76 o                         
  -2 -14   2        168.34        164.95         3.46 o                         
  -1 -14   2         68.46         67.15         1.67 o                         
   0 -14   2         16.73         19.24         1.03 o                         
   1 -14   2         22.81         22.19         1.15 o                         
   2 -14   2        236.51        234.43         3.39 o                         
   3 -14   2        104.74         99.25         2.54 o                         
   4 -14   2         95.98         94.44         2.33 o                         
   5 -14   2         82.59         89.95         2.83 o                         
   6 -14   2         22.09         28.06         2.42 o                         
   7 -14   2         24.85         25.70         2.47 o                         
   8 -14   2        157.91        172.48         7.70 o                         
  -9 -13   2         64.57         64.27         6.02 o                         
  -8 -13   2        223.01        234.78         6.29 o                         
  -7 -13   2        153.35        160.48         3.72 o                         
  -6 -13   2         13.97         10.87         1.28 o                         
  -5 -13   2         59.35         61.58         2.00 o                         
  -4 -13   2         86.52         82.11         1.86 o                         
  -3 -13   2        173.22        144.83         2.82 o                         
  -2 -13   2         40.25         42.98         2.08 o                         
  -1 -13   2         20.92         25.34         1.09 o                         
   0 -13   2         29.94         33.03         1.21 o                         
   1 -13   2        322.20        329.65         3.69 o                         
   2 -13   2         68.99         72.04         1.48 o                         
   3 -13   2        577.83        587.49         6.50 o                         
   4 -13   2        168.91        171.76         3.07 o                         
   5 -13   2        346.91        343.59         4.90 o                         
   6 -13   2        179.97        187.16         5.18 o                         
   7 -13   2          7.43          9.13         1.79 o                         
   8 -13   2        182.34        197.71         6.66 o                         
   9 -13   2         82.63         84.01         5.42 o                         
  -9 -12   2         17.13         13.87         2.12 o                         
  -8 -12   2        331.73        336.20         7.65 o                         
  -7 -12   2        172.56        152.18         3.75 o                         
  -6 -12   2        133.48        132.52         3.43 o                         
  -5 -12   2        266.51        236.11         5.83 o                         
  -4 -12   2         39.68         45.17         1.41 o                         
  -3 -12   2         45.02         40.09         1.49 o                         
  -2 -12   2         68.39         68.32         2.07 o                         
  -1 -12   2         51.25         47.88         1.27 o                         
   0 -12   2        508.16        516.55         4.70 o                         
   1 -12   2        336.45        330.71         3.58 o                         
   2 -12   2        374.06        348.55         3.70 o                         
   3 -12   2        442.85        447.54         5.18 o                         
   4 -12   2         41.41         38.46         1.52 o                         
   5 -12   2         69.62         68.69         1.87 o                         
   6 -12   2        361.23        352.92         5.94 o                         
   7 -12   2         77.30         80.57         5.46 o                         
   8 -12   2         10.45          8.65         1.51 o                         
   9 -12   2        192.88        197.29         5.20 o                         
  10 -12   2          1.21          1.32         2.89 o                         
 -10 -11   2          4.85          2.29         2.41 o                         
  -9 -11   2        103.36         98.15         6.32 o                         
  -8 -11   2        289.98        287.76         5.21 o                         
  -7 -11   2        145.23        139.39         3.29 o                         
  -6 -11   2        207.24        217.85         4.14 o                         
  -5 -11   2        233.33        194.09         3.07 o                         
  -4 -11   2          9.35          4.98         0.66 o                         
  -3 -11   2        181.79        197.44         2.29 o                         
  -2 -11   2        143.16        146.17         1.88 o                         
  -1 -11   2        111.21         97.76         1.49 o                         
   0 -11   2         77.53         95.08         1.52 o                         
   1 -11   2        369.26        379.16         3.58 o                         
   2 -11   2        227.14        223.17         2.62 o                         
   3 -11   2        612.77        578.21         6.25 o                         
   4 -11   2         47.80         46.11         2.49 o                         
   5 -11   2        150.18        145.31         2.36 o                         
   6 -11   2        123.66        118.75         3.20 o                         
   7 -11   2         54.79         53.94         2.35 o                         
   8 -11   2          4.68          6.30         1.17 o                         
   9 -11   2        105.29        106.73         3.00 o                         
  10 -11   2         86.97        102.22         6.08 o                         
 -11 -10   2        103.68        114.34         7.10 o                         
 -10 -10   2        253.88        254.14         6.59 o                         
  -9 -10   2         48.79         56.89         3.23 o                         
  -8 -10   2        142.92        133.31         3.22 o                         
  -7 -10   2        172.82        167.43         3.48 o                         
  -6 -10   2        252.44        245.61         3.63 o                         
  -5 -10   2        814.97        731.69         8.39 o                         
  -4 -10   2        144.16        141.46         1.69 o                         
  -3 -10   2        129.43        134.99         1.52 o                         
  -2 -10   2        162.10        170.90         1.86 o                         
  -1 -10   2        165.75        185.38         2.14 o                         
   0 -10   2         10.47         11.74         0.50 o                         
   1 -10   2        144.47        134.74         1.50 o                         
   2 -10   2        194.78        201.77         2.34 o                         
   3 -10   2         39.04         35.82         1.03 o                         
   4 -10   2         19.24         18.96         0.89 o                         
   5 -10   2        892.73        870.65         9.94 o                         
   6 -10   2         83.33         81.40         1.95 o                         
   7 -10   2        312.78        298.77         5.28 o                         
   8 -10   2         39.27         38.40         1.85 o                         
   9 -10   2         13.43         18.97         2.31 o                         
  10 -10   2        159.06        167.65         3.95 o                         
  11 -10   2         44.04         37.08         3.97 o                         
 -11  -9   2         39.65         50.08         4.45 o                         
 -10  -9   2         53.49         42.38         2.93 o                         
  -9  -9   2         86.56         75.89         2.65 o                         
  -8  -9   2         15.64         12.44         1.24 o                         
  -7  -9   2         89.63         76.89         3.21 o                         
  -6  -9   2        683.80        681.36         7.94 o                         
  -5  -9   2        418.79        466.99         4.53 o                         
  -4  -9   2        428.42        409.30         3.70 o                         
  -3  -9   2        149.71        165.55         1.74 o                         
  -2  -9   2        342.88        380.38         3.39 o                         
  -1  -9   2        623.73        610.34         5.74 o                         
   0  -9   2          8.37         11.42         0.42 o                         
   1  -9   2        149.94        142.48         1.65 o                         
   2  -9   2       1005.62        990.65         8.03 o                         
   3  -9   2        159.63        168.42         2.11 o                         
   4  -9   2        615.39        586.03         6.09 o                         
   5  -9   2       1008.41        978.61        10.88 o                         
   6  -9   2        302.15        295.46         4.13 o                         
   7  -9   2         89.45         94.58         2.73 o                         
   8  -9   2          1.90          3.87         1.24 o                         
   9  -9   2         73.76         75.85         2.47 o                         
  10  -9   2        140.92        145.87         4.27 o                         
  11  -9   2        108.85        113.50         8.43 o                         
 -12  -8   2          0.26          0.00         2.17 o                         
 -11  -8   2         19.26         19.97         1.92 o                         
 -10  -8   2         68.62         67.82         3.45 o                         
  -9  -8   2        106.79        100.07         3.08 o                         
  -8  -8   2        548.82        510.64         6.51 o                         
  -7  -8   2        439.13        413.24         5.38 o                         
  -6  -8   2        971.55        917.02         7.59 o                         
  -5  -8   2        139.82        137.66         1.52 o                         
  -4  -8   2        152.35        182.23         2.11 o                         
  -3  -8   2        311.82        318.84         3.49 o                         
  -2  -8   2        896.75        928.39         8.06 o                         
  -1  -8   2       1887.52       1937.15        14.12 o                         
   0  -8   2         67.03         79.63         0.91 o                         
   1  -8   2       1345.59       1398.81        15.39 o                         
   2  -8   2        165.18        175.89         1.71 o                         
   3  -8   2         85.44        101.86         1.44 o                         
   4  -8   2         27.44         21.38         0.82 o                         
   5  -8   2        728.70        746.56         8.41 o                         
   6  -8   2        134.80        131.47         2.37 o                         
   7  -8   2          6.83          8.85         0.84 o                         
   8  -8   2         91.53         89.78         2.44 o                         
   9  -8   2         84.17         82.16         2.50 o                         
  10  -8   2         61.78         59.42         2.37 o                         
  11  -8   2          8.14          9.99         3.37 o                         
 -12  -7   2         60.78         54.89         3.44 o                         
 -11  -7   2         56.81         51.31         2.65 o                         
 -10  -7   2         20.54         24.36         3.00 o                         
  -9  -7   2         85.44         93.18         3.14 o                         
  -8  -7   2        124.48        122.02         2.41 o                         
  -7  -7   2        299.87        251.60         3.15 o                         
  -6  -7   2        426.77        395.48         3.36 o                         
  -5  -7   2        364.32        357.85         3.23 o                         
  -4  -7   2        314.71        319.88         2.86 o                         
  -3  -7   2        366.48        382.91         3.31 o                         
  -2  -7   2        154.10        160.43         1.69 o                         
  -1  -7   2        236.47        224.05         1.81 o                         
   0  -7   2        177.41        185.25         1.52 o                         
   1  -7   2        140.54        153.99         1.60 o                         
   2  -7   2        338.19        329.03         2.45 o                         
   3  -7   2       1353.87       1398.46        11.12 o                         
   4  -7   2         11.18         14.15         1.40 o                         
   5  -7   2        187.03        191.70         2.82 o                         
   6  -7   2         26.49         23.69         0.80 o                         
   7  -7   2         94.74         90.26         1.58 o                         
   8  -7   2        272.62        273.23         4.33 o                         
   9  -7   2        603.49        590.94         7.76 o                         
  10  -7   2         74.67         70.77         2.40 o                         
  11  -7   2         54.79         63.53         3.03 o                         
 -12  -6   2          5.83          9.33         1.49 o                         
 -11  -6   2         46.55         47.31         2.49 o                         
 -10  -6   2         41.32         33.79         1.44 o                         
  -9  -6   2         81.73         72.80         1.94 o                         
  -8  -6   2        281.36        251.07         3.26 o                         
  -7  -6   2         59.02         57.24         1.31 o                         
  -6  -6   2       1079.40       1047.21         7.93 o                         
  -5  -6   2        178.59        187.87         1.90 o                         
  -4  -6   2       1814.62       1892.98        13.71 o                         
  -3  -6   2       4111.51       4433.34        32.06 o                         
  -2  -6   2        207.90        185.04         1.40 o                         
  -1  -6   2        211.43        229.84         1.65 o                         
   0  -6   2        174.24        162.49         1.14 o                         
   1  -6   2        545.46        582.08         3.63 o                         
   2  -6   2        225.41        274.15         1.97 o                         
   3  -6   2        419.03        483.74         3.87 o                         
   4  -6   2         64.39         66.83         1.44 o                         
   5  -6   2         23.01         30.33         0.76 o                         
   6  -6   2        170.36        171.22         3.28 o                         
   7  -6   2         74.25         75.15         1.36 o                         
   8  -6   2        202.31        192.59         2.95 o                         
   9  -6   2         98.19        100.86         2.57 o                         
  10  -6   2         77.72         74.14         2.36 o                         
  11  -6   2        174.84        187.67         6.70 o                         
 -12  -5   2         50.01         52.54         2.31 o                         
 -11  -5   2         85.16         86.75         2.41 o                         
 -10  -5   2        240.57        232.87         3.45 o                         
  -9  -5   2        159.82        152.45         2.16 o                         
  -8  -5   2        668.64        663.78         6.40 o                         
  -7  -5   2        143.04        149.14         2.91 o                         
  -6  -5   2        310.32        296.11         3.14 o                         
  -5  -5   2        641.34        629.32         5.27 o                         
  -4  -5   2       3330.08       3415.66        31.35 o                         
  -3  -5   2        973.97       1071.61         7.42 o                         
  -2  -5   2       1323.07       1421.44         9.64 o                         
  -1  -5   2       2049.97       2137.94        13.33 o                         
   0  -5   2       1508.45       1480.06         9.18 o                         
   1  -5   2        234.30        272.94         1.91 o                         
   2  -5   2        181.91        179.77         1.41 o                         
   3  -5   2       1214.33       1278.86         8.82 o                         
   4  -5   2        415.83        447.19         5.59 o                         
   5  -5   2        308.89        285.84         3.16 o                         
   6  -5   2        547.28        539.12         5.15 o                         
   7  -5   2        170.46        160.06         3.91 o                         
   8  -5   2        343.76        333.99         4.16 o                         
   9  -5   2        102.46         97.48         2.23 o                         
  10  -5   2         49.93         51.35         2.03 o                         
  11  -5   2          1.79         -0.72         1.11 o                         
  12  -5   2        110.57        116.99         6.38 o                         
 -12  -4   2         40.88         37.59         2.18 o                         
 -11  -4   2        124.00        125.43         2.61 o                         
 -10  -4   2         35.93         34.13         1.28 o                         
  -9  -4   2         52.45         39.23         1.09 o                         
  -8  -4   2        560.00        559.96         5.57 o                         
  -7  -4   2        262.33        260.18         2.97 o                         
  -6  -4   2        270.14        302.19         6.13 o                         
  -5  -4   2         44.44         43.61         1.15 o                         
  -4  -4   2       2798.01       3061.71        23.74 o                         
  -3  -4   2        715.46        754.48         4.59 o                         
  -2  -4   2        460.15        428.82         3.06 o                         
  -1  -4   2       1734.13       1788.09        15.11 o                         
   0  -4   2        109.73        111.29         0.83 o                         
   1  -4   2       1130.41       1126.87         6.40 o                         
   2  -4   2       2698.72       2676.35        19.18 o                         
   3  -4   2          6.25          5.59         0.24 o                         
   4  -4   2        247.79        253.54         2.19 o                         
   5  -4   2        190.81        189.39         2.11 o                         
   6  -4   2        602.81        621.02         5.85 o                         
   7  -4   2        283.80        270.09         3.38 o                         
   8  -4   2        743.35        709.26         7.51 o                         
   9  -4   2         19.08         22.98         1.36 o                         
  10  -4   2         50.08         51.41         1.81 o                         
  11  -4   2        142.13        140.67         3.43 o                         
  12  -4   2         62.51         65.23         5.06 o                         
 -13  -3   2         35.14         25.52         5.54 o                         
 -12  -3   2          0.28         -0.33         0.98 o                         
 -11  -3   2         26.24         27.36         1.19 o                         
 -10  -3   2         27.09         20.91         0.92 o                         
  -9  -3   2        145.76        139.36         1.79 o                         
  -8  -3   2        678.80        646.59         5.81 o                         
  -7  -3   2         54.37         55.65         1.21 o                         
  -6  -3   2        755.85        756.80         6.88 o                         
  -5  -3   2        353.32        383.32         3.46 o                         
  -4  -3   2       2569.38       2688.45        19.71 o                         
  -3  -3   2       1802.90       1797.20        13.50 o                         
  -2  -3   2       4888.43       4953.92        49.27 o                         
  -1  -3   2       1069.33       1010.04         6.96 o                         
   1  -3   2       7357.37       7073.89        41.80 o                         
   2  -3   2        581.91        515.58         3.18 o                         
   3  -3   2        397.20        414.32         3.85 o                         
   4  -3   2        392.03        402.01         2.89 o                         
   5  -3   2         29.64         34.79         1.39 o                         
   6  -3   2         31.75         26.86         0.81 o                         
   7  -3   2         62.65         68.10         1.43 o                         
   8  -3   2        264.21        268.00         3.44 o                         
   9  -3   2        284.95        274.32         3.81 o                         
  10  -3   2         92.08         91.82         2.19 o                         
  11  -3   2          1.42         -0.26         1.06 o                         
  12  -3   2        150.15        150.64         4.39 o                         
 -13  -2   2         17.64         16.28         2.50 o                         
 -12  -2   2         19.91         19.47         1.50 o                         
 -11  -2   2        301.70        297.35         3.28 o                         
 -10  -2   2        273.05        268.31         2.97 o                         
  -9  -2   2         29.94         31.87         1.01 o                         
  -8  -2   2        258.84        270.39         2.60 o                         
  -7  -2   2        145.71        157.93         1.96 o                         
  -6  -2   2       1113.83       1155.91        10.11 o                         
  -5  -2   2         10.75         10.94         0.46 o                         
  -4  -2   2        340.28        347.84         2.46 o                         
  -3  -2   2       9505.28       9531.08       111.90 o                         
  -2  -2   2       1838.93       1907.60        12.55 o                         
  -1  -2   2        450.18        424.69         4.03 o                         
   1  -2   2       1071.84        984.08         5.60 o                         
   2  -2   2       5271.26       5018.47        32.78 o                         
   3  -2   2        183.17        179.78         1.48 o                         
   4  -2   2        760.39        761.47         5.43 o                         
   5  -2   2        317.13        326.66         3.56 o                         
   6  -2   2         39.09         30.30         1.35 o                         
   7  -2   2        452.40        475.68         5.15 o                         
   8  -2   2         35.42         36.26         1.13 o                         
   9  -2   2        191.87        192.31         2.67 o                         
  10  -2   2        312.89        303.70         4.91 o                         
  11  -2   2        231.77        244.77         4.78 o                         
  12  -2   2        109.30        106.69         5.11 o                         
 -13  -1   2         16.44         17.41         1.82 o                         
 -12  -1   2        117.33        116.49         2.57 o                         
 -11  -1   2         20.22         19.70         0.97 o                         
 -10  -1   2        134.60        133.13         1.95 o                         
  -9  -1   2        121.97        114.56         1.71 o                         
  -8  -1   2        233.87        223.40         2.27 o                         
  -7  -1   2        108.29        107.32         1.36 o                         
  -6  -1   2       1222.17       1253.71         8.47 o                         
  -5  -1   2       1055.58       1123.26         8.95 o                         
  -4  -1   2       1340.19       1316.02         8.63 o                         
  -3  -1   2       1641.50       1670.27        11.02 o                         
  -2  -1   2      12485.47      11954.93       170.05 o                         
  -1  -1   2        199.91        197.59         1.66 o                         
   0  -1   2       5340.17       4796.01       178.77 o                         
   1  -1   2        558.87        546.67         5.74 o                         
   2  -1   2        232.86        223.19         1.75 o                         
   3  -1   2       1275.31       1234.76         9.70 o                         
   4  -1   2        393.13        334.00         4.09 o                         
   5  -1   2        659.45        677.01         6.68 o                         
   6  -1   2        346.39        315.62         4.07 o                         
   7  -1   2         19.45         18.36         0.83 o                         
   8  -1   2        142.92        131.09         1.99 o                         
   9  -1   2       1423.71       1456.60        13.02 o                         
  10  -1   2        117.82        114.94         2.81 o                         
  11  -1   2         75.72         76.90         2.54 o                         
  12  -1   2         57.25         55.45         2.66 o                         
 -13   0   2         75.32         75.99         3.87 o                         
 -12   0   2         82.80         74.66         2.43 o                         
 -11   0   2         85.30         75.81         1.58 o                         
 -10   0   2         26.66         21.04         0.90 o                         
  -9   0   2         29.75         29.19         0.97 o                         
  -8   0   2         98.02        101.14         1.91 o                         
  -7   0   2        955.32        951.47         7.04 o                         
  -6   0   2       3693.35       3935.36        28.63 o                         
  -5   0   2        197.24        220.75         2.24 o                         
  -4   0   2        181.67        180.53         2.56 o                         
  -3   0   2       9170.76       9018.39        58.35 o                         
  -2   0   2       5077.42       4956.14        29.43 o                         
  -1   0   2          8.17          8.32         0.28 o                         
   0   0   2        514.68        486.00         3.60 o                         
   1   0   2          3.31         12.28         1.02 o                         
   3   0   2       3060.91       2853.17        24.09 o                         
   4   0   2          2.65          2.09         0.36 o                         
   5   0   2         76.11         99.73         1.26 o                         
   6   0   2        653.15        620.14         6.38 o                         
   7   0   2         42.60         53.19         1.62 o                         
   8   0   2          0.42          1.15         0.52 o                         
   9   0   2         43.37         38.62         1.23 o                         
  10   0   2        198.91        185.13         3.53 o                         
  11   0   2        381.53        387.05         5.83 o                         
  12   0   2         49.40         45.06         2.20 o                         
 -13   1   2         16.52         15.78         2.24 o                         
 -12   1   2        117.34        120.27         2.77 o                         
 -11   1   2         20.17         21.39         1.00 o                         
 -10   1   2        135.07        133.74         1.94 o                         
  -9   1   2        122.18        116.76         1.80 o                         
  -8   1   2        233.62        223.24         2.56 o                         
  -7   1   2        108.67        105.71         1.46 o                         
  -6   1   2       1221.97       1251.30         9.48 o                         
  -5   1   2       1055.16       1104.41         7.90 o                         
  -4   1   2       1340.58       1307.72         8.23 o                         
  -3   1   2       1637.68       1659.73         9.94 o                         
  -2   1   2      12482.03      11783.34       241.93 o                         
  -1   1   2        199.37        202.77         1.31 o                         
   0   1   2       5337.82       4854.58        62.53 o                         
   1   1   2        556.79        523.56         3.97 o                         
   2   1   2        233.87        225.15         1.76 o                         
   3   1   2       1273.79       1245.45         8.58 o                         
   4   1   2        392.35        335.19         2.36 o                         
   5   1   2        659.31        673.73         5.66 o                         
   6   1   2        346.57        319.82         3.33 o                         
   7   1   2         19.36         17.17         0.87 o                         
   8   1   2        143.10        137.20         2.17 o                         
   9   1   2       1425.38       1453.67        14.23 o                         
  10   1   2        117.61        117.74         3.68 o                         
  11   1   2         75.46         76.39         2.56 o                         
  12   1   2         57.33         53.93         2.37 o                         
 -12   2   2         19.83         18.39         1.47 o                         
 -11   2   2        301.71        294.95         3.82 o                         
 -10   2   2        273.02        267.74         3.11 o                         
  -9   2   2         29.87         32.47         1.01 o                         
  -8   2   2        259.29        273.17         2.98 o                         
  -7   2   2        145.67        161.95         1.97 o                         
  -6   2   2       1112.92       1151.83         8.78 o                         
  -5   2   2         10.93         13.62         0.89 o                         
  -4   2   2        340.49        345.50         2.45 o                         
  -3   2   2       9511.75       9209.37        60.52 o                         
  -2   2   2       1840.78       1878.61        10.87 o                         
  -1   2   2        450.10        417.62         4.13 o                         
   1   2   2       1074.65        969.94         5.87 o                         
   2   2   2       5273.27       5034.10        41.92 o                         
   3   2   2        183.54        178.93         1.53 o                         
   4   2   2        760.26        760.11         5.79 o                         
   5   2   2        317.15        327.67         2.63 o                         
   6   2   2         39.33         30.09         0.73 o                         
   7   2   2        452.27        472.10         4.73 o                         
   8   2   2         35.34         36.31         1.15 o                         
   9   2   2        192.37        195.18         3.36 o                         
  10   2   2        312.78        301.73         4.67 o                         
  11   2   2        231.45        241.78         4.34 o                         
  12   2   2        109.45        117.82         3.65 o                         
 -12   3   2          0.27          0.62         1.02 o                         
 -11   3   2         26.49         25.77         1.37 o                         
 -10   3   2         26.98         22.62         1.01 o                         
  -9   3   2        145.82        139.56         2.15 o                         
  -8   3   2        677.98        640.45         5.80 o                         
  -7   3   2         54.52         55.41         1.11 o                         
  -6   3   2        755.24        750.34         6.35 o                         
  -5   3   2        352.77        388.01         3.73 o                         
  -4   3   2       2569.88       2709.16        17.35 o                         
  -3   3   2       1799.09       1788.53        10.19 o                         
  -2   3   2       4888.04       4894.21        29.31 o                         
  -1   3   2       1069.74       1018.91         8.03 o                         
   1   3   2       7351.46       7097.02        51.38 o                         
   2   3   2        581.85        521.33         3.17 o                         
   3   3   2        396.70        412.75         2.88 o                         
   4   3   2        391.34        402.89         3.03 o                         
   5   3   2         29.45         32.34         0.61 o                         
   6   3   2         31.64         28.39         0.71 o                         
   7   3   2         62.99         67.85         1.40 o                         
   8   3   2        264.28        266.34         3.12 o                         
   9   3   2        285.05        273.26         3.42 o                         
  10   3   2         92.41         93.88         2.52 o                         
  11   3   2          1.42          3.10         1.14 o                         
  12   3   2        150.41        154.54         4.26 o                         
 -12   4   2         41.01         40.46         2.33 o                         
 -11   4   2        124.09        124.93         2.66 o                         
 -10   4   2         36.20         34.87         1.84 o                         
  -9   4   2         52.54         38.15         1.43 o                         
  -8   4   2        560.73        567.89         6.01 o                         
  -7   4   2        262.96        263.44         2.75 o                         
  -6   4   2        270.76        297.91         3.29 o                         
  -5   4   2         44.24         42.10         0.71 o                         
  -4   4   2       2795.77       3014.56        19.75 o                         
  -3   4   2        714.63        746.59         4.59 o                         
  -2   4   2        460.28        431.82         3.29 o                         
  -1   4   2       1734.40       1788.38        13.85 o                         
   0   4   2        110.43        111.58         0.82 o                         
   1   4   2       1132.15       1112.88         6.68 o                         
   2   4   2       2698.81       2653.04        18.49 o                         
   3   4   2          6.13          6.11         0.32 o                         
   4   4   2        249.26        255.43         2.06 o                         
   5   4   2        190.25        192.09         1.90 o                         
   6   4   2        603.41        637.92         5.36 o                         
   7   4   2        283.67        270.07         2.40 o                         
   8   4   2        742.80        719.21         6.32 o                         
   9   4   2         19.09         23.55         1.40 o                         
  10   4   2         50.15         52.43         1.84 o                         
  11   4   2        142.17        137.37         3.65 o                         
  12   4   2         62.41         66.72         3.49 o                         
 -12   5   2         49.88         51.44         2.56 o                         
 -11   5   2         85.36         91.71         2.68 o                         
 -10   5   2        240.45        235.84         3.47 o                         
  -9   5   2        159.85        160.04         2.43 o                         
  -8   5   2        667.51        666.27         5.95 o                         
  -7   5   2        142.83        150.96         1.86 o                         
  -6   5   2        309.28        295.52         2.47 o                         
  -5   5   2        642.30        630.85         5.47 o                         
  -4   5   2       3331.07       3390.81        22.11 o                         
  -3   5   2        974.62       1077.27         6.74 o                         
  -2   5   2       1323.06       1422.69         8.46 o                         
  -1   5   2       2048.04       2148.28        14.84 o                         
   0   5   2       1508.99       1474.70         8.83 o                         
   1   5   2        234.67        273.66         1.89 o                         
   2   5   2        182.11        182.58         1.41 o                         
   3   5   2       1212.58       1277.98         8.85 o                         
   4   5   2        416.47        456.11         3.90 o                         
   5   5   2        308.33        291.43         2.50 o                         
   6   5   2        546.14        545.75         4.41 o                         
   7   5   2        170.58        164.33         2.18 o                         
   8   5   2        344.41        341.83         3.49 o                         
   9   5   2        102.50         95.36         2.17 o                         
  10   5   2         50.24         53.28         1.87 o                         
  11   5   2          1.78          1.59         1.07 o                         
  12   5   2        110.97        121.08         6.02 o                         
 -12   6   2          5.87          6.50         2.65 o                         
 -11   6   2         46.45         45.30         2.13 o                         
 -10   6   2         41.23         35.62         2.26 o                         
  -9   6   2         82.10         70.99         1.67 o                         
  -8   6   2        281.77        255.34         3.13 o                         
  -7   6   2         58.82         56.32         1.06 o                         
  -6   6   2       1078.46       1045.60         8.61 o                         
  -5   6   2        177.57        183.68         1.95 o                         
  -4   6   2       1814.98       1899.17        19.64 o                         
  -3   6   2       4110.41       4405.79        32.45 o                         
  -2   6   2        206.63        185.31         1.67 o                         
  -1   6   2        211.79        230.54         1.67 o                         
   0   6   2        174.06        159.61         1.57 o                         
   1   6   2        545.50        577.55         3.47 o                         
   2   6   2        225.06        270.73         2.45 o                         
   3   6   2        419.10        485.07         3.63 o                         
   4   6   2         64.32         67.82         1.18 o                         
   5   6   2         23.01         30.29         0.73 o                         
   6   6   2        170.27        164.29         2.11 o                         
   7   6   2         74.15         73.66         1.70 o                         
   8   6   2        202.70        196.91         3.01 o                         
   9   6   2         98.36        103.11         2.24 o                         
  10   6   2         77.60         71.90         2.07 o                         
  11   6   2        174.28        185.16         3.61 o                         
 -12   7   2         61.15         56.09         5.30 o                         
 -11   7   2         56.97         54.43         2.29 o                         
 -10   7   2         20.56         20.80         2.46 o                         
  -9   7   2         85.16         94.48         2.18 o                         
  -8   7   2        124.31        120.88         1.99 o                         
  -7   7   2        299.74        254.44         3.00 o                         
  -6   7   2        427.24        400.56         3.73 o                         
  -5   7   2        364.27        362.97         3.30 o                         
  -4   7   2        314.33        320.20         3.57 o                         
  -3   7   2        366.27        382.01         3.62 o                         
  -2   7   2        153.54        159.92         1.69 o                         
  -1   7   2        236.08        223.52         2.07 o                         
   0   7   2        177.75        186.72         1.57 o                         
   1   7   2        140.84        154.79         1.22 o                         
   2   7   2        339.21        319.88         3.81 o                         
   3   7   2       1353.59       1406.73        11.05 o                         
   4   7   2         10.80         11.67         0.56 o                         
   5   7   2        187.04        196.30         2.30 o                         
   6   7   2         26.49         23.49         0.91 o                         
   7   7   2         94.60         89.61         1.86 o                         
   8   7   2        272.85        272.25         3.72 o                         
   9   7   2        603.72        589.90         8.00 o                         
  10   7   2         74.91         68.08         2.05 o                         
  11   7   2         54.93         57.91         3.09 o                         
 -11   8   2         19.15         22.09         1.83 o                         
 -10   8   2         68.35         67.61         2.75 o                         
  -9   8   2        106.88        106.14         2.74 o                         
  -8   8   2        548.43        527.18         6.05 o                         
  -7   8   2        439.41        417.01         4.93 o                         
  -6   8   2        971.30        927.03         9.99 o                         
  -5   8   2        139.58        136.66         2.06 o                         
  -4   8   2        152.06        178.66         2.35 o                         
  -3   8   2        311.73        313.58         3.10 o                         
  -2   8   2        897.18        927.39         6.57 o                         
  -1   8   2       1888.27       1950.35        14.09 o                         
   0   8   2         66.88         80.19         0.86 o                         
   1   8   2       1345.54       1401.51         8.38 o                         
   2   8   2        165.23        172.02         1.50 o                         
   3   8   2         85.82        103.02         1.19 o                         
   4   8   2         27.06         18.77         0.61 o                         
   5   8   2        728.47        733.73         6.25 o                         
   6   8   2        134.70        135.38         2.18 o                         
   7   8   2          6.96          7.80         0.86 o                         
   8   8   2         91.32         92.84         2.04 o                         
   9   8   2         83.98         82.68         2.39 o                         
  10   8   2         61.98         57.45         2.19 o                         
 -11   9   2         39.73         48.63         4.57 o                         
 -10   9   2         53.41         40.25         2.27 o                         
  -9   9   2         86.60         82.08         2.52 o                         
  -8   9   2         15.57         14.54         1.22 o                         
  -7   9   2         89.74         77.99         1.77 o                         
  -6   9   2        682.65        675.80        10.16 o                         
  -5   9   2        418.76        469.98         7.84 o                         
  -4   9   2        428.37        409.68         4.51 o                         
  -3   9   2        150.11        164.48         1.87 o                         
  -2   9   2        342.65        380.02         3.41 o                         
  -1   9   2        623.90        611.51         5.46 o                         
   0   9   2          8.51         10.43         0.41 o                         
   1   9   2        149.99        146.25         1.40 o                         
   2   9   2       1006.63        988.67         7.50 o                         
   3   9   2        159.33        176.04         2.03 o                         
   4   9   2        614.98        587.10         6.07 o                         
   5   9   2       1009.26        983.76         9.73 o                         
   6   9   2        302.41        298.95         3.72 o                         
   7   9   2         89.36         99.23         1.97 o                         
   8   9   2          1.90          2.19         0.72 o                         
   9   9   2         73.85         77.35         2.37 o                         
  10   9   2        140.94        143.58         4.54 o                         
 -11  10   2        103.73        121.08         8.31 o                         
 -10  10   2        253.71        267.79         6.78 o                         
  -9  10   2         48.57         61.13         2.39 o                         
  -8  10   2        143.02        137.81         3.09 o                         
  -7  10   2        172.44        160.82         3.16 o                         
  -6  10   2        253.01        242.50         3.31 o                         
  -5  10   2        814.92        722.15         7.52 o                         
  -4  10   2        144.18        142.90         3.68 o                         
  -3  10   2        129.51        132.59         1.65 o                         
  -2  10   2        161.80        172.47         1.87 o                         
  -1  10   2        165.40        184.59         2.13 o                         
   0  10   2         10.59         12.34         0.49 o                         
   1  10   2        144.64        132.04         1.56 o                         
   2  10   2        194.52        201.96         2.09 o                         
   3  10   2         39.11         36.71         0.86 o                         
   4  10   2         19.24         20.71         0.87 o                         
   5  10   2        892.34        888.14         8.88 o                         
   6  10   2         82.91         80.79         1.74 o                         
   7  10   2        312.29        290.06         3.95 o                         
   8  10   2         39.15         38.01         1.73 o                         
   9  10   2         13.58         16.29         3.07 o                         
  10  10   2        159.18        170.78         4.75 o                         
 -10  11   2          4.84          8.55         2.53 o                         
  -9  11   2        103.52        102.15         2.90 o                         
  -8  11   2        290.10        289.39         4.79 o                         
  -7  11   2        145.34        143.88         3.03 o                         
  -6  11   2        207.37        209.40         3.64 o                         
  -5  11   2        233.02        193.25         2.78 o                         
  -4  11   2          9.39          4.50         0.85 o                         
  -3  11   2        181.82        199.81         2.63 o                         
  -2  11   2        142.92        148.47         1.81 o                         
  -1  11   2        110.88        100.79         1.27 o                         
   0  11   2         77.69         92.86         1.11 o                         
   1  11   2        369.48        385.66         3.52 o                         
   2  11   2        227.32        227.66         2.65 o                         
   3  11   2        612.80        584.49         5.03 o                         
   4  11   2         47.92         49.35         0.99 o                         
   5  11   2        151.01        151.23         2.58 o                         
   6  11   2        124.27        122.99         2.55 o                         
   7  11   2         55.22         55.12         2.03 o                         
   8  11   2          4.71          8.42         1.11 o                         
   9  11   2        105.59        106.31         3.43 o                         
  -9  12   2         17.14         13.77         1.45 o                         
  -8  12   2        331.57        338.53         7.82 o                         
  -7  12   2        172.55        158.23         3.27 o                         
  -6  12   2        133.29        128.57         2.83 o                         
  -5  12   2        266.50        236.04         3.83 o                         
  -4  12   2         39.43         45.58         2.42 o                         
  -3  12   2         44.91         39.76         1.28 o                         
  -2  12   2         68.71         70.62         1.34 o                         
  -1  12   2         51.23         47.61         0.97 o                         
   0  12   2        508.57        518.11         4.29 o                         
   1  12   2        335.88        329.12         4.34 o                         
   2  12   2        374.24        339.17         3.95 o                         
   3  12   2        443.49        453.47         4.09 o                         
   4  12   2         41.75         42.36         1.28 o                         
   5  12   2         69.73         69.37         1.89 o                         
   6  12   2        360.71        351.11         5.00 o                         
   7  12   2         76.87         82.40         2.28 o                         
   8  12   2         10.37          4.97         1.54 o                         
   9  12   2        192.29        199.80         4.79 o                         
  -9  13   2         64.59         68.48         4.94 o                         
  -8  13   2        223.51        239.07         4.41 o                         
  -7  13   2        153.36        162.20         3.41 o                         
  -6  13   2         13.94         12.71         1.21 o                         
  -5  13   2         59.33         59.26         2.01 o                         
  -4  13   2         86.61         83.19         2.19 o                         
  -3  13   2        172.44        148.18         2.30 o                         
  -2  13   2         40.23         42.17         1.06 o                         
  -1  13   2         20.82         22.93         0.82 o                         
   0  13   2         30.03         31.83         0.93 o                         
   1  13   2        321.96        331.97         3.25 o                         
   2  13   2         68.93         76.79         1.52 o                         
   3  13   2        577.91        580.83         7.05 o                         
   4  13   2        168.78        174.86         2.61 o                         
   5  13   2        346.76        354.00         5.79 o                         
   6  13   2        179.82        183.93         3.30 o                         
   7  13   2          7.51          8.84         1.38 o                         
   8  13   2        182.28        202.74         4.65 o                         
  -8  14   2         38.56         36.64         2.05 o                         
  -7  14   2         33.08         32.32         1.79 o                         
  -6  14   2          4.59          4.52         1.09 o                         
  -5  14   2         82.06         77.09         2.33 o                         
  -4  14   2          0.78          2.43         0.88 o                         
  -3  14   2        890.97        826.70         9.73 o                         
  -2  14   2        168.63        166.01         2.16 o                         
  -1  14   2         68.68         65.41         1.34 o                         
   0  14   2         17.04         18.19         0.82 o                         
   1  14   2         22.76         22.51         0.94 o                         
   2  14   2        236.31        229.68         3.68 o                         
   3  14   2        104.79         99.02         2.18 o                         
   4  14   2         96.04         95.42         1.93 o                         
   5  14   2         82.90         88.28         2.25 o                         
   6  14   2         22.37         24.81         1.72 o                         
   7  14   2         25.19         26.86         1.92 o                         
   8  14   2        158.12        176.70         6.98 o                         
  -8  15   2         14.14         15.17         5.66 o                         
  -7  15   2         45.50         47.33         2.18 o                         
  -6  15   2        109.08         93.06         2.78 o                         
  -5  15   2          3.62          6.63         1.13 o                         
  -4  15   2        179.66        176.76         3.01 o                         
  -3  15   2         55.06         52.79         1.68 o                         
  -2  15   2         41.23         44.90         1.44 o                         
  -1  15   2          1.57          1.71         0.59 o                         
   0  15   2        266.26        276.52         3.44 o                         
   1  15   2        131.26        129.40         2.32 o                         
   2  15   2         77.82         71.29         1.92 o                         
   3  15   2         39.14         37.99         1.58 o                         
   4  15   2        128.14        126.72         3.24 o                         
   5  15   2         43.74         47.45         1.92 o                         
   6  15   2         33.10         42.37         2.44 o                         
   7  15   2         29.26         34.29         3.95 o                         
  -7  16   2        137.18        158.59         8.79 o                         
  -6  16   2         80.88         91.20         2.49 o                         
  -5  16   2          1.20          0.74         0.88 o                         
  -4  16   2          3.58          3.33         0.88 o                         
  -3  16   2          2.99          3.64         0.86 o                         
  -2  16   2         81.60         76.77         1.88 o                         
  -1  16   2        229.12        225.98         3.43 o                         
   0  16   2          0.26          0.12         0.86 o                         
   1  16   2         32.03         32.26         1.38 o                         
   2  16   2         57.95         60.61         2.22 o                         
   3  16   2         26.20         26.38         1.66 o                         
   4  16   2         48.89         57.64         3.01 o                         
   5  16   2         86.02         80.93         2.87 o                         
   6  16   2         57.50         65.92         3.35 o                         
   7  16   2         21.34         21.07         3.49 o                         
  -6  17   2        225.07        213.24         5.04 o                         
  -5  17   2        114.39        112.29         2.71 o                         
  -4  17   2        111.89        110.39         2.54 o                         
  -3  17   2          2.93          1.79         1.19 o                         
  -2  17   2        199.27        186.45         3.65 o                         
  -1  17   2         75.31         73.98         2.07 o                         
   0  17   2         98.76         96.63         2.28 o                         
   1  17   2        163.13        163.32         3.25 o                         
   2  17   2         77.31         70.88         2.85 o                         
   3  17   2          4.97          6.39         1.24 o                         
   4  17   2         91.49        100.76         3.13 o                         
   5  17   2          1.22          2.04         1.53 o                         
   6  17   2          5.10          8.79         2.41 o                         
  -6  18   2         26.26         29.85         4.45 o                         
  -5  18   2          3.21          3.01         2.29 o                         
  -4  18   2         28.54         29.73         3.25 o                         
  -3  18   2         15.11         13.53         1.65 o                         
  -2  18   2         20.49         22.91         1.40 o                         
  -1  18   2        142.91        135.47         2.81 o                         
   0  18   2        164.56        160.02         3.87 o                         
   1  18   2         26.47         27.54         2.18 o                         
   2  18   2         13.93         15.72         2.07 o                         
   3  18   2        191.26        189.69         7.70 o                         
   4  18   2         55.56         55.49         5.90 o                         
   5  18   2         70.87         71.85         4.57 o                         
  -4  19   2         46.33         41.77         4.09 o                         
  -3  19   2         54.18         43.70         3.97 o                         
  -2  19   2         53.93         44.22         4.21 o                         
  -1  19   2          8.19          7.94         2.29 o                         
   0  19   2         61.73         57.06         4.33 o                         
   1  19   2         55.01         49.96         4.21 o                         
   2  19   2        115.93        123.37         7.10 o                         
  -3 -19   3         32.69         36.59         5.18 o                         
  -2 -19   3         14.81         13.96         3.85 o                         
  -1 -19   3         57.78         54.74         4.19 o                         
   0 -19   3        191.78        199.20         8.07 o                         
   1 -19   3         23.22         23.83         3.37 o                         
   2 -19   3          6.84          8.43         2.89 o                         
  -5 -18   3         69.03         82.39         3.21 o                         
  -4 -18   3         89.49         86.51         3.22 o                         
  -3 -18   3         32.84         30.56         1.86 o                         
  -2 -18   3         81.62         74.18         3.13 o                         
  -1 -18   3          6.70          7.03         1.57 o                         
   0 -18   3        167.63        173.01         4.33 o                         
   1 -18   3          9.12         10.92         1.66 o                         
   2 -18   3         21.63         23.05         3.85 o                         
   3 -18   3          9.56         13.36         2.89 o                         
   4 -18   3         98.12        107.72         6.26 o                         
  -6 -17   3          9.92         12.55         2.48 o                         
  -5 -17   3         29.28         25.83         1.94 o                         
  -4 -17   3         66.43         67.68         2.50 o                         
  -3 -17   3         17.25         17.11         1.48 o                         
  -2 -17   3        134.78        117.66         3.37 o                         
  -1 -17   3          1.82          1.70         1.34 o                         
   0 -17   3         52.63         51.58         2.68 o                         
   1 -17   3         35.12         31.32         1.76 o                         
   2 -17   3          9.67          9.26         1.26 o                         
   3 -17   3         61.62         59.09         2.67 o                         
   4 -17   3         81.48         87.82         4.15 o                         
   5 -17   3         48.51         63.55         5.18 o                         
  -6 -16   3         47.24         46.30         2.49 o                         
  -5 -16   3        115.67        114.74         2.97 o                         
  -4 -16   3         96.65         93.95         2.67 o                         
  -3 -16   3        115.25        122.10         3.81 o                         
  -2 -16   3        272.38        282.15         4.55 o                         
  -1 -16   3         99.65         98.29         2.57 o                         
   0 -16   3        439.49        431.79         6.04 o                         
   1 -16   3        252.99        247.62         4.20 o                         
   2 -16   3         82.56         92.29         2.55 o                         
   3 -16   3         37.34         42.49         2.24 o                         
   4 -16   3         45.71         48.10         3.14 o                         
   5 -16   3         62.44         58.96         4.33 o                         
   6 -16   3        333.21        352.54        11.68 o                         
  -7 -15   3         80.42         83.76         3.71 o                         
  -6 -15   3          4.02          7.14         1.36 o                         
  -5 -15   3         42.43         43.06         1.96 o                         
  -4 -15   3        134.66        115.63         2.77 o                         
  -3 -15   3         59.74         61.77         2.15 o                         
  -2 -15   3        540.00        539.95         7.02 o                         
  -1 -15   3        100.95        101.81         2.24 o                         
   0 -15   3         45.17         42.80         1.57 o                         
   1 -15   3         34.04         34.73         1.67 o                         
   2 -15   3         84.18         76.04         2.59 o                         
   3 -15   3         55.77         61.46         2.18 o                         
   4 -15   3         15.73         17.53         1.58 o                         
   5 -15   3         37.40         30.70         2.51 o                         
   6 -15   3         10.76         13.66         2.17 o                         
   7 -15   3         54.62         61.58         4.09 o                         
  -8 -14   3         77.12         81.06         4.38 o                         
  -7 -14   3          1.10          0.85         1.15 o                         
  -6 -14   3         10.65         16.97         1.56 o                         
  -5 -14   3         87.26         89.71         2.44 o                         
  -4 -14   3        340.31        302.88         4.21 o                         
  -3 -14   3        165.39        166.75         3.21 o                         
  -2 -14   3         37.10         38.85         1.72 o                         
  -1 -14   3         17.40         17.61         1.00 o                         
   0 -14   3        517.85        518.75         5.84 o                         
   1 -14   3        130.61        128.67         2.30 o                         
   2 -14   3        306.38        308.97         4.66 o                         
   3 -14   3        380.45        370.95         4.69 o                         
   4 -14   3         91.36         96.02         2.76 o                         
   5 -14   3         87.26         84.48         3.62 o                         
   6 -14   3         50.59         54.30         3.23 o                         
   7 -14   3        136.87        145.86        10.53 o                         
   8 -14   3        457.54        444.37        13.60 o                         
  -8 -13   3         78.77         82.44         3.90 o                         
  -7 -13   3         11.98         11.84         1.45 o                         
  -6 -13   3         16.57         13.02         1.38 o                         
  -5 -13   3         16.46         16.71         1.41 o                         
  -4 -13   3        204.34        191.38         2.93 o                         
  -3 -13   3         79.20         71.46         2.15 o                         
  -2 -13   3        236.55        211.66         2.95 o                         
  -1 -13   3        100.45         97.80         1.89 o                         
   0 -13   3        279.17        282.05         3.59 o                         
   1 -13   3        365.86        376.17         4.79 o                         
   2 -13   3        180.01        173.82         2.47 o                         
   3 -13   3        780.36        774.54         8.16 o                         
   4 -13   3         15.96         17.20         1.29 o                         
   5 -13   3         51.80         52.98         6.02 o                         
   6 -13   3         92.96         92.40         2.92 o                         
   7 -13   3        273.63        258.31         5.11 o                         
   8 -13   3        436.82        439.36         7.76 o                         
   9 -13   3         21.31         19.02         3.25 o                         
  -9 -12   3         27.38         34.00         2.85 o                         
  -8 -12   3         55.18         50.55         2.37 o                         
  -7 -12   3          6.83          5.56         1.19 o                         
  -6 -12   3         17.95         14.40         1.35 o                         
  -5 -12   3        158.29        153.71         2.80 o                         
  -4 -12   3        152.91        125.69         2.24 o                         
  -3 -12   3         83.20         81.41         1.60 o                         
  -2 -12   3         40.11         40.28         1.24 o                         
  -1 -12   3         53.40         52.22         1.37 o                         
   0 -12   3        591.65        604.65         6.37 o                         
   1 -12   3        148.74        142.24         2.23 o                         
   2 -12   3         43.16         43.10         1.20 o                         
   3 -12   3       1148.86       1102.29        11.04 o                         
   4 -12   3         63.61         57.29         1.76 o                         
   5 -12   3        116.16        120.06         2.17 o                         
   6 -12   3        725.04        724.43        10.30 o                         
   7 -12   3        172.45        160.76         3.44 o                         
   8 -12   3        211.19        229.89         4.33 o                         
   9 -12   3          1.95          1.08         2.53 o                         
  10 -12   3         17.17         17.70         3.97 o                         
 -10 -11   3          3.67          2.77         2.29 o                         
  -9 -11   3         15.80         16.09         2.08 o                         
  -8 -11   3         62.29         58.88         2.44 o                         
  -7 -11   3         23.85         23.41         1.58 o                         
  -6 -11   3        648.63        564.79         7.03 o                         
  -5 -11   3         45.80         47.39         1.59 o                         
  -4 -11   3         75.35         78.79         2.15 o                         
  -3 -11   3        119.13        122.55         1.71 o                         
  -2 -11   3         47.67         51.31         0.97 o                         
  -1 -11   3        402.44        390.50         3.92 o                         
   0 -11   3        199.49        223.84         2.89 o                         
   1 -11   3        346.07        342.89         3.38 o                         
   2 -11   3        814.71        810.18         6.37 o                         
   3 -11   3        455.33        436.22         4.47 o                         
   4 -11   3        268.91        273.15         3.43 o                         
   5 -11   3        685.01        656.64         6.99 o                         
   6 -11   3         74.76         73.22         2.51 o                         
   7 -11   3         59.06         55.34         2.17 o                         
   8 -11   3        245.10        241.99         4.34 o                         
   9 -11   3         10.14         12.59         1.46 o                         
  10 -11   3        228.17        218.33         8.19 o                         
 -10 -10   3          4.08          2.89         2.41 o                         
  -9 -10   3         93.27         89.92         3.43 o                         
  -8 -10   3        286.51        277.72         5.11 o                         
  -7 -10   3         50.52         47.56         1.68 o                         
  -6 -10   3        122.67        108.78         2.28 o                         
  -5 -10   3        147.99        158.65         2.78 o                         
  -4 -10   3        105.82         98.78         1.49 o                         
  -3 -10   3        255.31        249.52         3.99 o                         
  -2 -10   3        268.04        288.04         2.74 o                         
  -1 -10   3          0.66          2.76         0.35 o                         
   0 -10   3        470.72        446.70         4.35 o                         
   1 -10   3        610.93        649.92         5.62 o                         
   2 -10   3        319.81        294.28         2.46 o                         
   3 -10   3       1742.28       1669.89        14.35 o                         
   4 -10   3        404.59        401.19         4.53 o                         
   5 -10   3        338.97        340.80         5.06 o                         
   6 -10   3        129.45        133.26         6.02 o                         
   7 -10   3         72.39         64.30         2.16 o                         
   8 -10   3         91.42         88.39         2.57 o                         
   9 -10   3         13.71         11.62         1.35 o                         
  10 -10   3         31.13         38.77         2.72 o                         
 -11  -9   3         10.75         12.88         2.89 o                         
 -10  -9   3         96.48         92.71         3.95 o                         
  -9  -9   3         19.26         17.88         1.52 o                         
  -8  -9   3         56.70         42.14         2.04 o                         
  -7  -9   3        107.01        106.39         2.29 o                         
  -6  -9   3        305.13        253.47         3.74 o                         
  -5  -9   3         79.26         85.64         1.32 o                         
  -4  -9   3         17.51         20.54         0.52 o                         
  -3  -9   3         21.05         27.36         0.74 o                         
  -2  -9   3        683.15        763.15         6.84 o                         
  -1  -9   3        448.39        482.92         4.11 o                         
   0  -9   3        270.86        284.77         2.69 o                         
   1  -9   3        719.00        691.45         5.37 o                         
   2  -9   3        177.40        172.31         1.85 o                         
   3  -9   3        126.33        143.72         1.87 o                         
   4  -9   3       2486.82       2474.03        22.93 o                         
   5  -9   3       2062.26       2007.83        21.22 o                         
   6  -9   3        296.02        289.00         4.19 o                         
   7  -9   3        279.29        280.36         4.42 o                         
   8  -9   3         90.35         83.30         2.44 o                         
   9  -9   3          8.57          5.02         1.13 o                         
  10  -9   3         45.30         46.13         2.19 o                         
 -11  -8   3         69.59         69.39         3.06 o                         
 -10  -8   3        109.98        115.97         4.11 o                         
  -9  -8   3         28.50         27.66         1.71 o                         
  -8  -8   3          2.04          2.16         0.89 o                         
  -7  -8   3         31.85         28.60         1.35 o                         
  -6  -8   3        116.77        124.73         1.91 o                         
  -5  -8   3        220.32        211.06         2.90 o                         
  -4  -8   3        295.73        341.39         3.05 o                         
  -3  -8   3        163.10        164.54         1.65 o                         
  -2  -8   3        737.19        722.07         6.39 o                         
  -1  -8   3       1840.13       2064.87        16.00 o                         
   0  -8   3         75.61         83.47         1.53 o                         
   1  -8   3         23.52         35.85         0.97 o                         
   2  -8   3        522.49        510.76         4.36 o                         
   3  -8   3        594.62        611.29         5.67 o                         
   4  -8   3        613.68        592.76         6.06 o                         
   5  -8   3       2142.95       2148.80        22.61 o                         
   6  -8   3        356.84        338.21         4.12 o                         
   7  -8   3        911.24        880.85        10.45 o                         
   8  -8   3        360.81        354.04         5.29 o                         
   9  -8   3        150.54        154.98         6.12 o                         
  10  -8   3         81.80         87.81         2.73 o                         
 -12  -7   3         24.27         22.82         2.45 o                         
 -11  -7   3         17.66         18.48         1.82 o                         
 -10  -7   3          7.40          8.18         1.14 o                         
  -9  -7   3         67.86         59.04         1.89 o                         
  -8  -7   3         66.32         58.20         2.45 o                         
  -7  -7   3        296.07        294.14         3.55 o                         
  -6  -7   3        399.04        433.98         3.93 o                         
  -5  -7   3        401.45        391.78         3.25 o                         
  -4  -7   3        911.03        967.09         7.70 o                         
  -3  -7   3        797.51        807.19         6.43 o                         
  -2  -7   3        173.99        198.51         1.86 o                         
  -1  -7   3       1198.63       1271.21         9.91 o                         
   0  -7   3        163.89        162.65         2.58 o                         
   1  -7   3        246.58        249.79         2.29 o                         
   2  -7   3        237.01        229.99         2.06 o                         
   3  -7   3         14.33         18.64         0.74 o                         
   4  -7   3         34.30         33.49         0.84 o                         
   5  -7   3       3139.56       2984.74        27.44 o                         
   6  -7   3       1395.56       1375.50        13.31 o                         
   7  -7   3        273.68        257.69         4.05 o                         
   8  -7   3         23.30         22.05         1.39 o                         
   9  -7   3         83.80         84.32         2.48 o                         
  10  -7   3         22.41         19.63         1.98 o                         
  11  -7   3          0.18          0.48         2.17 o                         
 -12  -6   3         31.97         29.42         1.93 o                         
 -11  -6   3         44.13         47.00         2.49 o                         
 -10  -6   3         72.59         76.90         2.07 o                         
  -9  -6   3        117.35        117.88         2.18 o                         
  -8  -6   3        239.43        193.34         2.76 o                         
  -7  -6   3        262.58        228.05         2.97 o                         
  -6  -6   3          1.34          3.99         0.40 o                         
  -5  -6   3        143.33        143.74         1.59 o                         
  -4  -6   3       1319.46       1365.54        10.67 o                         
  -3  -6   3       1582.96       1657.78        10.69 o                         
  -2  -6   3          3.83          2.35         0.32 o                         
  -1  -6   3        288.40        282.15         2.09 o                         
   0  -6   3        719.49        733.47         4.71 o                         
   1  -6   3        695.40        695.49         4.95 o                         
   2  -6   3        270.47        285.63         2.04 o                         
   3  -6   3        637.15        721.06         5.45 o                         
   4  -6   3        142.79        131.21         1.66 o                         
   5  -6   3        105.23        115.49         1.49 o                         
   6  -6   3       1425.03       1362.25        11.92 o                         
   7  -6   3        562.10        536.24         5.90 o                         
   8  -6   3        114.53        118.55         2.63 o                         
   9  -6   3        170.69        171.69         3.37 o                         
  10  -6   3         92.31         96.35         2.67 o                         
  11  -6   3          6.05          5.42         1.50 o                         
 -12  -5   3         18.18         21.18         1.62 o                         
 -11  -5   3        235.10        241.89         4.37 o                         
 -10  -5   3         56.98         62.99         1.63 o                         
  -9  -5   3        156.20        148.74         2.32 o                         
  -8  -5   3        395.64        406.23         4.25 o                         
  -7  -5   3        133.57        132.21         2.09 o                         
  -6  -5   3         33.20         40.94         1.08 o                         
  -5  -5   3        700.69        750.35         7.31 o                         
  -4  -5   3        632.61        673.30         5.24 o                         
  -3  -5   3       2727.36       3135.95        21.27 o                         
  -2  -5   3        115.58        113.11         1.10 o                         
  -1  -5   3        175.85        168.67         1.25 o                         
   0  -5   3        195.98        201.98         2.08 o                         
   1  -5   3        659.23        707.19         4.15 o                         
   2  -5   3        452.99        476.22         2.81 o                         
   3  -5   3       3626.62       3949.21        27.51 o                         
   4  -5   3        950.36        932.89         7.50 o                         
   5  -5   3        339.25        351.14         3.19 o                         
   6  -5   3        428.07        409.13         4.04 o                         
   7  -5   3       1086.10       1049.90        10.46 o                         
   8  -5   3        753.17        766.51         9.25 o                         
   9  -5   3        289.61        286.15         4.52 o                         
  10  -5   3         12.15         11.24         1.22 o                         
  11  -5   3         21.94         20.95         1.73 o                         
  12  -5   3         83.33         87.50         5.78 o                         
 -13  -4   3          3.15          3.01         3.37 o                         
 -12  -4   3         16.04         16.18         1.46 o                         
 -11  -4   3         36.98         34.26         1.38 o                         
 -10  -4   3        104.86         93.72         1.64 o                         
  -9  -4   3         13.31         10.00         0.72 o                         
  -8  -4   3         22.34         32.81         1.07 o                         
  -7  -4   3        235.88        233.62         2.82 o                         
  -6  -4   3        551.90        575.88         5.98 o                         
  -5  -4   3        894.20        968.12         9.37 o                         
  -4  -4   3         88.05        105.50         1.84 o                         
  -3  -4   3       1683.61       1751.18        11.06 o                         
  -2  -4   3       3331.35       3192.86        23.02 o                         
  -1  -4   3       1806.19       1688.25        16.48 o                         
   0  -4   3         63.89         64.33         0.60 o                         
   1  -4   3        234.89        193.66         1.38 o                         
   2  -4   3         20.59         35.14         0.40 o                         
   3  -4   3        309.09        313.50         2.88 o                         
   4  -4   3        335.51        334.25         2.95 o                         
   5  -4   3        123.03        112.92         1.31 o                         
   6  -4   3        496.77        473.76         5.21 o                         
   7  -4   3       2085.24       1993.60        18.72 o                         
   8  -4   3        461.96        468.82         5.35 o                         
   9  -4   3        227.92        220.83         3.72 o                         
  10  -4   3         14.70         14.70         1.42 o                         
  11  -4   3          4.08          3.68         1.23 o                         
  12  -4   3        100.80         87.74         5.66 o                         
 -13  -3   3          3.34          2.36         1.59 o                         
 -12  -3   3         79.18         83.83         2.61 o                         
 -11  -3   3         59.89         63.19         1.96 o                         
 -10  -3   3         70.53         59.99         1.36 o                         
  -9  -3   3        280.78        284.21         2.98 o                         
  -8  -3   3        276.86        274.47         3.18 o                         
  -7  -3   3        138.31        144.66         1.96 o                         
  -6  -3   3         20.01         25.15         0.85 o                         
  -5  -3   3       3573.10       3721.84        32.94 o                         
  -4  -3   3        585.47        611.28         4.47 o                         
  -3  -3   3        323.56        350.05         2.41 o                         
  -2  -3   3       1900.94       1808.41        12.58 o                         
  -1  -3   3        336.42        334.99         3.63 o                         
   0  -3   3        209.47        218.41         1.51 o                         
   1  -3   3       1245.79       1164.88         6.95 o                         
   2  -3   3        169.80        210.69         1.66 o                         
   3  -3   3       1560.68       1608.21         9.50 o                         
   4  -3   3        198.27        180.11         1.83 o                         
   5  -3   3        100.99        117.99         2.88 o                         
   6  -3   3        802.88        838.44         6.97 o                         
   7  -3   3        339.16        336.45         3.90 o                         
   8  -3   3        307.38        300.12         3.74 o                         
   9  -3   3        203.45        202.29         3.19 o                         
  10  -3   3        130.25        132.93         3.16 o                         
  11  -3   3        288.10        291.46         5.07 o                         
  12  -3   3        177.34        180.78         7.46 o                         
 -13  -2   3         45.79         44.86         3.19 o                         
 -12  -2   3         49.35         49.66         2.53 o                         
 -11  -2   3         83.83         80.74         1.73 o                         
 -10  -2   3         20.73         21.58         0.92 o                         
  -9  -2   3        437.92        436.47         4.07 o                         
  -8  -2   3          8.32          9.24         0.60 o                         
  -7  -2   3        190.11        206.96         2.51 o                         
  -6  -2   3        590.78        592.74         5.61 o                         
  -5  -2   3       1240.42       1340.15        10.67 o                         
  -4  -2   3        112.26        112.04         1.06 o                         
  -3  -2   3        160.61        160.20         1.29 o                         
  -2  -2   3        484.63        486.08         3.13 o                         
  -1  -2   3        481.56        461.62         3.48 o                         
   0  -2   3       1444.97       1328.45         7.92 o                         
   1  -2   3       3714.92       3826.85        25.51 o                         
   2  -2   3        729.62        782.46         5.17 o                         
   3  -2   3       2133.48       2201.30        14.32 o                         
   4  -2   3         76.41         81.05         1.13 o                         
   5  -2   3        134.42        140.32         1.53 o                         
   6  -2   3        114.32        124.37         3.42 o                         
   7  -2   3        157.20        155.74         2.22 o                         
   8  -2   3        186.34        183.88         2.44 o                         
   9  -2   3       1570.31       1555.92        15.39 o                         
  10  -2   3        293.08        303.23         4.94 o                         
  11  -2   3        118.70        119.10         3.14 o                         
  12  -2   3         24.80         23.46         2.59 o                         
 -13  -1   3          4.05          3.23         1.69 o                         
 -12  -1   3        156.05        149.47         2.87 o                         
 -11  -1   3         63.48         63.51         1.89 o                         
 -10  -1   3         44.03         41.78         1.27 o                         
  -9  -1   3        151.91        159.21         2.05 o                         
  -8  -1   3         19.66         20.76         0.73 o                         
  -7  -1   3       1400.43       1445.59         9.77 o                         
  -6  -1   3        208.00        194.16         2.02 o                         
  -5  -1   3        975.30        990.63         9.57 o                         
  -4  -1   3       1243.48       1269.43         8.34 o                         
  -3  -1   3        384.85        392.45         4.37 o                         
  -2  -1   3        768.23        723.71         4.73 o                         
  -1  -1   3        193.46        181.18         1.30 o                         
   0  -1   3       1729.22       1624.61        20.24 o                         
   1  -1   3       2413.26       2157.99        14.52 o                         
   2  -1   3       1745.69       1724.70        17.61 o                         
   3  -1   3        288.57        289.57         2.25 o                         
   4  -1   3        215.80        216.98         2.21 o                         
   5  -1   3        232.26        218.77         2.40 o                         
   6  -1   3        768.62        764.73         8.61 o                         
   7  -1   3         90.62         86.87         1.46 o                         
   8  -1   3        102.48        102.03         1.70 o                         
   9  -1   3       1418.00       1410.49        12.74 o                         
  10  -1   3        176.24        175.67         3.55 o                         
  11  -1   3        435.94        435.61         6.45 o                         
  12  -1   3        243.43        232.70         8.25 o                         
 -13   0   3          5.61          8.22         1.48 o                         
 -12   0   3          0.09          0.71         0.86 o                         
 -11   0   3          7.09          5.72         0.76 o                         
 -10   0   3         62.62         61.71         1.44 o                         
  -9   0   3        307.29        293.38         2.85 o                         
  -8   0   3         39.71         44.53         0.95 o                         
  -7   0   3        530.09        524.58         4.00 o                         
  -6   0   3       2576.44       2735.92        19.89 o                         
  -5   0   3        346.79        354.27         3.25 o                         
  -4   0   3        100.01        117.89         1.11 o                         
  -3   0   3        495.32        465.04         3.06 o                         
  -2   0   3          0.49          2.71         0.16 o                         
  -1   0   3       5587.35       5030.83        34.45 o                         
   0   0   3        349.62        350.27         2.50 o                         
   1   0   3         63.31         68.29         0.85 o                         
   2   0   3        321.65        341.92         2.62 o                         
   3   0   3        248.07        234.55         1.75 o                         
   4   0   3       1739.04       1674.33        12.23 o                         
   5   0   3        226.29        210.00         3.34 o                         
   6   0   3          5.11          6.87         0.51 o                         
   7   0   3          7.35         12.67         0.62 o                         
   8   0   3          1.60          0.95         0.51 o                         
   9   0   3        334.96        352.52         4.50 o                         
  10   0   3         83.90         91.80         2.53 o                         
  11   0   3        206.39        201.73         3.97 o                         
  12   0   3         33.75         35.35         2.32 o                         
 -13   1   3          4.05          4.09         1.44 o                         
 -12   1   3        156.32        147.19         3.24 o                         
 -11   1   3         63.46         63.11         1.57 o                         
 -10   1   3         44.00         41.48         1.25 o                         
  -9   1   3        151.82        159.08         2.47 o                         
  -8   1   3         19.68         19.78         0.74 o                         
  -7   1   3       1399.05       1432.88        10.28 o                         
  -6   1   3        208.21        194.91         2.57 o                         
  -5   1   3        975.79       1003.87         7.16 o                         
  -4   1   3       1244.06       1259.37         8.35 o                         
  -3   1   3        385.56        393.61         3.19 o                         
  -2   1   3        768.56        717.63         4.16 o                         
  -1   1   3        193.57        181.19         1.30 o                         
   0   1   3       1730.60       1673.27        10.51 o                         
   1   1   3       2414.90       2202.28        18.62 o                         
   2   1   3       1748.62       1721.75        13.78 o                         
   3   1   3        288.52        294.11         2.28 o                         
   4   1   3        215.01        220.19         1.65 o                         
   5   1   3        232.52        225.16         2.07 o                         
   6   1   3        767.51        771.42         6.94 o                         
   7   1   3         90.65         90.41         1.60 o                         
   8   1   3        102.78        100.99         1.82 o                         
   9   1   3       1417.34       1425.60        15.75 o                         
  10   1   3        176.35        181.84         3.48 o                         
  11   1   3        436.64        435.66         7.50 o                         
  12   1   3        243.76        249.50         5.50 o                         
 -13   2   3         45.83         38.16         3.97 o                         
 -12   2   3         49.17         47.43         2.09 o                         
 -11   2   3         84.03         80.59         1.89 o                         
 -10   2   3         20.60         18.89         0.98 o                         
  -9   2   3        438.58        439.20         4.10 o                         
  -8   2   3          8.30         12.31         1.19 o                         
  -7   2   3        190.24        210.04         2.09 o                         
  -6   2   3        591.25        605.10         4.93 o                         
  -5   2   3       1239.89       1347.13         9.44 o                         
  -4   2   3        112.92        115.24         1.09 o                         
  -3   2   3        160.60        160.26         1.18 o                         
  -2   2   3        484.60        488.63         3.49 o                         
  -1   2   3        481.23        457.07         3.76 o                         
   0   2   3       1443.68       1288.57         8.29 o                         
   1   2   3       3715.17       3741.58        24.73 o                         
   2   2   3        729.15        775.24         5.76 o                         
   3   2   3       2132.83       2186.98        14.31 o                         
   4   2   3         76.92         81.93         1.22 o                         
   5   2   3        134.62        141.70         1.56 o                         
   6   2   3        114.74        120.28         1.50 o                         
   7   2   3        157.68        158.04         2.07 o                         
   8   2   3        186.35        181.00         2.58 o                         
   9   2   3       1568.99       1574.25        17.16 o                         
  10   2   3        292.45        301.61         4.95 o                         
  11   2   3        118.66        117.32         3.01 o                         
  12   2   3         24.81         25.79         4.39 o                         
 -13   3   3          3.38          4.69         2.65 o                         
 -12   3   3         79.11         81.80         2.55 o                         
 -11   3   3         60.25         63.13         2.49 o                         
 -10   3   3         70.48         60.11         1.61 o                         
  -9   3   3        280.90        290.63         3.23 o                         
  -8   3   3        276.29        273.97         2.79 o                         
  -7   3   3        137.95        144.00         1.64 o                         
  -6   3   3         20.25         25.55         1.84 o                         
  -5   3   3       3575.00       3719.42        25.59 o                         
  -4   3   3        585.44        617.30         3.89 o                         
  -3   3   3        322.55        352.89         2.21 o                         
  -2   3   3       1897.92       1841.89        20.01 o                         
  -1   3   3        336.54        331.38         3.64 o                         
   0   3   3        209.11        218.66         1.45 o                         
   1   3   3       1246.35       1176.62         6.71 o                         
   2   3   3        169.20        212.04         1.66 o                         
   3   3   3       1560.38       1577.91        19.87 o                         
   4   3   3        198.22        177.74         1.81 o                         
   5   3   3        101.41        117.52         1.61 o                         
   6   3   3        803.41        837.72         6.46 o                         
   7   3   3        339.44        331.87         3.40 o                         
   8   3   3        307.69        302.79         3.44 o                         
   9   3   3        204.07        201.63         3.41 o                         
  10   3   3        130.24        131.93         4.50 o                         
  11   3   3        288.14        293.35         4.88 o                         
  12   3   3        177.03        181.94         5.49 o                         
 -12   4   3         16.15         19.61         1.77 o                         
 -11   4   3         36.88         36.36         1.81 o                         
 -10   4   3        105.43         95.98         2.15 o                         
  -9   4   3         13.23          9.67         0.72 o                         
  -8   4   3         22.55         31.87         1.42 o                         
  -7   4   3        236.14        238.64         2.85 o                         
  -6   4   3        552.09        575.42         5.77 o                         
  -5   4   3        894.29        982.83         7.42 o                         
  -4   4   3         88.31        105.03         1.03 o                         
  -3   4   3       1683.32       1746.31        10.85 o                         
  -2   4   3       3334.57       3209.50        19.34 o                         
  -1   4   3       1807.14       1689.62        13.48 o                         
   0   4   3         63.78         65.02         0.81 o                         
   1   4   3        234.73        190.37         1.45 o                         
   2   4   3         20.75         34.21         0.42 o                         
   3   4   3        309.17        307.56         2.25 o                         
   4   4   3        336.09        334.06         2.60 o                         
   5   4   3        123.38        114.58         1.29 o                         
   6   4   3        497.30        482.56         3.89 o                         
   7   4   3       2085.43       1987.17        15.72 o                         
   8   4   3        461.24        465.25         5.38 o                         
   9   4   3        227.72        221.69         3.44 o                         
  10   4   3         14.78         16.43         1.33 o                         
  11   4   3          4.06          5.15         1.18 o                         
  12   4   3        100.70        100.37         4.12 o                         
 -12   5   3         18.03         17.50         1.67 o                         
 -11   5   3        235.84        240.85         4.31 o                         
 -10   5   3         56.78         66.27         2.04 o                         
  -9   5   3        156.43        147.77         2.39 o                         
  -8   5   3        395.03        406.05         4.29 o                         
  -7   5   3        133.44        131.58         1.67 o                         
  -6   5   3         33.23         40.55         0.91 o                         
  -5   5   3        700.81        744.05         6.16 o                         
  -4   5   3        632.33        677.43         4.88 o                         
  -3   5   3       2727.24       3089.41        19.40 o                         
  -2   5   3        114.51        112.19         0.95 o                         
  -1   5   3        175.30        164.61         2.03 o                         
   0   5   3        195.76        201.11         1.43 o                         
   1   5   3        659.11        701.82         4.14 o                         
   2   5   3        452.61        476.31         3.26 o                         
   3   5   3       3628.35       4071.32        55.75 o                         
   4   5   3        950.18        938.35         7.48 o                         
   5   5   3        339.09        357.38         3.48 o                         
   6   5   3        428.24        405.10         3.65 o                         
   7   5   3       1085.98       1064.14         8.79 o                         
   8   5   3        753.81        776.23         8.26 o                         
   9   5   3        289.72        290.65         4.05 o                         
  10   5   3         12.06          9.45         1.08 o                         
  11   5   3         22.10         23.38         1.59 o                         
  12   5   3         83.51         83.98         3.83 o                         
 -12   6   3         31.75         33.58         3.73 o                         
 -11   6   3         44.33         44.02         2.06 o                         
 -10   6   3         72.57         81.21         2.97 o                         
  -9   6   3        117.30        122.24         2.84 o                         
  -8   6   3        239.03        193.90         2.90 o                         
  -7   6   3        262.80        226.34         2.65 o                         
  -6   6   3          1.36          5.08         0.68 o                         
  -5   6   3        143.19        144.46         1.57 o                         
  -4   6   3       1319.30       1369.16        10.01 o                         
  -3   6   3       1585.06       1643.64        14.37 o                         
  -2   6   3          3.90          2.06         0.32 o                         
  -1   6   3        288.17        289.17         2.46 o                         
   0   6   3        719.16        734.85         6.53 o                         
   1   6   3        695.67        687.83         5.42 o                         
   2   6   3        270.59        288.48         2.24 o                         
   3   6   3        636.86        722.46         5.52 o                         
   4   6   3        142.89        129.87         1.46 o                         
   5   6   3        104.94        114.64         1.58 o                         
   6   6   3       1424.86       1377.46        11.99 o                         
   7   6   3        563.11        545.58         5.73 o                         
   8   6   3        114.22        118.95         2.33 o                         
   9   6   3        170.19        176.02         3.01 o                         
  10   6   3         92.29         97.05         2.34 o                         
  11   6   3          6.16          6.00         1.06 o                         
 -12   7   3         24.20         23.35         3.37 o                         
 -11   7   3         17.60         15.01         1.49 o                         
 -10   7   3          7.52          8.16         1.12 o                         
  -9   7   3         68.26         61.77         1.96 o                         
  -8   7   3         66.44         58.10         1.58 o                         
  -7   7   3        296.62        286.98         3.65 o                         
  -6   7   3        399.41        446.34         4.37 o                         
  -5   7   3        401.35        396.25         3.84 o                         
  -4   7   3        911.49        975.97         7.81 o                         
  -3   7   3        797.03        800.24         7.07 o                         
  -2   7   3        173.76        200.90         1.63 o                         
  -1   7   3       1197.32       1257.81         9.93 o                         
   0   7   3        163.94        157.78         1.24 o                         
   1   7   3        245.19        244.76         1.74 o                         
   2   7   3        236.61        233.13         2.03 o                         
   3   7   3         14.36         18.34         0.58 o                         
   4   7   3         34.40         33.51         0.80 o                         
   5   7   3       3140.53       3029.47        23.28 o                         
   6   7   3       1397.82       1377.93        13.38 o                         
   7   7   3        273.82        258.06         3.50 o                         
   8   7   3         23.42         25.03         1.73 o                         
   9   7   3         84.24         86.24         2.14 o                         
  10   7   3         22.58         21.16         1.33 o                         
  11   7   3          0.19          1.62         1.47 o                         
 -11   8   3         69.46         76.86         2.84 o                         
 -10   8   3        109.91        116.65         2.72 o                         
  -9   8   3         28.56         28.57         1.46 o                         
  -8   8   3          2.02          2.56         0.91 o                         
  -7   8   3         32.06         28.85         1.12 o                         
  -6   8   3        116.64        124.60         2.02 o                         
  -5   8   3        220.10        213.91         5.03 o                         
  -4   8   3        295.23        336.52         4.10 o                         
  -3   8   3        163.21        167.66         1.89 o                         
  -2   8   3        737.60        728.78         5.97 o                         
  -1   8   3       1840.96       2076.16        16.07 o                         
   0   8   3         75.44         84.01         1.55 o                         
   1   8   3         23.56         35.31         0.53 o                         
   2   8   3        521.76        508.26         3.80 o                         
   3   8   3        594.49        619.00         4.86 o                         
   4   8   3        614.35        593.11         5.55 o                         
   5   8   3       2144.43       2184.89        18.45 o                         
   6   8   3        356.77        349.94         5.13 o                         
   7   8   3        911.13        887.42         9.17 o                         
   8   8   3        360.47        355.99         4.55 o                         
   9   8   3        151.02        155.97         2.83 o                         
  10   8   3         81.92         90.72         2.68 o                         
 -11   9   3         10.76         12.40         2.77 o                         
 -10   9   3         96.37         97.38         2.60 o                         
  -9   9   3         19.19         16.63         1.26 o                         
  -8   9   3         56.70         46.19         1.92 o                         
  -7   9   3        106.71        107.50         3.42 o                         
  -6   9   3        304.95        256.60         3.30 o                         
  -5   9   3         79.34         85.53         1.55 o                         
  -4   9   3         17.50         18.73         0.69 o                         
  -3   9   3         21.10         28.39         0.88 o                         
  -2   9   3        683.55        767.07         7.43 o                         
  -1   9   3        447.36        481.18         3.90 o                         
   0   9   3        270.52        285.61         2.50 o                         
   1   9   3        718.54        685.79         5.44 o                         
   2   9   3        177.61        170.05         1.65 o                         
   3   9   3        125.70        142.50         1.66 o                         
   4   9   3       2485.88       2492.08        19.35 o                         
   5   9   3       2061.95       2035.05        19.06 o                         
   6   9   3        296.55        285.54         3.68 o                         
   7   9   3        279.25        275.44         3.72 o                         
   8   9   3         90.90         86.49         2.03 o                         
   9   9   3          8.51          7.62         1.18 o                         
  10   9   3         45.39         45.77         2.31 o                         
 -11  10   3        271.46        290.92        10.11 o                         
 -10  10   3          4.04          5.80         1.47 o                         
  -9  10   3         93.56         90.00         2.44 o                         
  -8  10   3        286.71        286.96         4.66 o                         
  -7  10   3         50.45         45.80         1.85 o                         
  -6  10   3        122.78        110.69         2.48 o                         
  -5  10   3        147.92        152.57         2.79 o                         
  -4  10   3        105.67        102.14         1.63 o                         
  -3  10   3        255.29        252.83         2.38 o                         
  -2  10   3        267.51        287.84         2.62 o                         
  -1  10   3          0.67          3.00         0.37 o                         
   0  10   3        470.83        446.53         3.98 o                         
   1  10   3        611.22        664.17         5.21 o                         
   2  10   3        319.83        296.58         2.86 o                         
   3  10   3       1743.17       1659.04        13.17 o                         
   4  10   3        404.81        406.51         4.13 o                         
   5  10   3        339.12        341.95         4.12 o                         
   6  10   3        129.59        134.53         2.28 o                         
   7  10   3         72.71         65.69         1.71 o                         
   8  10   3         91.33         91.96         2.47 o                         
   9  10   3         13.84         13.30         2.07 o                         
 -10  11   3          3.73          1.81         2.17 o                         
  -9  11   3         15.82         17.90         1.36 o                         
  -8  11   3         62.22         55.87         1.97 o                         
  -7  11   3         23.89         27.50         1.50 o                         
  -6  11   3        648.27        576.69         7.34 o                         
  -5  11   3         45.86         45.14         1.71 o                         
  -4  11   3         75.51         81.61         1.96 o                         
  -3  11   3        119.29        124.75         1.83 o                         
  -2  11   3         47.88         52.46         1.02 o                         
  -1  11   3        402.30        388.31         3.84 o                         
   0  11   3        198.93        222.91         2.34 o                         
   1  11   3        345.03        343.02         3.22 o                         
   2  11   3        814.62        820.86         7.39 o                         
   3  11   3        455.06        434.90         3.98 o                         
   4  11   3        269.54        274.74         3.37 o                         
   5  11   3        684.90        666.43         7.00 o                         
   6  11   3         74.72         76.95         2.26 o                         
   7  11   3         59.17         55.16         1.99 o                         
   8  11   3        245.33        239.75         4.16 o                         
   9  11   3         10.09         11.49         1.63 o                         
 -10  12   3          9.81         10.59         2.77 o                         
  -9  12   3         27.43         36.44         1.78 o                         
  -8  12   3         54.86         54.27         2.01 o                         
  -7  12   3          6.77          5.27         0.95 o                         
  -6  12   3         17.97         15.34         1.24 o                         
  -5  12   3        158.19        159.69         2.69 o                         
  -4  12   3        153.19        130.44         2.31 o                         
  -3  12   3         83.03         80.03         1.32 o                         
  -2  12   3         39.98         41.61         1.01 o                         
  -1  12   3         53.32         52.95         1.16 o                         
   0  12   3        591.70        594.91         5.27 o                         
   1  12   3        148.60        141.01         1.75 o                         
   2  12   3         42.99         40.33         1.50 o                         
   3  12   3       1148.60       1111.27         9.08 o                         
   4  12   3         63.80         56.87         1.29 o                         
   5  12   3        116.28        126.86         2.57 o                         
   6  12   3        725.29        723.29         8.83 o                         
   7  12   3        172.33        166.31         3.26 o                         
   8  12   3        211.33        232.20         4.93 o                         
   9  12   3          1.95          2.01         1.93 o                         
  -9  13   3        368.18        409.84        12.16 o                         
  -8  13   3         78.80         84.91         2.40 o                         
  -7  13   3         11.97         13.16         1.17 o                         
  -6  13   3         16.68         12.73         1.07 o                         
  -5  13   3         16.24         17.08         1.13 o                         
  -4  13   3        204.37        190.29         2.99 o                         
  -3  13   3         79.27         71.67         1.59 o                         
  -2  13   3        236.38        210.15         2.43 o                         
  -1  13   3        100.47         95.25         1.85 o                         
   0  13   3        278.96        277.02         2.92 o                         
   1  13   3        365.91        379.23         3.64 o                         
   2  13   3        179.70        180.86         2.56 o                         
   3  13   3        780.43        770.19         7.30 o                         
   4  13   3         16.01         18.03         1.00 o                         
   5  13   3         51.53         49.17         2.26 o                         
   6  13   3         92.79         90.78         2.37 o                         
   7  13   3        273.91        255.68         4.29 o                         
   8  13   3        436.66        428.63         8.30 o                         
  -8  14   3         77.22         85.00         4.90 o                         
  -7  14   3          1.10          1.03         0.92 o                         
  -6  14   3         10.65         13.86         1.17 o                         
  -5  14   3         87.15         89.53         2.69 o                         
  -4  14   3        340.42        307.78         4.13 o                         
  -3  14   3        164.75        166.42         2.88 o                         
  -2  14   3         37.34         40.39         1.33 o                         
  -1  14   3         17.33         16.41         0.73 o                         
   0  14   3        516.69        518.70         4.81 o                         
   1  14   3        130.41        125.38         2.32 o                         
   2  14   3        305.95        320.66         4.99 o                         
   3  14   3        380.03        371.93         6.52 o                         
   4  14   3         91.43         91.48         1.96 o                         
   5  14   3         87.20         81.31         2.20 o                         
   6  14   3         50.42         53.62         1.96 o                         
   7  14   3        136.86        150.72         3.87 o                         
   8  14   3        457.31        467.49        13.12 o                         
  -7  15   3         80.36         86.78         2.48 o                         
  -6  15   3          3.97          5.05         1.01 o                         
  -5  15   3         42.45         39.28         1.64 o                         
  -4  15   3        134.71        111.72         2.39 o                         
  -3  15   3         59.79         58.12         1.76 o                         
  -2  15   3        540.50        530.99         5.62 o                         
  -1  15   3        100.81         99.38         1.92 o                         
   0  15   3         45.16         43.93         1.36 o                         
   1  15   3         34.01         34.15         1.64 o                         
   2  15   3         84.26         76.41         1.99 o                         
   3  15   3         56.06         59.56         1.87 o                         
   4  15   3         15.61         18.27         1.24 o                         
   5  15   3         37.43         34.70         1.62 o                         
   6  15   3         10.79         14.48         1.56 o                         
   7  15   3         54.66         63.81         3.79 o                         
  -7  16   3        140.67        150.60         5.29 o                         
  -6  16   3         47.36         50.16         2.02 o                         
  -5  16   3        115.56        115.86         2.60 o                         
  -4  16   3         96.76         87.39         3.13 o                         
  -3  16   3        115.40        123.75         2.50 o                         
  -2  16   3        271.80        275.87         3.98 o                         
  -1  16   3         99.67         99.18         2.38 o                         
   0  16   3        438.52        433.10         5.97 o                         
   1  16   3        253.17        253.40         5.07 o                         
   2  16   3         82.36         90.40         2.42 o                         
   3  16   3         37.31         38.92         1.66 o                         
   4  16   3         45.31         47.81         2.32 o                         
   5  16   3         62.50         56.41         3.36 o                         
   6  16   3        333.23        339.89         7.51 o                         
   7  16   3         24.79         25.52         4.69 o                         
  -6  17   3         10.07         12.81         2.17 o                         
  -5  17   3         29.18         27.78         1.72 o                         
  -4  17   3         66.76         71.65         2.15 o                         
  -3  17   3         17.21         18.15         1.53 o                         
  -2  17   3        134.95        118.60         2.57 o                         
  -1  17   3          1.81          2.31         0.89 o                         
   0  17   3         52.61         50.05         2.17 o                         
   1  17   3         35.19         33.94         1.87 o                         
   2  17   3          9.64          8.92         1.65 o                         
   3  17   3         61.66         62.55         3.73 o                         
   4  17   3         81.31         88.36         2.96 o                         
   5  17   3         48.24         53.83         4.63 o                         
   6  17   3          1.17          3.37         2.05 o                         
  -6  18   3         42.13         41.01         4.04 o                         
  -4  18   3         89.63         88.70         5.30 o                         
  -3  18   3         32.59         28.18         2.87 o                         
  -2  18   3         81.35         75.50         3.37 o                         
  -1  18   3          6.61          2.06         0.95 o                         
   0  18   3        168.07        165.68         3.98 o                         
   1  18   3          9.16          7.01         1.65 o                         
   2  18   3         21.52         20.72         2.24 o                         
   3  18   3          9.64         10.59         2.65 o                         
   4  18   3         97.92        110.85         7.46 o                         
  -3  19   3         32.75         32.42         2.55 o                         
  -2  19   3         14.77         15.35         3.19 o                         
  -1  19   3         57.79         57.06         4.33 o                         
   0  19   3        191.73        183.43         7.22 o                         
   1  19   3         23.34         22.15         3.01 o                         
   2  19   3          6.77          4.21         2.29 o                         
  -1 -19   4         90.08         87.02         5.90 o                         
   0 -19   4         10.61          5.06         2.53 o                         
   1 -19   4         18.90         20.10         3.37 o                         
  -5 -18   4         14.10         12.96         2.12 o                         
  -4 -18   4         20.93         21.63         1.95 o                         
  -3 -18   4         32.14         29.29         1.86 o                         
  -2 -18   4        257.91        247.31         5.30 o                         
  -1 -18   4         39.27         39.91         2.36 o                         
   0 -18   4         74.71         83.67         3.21 o                         
   1 -18   4         61.61         61.06         2.97 o                         
   2 -18   4         49.72         48.82         3.45 o                         
   3 -18   4         42.12         44.90         4.21 o                         
   4 -18   4         15.71         18.06         3.37 o                         
  -6 -17   4         40.40         35.03         3.73 o                         
  -5 -17   4         14.40         14.57         3.37 o                         
  -4 -17   4         18.17         18.51         1.66 o                         
  -3 -17   4         41.19         40.88         1.98 o                         
  -2 -17   4        120.72        114.50         2.92 o                         
  -1 -17   4         18.98         18.92         1.82 o                         
   0 -17   4         67.55         64.54         2.80 o                         
   1 -17   4          2.84          2.21         1.09 o                         
   2 -17   4         72.01         69.81         2.44 o                         
   3 -17   4         57.35         62.23         3.48 o                         
   4 -17   4         54.16         58.99         5.65 o                         
   5 -17   4        169.23        174.17         7.82 o                         
  -6 -16   4         12.95         10.56         1.75 o                         
  -5 -16   4         38.65         38.75         2.21 o                         
  -4 -16   4         31.63         29.09         1.71 o                         
  -3 -16   4         69.21         67.53         2.37 o                         
  -2 -16   4        209.36        198.21         3.73 o                         
  -1 -16   4        171.88        166.63         3.31 o                         
   0 -16   4        368.45        360.81         5.34 o                         
   1 -16   4         98.00         93.27         2.56 o                         
   2 -16   4         30.29         29.66         1.67 o                         
   3 -16   4         35.57         35.51         1.86 o                         
   4 -16   4          7.99         10.82         3.07 o                         
   5 -16   4         18.61         14.99         2.21 o                         
   6 -16   4         49.07         57.18         5.78 o                         
  -7 -15   4        104.69        103.94         3.53 o                         
  -6 -15   4         26.11         29.04         1.95 o                         
  -5 -15   4          0.30          0.99         1.13 o                         
  -4 -15   4         95.32         88.56         2.52 o                         
  -3 -15   4         94.56         95.56         2.55 o                         
  -2 -15   4         47.82         38.44         1.79 o                         
  -1 -15   4         52.65         59.15         1.77 o                         
   0 -15   4       1308.53       1293.52        13.60 o                         
   1 -15   4          4.47          3.64         1.02 o                         
   2 -15   4        194.71        183.59         3.46 o                         
   3 -15   4          2.88          3.80         1.06 o                         
   4 -15   4        109.51        111.83         4.09 o                         
   5 -15   4        114.24        112.42         4.30 o                         
   6 -15   4        275.96        290.19         7.10 o                         
   7 -15   4         64.09         62.72         6.19 o                         
  -8 -14   4        236.47        225.68        10.59 o                         
  -7 -14   4         40.84         36.14         2.13 o                         
  -6 -14   4         27.51         28.78         2.13 o                         
  -5 -14   4         18.45         15.09         1.50 o                         
  -4 -14   4         58.80         49.87         1.72 o                         
  -3 -14   4        903.96        873.76        10.36 o                         
  -2 -14   4        128.61        126.71         2.67 o                         
  -1 -14   4        121.12        124.57         2.26 o                         
   0 -14   4        215.49        210.75         3.08 o                         
   1 -14   4         52.65         56.94         1.66 o                         
   2 -14   4        294.21        279.30         4.34 o                         
   3 -14   4         52.92         58.29         2.04 o                         
   4 -14   4        102.52        104.11         4.51 o                         
   5 -14   4          4.05          3.68         1.53 o                         
   6 -14   4         30.64         30.15         2.54 o                         
   7 -14   4        114.91         95.58         3.51 o                         
   8 -14   4        187.01        164.54         7.82 o                         
  -8 -13   4         31.12         20.71         1.79 o                         
  -7 -13   4         74.34         62.62         3.37 o                         
  -6 -13   4          7.27          5.51         1.19 o                         
  -5 -13   4         70.54         60.14         2.71 o                         
  -4 -13   4         31.10         33.36         1.40 o                         
  -3 -13   4        347.22        332.86         5.16 o                         
  -2 -13   4         73.87         82.78         1.79 o                         
  -1 -13   4         33.40         36.90         2.15 o                         
   0 -13   4        172.15        174.39         2.67 o                         
   1 -13   4        419.58        436.56         5.04 o                         
   2 -13   4       2410.20       2412.69        25.44 o                         
   3 -13   4        202.53        199.95         3.46 o                         
   4 -13   4        256.53        240.77         5.54 o                         
   5 -13   4          4.63          4.18         1.33 o                         
   6 -13   4         14.08         13.29         1.49 o                         
   7 -13   4         38.64         44.67         2.13 o                         
   8 -13   4         42.49         43.50         2.80 o                         
   9 -13   4          6.21          5.06         2.89 o                         
  -9 -12   4         49.35         57.36         3.57 o                         
  -8 -12   4         18.44         21.09         1.75 o                         
  -7 -12   4         14.13         18.24         1.55 o                         
  -6 -12   4        183.91        160.88         3.03 o                         
  -5 -12   4          5.46          5.75         0.89 o                         
  -4 -12   4        148.73        136.46         2.84 o                         
  -3 -12   4        148.91        135.94         2.18 o                         
  -2 -12   4        115.90        102.07         2.93 o                         
  -1 -12   4         79.35         73.30         1.66 o                         
   0 -12   4        323.06        338.01         4.05 o                         
   1 -12   4        383.47        381.57         4.41 o                         
   2 -12   4       1466.84       1449.53        12.66 o                         
   3 -12   4        389.68        383.82         4.54 o                         
   4 -12   4         50.61         48.13         1.34 o                         
   5 -12   4        141.29        135.31         3.26 o                         
   6 -12   4         35.47         32.81         3.01 o                         
   7 -12   4         46.65         47.39         2.61 o                         
   8 -12   4         10.84          8.42         1.32 o                         
   9 -12   4         62.49         59.78         5.83 o                         
 -10 -11   4         84.50         79.07         5.90 o                         
  -9 -11   4        138.24        131.56         3.55 o                         
  -8 -11   4        109.44        101.01         3.02 o                         
  -7 -11   4        128.21        129.79         4.84 o                         
  -6 -11   4        342.31        318.68         4.61 o                         
  -5 -11   4       1392.81       1223.58        13.51 o                         
  -4 -11   4        270.38        266.39         3.49 o                         
  -3 -11   4         78.28         81.49         1.59 o                         
  -2 -11   4         19.00         20.48         0.88 o                         
  -1 -11   4        450.01        475.91         5.25 o                         
   0 -11   4        448.06        448.15         4.92 o                         
   1 -11   4        871.28        881.28         7.88 o                         
   2 -11   4        571.03        520.94         4.63 o                         
   3 -11   4        241.59        247.28         3.25 o                         
   4 -11   4        246.46        226.39         2.78 o                         
   5 -11   4        955.61        953.83         9.65 o                         
   6 -11   4         48.63         49.94         2.31 o                         
   7 -11   4        181.34        179.06         3.53 o                         
   8 -11   4         15.63         16.21         1.47 o                         
   9 -11   4         15.02         15.09         1.54 o                         
  10 -11   4          2.84          1.08         2.17 o                         
 -10 -10   4         23.56         30.14         3.97 o                         
  -9 -10   4         56.63         58.07         2.47 o                         
  -8 -10   4        338.34        343.59         5.81 o                         
  -7 -10   4         24.99         29.10         1.45 o                         
  -6 -10   4        323.76        295.20         4.33 o                         
  -5 -10   4         68.46         67.34         1.40 o                         
  -4 -10   4         80.11         63.11         1.51 o                         
  -3 -10   4         66.05         74.54         1.41 o                         
  -2 -10   4        145.19        156.86         2.50 o                         
  -1 -10   4        310.39        312.80         3.15 o                         
   0 -10   4         79.23         87.55         1.56 o                         
   1 -10   4        126.63        122.21         1.66 o                         
   2 -10   4        190.86        183.51         2.50 o                         
   3 -10   4       1232.31       1215.70         9.16 o                         
   4 -10   4       4048.83       3912.76        32.86 o                         
   5 -10   4        287.13        291.63         4.06 o                         
   6 -10   4         11.67         13.22         1.27 o                         
   7 -10   4          6.07          6.39         1.07 o                         
   8 -10   4          0.48         -0.48         0.97 o                         
   9 -10   4        178.81        176.34         3.74 o                         
  10 -10   4         97.95        103.27         5.42 o                         
 -11  -9   4         43.78         49.96         4.69 o                         
 -10  -9   4          2.68          0.51         1.57 o                         
  -9  -9   4        266.85        246.65         4.80 o                         
  -8  -9   4        248.00        219.39         3.66 o                         
  -7  -9   4        101.37         68.48         1.94 o                         
  -6  -9   4          8.24          8.02         1.15 o                         
  -5  -9   4         90.82         78.76         1.46 o                         
  -4  -9   4         34.61         37.13         0.89 o                         
  -3  -9   4         76.60         83.62         1.19 o                         
  -2  -9   4        607.26        621.24         6.28 o                         
  -1  -9   4        293.20        317.31         3.17 o                         
   0  -9   4        872.61        871.91         7.98 o                         
   1  -9   4        139.06        141.75         1.62 o                         
   2  -9   4        353.35        338.22         3.91 o                         
   3  -9   4        658.40        622.93         5.31 o                         
   4  -9   4       1006.56        941.31         8.50 o                         
   5  -9   4        479.87        492.95         5.50 o                         
   6  -9   4         92.18         87.80         2.28 o                         
   7  -9   4        102.36         99.21         2.55 o                         
   8  -9   4         50.65         51.63         2.07 o                         
   9  -9   4         19.95         20.84         1.54 o                         
  10  -9   4          0.90          0.71         1.14 o                         
 -11  -8   4         40.44         42.80         2.51 o                         
 -10  -8   4         49.52         52.09         2.47 o                         
  -9  -8   4        117.74        112.18         2.87 o                         
  -8  -8   4        108.18         91.76         2.29 o                         
  -7  -8   4         47.74         31.54         1.57 o                         
  -6  -8   4        547.70        544.82         5.21 o                         
  -5  -8   4        117.01        122.95         1.41 o                         
  -4  -8   4        436.11        459.70         5.40 o                         
  -3  -8   4        365.33        398.27         3.78 o                         
  -2  -8   4        255.33        301.26         2.98 o                         
  -1  -8   4        134.71        122.26         1.52 o                         
   0  -8   4        123.84        134.24         1.59 o                         
   1  -8   4        301.75        280.49         2.62 o                         
   2  -8   4        244.42        244.68         2.59 o                         
   3  -8   4         76.24         91.34         1.19 o                         
   4  -8   4       1959.85       1876.48        15.85 o                         
   5  -8   4         99.94        100.26         2.85 o                         
   6  -8   4       1565.55       1544.35        16.92 o                         
   7  -8   4         85.23         79.53         2.24 o                         
   8  -8   4         41.54         40.30         2.55 o                         
   9  -8   4        100.57         99.87         2.73 o                         
  10  -8   4          9.92         11.91         2.26 o                         
 -12  -7   4        433.86        445.82        13.24 o                         
 -11  -7   4        117.21        113.21         3.56 o                         
 -10  -7   4         83.12         81.65         2.74 o                         
  -9  -7   4         47.37         45.03         1.82 o                         
  -8  -7   4        296.50        260.49         3.11 o                         
  -7  -7   4        239.24        225.86         2.67 o                         
  -6  -7   4        275.97        238.42         2.24 o                         
  -5  -7   4         49.52         44.52         0.73 o                         
  -4  -7   4        505.50        519.58         5.24 o                         
  -3  -7   4        117.86        138.70         1.86 o                         
  -2  -7   4        136.92        143.97         1.64 o                         
  -1  -7   4       2519.03       2668.33        18.15 o                         
   0  -7   4       2447.44       2608.52        20.13 o                         
   1  -7   4        275.92        267.04         2.47 o                         
   2  -7   4        176.64        185.06         1.84 o                         
   3  -7   4         58.24         53.98         0.74 o                         
   4  -7   4         46.18         46.28         1.11 o                         
   5  -7   4        693.82        674.64         6.21 o                         
   6  -7   4       4500.27       4291.36        39.29 o                         
   7  -7   4        410.14        412.24         5.67 o                         
   8  -7   4         46.74         44.72         2.03 o                         
   9  -7   4        272.46        277.95         4.58 o                         
  10  -7   4        141.64        135.03         3.95 o                         
  11  -7   4         42.29         37.92         4.21 o                         
 -12  -6   4         50.15         56.79         3.47 o                         
 -11  -6   4         64.34         60.45         2.72 o                         
 -10  -6   4         54.37         43.84         1.90 o                         
  -9  -6   4        278.91        242.82         3.15 o                         
  -8  -6   4        112.99         96.50         1.65 o                         
  -7  -6   4        189.60        202.39         2.46 o                         
  -6  -6   4        188.31        183.34         1.91 o                         
  -5  -6   4         13.79         15.24         0.79 o                         
  -4  -6   4        460.96        497.73         4.13 o                         
  -3  -6   4         59.20         44.46         0.69 o                         
  -2  -6   4         27.59         24.05         0.52 o                         
  -1  -6   4        130.34        145.23         1.46 o                         
   0  -6   4         80.06         85.57         1.54 o                         
   1  -6   4         97.85        125.76         1.22 o                         
   2  -6   4        757.28        752.91         6.50 o                         
   3  -6   4        787.96        757.98         5.79 o                         
   4  -6   4        253.91        218.05         2.37 o                         
   5  -6   4         68.91         78.75         1.49 o                         
   6  -6   4       1026.15        986.15         9.95 o                         
   7  -6   4        326.76        302.89         5.02 o                         
   8  -6   4         35.05         33.03         2.33 o                         
   9  -6   4         31.21         34.47         2.53 o                         
  10  -6   4        106.65        112.93         3.53 o                         
  11  -6   4         41.15         41.06         3.83 o                         
 -12  -5   4         53.56         59.18         2.87 o                         
 -11  -5   4         33.06         35.90         1.54 o                         
 -10  -5   4        297.63        289.02         4.10 o                         
  -9  -5   4        210.36        199.11         2.65 o                         
  -8  -5   4          8.58          8.41         0.67 o                         
  -7  -5   4        405.80        404.51         4.13 o                         
  -6  -5   4          7.14          6.31         0.72 o                         
  -5  -5   4       1034.06       1060.83         9.17 o                         
  -4  -5   4        164.70        178.84         1.45 o                         
  -3  -5   4        147.53        148.74         1.31 o                         
  -2  -5   4       1357.00       1471.87        16.19 o                         
  -1  -5   4        209.54        212.00         3.46 o                         
   0  -5   4       1441.83       1471.41         9.71 o                         
   1  -5   4       3356.31       3582.90        28.09 o                         
   2  -5   4       1362.92       1434.37         9.39 o                         
   3  -5   4        398.67        405.66         3.30 o                         
   4  -5   4         90.54         94.89         1.30 o                         
   5  -5   4        156.33        143.13         1.80 o                         
   6  -5   4       2403.31       2281.19        21.42 o                         
   7  -5   4        181.33        198.72         4.24 o                         
   8  -5   4       1543.21       1512.44        16.80 o                         
   9  -5   4         79.93         81.29         2.30 o                         
  10  -5   4         52.60         52.39         2.65 o                         
  11  -5   4         16.84         15.25         1.61 o                         
 -12  -4   4          9.93          9.36         1.32 o                         
 -11  -4   4         50.93         51.79         2.40 o                         
 -10  -4   4         40.02         46.10         1.26 o                         
  -9  -4   4        108.83        106.05         1.85 o                         
  -8  -4   4        156.06        140.80         2.05 o                         
  -7  -4   4        115.97        125.74         2.42 o                         
  -6  -4   4        288.69        309.61         3.21 o                         
  -5  -4   4       1130.69       1088.46         8.69 o                         
  -4  -4   4       1019.42       1090.00         7.62 o                         
  -3  -4   4       1267.45       1332.89         9.73 o                         
  -2  -4   4       4950.73       5085.27        49.82 o                         
  -1  -4   4         73.19         96.02         0.96 o                         
   0  -4   4       1222.97       1254.10         8.09 o                         
   1  -4   4       3747.23       3946.16        21.84 o                         
   2  -4   4         21.37         29.82         0.43 o                         
   3  -4   4        281.40        276.40         2.42 o                         
   4  -4   4         81.89         84.41         1.21 o                         
   5  -4   4        190.55        180.41         2.38 o                         
   6  -4   4         51.53         49.99         1.35 o                         
   7  -4   4        241.96        246.12         3.10 o                         
   8  -4   4        573.46        571.22         7.21 o                         
   9  -4   4         44.29         49.57         1.84 o                         
  10  -4   4         84.74         86.73         2.69 o                         
  11  -4   4         32.05         38.22         2.11 o                         
  12  -4   4         74.53         69.93         5.18 o                         
 -13  -3   4         48.24         50.92         3.49 o                         
 -12  -3   4         23.64         27.92         1.75 o                         
 -11  -3   4         66.61         57.93         1.46 o                         
 -10  -3   4        157.22        151.85         2.09 o                         
  -9  -3   4         79.24         69.63         1.36 o                         
  -8  -3   4         86.52         90.12         1.61 o                         
  -7  -3   4         55.32         58.52         1.22 o                         
  -6  -3   4        313.75        335.45         3.49 o                         
  -5  -3   4        368.98        346.23         2.95 o                         
  -4  -3   4         58.38         61.43         1.07 o                         
  -3  -3   4        350.92        413.48         2.99 o                         
  -2  -3   4        560.20        551.98         3.43 o                         
  -1  -3   4       1814.40       1828.99        11.34 o                         
   0  -3   4        294.57        277.40         1.83 o                         
   1  -3   4       1742.09       1768.05        10.55 o                         
   2  -3   4         71.67         67.93         0.77 o                         
   3  -3   4       1493.81       1624.21        11.80 o                         
   4  -3   4         42.68         41.93         0.91 o                         
   5  -3   4        109.34        143.34         1.78 o                         
   6  -3   4        440.41        429.29         3.83 o                         
   7  -3   4        273.05        278.76         3.36 o                         
   8  -3   4       1173.85       1150.69        12.92 o                         
   9  -3   4        794.40        785.71         8.52 o                         
  10  -3   4        154.92        153.50         3.44 o                         
  11  -3   4        594.57        606.53         8.40 o                         
  12  -3   4        321.42        305.47        10.11 o                         
 -12  -2   4        240.04        225.79         3.40 o                         
 -11  -2   4         64.79         64.72         1.60 o                         
 -10  -2   4        112.41        108.97         1.77 o                         
  -9  -2   4         89.40         80.83         1.56 o                         
  -8  -2   4        356.40        359.20         3.41 o                         
  -7  -2   4        393.30        385.36         4.02 o                         
  -6  -2   4         12.32          9.83         0.86 o                         
  -5  -2   4       1173.92       1197.13        10.40 o                         
  -4  -2   4       1517.99       1572.30        13.29 o                         
  -3  -2   4        514.75        548.62         3.81 o                         
  -2  -2   4       3837.28       3740.83        33.07 o                         
  -1  -2   4        137.58        136.91         1.07 o                         
   0  -2   4        224.55        219.17         1.44 o                         
   1  -2   4        361.97        332.42         2.24 o                         
   2  -2   4        195.41        196.61         1.53 o                         
   3  -2   4       3966.67       4068.28        29.96 o                         
   4  -2   4       1406.00       1436.57        13.25 o                         
   5  -2   4       1134.04       1179.07         8.78 o                         
   6  -2   4         29.04         32.83         0.92 o                         
   7  -2   4        781.24        770.50         7.06 o                         
   8  -2   4        575.44        557.29         5.59 o                         
   9  -2   4         20.53         24.20         1.51 o                         
  10  -2   4        463.57        477.49         6.75 o                         
  11  -2   4        384.34        392.62         6.14 o                         
 -12  -1   4         10.78         10.00         0.93 o                         
 -11  -1   4         12.60         10.84         0.87 o                         
 -10  -1   4         66.01         67.55         1.41 o                         
  -9  -1   4         10.14          8.79         0.66 o                         
  -8  -1   4        215.07        216.38         2.26 o                         
  -7  -1   4         22.67         17.44         0.78 o                         
  -6  -1   4        392.12        393.06         3.93 o                         
  -5  -1   4        495.32        533.77         4.64 o                         
  -4  -1   4        518.25        520.75         3.64 o                         
  -3  -1   4       3241.52       3193.49        30.38 o                         
  -2  -1   4       5095.21       4721.07        57.31 o                         
  -1  -1   4        424.81        433.56         2.66 o                         
   0  -1   4        488.97        496.11         3.17 o                         
   1  -1   4       2237.67       2129.12        20.77 o                         
   2  -1   4        161.27        174.80         1.45 o                         
   3  -1   4       4803.59       4829.81        46.28 o                         
   4  -1   4          6.14          6.37         0.34 o                         
   5  -1   4       2304.73       2353.18        20.98 o                         
   6  -1   4       1033.20       1025.63         9.91 o                         
   7  -1   4        127.16        122.81         1.58 o                         
   8  -1   4         56.76         54.62         1.24 o                         
   9  -1   4        745.22        727.20         9.09 o                         
  10  -1   4        950.76        945.82        11.41 o                         
  11  -1   4         36.37         38.61         2.05 o                         
 -13   0   4         95.08         83.20         5.72 o                         
 -12   0   4        111.29        108.82         2.52 o                         
 -11   0   4          8.96         10.24         0.84 o                         
 -10   0   4          0.00          0.80         0.56 o                         
  -9   0   4         12.89         11.27         0.67 o                         
  -8   0   4        157.91        162.89         1.88 o                         
  -7   0   4        375.55        381.28         3.47 o                         
  -6   0   4        136.01        132.39         1.67 o                         
  -5   0   4        522.92        490.76         4.01 o                         
  -4   0   4        251.64        214.35         1.87 o                         
  -3   0   4       1415.94       1377.93         8.21 o                         
  -2   0   4        218.01        199.41         1.50 o                         
  -1   0   4        112.08         82.74         1.23 o                         
   0   0   4        483.65        466.03         3.15 o                         
   1   0   4       1858.88       1788.81        11.87 o                         
   2   0   4         39.05         43.76         0.45 o                         
   3   0   4          0.00          1.31         0.22 o                         
   4   0   4       1479.08       1464.38        10.13 o                         
   5   0   4       1211.67       1241.34        10.72 o                         
   6   0   4         21.57         28.79         1.17 o                         
   7   0   4         59.77         73.70         2.09 o                         
   8   0   4         63.25         52.80         1.71 o                         
   9   0   4        662.00        681.33         8.54 o                         
  10   0   4        103.95        100.28         2.69 o                         
  11   0   4        163.89        159.81         4.97 o                         
  12   0   4         22.46         19.74         3.85 o                         
 -13   1   4         14.28         16.97         2.12 o                         
 -12   1   4         10.77         10.55         1.26 o                         
 -11   1   4         12.65         12.14         1.00 o                         
 -10   1   4         66.02         63.98         1.48 o                         
  -9   1   4         10.08          8.95         0.61 o                         
  -8   1   4        214.92        217.26         2.38 o                         
  -7   1   4         22.70         17.76         0.82 o                         
  -6   1   4        392.61        385.84         3.65 o                         
  -5   1   4        495.64        539.16         4.33 o                         
  -4   1   4        518.92        515.98         3.51 o                         
  -3   1   4       3241.14       3247.77        37.32 o                         
  -2   1   4       5096.15       4671.22        29.80 o                         
  -1   1   4        424.80        432.33         2.93 o                         
   0   1   4        489.74        495.26         3.17 o                         
   1   1   4       2237.85       2195.50        14.36 o                         
   2   1   4        161.23        174.72         1.41 o                         
   3   1   4       4805.80       4720.81        41.88 o                         
   4   1   4          6.19          7.34         0.57 o                         
   5   1   4       2305.33       2307.84        16.85 o                         
   6   1   4       1033.79       1029.27         9.06 o                         
   7   1   4        127.16        124.49         1.73 o                         
   8   1   4         56.66         52.86         1.35 o                         
   9   1   4        744.88        734.11         8.97 o                         
  10   1   4        951.43        934.67        11.26 o                         
  11   1   4         36.48         35.27         2.31 o                         
  12   1   4        170.16        167.07         7.58 o                         
 -12   2   4        240.17        229.21         4.16 o                         
 -11   2   4         64.78         67.10         1.94 o                         
 -10   2   4        112.03        110.37         1.70 o                         
  -9   2   4         89.38         80.29         1.45 o                         
  -8   2   4        356.63        356.79         3.41 o                         
  -7   2   4        393.61        384.48         3.76 o                         
  -6   2   4         12.27          9.32         0.54 o                         
  -5   2   4       1174.11       1202.24         8.48 o                         
  -4   2   4       1516.73       1547.69         9.71 o                         
  -3   2   4        515.15        547.52         3.60 o                         
  -2   2   4       3837.26       3744.77        23.56 o                         
  -1   2   4        137.87        137.59         1.02 o                         
   0   2   4        224.22        220.46         1.46 o                         
   1   2   4        361.32        333.67         2.34 o                         
   2   2   4        196.21        195.20         1.76 o                         
   3   2   4       3965.99       4011.30        25.26 o                         
   4   2   4       1406.12       1409.88        25.94 o                         
   5   2   4       1134.80       1188.03         9.54 o                         
   6   2   4         28.82         31.73         1.09 o                         
   7   2   4        781.71        777.24         7.82 o                         
   8   2   4        575.21        561.37         6.98 o                         
   9   2   4         20.25         19.45         1.29 o                         
  10   2   4        463.16        468.18         7.71 o                         
  11   2   4        384.32        395.26         7.06 o                         
  12   2   4         42.85         43.34         3.22 o                         
 -13   3   4         48.27         57.54         5.06 o                         
 -12   3   4         23.62         31.71         2.15 o                         
 -11   3   4         66.54         57.45         1.75 o                         
 -10   3   4        156.58        149.43         2.29 o                         
  -9   3   4         78.99         68.81         1.44 o                         
  -8   3   4         86.22         90.08         1.44 o                         
  -7   3   4         54.97         58.09         1.19 o                         
  -6   3   4        313.29        341.07         4.23 o                         
  -5   3   4        368.37        342.77         2.65 o                         
  -4   3   4         58.35         62.50         1.15 o                         
  -3   3   4        350.93        414.72         2.98 o                         
  -2   3   4        559.77        544.63         4.57 o                         
  -1   3   4       1814.94       1817.94        12.14 o                         
   0   3   4        295.06        275.72         2.18 o                         
   1   3   4       1740.35       1740.80        21.63 o                         
   2   3   4         71.70         69.51         1.32 o                         
   3   3   4       1494.07       1604.14        11.83 o                         
   4   3   4         42.83         42.98         0.68 o                         
   5   3   4        109.75        142.57         1.51 o                         
   6   3   4        440.65        441.12         4.36 o                         
   7   3   4        273.05        276.63         3.21 o                         
   8   3   4       1174.29       1154.84        12.90 o                         
   9   3   4        794.15        780.03         9.37 o                         
  10   3   4        155.23        158.35         3.84 o                         
  11   3   4        594.63        610.43         8.18 o                         
  12   3   4        321.38        305.48         7.41 o                         
 -12   4   4          9.90         10.33         1.32 o                         
 -11   4   4         51.01         49.63         2.03 o                         
 -10   4   4         39.87         48.20         1.79 o                         
  -9   4   4        108.64        102.97         1.73 o                         
  -8   4   4        156.22        140.10         1.91 o                         
  -7   4   4        115.62        125.12         1.76 o                         
  -6   4   4        288.60        306.83         2.65 o                         
  -5   4   4       1131.87       1077.06         7.30 o                         
  -4   4   4       1019.69       1090.63         7.26 o                         
  -3   4   4       1267.21       1341.28         9.88 o                         
  -2   4   4       4952.30       5133.12        44.48 o                         
  -1   4   4         73.46         97.22         0.86 o                         
   0   4   4       1222.74       1233.37         7.72 o                         
   1   4   4       3747.25       3961.87        29.99 o                         
   2   4   4         21.44         29.73         0.38 o                         
   3   4   4        281.14        282.84         7.45 o                         
   4   4   4         81.86         87.27         1.26 o                         
   5   4   4        190.43        184.85         2.11 o                         
   6   4   4         51.60         51.06         1.05 o                         
   7   4   4        242.04        252.11         3.73 o                         
   8   4   4        573.12        576.96         6.39 o                         
   9   4   4         44.34         44.40         2.17 o                         
  10   4   4         84.62         86.68         2.54 o                         
  11   4   4         31.93         35.64         1.92 o                         
  12   4   4         74.80         78.14         4.15 o                         
 -12   5   4         53.75         54.76         2.75 o                         
 -11   5   4         33.06         33.80         1.80 o                         
 -10   5   4        298.24        291.23         4.25 o                         
  -9   5   4        210.13        200.48         2.93 o                         
  -8   5   4          8.50          9.20         0.62 o                         
  -7   5   4        405.61        399.41         3.96 o                         
  -6   5   4          7.16          4.79         0.35 o                         
  -5   5   4       1033.64       1050.12         7.14 o                         
  -4   5   4        164.73        178.07         1.91 o                         
  -3   5   4        147.83        147.47         2.24 o                         
  -2   5   4       1355.70       1485.81        16.81 o                         
  -1   5   4        210.15        211.73         1.57 o                         
   0   5   4       1441.32       1458.52        12.31 o                         
   1   5   4       3359.05       3545.19        26.26 o                         
   2   5   4       1363.13       1438.81         9.39 o                         
   3   5   4        398.51        412.76         3.08 o                         
   4   5   4         90.49         90.33         1.44 o                         
   5   5   4        156.84        147.81         2.06 o                         
   6   5   4       2402.99       2307.32        19.42 o                         
   7   5   4        182.03        191.72         2.76 o                         
   8   5   4       1542.88       1537.11        16.83 o                         
   9   5   4         79.98         82.71         2.12 o                         
  10   5   4         52.48         52.19         2.29 o                         
  11   5   4         16.87         14.31         1.44 o                         
  12   5   4         71.68         68.70         3.66 o                         
 -12   6   4         50.20         56.46         4.57 o                         
 -11   6   4         64.21         67.39         2.42 o                         
 -10   6   4         53.93         44.78         1.78 o                         
  -9   6   4        279.06        243.18         3.69 o                         
  -8   6   4        112.54         95.79         1.76 o                         
  -7   6   4        189.09        202.70         2.58 o                         
  -6   6   4        188.38        179.13         2.28 o                         
  -5   6   4         13.80         15.37         0.59 o                         
  -4   6   4        461.18        497.42         4.38 o                         
  -3   6   4         58.90         42.95         0.77 o                         
  -2   6   4         27.64         24.70         0.68 o                         
  -1   6   4        129.66        146.22         1.20 o                         
   0   6   4         79.96         81.46         0.77 o                         
   1   6   4         97.55        123.38         1.17 o                         
   2   6   4        756.31        763.10         5.40 o                         
   3   6   4        788.12        755.16         5.75 o                         
   4   6   4        253.81        220.11         2.31 o                         
   5   6   4         68.75         74.56         1.37 o                         
   6   6   4       1026.54       1012.72         9.06 o                         
   7   6   4        326.63        310.62         3.52 o                         
   8   6   4         35.29         34.09         1.44 o                         
   9   6   4         31.07         32.50         1.44 o                         
  10   6   4        106.93        108.99         2.56 o                         
  11   6   4         41.12         41.48         2.88 o                         
  12   6   4         20.37         20.86         3.67 o                         
 -12   7   4        433.99        431.49        12.88 o                         
 -11   7   4        117.40        117.70         2.84 o                         
 -10   7   4         83.05         79.31         2.27 o                         
  -9   7   4         47.28         47.72         2.02 o                         
  -8   7   4        297.17        265.37         3.78 o                         
  -7   7   4        239.61        226.16         2.50 o                         
  -6   7   4        275.63        241.53         2.42 o                         
  -5   7   4         49.58         45.08         1.36 o                         
  -4   7   4        505.98        519.02         4.93 o                         
  -3   7   4        117.73        140.47         2.50 o                         
  -2   7   4        136.70        145.22         1.79 o                         
  -1   7   4       2520.04       2658.62        19.36 o                         
   0   7   4       2446.55       2607.30        15.47 o                         
   1   7   4        276.45        265.16         2.38 o                         
   2   7   4        176.82        185.46         1.74 o                         
   3   7   4         58.26         52.94         0.76 o                         
   4   7   4         46.10         50.20         1.15 o                         
   5   7   4        693.43        668.98         6.26 o                         
   6   7   4       4499.16       4316.87        39.41 o                         
   7   7   4        410.22        414.58         4.97 o                         
   8   7   4         46.90         45.84         2.49 o                         
   9   7   4        272.57        278.58         4.03 o                         
  10   7   4        141.30        136.79         2.81 o                         
  11   7   4         42.16         37.01         2.64 o                         
 -12   8   4         50.97         46.10         4.45 o                         
 -11   8   4         40.45         45.36         2.54 o                         
 -10   8   4         49.58         55.93         2.01 o                         
  -9   8   4        117.69        115.85         2.51 o                         
  -8   8   4        107.82        101.36         2.24 o                         
  -7   8   4         47.70         30.03         1.44 o                         
  -6   8   4        548.08        545.13         5.38 o                         
  -5   8   4        116.90        121.10         1.47 o                         
  -4   8   4        435.81        456.68         5.67 o                         
  -3   8   4        365.78        398.08         4.96 o                         
  -2   8   4        255.16        294.21         2.84 o                         
  -1   8   4        135.15        124.35         1.30 o                         
   0   8   4        124.29        131.98         1.32 o                         
   1   8   4        301.53        278.53         2.29 o                         
   2   8   4        244.11        247.59         2.07 o                         
   3   8   4         76.30         89.54         1.36 o                         
   4   8   4       1960.11       1845.01        23.78 o                         
   5   8   4        100.23         98.07         1.41 o                         
   6   8   4       1564.12       1545.34        14.97 o                         
   7   8   4         85.15         82.77         1.90 o                         
   8   8   4         41.52         38.53         1.52 o                         
   9   8   4        100.48        105.06         2.39 o                         
  10   8   4         10.00         10.70         1.73 o                         
 -11   9   4         43.65         45.74         4.09 o                         
 -10   9   4          2.69          1.95         1.08 o                         
  -9   9   4        266.70        250.57         3.92 o                         
  -8   9   4        247.48        221.48         3.49 o                         
  -7   9   4        101.48         67.99         1.84 o                         
  -6   9   4          8.30          7.63         0.83 o                         
  -5   9   4         90.87         78.10         1.72 o                         
  -4   9   4         34.59         35.90         0.79 o                         
  -3   9   4         76.53         83.13         1.25 o                         
  -2   9   4        607.37        623.48         4.64 o                         
  -1   9   4        292.86        323.10         2.93 o                         
   0   9   4        872.05        880.23         6.71 o                         
   1   9   4        139.16        141.37         1.51 o                         
   2   9   4        353.55        336.52         2.89 o                         
   3   9   4        659.18        620.24         5.34 o                         
   4   9   4       1006.24        944.50         7.30 o                         
   5   9   4        479.76        501.01         5.54 o                         
   6   9   4         92.29         85.42         1.86 o                         
   7   9   4        102.83        100.36         2.09 o                         
   8   9   4         50.58         51.49         1.71 o                         
   9   9   4         19.92         17.79         1.45 o                         
  10   9   4          0.93          0.32         1.12 o                         
 -11  10   4        121.81        126.38         6.26 o                         
 -10  10   4         23.51         29.13         1.65 o                         
  -9  10   4         56.70         58.12         2.04 o                         
  -8  10   4        337.94        326.53         4.58 o                         
  -7  10   4         24.80         29.53         1.38 o                         
  -6  10   4        324.57        304.36         4.04 o                         
  -5  10   4         68.54         66.93         1.77 o                         
  -4  10   4         79.92         59.70         1.32 o                         
  -3  10   4         66.32         76.23         1.24 o                         
  -2  10   4        145.33        157.35         1.57 o                         
  -1  10   4        310.17        310.50         2.98 o                         
   0  10   4         79.27         86.47         1.22 o                         
   1  10   4        126.86        119.65         1.41 o                         
   2  10   4        190.44        183.85         1.98 o                         
   3  10   4       1230.92       1214.98        11.78 o                         
   4  10   4       4048.61       3967.94        32.86 o                         
   5  10   4        287.35        293.95         3.70 o                         
   6  10   4         11.47         11.48         0.89 o                         
   7  10   4          6.05          5.86         0.83 o                         
   8  10   4          0.46          0.43         0.92 o                         
   9  10   4        178.79        185.45         3.71 o                         
 -10  11   4         84.37         80.40         5.06 o                         
  -9  11   4        138.34        137.27         2.95 o                         
  -8  11   4        109.81        105.62         2.47 o                         
  -7  11   4        128.22        125.42         2.56 o                         
  -6  11   4        342.00        326.74         4.33 o                         
  -5  11   4       1394.12       1214.48        12.19 o                         
  -4  11   4        270.73        260.85         3.49 o                         
  -3  11   4         78.23         78.60         1.51 o                         
  -2  11   4         18.92         21.46         0.58 o                         
  -1  11   4        450.14        478.95         4.30 o                         
   0  11   4        447.96        444.38         4.03 o                         
   1  11   4        870.88        865.65         6.79 o                         
   2  11   4        571.10        514.15         4.55 o                         
   3  11   4        241.78        245.49         2.63 o                         
   4  11   4        246.10        226.40         2.81 o                         
   5  11   4        955.35        946.98         9.63 o                         
   6  11   4         48.75         49.42         1.64 o                         
   7  11   4        181.36        177.14         3.39 o                         
   8  11   4         15.53         14.27         1.33 o                         
   9  11   4         14.99         14.77         1.46 o                         
 -10  12   4        236.55        272.62         9.27 o                         
  -9  12   4         49.44         58.89         2.58 o                         
  -8  12   4         18.31         23.33         2.12 o                         
  -7  12   4         14.20         20.51         1.70 o                         
  -6  12   4        183.85        159.32         2.85 o                         
  -5  12   4          5.30          5.38         0.83 o                         
  -4  12   4        148.63        136.49         2.39 o                         
  -3  12   4        149.09        133.08         2.08 o                         
  -2  12   4        115.64        100.58         1.47 o                         
  -1  12   4         79.37         75.71         1.24 o                         
   0  12   4        323.49        337.62         3.29 o                         
   1  12   4        383.99        372.97         3.59 o                         
   2  12   4       1466.74       1445.83        12.63 o                         
   3  12   4        389.31        379.15         3.68 o                         
   4  12   4         50.49         48.89         1.14 o                         
   5  12   4        140.82        139.15         2.74 o                         
   6  12   4         35.51         34.95         2.13 o                         
   7  12   4         46.83         50.27         2.00 o                         
   8  12   4         10.84         10.31         1.28 o                         
  -9  13   4         21.79         22.27         3.01 o                         
  -8  13   4         31.23         23.76         1.47 o                         
  -7  13   4         74.54         59.64         2.01 o                         
  -6  13   4          7.25          5.33         0.94 o                         
  -5  13   4         70.78         60.22         1.84 o                         
  -4  13   4         31.16         35.54         1.43 o                         
  -3  13   4        347.38        334.18         3.86 o                         
  -2  13   4         73.76         81.58         1.82 o                         
  -1  13   4         33.47         30.48         0.94 o                         
   0  13   4        172.29        177.00         2.12 o                         
   1  13   4        420.01        422.43         4.97 o                         
   2  13   4       2410.24       2410.56        20.51 o                         
   3  13   4        202.21        198.20         2.56 o                         
   4  13   4        256.32        244.74         3.34 o                         
   5  13   4          4.59          7.15         1.98 o                         
   6  13   4         14.03         13.99         1.19 o                         
   7  13   4         38.65         47.17         1.99 o                         
   8  13   4         42.51         41.54         2.61 o                         
  -8  14   4        236.22        230.93         5.20 o                         
  -7  14   4         40.94         37.33         1.72 o                         
  -6  14   4         27.68         31.66         1.52 o                         
  -5  14   4         18.54         14.41         1.12 o                         
  -4  14   4         58.60         54.05         1.72 o                         
  -3  14   4        904.86        872.11         8.38 o                         
  -2  14   4        129.04        118.83         2.54 o                         
  -1  14   4        120.59        114.75         2.78 o                         
   0  14   4        215.78        212.21         2.56 o                         
   1  14   4         52.48         55.48         1.40 o                         
   2  14   4        294.19        281.70         3.66 o                         
   3  14   4         52.91         63.05         1.65 o                         
   4  14   4        102.58        104.16         2.10 o                         
   5  14   4          4.00          4.15         0.94 o                         
   6  14   4         30.81         32.41         1.63 o                         
   7  14   4        114.79         95.75         3.20 o                         
   8  14   4        186.95        166.10         7.82 o                         
  -8  15   4        166.31        214.12        12.16 o                         
  -7  15   4        104.98        104.73         2.73 o                         
  -6  15   4         26.05         27.39         1.50 o                         
  -5  15   4          0.28          1.20         0.86 o                         
  -4  15   4         95.35         87.72         2.50 o                         
  -3  15   4         94.30         93.84         1.99 o                         
  -2  15   4         47.84         41.23         1.28 o                         
  -1  15   4         53.09         56.74         1.57 o                         
   0  15   4       1309.18       1306.63        12.96 o                         
   1  15   4          4.37          4.22         0.81 o                         
   2  15   4        195.03        186.81         3.16 o                         
   3  15   4          2.87          5.51         0.90 o                         
   4  15   4        109.66        109.70         2.24 o                         
   5  15   4        113.90        120.42         2.74 o                         
   6  15   4        275.85        289.27         5.61 o                         
   7  15   4         63.98         61.49         3.75 o                         
  -7  16   4         70.36         88.31         4.30 o                         
  -6  16   4         12.99         12.08         1.31 o                         
  -5  16   4         38.74         43.32         2.42 o                         
  -4  16   4         31.63         32.89         1.54 o                         
  -3  16   4         68.96         66.71         1.93 o                         
  -2  16   4        209.33        198.65         3.09 o                         
  -1  16   4        171.93        156.81         2.59 o                         
   0  16   4        368.79        362.21         5.25 o                         
   1  16   4         97.67         89.13         2.70 o                         
   2  16   4         30.30         26.95         1.70 o                         
   3  16   4         35.71         34.45         1.59 o                         
   4  16   4          7.86          7.54         1.29 o                         
   5  16   4         18.56         16.69         1.36 o                         
   6  16   4         49.03         50.24         3.08 o                         
  -6  17   4         40.35         45.28         3.55 o                         
  -5  17   4         14.31         14.44         1.44 o                         
  -4  17   4         18.09         14.77         1.29 o                         
  -3  17   4         41.17         40.78         1.94 o                         
  -2  17   4        120.76        113.34         2.53 o                         
  -1  17   4         19.07         17.93         1.25 o                         
   0  17   4         67.63         61.31         2.18 o                         
   1  17   4          2.85          3.11         1.10 o                         
   2  17   4         72.03         66.04         2.49 o                         
   3  17   4         57.18         65.51         3.35 o                         
   4  17   4         54.05         54.59         3.61 o                         
   5  17   4        169.70        178.98         5.02 o                         
   6  17   4          1.88          3.73         2.17 o                         
  -4  18   4         20.94         15.17         3.01 o                         
  -3  18   4         32.24         27.61         1.98 o                         
  -2  18   4        257.74        243.52         3.94 o                         
  -1  18   4         39.01         37.94         1.68 o                         
   0  18   4         74.59         75.23         2.20 o                         
   1  18   4         61.37         63.00         2.85 o                         
   2  18   4         49.72         49.90         3.38 o                         
   3  18   4         42.23         49.96         4.45 o                         
   4  18   4         15.81         11.80         3.61 o                         
  -3  19   4         17.33         10.59         2.89 o                         
  -2  19   4         74.09         64.30         3.23 o                         
  -1  19   4         90.29         82.93         3.49 o                         
   0  19   4         10.61          9.03         2.29 o                         
   1  19   4         19.00         17.45         2.89 o                         
   2  19   4         16.45         12.28         2.77 o                         
  -1 -19   5         33.78         34.91         4.21 o                         
   0 -19   5        104.15        113.98         6.02 o                         
   1 -19   5         30.85         33.22         3.85 o                         
  -5 -18   5          5.41          7.34         4.21 o                         
  -4 -18   5         25.73         21.65         2.16 o                         
  -3 -18   5         41.74         41.38         2.60 o                         
  -2 -18   5         80.03         78.13         3.26 o                         
  -1 -18   5          9.41         13.17         1.80 o                         
   0 -18   5         20.81         19.10         1.93 o                         
   1 -18   5         46.63         49.51         3.65 o                         
   3 -18   5          2.30          0.48         2.41 o                         
   4 -18   5         60.89         62.22         5.30 o                         
  -6 -17   5          3.13          1.56         2.29 o                         
  -5 -17   5        123.51        138.88         4.62 o                         
  -4 -17   5          9.40          7.93         1.34 o                         
  -3 -17   5         77.98         81.70         2.64 o                         
  -2 -17   5         29.60         33.51         1.84 o                         
  -1 -17   5        364.11        367.69         6.60 o                         
   0 -17   5         10.10          8.27         1.95 o                         
   1 -17   5         63.44         66.17         2.39 o                         
   2 -17   5         46.85         48.24         3.82 o                         
   3 -17   5        200.16        202.61         4.74 o                         
   4 -17   5        300.54        283.70         9.99 o                         
   5 -17   5         15.88         13.26         2.55 o                         
  -7 -16   5         20.83         20.95         3.13 o                         
  -6 -16   5         31.26         28.48         2.50 o                         
  -5 -16   5         28.87         31.96         2.08 o                         
  -4 -16   5         13.92         14.37         1.53 o                         
  -3 -16   5         96.93         92.69         2.68 o                         
  -2 -16   5        169.48        163.22         3.34 o                         
  -1 -16   5         59.27         53.59         2.15 o                         
   0 -16   5        264.15        260.27         4.31 o                         
   1 -16   5         73.27         75.98         2.38 o                         
   2 -16   5         90.49         92.77         2.62 o                         
   3 -16   5         12.85         16.37         1.73 o                         
   4 -16   5        101.67        105.79         4.29 o                         
   5 -16   5         81.66         87.55         3.38 o                         
   6 -16   5         28.98         28.65         4.09 o                         
  -7 -15   5         43.82         43.18         2.93 o                         
  -6 -15   5         73.14         63.52         2.73 o                         
  -5 -15   5        118.06        112.51         3.23 o                         
  -4 -15   5         94.21         91.24         2.62 o                         
  -3 -15   5         11.81          8.02         1.15 o                         
  -2 -15   5        129.19        123.12         2.85 o                         
  -1 -15   5         54.36         47.21         1.65 o                         
   0 -15   5        187.31        198.58         3.47 o                         
   1 -15   5        123.93        127.39         2.83 o                         
   2 -15   5        167.56        164.08         3.27 o                         
   3 -15   5          1.76         -0.90         1.23 o                         
   4 -15   5         34.45         32.92         2.60 o                         
   5 -15   5          6.18          5.60         1.46 o                         
   6 -15   5        103.87        115.97         3.79 o                         
  -8 -14   5         91.02         95.44         5.06 o                         
  -7 -14   5         67.27         73.13         3.25 o                         
  -6 -14   5         56.97         61.29         2.55 o                         
  -5 -14   5          6.24          6.72         1.24 o                         
  -4 -14   5         12.48         12.58         1.08 o                         
  -3 -14   5        249.18        250.72         7.44 o                         
  -2 -14   5        198.61        192.71         3.52 o                         
  -1 -14   5        228.62        223.77         3.27 o                         
   0 -14   5         21.60         20.51         1.12 o                         
   1 -14   5        497.60        489.05         5.79 o                         
   2 -14   5        202.67        206.49         3.60 o                         
   3 -14   5         21.53         19.86         1.35 o                         
   4 -14   5         33.45         32.35         2.44 o                         
   5 -14   5         13.68         14.21         1.33 o                         
   6 -14   5         23.77         20.37         1.62 o                         
   7 -14   5          0.44          2.85         1.20 o                         
   8 -14   5         17.95         12.64         2.77 o                         
  -8 -13   5        137.51        139.46         3.75 o                         
  -7 -13   5         15.19         17.47         1.63 o                         
  -6 -13   5         31.42         26.54         1.77 o                         
  -5 -13   5         71.26         71.42         2.12 o                         
  -4 -13   5        205.42        189.51         4.03 o                         
  -3 -13   5         34.64         38.03         2.24 o                         
  -2 -13   5        130.97        122.40         2.20 o                         
  -1 -13   5         46.53         45.07         1.46 o                         
   0 -13   5        238.63        236.12         3.28 o                         
   1 -13   5       1077.74       1057.50        10.53 o                         
   2 -13   5        369.41        370.54         5.13 o                         
   3 -13   5         39.42         42.27         1.53 o                         
   4 -13   5         78.03         85.94         2.07 o                         
   5 -13   5          8.93          9.29         1.15 o                         
   6 -13   5         70.77         75.63         3.35 o                         
   7 -13   5          8.74         10.48         1.37 o                         
   8 -13   5          2.46          0.81         1.37 o                         
   9 -13   5          9.82          5.78         4.09 o                         
  -9 -12   5         84.97         90.79         3.17 o                         
  -8 -12   5        145.27        139.48         3.68 o                         
  -7 -12   5         65.27         66.41         2.54 o                         
  -6 -12   5          3.67          2.31         1.15 o                         
  -5 -12   5          4.05          5.26         0.93 o                         
  -4 -12   5        249.49        234.61         3.34 o                         
  -3 -12   5        167.68        168.61         2.57 o                         
  -2 -12   5        233.15        232.94         3.12 o                         
  -1 -12   5         62.35         63.32         2.07 o                         
   0 -12   5        446.33        468.22         5.95 o                         
   1 -12   5        261.36        251.94         2.91 o                         
   2 -12   5        184.84        198.46         2.59 o                         
   3 -12   5         32.16         34.60         1.37 o                         
   4 -12   5        184.43        186.94         2.85 o                         
   5 -12   5        404.87        396.40         5.66 o                         
   6 -12   5        191.87        184.79         3.61 o                         
   7 -12   5         16.05         15.55         1.42 o                         
   8 -12   5        115.60        114.99         3.28 o                         
   9 -12   5         19.76         17.04         2.17 o                         
  -9 -11   5         12.19         16.43         1.74 o                         
  -8 -11   5         74.27         73.35         2.73 o                         
  -7 -11   5        148.96        147.89         3.35 o                         
  -6 -11   5        128.53        117.08         2.54 o                         
  -5 -11   5         32.50         41.32         1.60 o                         
  -4 -11   5         55.89         53.70         1.27 o                         
  -3 -11   5          5.42          5.44         0.71 o                         
  -2 -11   5        117.77        124.08         2.31 o                         
  -1 -11   5         39.08         41.09         1.04 o                         
   0 -11   5        431.45        418.79         4.74 o                         
   1 -11   5        349.08        343.23         3.98 o                         
   2 -11   5        245.94        227.13         3.01 o                         
   3 -11   5        515.84        498.74         5.57 o                         
   4 -11   5         51.59         48.18         2.24 o                         
   5 -11   5        255.47        245.57         3.99 o                         
   6 -11   5        178.73        166.29         3.30 o                         
   7 -11   5         66.55         66.04         2.32 o                         
   8 -11   5         11.14         12.60         1.37 o                         
   9 -11   5         86.32         94.91         4.56 o                         
 -10 -10   5         20.77         23.96         2.71 o                         
  -9 -10   5         22.42         23.37         1.85 o                         
  -8 -10   5         27.33         24.68         1.54 o                         
  -7 -10   5         57.97         58.23         1.94 o                         
  -6 -10   5        132.35        116.47         2.50 o                         
  -5 -10   5        123.56        117.37         1.95 o                         
  -4 -10   5        217.34        212.30         2.66 o                         
  -3 -10   5        400.53        424.38         4.12 o                         
  -2 -10   5        352.82        354.71         4.62 o                         
  -1 -10   5        112.22        120.72         1.70 o                         
   0 -10   5         20.65         21.71         0.92 o                         
   1 -10   5          2.22          2.58         0.41 o                         
   2 -10   5        309.81        314.35         4.27 o                         
   3 -10   5       1788.32       1738.47        16.57 o                         
   4 -10   5        315.34        322.42         4.23 o                         
   5 -10   5         72.16         73.56         2.67 o                         
   6 -10   5         11.53         15.15         1.20 o                         
   7 -10   5         12.02         18.80         2.47 o                         
   8 -10   5         14.77         17.37         1.54 o                         
   9 -10   5         12.99         19.88         1.60 o                         
 -11  -9   5        292.52        322.33        14.32 o                         
 -10  -9   5          5.67          5.87         1.33 o                         
  -9  -9   5         62.39         58.70         2.48 o                         
  -8  -9   5          1.43          1.66         0.89 o                         
  -7  -9   5        118.84        100.89         2.36 o                         
  -6  -9   5        255.17        240.37         3.16 o                         
  -5  -9   5        186.80        194.18         2.88 o                         
  -4  -9   5         79.89         85.28         2.07 o                         
  -3  -9   5        121.45        133.47         1.93 o                         
  -2  -9   5       1016.31       1022.40         8.99 o                         
  -1  -9   5        375.19        394.87         4.24 o                         
   0  -9   5        414.75        398.90         3.88 o                         
   1  -9   5         22.14         24.59         0.62 o                         
   2  -9   5         44.44         52.06         1.15 o                         
   3  -9   5         59.44         51.41         1.33 o                         
   4  -9   5        527.53        532.53         5.31 o                         
   5  -9   5         21.46         22.37         1.51 o                         
   6  -9   5        292.72        288.81         4.45 o                         
   7  -9   5         45.20         44.06         1.89 o                         
   8  -9   5         59.18         55.94         2.13 o                         
   9  -9   5          2.11          2.93         1.30 o                         
  10  -9   5         48.99         48.16         3.94 o                         
 -11  -8   5        122.84        123.97         4.83 o                         
 -10  -8   5         40.86         37.78         2.20 o                         
  -9  -8   5         18.64         17.85         1.31 o                         
  -8  -8   5        322.03        293.01         4.44 o                         
  -7  -8   5        101.62         77.31         1.67 o                         
  -6  -8   5         92.91        115.63         2.16 o                         
  -5  -8   5        341.83        361.26         4.08 o                         
  -4  -8   5        197.09        226.15         3.13 o                         
  -3  -8   5        157.90        148.68         2.27 o                         
  -2  -8   5         94.49        109.84         1.44 o                         
  -1  -8   5        104.70        109.20         1.18 o                         
   0  -8   5        417.29        405.08         5.11 o                         
   1  -8   5        207.16        232.81         2.13 o                         
   2  -8   5        130.42        112.30         2.25 o                         
   3  -8   5        198.61        193.89         1.91 o                         
   4  -8   5        253.11        222.45         2.26 o                         
   5  -8   5       1850.49       1817.43        19.53 o                         
   6  -8   5          2.01          3.59         0.84 o                         
   7  -8   5        225.76        208.14         3.64 o                         
   8  -8   5         52.94         47.82         1.96 o                         
   9  -8   5         12.21         11.10         1.28 o                         
  10  -8   5         29.00         26.05         2.10 o                         
 -11  -7   5        189.30        173.67         4.36 o                         
 -10  -7   5         20.41         19.48         1.60 o                         
  -9  -7   5        123.30        117.56         3.63 o                         
  -8  -7   5         91.06         89.15         1.88 o                         
  -7  -7   5        477.37        461.69         4.67 o                         
  -6  -7   5        253.34        251.97         2.73 o                         
  -5  -7   5         72.82         71.87         1.40 o                         
  -4  -7   5        292.58        279.04         4.62 o                         
  -3  -7   5        646.35        647.00         6.37 o                         
  -2  -7   5        204.90        227.84         2.14 o                         
  -1  -7   5       2844.79       3040.11        21.89 o                         
   0  -7   5        182.58        198.59         1.98 o                         
   1  -7   5        273.21        300.33         2.41 o                         
   2  -7   5        242.87        271.16         2.60 o                         
   3  -7   5        378.21        409.58         3.43 o                         
   4  -7   5         49.47         45.02         1.21 o                         
   5  -7   5        663.38        630.67         6.38 o                         
   6  -7   5        295.60        287.10         6.34 o                         
   7  -7   5         12.15         13.56         1.39 o                         
   8  -7   5        403.09        392.25         5.69 o                         
   9  -7   5         17.52         16.47         1.37 o                         
  10  -7   5         36.26         37.31         2.38 o                         
 -12  -6   5         93.02         89.62         4.08 o                         
 -11  -6   5          7.20          8.88         1.21 o                         
 -10  -6   5         11.50         14.56         1.27 o                         
  -9  -6   5         29.02         25.03         1.23 o                         
  -8  -6   5         59.54         56.43         1.32 o                         
  -7  -6   5        168.42        162.57         2.29 o                         
  -6  -6   5        115.69        114.73         1.40 o                         
  -5  -6   5        402.75        385.62         3.38 o                         
  -4  -6   5       1124.91       1088.65         9.37 o                         
  -3  -6   5        703.52        695.12         7.56 o                         
  -2  -6   5        337.79        341.98         3.65 o                         
  -1  -6   5        550.49        565.19         3.92 o                         
   0  -6   5       2023.58       2036.91        12.66 o                         
   1  -6   5        146.62        176.90         2.35 o                         
   2  -6   5       2554.66       2714.70        19.61 o                         
   3  -6   5        862.12        882.56         6.72 o                         
   4  -6   5        130.33        128.61         1.56 o                         
   5  -6   5        504.62        463.17         5.08 o                         
   6  -6   5         99.40         99.61         2.47 o                         
   7  -6   5         33.64         35.26         2.39 o                         
   8  -6   5         14.52         16.26         1.22 o                         
   9  -6   5         61.89         62.45         2.14 o                         
  10  -6   5         95.00         97.25         3.38 o                         
  11  -6   5         34.23         34.79         4.09 o                         
 -12  -5   5          6.25          7.56         1.48 o                         
 -11  -5   5         58.59         59.54         1.85 o                         
 -10  -5   5        185.95        188.36         3.55 o                         
  -9  -5   5         69.20         57.05         1.43 o                         
  -8  -5   5        118.77         99.66         1.71 o                         
  -7  -5   5        157.70        148.80         2.21 o                         
  -6  -5   5        112.86        113.59         1.58 o                         
  -5  -5   5        657.36        658.97         5.50 o                         
  -4  -5   5       1227.62       1220.26        11.17 o                         
  -3  -5   5        265.63        294.24         2.51 o                         
  -2  -5   5       1072.82       1155.27         8.58 o                         
  -1  -5   5        115.73        117.54         1.14 o                         
   0  -5   5        384.18        403.28         2.62 o                         
   1  -5   5        418.13        460.52         3.29 o                         
   2  -5   5       1346.43       1458.84        10.67 o                         
   3  -5   5        112.52        110.79         1.30 o                         
   4  -5   5        234.36        229.76         2.59 o                         
   5  -5   5         75.84         83.37         1.67 o                         
   6  -5   5         38.64         32.53         1.11 o                         
   7  -5   5        837.15        828.76         9.70 o                         
   8  -5   5         22.20         22.76         1.32 o                         
   9  -5   5         41.55         43.00         1.84 o                         
  10  -5   5         38.52         41.71         2.38 o                         
  11  -5   5         55.27         47.91         4.45 o                         
 -12  -4   5         93.03         92.73         4.19 o                         
 -11  -4   5        115.55        106.94         2.27 o                         
 -10  -4   5         13.40         12.66         0.80 o                         
  -9  -4   5        142.10        128.84         2.09 o                         
  -8  -4   5         73.99         74.03         1.49 o                         
  -7  -4   5        442.69        455.02         4.57 o                         
  -6  -4   5         28.02         26.36         1.34 o                         
  -5  -4   5       2924.39       2956.62        20.17 o                         
  -4  -4   5        782.85        901.94         6.38 o                         
  -3  -4   5        994.54       1049.43         9.03 o                         
  -2  -4   5        854.23        849.27         5.98 o                         
  -1  -4   5       1424.81       1428.48         8.93 o                         
   0  -4   5        374.03        436.15         3.23 o                         
   1  -4   5       5680.11       5792.74        40.60 o                         
   2  -4   5       2296.50       2463.36        15.83 o                         
   3  -4   5         92.01        115.91         1.48 o                         
   4  -4   5        385.65        361.33         3.61 o                         
   5  -4   5        130.29        131.72         1.74 o                         
   6  -4   5        703.42        664.16         7.50 o                         
   7  -4   5        105.05         95.23         2.16 o                         
   8  -4   5        899.01        878.54        10.31 o                         
   9  -4   5        243.39        243.58         4.92 o                         
  10  -4   5         39.49         40.14         2.06 o                         
  11  -4   5        117.09        113.46         3.24 o                         
  12  -4   5        241.44        229.77         9.75 o                         
 -13  -3   5         35.00         34.91         4.57 o                         
 -12  -3   5          1.67          0.56         1.04 o                         
 -11  -3   5        107.25        106.22         2.04 o                         
 -10  -3   5         12.62         14.47         0.83 o                         
  -9  -3   5         38.48         37.14         1.16 o                         
  -8  -3   5         88.71         92.84         1.66 o                         
  -7  -3   5         59.01         55.29         1.21 o                         
  -6  -3   5        203.19        187.99         2.69 o                         
  -5  -3   5        513.56        500.02         4.08 o                         
  -4  -3   5        283.96        291.70         2.35 o                         
  -3  -3   5       1031.72       1079.89         7.12 o                         
  -2  -3   5       2398.95       2343.75        14.56 o                         
  -1  -3   5        635.62        658.18         4.42 o                         
   0  -3   5        382.92        410.69         2.60 o                         
   1  -3   5       3768.39       3777.72        24.88 o                         
   2  -3   5       2330.61       2472.40        15.24 o                         
   3  -3   5         31.12         33.75         0.68 o                         
   4  -3   5        764.14        765.72         6.34 o                         
   5  -3   5         12.46         17.98         0.74 o                         
   6  -3   5        588.74        575.04         6.87 o                         
   7  -3   5        236.95        235.19         3.55 o                         
   8  -3   5         15.98         19.34         1.25 o                         
   9  -3   5        130.73        125.98         2.99 o                         
  10  -3   5          4.00          3.91         1.15 o                         
  11  -3   5        176.45        173.31         3.92 o                         
  12  -3   5          1.79          3.73         2.29 o                         
 -12  -2   5         23.71         26.22         1.54 o                         
 -11  -2   5          2.62          2.97         0.68 o                         
 -10  -2   5         76.32         73.17         1.64 o                         
  -9  -2   5        163.73        168.61         2.12 o                         
  -8  -2   5        425.15        411.53         4.08 o                         
  -7  -2   5        330.84        325.13         3.28 o                         
  -6  -2   5        669.31        661.12         6.21 o                         
  -5  -2   5        308.04        318.66         3.54 o                         
  -4  -2   5        347.10        339.83         2.80 o                         
  -3  -2   5       1005.08       1033.45         7.23 o                         
  -2  -2   5        300.64        330.55         2.11 o                         
  -1  -2   5       1926.43       1939.92        13.85 o                         
   0  -2   5       2446.48       2365.26        18.85 o                         
   1  -2   5       1522.63       1419.35         9.73 o                         
   2  -2   5         76.96         87.83         1.27 o                         
   3  -2   5         15.31         19.55         0.53 o                         
   4  -2   5        554.36        589.01         5.44 o                         
   5  -2   5        100.34        109.01         1.93 o                         
   6  -2   5        214.46        216.98         2.61 o                         
   7  -2   5         84.09         82.72         1.47 o                         
   8  -2   5         84.09         85.01         1.84 o                         
   9  -2   5        397.53        400.41         5.83 o                         
  10  -2   5         11.29         12.04         1.34 o                         
  11  -2   5         52.94         49.43         2.28 o                         
 -12  -1   5         23.93         20.48         1.30 o                         
 -11  -1   5          4.19          6.86         0.74 o                         
 -10  -1   5        212.93        204.84         2.50 o                         
  -9  -1   5         46.41         52.04         1.16 o                         
  -8  -1   5         67.20         71.25         1.30 o                         
  -7  -1   5          6.94          7.78         0.69 o                         
  -6  -1   5        329.60        291.82         3.11 o                         
  -5  -1   5        194.54        184.71         1.83 o                         
  -4  -1   5         20.22         15.09         0.57 o                         
  -3  -1   5        951.15        940.58         5.98 o                         
  -2  -1   5         20.26         19.04         0.42 o                         
  -1  -1   5       7245.60       6853.86        46.98 o                         
   0  -1   5         54.10         62.36         0.96 o                         
   1  -1   5        876.52        849.38         6.24 o                         
   2  -1   5        513.00        493.39         3.23 o                         
   3  -1   5       1709.17       1861.90        12.72 o                         
   4  -1   5        158.86        183.79         1.83 o                         
   5  -1   5        131.76        133.82         1.75 o                         
   6  -1   5         49.33         55.01         1.36 o                         
   7  -1   5        383.74        395.66         4.08 o                         
   8  -1   5         50.91         50.77         1.40 o                         
   9  -1   5         64.66         63.29         2.21 o                         
  10  -1   5        425.19        435.62         6.34 o                         
  11  -1   5         83.09         89.70         3.77 o                         
 -13   0   5          5.74          6.62         2.53 o                         
 -12   0   5        153.04        151.43         3.27 o                         
 -11   0   5         82.45         85.14         1.76 o                         
 -10   0   5          1.11          0.61         0.55 o                         
  -9   0   5         65.67         62.28         1.24 o                         
  -8   0   5        851.90        819.37         7.18 o                         
  -7   0   5         69.80         66.07         1.25 o                         
  -6   0   5          3.61          4.44         1.36 o                         
  -5   0   5        328.09        320.79         2.81 o                         
  -4   0   5        261.33        277.00         2.12 o                         
  -3   0   5        460.83        473.23         2.99 o                         
  -2   0   5         60.43         50.67         0.76 o                         
  -1   0   5       2442.41       2318.98        16.10 o                         
   0   0   5       4308.12       4389.19        31.79 o                         
   1   0   5        105.07        106.20         1.03 o                         
   2   0   5        553.03        522.97         3.43 o                         
   3   0   5        126.12        150.37         1.19 o                         
   4   0   5        971.64        988.74         7.88 o                         
   5   0   5        571.36        563.29         5.20 o                         
   6   0   5         32.70         28.34         0.74 o                         
   7   0   5         99.19         94.72         1.69 o                         
   8   0   5         96.57        103.91         3.58 o                         
   9   0   5       1305.91       1346.74        15.23 o                         
  10   0   5         41.48         41.06         1.94 o                         
  11   0   5        403.96        414.79         7.47 o                         
 -13   1   5         13.78         15.00         2.23 o                         
 -12   1   5         23.86         22.22         1.56 o                         
 -11   1   5          4.22          5.97         0.83 o                         
 -10   1   5        212.89        203.07         2.38 o                         
  -9   1   5         46.42         53.08         1.18 o                         
  -8   1   5         67.52         69.35         1.31 o                         
  -7   1   5          6.99          6.32         0.50 o                         
  -6   1   5        329.26        287.78         3.13 o                         
  -5   1   5        194.47        187.64         1.97 o                         
  -4   1   5         20.07         15.20         0.42 o                         
  -3   1   5        950.84        942.57         5.68 o                         
  -2   1   5         20.04         18.84         0.48 o                         
  -1   1   5       7246.09       6841.01        56.11 o                         
   0   1   5         53.92         63.73         0.61 o                         
   1   1   5        875.68        835.44         8.65 o                         
   2   1   5        513.39        489.23         3.40 o                         
   3   1   5       1707.63       1831.21        18.92 o                         
   4   1   5        158.57        185.21         2.03 o                         
   5   1   5        130.87        134.58         1.79 o                         
   6   1   5         49.08         52.34         1.19 o                         
   7   1   5        383.55        388.79         4.04 o                         
   8   1   5         50.92         51.31         1.80 o                         
   9   1   5         64.96         63.24         2.14 o                         
  10   1   5        426.27        428.61         6.19 o                         
  11   1   5         82.84         87.79         3.33 o                         
 -13   2   5         17.17         22.63         3.97 o                         
 -12   2   5         23.73         27.15         1.92 o                         
 -11   2   5          2.65          2.94         0.87 o                         
 -10   2   5         76.27         72.61         1.44 o                         
  -9   2   5        163.84        164.17         2.12 o                         
  -8   2   5        425.36        414.94         4.45 o                         
  -7   2   5        330.72        327.27         3.68 o                         
  -6   2   5        668.88        665.10         5.73 o                         
  -5   2   5        307.80        320.58         2.62 o                         
  -4   2   5        347.39        336.15         2.53 o                         
  -3   2   5       1004.20       1027.48         6.20 o                         
  -2   2   5        300.70        334.89         2.46 o                         
  -1   2   5       1927.10       1950.44        13.38 o                         
   0   2   5       2445.40       2399.55        15.74 o                         
   1   2   5       1523.99       1409.04         9.19 o                         
   2   2   5         77.18         87.18         0.98 o                         
   3   2   5         15.83         20.95         0.77 o                         
   4   2   5        553.74        601.26         5.49 o                         
   5   2   5        100.46        111.82         1.84 o                         
   6   2   5        214.02        212.61         2.27 o                         
   7   2   5         84.22         86.12         2.00 o                         
   8   2   5         84.10         86.16         2.15 o                         
   9   2   5        397.38        393.87         5.57 o                         
  10   2   5         11.41          9.65         1.50 o                         
  11   2   5         52.94         55.39         2.82 o                         
 -12   3   5          1.71          2.37         1.24 o                         
 -11   3   5        107.03        109.05         2.12 o                         
 -10   3   5         12.84         12.73         0.95 o                         
  -9   3   5         38.53         35.64         1.31 o                         
  -8   3   5         89.02         95.16         1.60 o                         
  -7   3   5         58.94         55.93         1.15 o                         
  -6   3   5        203.10        184.99         2.09 o                         
  -5   3   5        514.45        495.19         3.61 o                         
  -4   3   5        283.76        293.54         2.12 o                         
  -3   3   5       1031.71       1076.12         7.53 o                         
  -2   3   5       2398.97       2390.75        16.37 o                         
  -1   3   5        636.47        657.83         4.05 o                         
   0   3   5        383.81        404.44         2.68 o                         
   1   3   5       3770.97       3762.17        26.01 o                         
   2   3   5       2331.02       2429.19        24.30 o                         
   3   3   5         30.95         33.78         1.07 o                         
   4   3   5        765.93        766.29         8.21 o                         
   5   3   5         12.51         16.60         0.52 o                         
   6   3   5        588.28        576.80         5.55 o                         
   7   3   5        236.46        235.60         3.54 o                         
   8   3   5         15.79         19.18         1.20 o                         
   9   3   5        130.77        126.33         2.73 o                         
  10   3   5          3.99          3.45         1.66 o                         
  11   3   5        176.59        175.91         4.37 o                         
 -12   4   5         93.07         91.81         3.23 o                         
 -11   4   5        115.54        106.79         2.53 o                         
 -10   4   5         13.46         12.05         1.10 o                         
  -9   4   5        141.92        130.32         1.98 o                         
  -8   4   5         73.71         76.00         1.69 o                         
  -7   4   5        442.93        455.64         4.31 o                         
  -6   4   5         28.17         25.15         0.95 o                         
  -5   4   5       2923.45       2973.73        19.15 o                         
  -4   4   5        782.54        897.29         6.45 o                         
  -3   4   5        995.47       1051.40         7.85 o                         
  -2   4   5        854.57        844.51         9.16 o                         
  -1   4   5       1424.12       1449.40        11.28 o                         
   0   4   5        373.43        435.09         4.74 o                         
   1   4   5       5677.36       5851.68        43.80 o                         
   2   4   5       2294.98       2402.08        16.44 o                         
   3   4   5         92.37        114.10         1.48 o                         
   4   4   5        384.62        360.10         3.28 o                         
   5   4   5        129.96        131.36         1.71 o                         
   6   4   5        703.78        681.12         6.32 o                         
   7   4   5        104.42        100.87         1.92 o                         
   8   4   5        899.47        885.04         9.21 o                         
   9   4   5        243.47        243.36         4.79 o                         
  10   4   5         39.31         41.22         2.27 o                         
  11   4   5        117.46        114.97         3.11 o                         
 -12   5   5          6.26          7.68         3.01 o                         
 -11   5   5         58.59         59.21         2.08 o                         
 -10   5   5        185.81        187.51         3.24 o                         
  -9   5   5         69.18         58.62         1.77 o                         
  -8   5   5        118.58        104.27         1.80 o                         
  -7   5   5        157.74        148.97         1.94 o                         
  -6   5   5        112.97        114.12         1.44 o                         
  -5   5   5        657.65        653.92         4.95 o                         
  -4   5   5       1227.67       1238.43         9.21 o                         
  -3   5   5        265.88        296.73         3.06 o                         
  -2   5   5       1072.69       1157.45         9.85 o                         
  -1   5   5        116.26        119.92         0.96 o                         
   0   5   5        384.03        395.80         3.20 o                         
   1   5   5        419.40        464.86         4.10 o                         
   2   5   5       1345.65       1453.57        12.31 o                         
   3   5   5        112.83        114.19         2.70 o                         
   4   5   5        234.06        237.09         3.24 o                         
   5   5   5         76.55         86.70         1.54 o                         
   6   5   5         38.49         32.46         1.31 o                         
   7   5   5        836.57        823.60         8.53 o                         
   8   5   5         22.29         23.41         1.41 o                         
   9   5   5         41.67         40.63         1.88 o                         
  10   5   5         38.13         40.93         2.14 o                         
  11   5   5         55.48         60.09         3.35 o                         
 -11   6   5          7.26          9.98         1.19 o                         
 -10   6   5         11.56         11.58         1.14 o                         
  -9   6   5         28.95         27.60         1.46 o                         
  -8   6   5         59.30         56.12         1.68 o                         
  -7   6   5        168.05        162.45         2.19 o                         
  -6   6   5        115.37        113.47         1.45 o                         
  -5   6   5        402.48        386.83         3.38 o                         
  -4   6   5       1124.65       1082.26         8.24 o                         
  -3   6   5        703.63        698.63         5.44 o                         
  -2   6   5        337.89        345.23         3.47 o                         
  -1   6   5        551.46        563.04         3.87 o                         
   0   6   5       2024.16       2054.45        12.91 o                         
   1   6   5        146.41        176.33         1.92 o                         
   2   6   5       2556.79       2714.69        21.04 o                         
   3   6   5        862.76        884.96         7.13 o                         
   4   6   5        129.81        128.58         1.86 o                         
   5   6   5        504.19        468.98         5.05 o                         
   6   6   5         99.26        103.92         2.46 o                         
   7   6   5         33.70         33.90         1.28 o                         
   8   6   5         14.53         13.73         1.07 o                         
   9   6   5         61.91         60.63         1.95 o                         
  10   6   5         94.77         93.98         3.61 o                         
  11   6   5         34.17         30.93         2.51 o                         
 -11   7   5        189.31        179.08         3.42 o                         
 -10   7   5         20.47         18.17         1.29 o                         
  -9   7   5        123.59        119.26         2.81 o                         
  -8   7   5         91.21         88.86         2.07 o                         
  -7   7   5        477.90        467.96         8.50 o                         
  -6   7   5        253.15        258.75         3.41 o                         
  -5   7   5         73.23         70.73         1.14 o                         
  -4   7   5        292.88        274.27         2.56 o                         
  -3   7   5        646.66        653.50         4.86 o                         
  -2   7   5        205.22        228.04         2.34 o                         
  -1   7   5       2845.07       3024.88        32.90 o                         
   0   7   5        182.30        197.17         1.89 o                         
   1   7   5        272.84        301.16         2.56 o                         
   2   7   5        242.48        271.81         2.37 o                         
   3   7   5        376.63        414.88         3.41 o                         
   4   7   5         49.78         45.91         0.79 o                         
   5   7   5        663.45        636.63         6.71 o                         
   6   7   5        296.25        289.86         3.77 o                         
   7   7   5         12.22         12.11         0.96 o                         
   8   7   5        402.92        401.84         5.04 o                         
   9   7   5         17.23         17.55         1.47 o                         
  10   7   5         36.23         38.70         1.75 o                         
  11   7   5          0.89          0.06         1.40 o                         
 -11   8   5        122.42        136.23         6.18 o                         
 -10   8   5         40.61         39.70         1.75 o                         
  -9   8   5         18.56         17.51         1.25 o                         
  -8   8   5        321.91        292.79         4.71 o                         
  -7   8   5        101.30         77.26         2.12 o                         
  -6   8   5         92.63        118.55         2.16 o                         
  -5   8   5        342.14        357.85         3.44 o                         
  -4   8   5        196.95        222.53         2.33 o                         
  -3   8   5        157.83        146.34         1.60 o                         
  -2   8   5         94.54        109.04         1.39 o                         
  -1   8   5        104.67        107.96         1.30 o                         
   0   8   5        416.86        407.23         3.37 o                         
   1   8   5        207.07        232.43         2.03 o                         
   2   8   5        130.47        110.56         1.25 o                         
   3   8   5        198.85        198.57         2.04 o                         
   4   8   5        253.25        221.69         2.31 o                         
   5   8   5       1850.88       1823.26        17.32 o                         
   6   8   5          1.97          2.31         0.70 o                         
   7   8   5        225.61        205.33         3.15 o                         
   8   8   5         52.80         42.88         1.84 o                         
   9   8   5         12.31         12.52         1.13 o                         
  10   8   5         28.78         29.93         1.58 o                         
  11   8   5         38.24         39.96         3.85 o                         
 -11   9   5        292.56        305.59         9.87 o                         
 -10   9   5          5.66          5.60         1.08 o                         
  -9   9   5         62.24         54.90         1.93 o                         
  -8   9   5          1.41          2.97         1.07 o                         
  -7   9   5        119.07        101.24         2.47 o                         
  -6   9   5        255.13        242.69         3.40 o                         
  -5   9   5        187.59        190.25         2.81 o                         
  -4   9   5         79.94         85.60         1.27 o                         
  -3   9   5        121.42        134.86         1.55 o                         
  -2   9   5       1016.19       1026.76         8.39 o                         
  -1   9   5        375.51        392.05         3.53 o                         
   0   9   5        415.06        398.70         3.38 o                         
   1   9   5         21.97         24.33         0.68 o                         
   2   9   5         44.42         54.75         0.91 o                         
   3   9   5         59.02         53.17         0.84 o                         
   4   9   5        527.55        538.38         4.89 o                         
   5   9   5         21.39         21.13         1.35 o                         
   6   9   5        292.19        292.06         3.84 o                         
   7   9   5         44.98         44.22         1.78 o                         
   8   9   5         59.28         53.18         3.16 o                         
   9   9   5          2.08          3.48         1.01 o                         
  10   9   5         48.89         46.46         4.21 o                         
 -11  10   5         72.22         79.07         5.06 o                         
 -10  10   5         20.69         23.02         1.53 o                         
  -9  10   5         22.53         25.66         1.54 o                         
  -8  10   5         27.37         25.59         1.40 o                         
  -7  10   5         57.82         56.85         1.79 o                         
  -6  10   5        132.38        121.82         3.03 o                         
  -5  10   5        123.16        116.74         2.17 o                         
  -4  10   5        217.29        207.34         2.95 o                         
  -3  10   5        401.17        419.50         3.67 o                         
  -2  10   5        353.67        363.11         3.49 o                         
  -1  10   5        112.37        122.92         1.97 o                         
   0  10   5         20.59         21.17         0.63 o                         
   1  10   5          2.31          3.33         0.56 o                         
   2  10   5        310.50        313.75         3.02 o                         
   3  10   5       1788.29       1759.03        15.08 o                         
   4  10   5        315.12        316.02         3.53 o                         
   5  10   5         71.99         70.49         1.68 o                         
   6  10   5         11.65         12.43         0.95 o                         
   7  10   5         12.06         16.89         1.50 o                         
   8  10   5         14.81         13.20         1.30 o                         
   9  10   5         12.93         19.35         1.84 o                         
  10  10   5         70.16         68.96         5.06 o                         
 -10  11   5         37.10         52.00         4.21 o                         
  -9  11   5         12.16         18.50         1.37 o                         
  -8  11   5         74.32         78.57         2.17 o                         
  -7  11   5        149.43        142.38         2.74 o                         
  -6  11   5        128.39        119.35         2.36 o                         
  -5  11   5         32.47         38.85         1.49 o                         
  -4  11   5         55.79         53.76         1.50 o                         
  -3  11   5          5.46          5.70         0.65 o                         
  -2  11   5        117.51        122.84         1.59 o                         
  -1  11   5         38.98         41.11         1.07 o                         
   0  11   5        431.52        415.65         5.12 o                         
   1  11   5        349.45        337.69         3.25 o                         
   2  11   5        246.01        230.82         2.59 o                         
   3  11   5        515.99        510.53         5.08 o                         
   4  11   5         51.87         47.41         1.25 o                         
   5  11   5        255.42        244.55         3.35 o                         
   6  11   5        178.56        164.13         2.72 o                         
   7  11   5         66.87         68.07         2.19 o                         
   8  11   5         11.08         13.96         1.36 o                         
   9  11   5         86.62         89.28         3.13 o                         
 -10  12   5        123.40        137.82         6.26 o                         
  -9  12   5         84.88         95.22         2.66 o                         
  -8  12   5        145.13        143.52         2.92 o                         
  -7  12   5         65.12         59.68         1.97 o                         
  -6  12   5          3.71          1.94         0.81 o                         
  -5  12   5          4.03          5.35         0.85 o                         
  -4  12   5        249.86        225.87         3.28 o                         
  -3  12   5        167.23        170.07         2.40 o                         
  -2  12   5        233.26        227.67         2.87 o                         
  -1  12   5         62.28         60.12         1.14 o                         
   0  12   5        445.72        468.05         4.30 o                         
   1  12   5        261.36        254.50         2.66 o                         
   2  12   5        184.89        197.98         2.52 o                         
   3  12   5         32.23         35.06         1.23 o                         
   4  12   5        183.62        186.38         2.29 o                         
   5  12   5        404.88        400.52         5.51 o                         
   6  12   5        191.88        184.94         3.42 o                         
   7  12   5         15.99         13.37         1.46 o                         
   8  12   5        115.44        111.54         2.91 o                         
  -9  13   5         60.82         57.66         4.33 o                         
  -8  13   5        137.43        136.44         2.97 o                         
  -7  13   5         15.22         16.49         1.28 o                         
  -6  13   5         31.39         25.78         1.39 o                         
  -5  13   5         71.43         67.14         1.88 o                         
  -4  13   5        205.98        188.80         3.82 o                         
  -3  13   5         34.57         38.28         1.33 o                         
  -2  13   5        130.84        116.54         2.02 o                         
  -1  13   5         46.38         45.00         1.36 o                         
   0  13   5        238.49        235.76         2.60 o                         
   1  13   5       1078.18       1036.75        10.34 o                         
   2  13   5        369.66        363.47         3.96 o                         
   3  13   5         39.53         42.03         1.67 o                         
   4  13   5         78.21         84.82         1.89 o                         
   5  13   5          8.99         10.80         1.07 o                         
   6  13   5         70.50         74.20         2.23 o                         
   7  13   5          8.64         12.24         1.29 o                         
   8  13   5          2.47          2.03         1.34 o                         
  -8  14   5         91.19         97.70         3.50 o                         
  -7  14   5         67.22         72.09         2.25 o                         
  -6  14   5         56.74         54.44         1.89 o                         
  -5  14   5          6.18          6.35         0.94 o                         
  -4  14   5         12.35         10.92         1.19 o                         
  -3  14   5        249.01        247.51         3.74 o                         
  -2  14   5        199.12        189.30         2.46 o                         
  -1  14   5        228.66        215.56         2.86 o                         
   0  14   5         21.81         20.36         1.12 o                         
   1  14   5        498.29        490.63         5.47 o                         
   2  14   5        202.58        199.29         2.89 o                         
   3  14   5         21.46         21.57         1.42 o                         
   4  14   5         33.40         34.05         1.36 o                         
   5  14   5         13.66         17.34         1.50 o                         
   6  14   5         23.87         20.35         1.63 o                         
   7  14   5          0.45          1.49         1.09 o                         
  -8  15   5        148.03        149.73         8.19 o                         
  -7  15   5         43.72         39.64         2.15 o                         
  -6  15   5         73.28         66.90         2.14 o                         
  -5  15   5        117.79        113.87         3.15 o                         
  -4  15   5         94.26         94.61         2.23 o                         
  -3  15   5         11.76          9.87         0.90 o                         
  -2  15   5        129.25        120.08         1.99 o                         
  -1  15   5         54.38         48.73         1.63 o                         
   0  15   5        187.10        195.61         3.09 o                         
   1  15   5        123.89        119.64         2.72 o                         
   2  15   5        167.06        161.79         3.09 o                         
   3  15   5          1.74          2.54         1.36 o                         
   4  15   5         34.50         35.27         1.45 o                         
   5  15   5          6.13          7.70         1.09 o                         
   6  15   5        103.52        116.87         2.89 o                         
   7  15   5         57.32         64.87         4.33 o                         
  -7  16   5         21.03         25.52         4.09 o                         
  -6  16   5         31.17         28.15         1.76 o                         
  -5  16   5         28.86         33.23         1.61 o                         
  -4  16   5         14.03         17.46         1.26 o                         
  -3  16   5         97.00         94.29         2.08 o                         
  -2  16   5        169.79        157.52         2.61 o                         
  -1  16   5         59.43         55.28         1.67 o                         
   0  16   5        263.68        262.05         4.27 o                         
   1  16   5         73.08         73.23         2.52 o                         
   2  16   5         90.54         91.13         2.75 o                         
   3  16   5         12.81         18.43         2.58 o                         
   4  16   5        101.67        104.64         2.59 o                         
   5  16   5         81.64         84.01         2.56 o                         
   6  16   5         28.93         31.71         2.49 o                         
  -6  17   5          3.18          4.62         2.17 o                         
  -5  17   5        123.74        129.69         3.91 o                         
  -4  17   5          9.42          6.50         1.26 o                         
  -3  17   5         77.63         78.29         2.18 o                         
  -2  17   5         29.90         31.91         1.51 o                         
  -1  17   5        364.36        370.29         4.92 o                         
   0  17   5         10.17          7.64         1.13 o                         
   1  17   5         63.68         63.60         2.51 o                         
   2  17   5         46.71         49.39         2.29 o                         
   3  17   5        200.23        200.76         4.48 o                         
   4  17   5        300.56        286.83         9.87 o                         
   5  17   5         15.85         14.20         3.01 o                         
  -5  18   5          5.38          3.73         2.77 o                         
  -4  18   5         25.77         18.06         3.85 o                         
  -3  18   5         41.60         36.36         3.12 o                         
  -2  18   5         80.19         76.16         2.85 o                         
  -1  18   5          9.44          9.22         1.17 o                         
   0  18   5         20.82         19.69         1.52 o                         
   1  18   5         46.70         46.52         2.33 o                         
   2  18   5          5.20          1.20         1.93 o                         
   3  18   5          2.33          3.37         2.29 o                         
   4  18   5         60.68         58.50         6.26 o                         
  -2  19   5         15.12          9.99         2.77 o                         
  -1  19   5         33.96         35.51         3.61 o                         
   0  19   5        104.14        100.99         3.87 o                         
   1  19   5         30.94         29.25         3.37 o                         
   2  19   5         34.73         32.86         3.73 o                         
  -1 -19   6         37.07         39.24         4.81 o                         
   0 -19   6         11.80         18.78         3.25 o                         
  -4 -18   6         27.69         32.38         3.85 o                         
  -2 -18   6        104.23        112.78         6.14 o                         
  -1 -18   6         69.91         65.11         4.94 o                         
   0 -18   6          8.84         14.69         2.77 o                         
   1 -18   6          4.39          1.32         2.17 o                         
   3 -18   6        248.46        241.81         9.03 o                         
  -5 -17   6        120.58        123.22         4.51 o                         
  -4 -17   6         10.00          8.50         1.38 o                         
  -3 -17   6        177.81        174.88         3.72 o                         
  -2 -17   6         13.25         16.09         1.77 o                         
  -1 -17   6         10.65          9.99         1.59 o                         
   0 -17   6         24.27         28.13         3.21 o                         
   1 -17   6         37.55         35.21         1.85 o                         
   2 -17   6         45.44         43.47         2.45 o                         
   3 -17   6        157.93        154.44         5.16 o                         
   4 -17   6        110.59        112.84         4.60 o                         
   5 -17   6         15.91         13.36         3.37 o                         
  -7 -16   6         11.50         16.73         2.89 o                         
  -6 -16   6          2.49          1.10         1.66 o                         
  -5 -16   6          8.62         13.06         1.64 o                         
  -4 -16   6         23.45         19.40         1.55 o                         
  -3 -16   6         81.67         89.10         2.62 o                         
  -2 -16   6        134.53        141.65         3.18 o                         
  -1 -16   6        103.95         98.85         2.79 o                         
   0 -16   6        203.48        207.33         3.82 o                         
   1 -16   6        106.92        109.69         2.76 o                         
   2 -16   6        110.88        125.94         3.03 o                         
   3 -16   6         95.89         97.40         3.36 o                         
   4 -16   6        107.46        110.32         3.59 o                         
   5 -16   6          5.43          7.96         2.04 o                         
   6 -16   6         37.19         40.21         5.18 o                         
  -8 -15   6         87.69         97.97         5.54 o                         
  -7 -15   6         14.70         19.78         3.25 o                         
  -6 -15   6         16.26         15.26         1.68 o                         
  -5 -15   6         42.98         50.24         2.48 o                         
  -4 -15   6         77.06         77.42         2.28 o                         
  -3 -15   6         79.23         75.92         2.38 o                         
  -2 -15   6         74.51         76.65         2.38 o                         
  -1 -15   6        110.13        109.53         2.31 o                         
   0 -15   6        366.14        353.13         4.67 o                         
   1 -15   6        606.66        612.56         7.74 o                         
   2 -15   6        410.59        428.65         6.00 o                         
   3 -15   6         16.58         18.42         1.80 o                         
   4 -15   6         45.61         43.97         2.09 o                         
   5 -15   6         31.94         33.36         2.24 o                         
   6 -15   6         82.91         85.39         3.42 o                         
  -8 -14   6         34.55         36.35         3.61 o                         
  -7 -14   6         15.92         13.10         1.63 o                         
  -6 -14   6         49.33         42.65         2.25 o                         
  -5 -14   6        104.05         94.38         3.15 o                         
  -4 -14   6        116.61        112.43         2.45 o                         
  -3 -14   6         93.16        105.29         2.60 o                         
  -2 -14   6         28.20         26.46         1.27 o                         
  -1 -14   6        453.61        466.81         5.50 o                         
   0 -14   6         11.83         11.90         0.98 o                         
   1 -14   6        190.45        187.67         3.45 o                         
   2 -14   6        178.02        168.94         3.27 o                         
   3 -14   6         19.04         22.47         1.46 o                         
   4 -14   6         86.30         93.80         2.71 o                         
   5 -14   6         23.51         25.73         1.82 o                         
   6 -14   6        108.06        108.80         2.99 o                         
   7 -14   6         94.98         99.90         3.40 o                         
   8 -14   6          9.16         11.07         2.77 o                         
  -9 -13   6         60.57         61.62         4.57 o                         
  -8 -13   6          5.27          3.00         1.33 o                         
  -7 -13   6         15.09         13.87         2.39 o                         
  -6 -13   6        110.80        110.15         3.14 o                         
  -5 -13   6         36.93         34.64         1.62 o                         
  -4 -13   6        155.08        162.67         2.84 o                         
  -3 -13   6         18.13         16.01         1.55 o                         
  -2 -13   6        195.42        188.18         2.89 o                         
  -1 -13   6         83.30         85.46         2.18 o                         
   0 -13   6        629.23        619.49         7.64 o                         
   1 -13   6        809.47        807.41         9.44 o                         
   2 -13   6        879.04        868.07         9.08 o                         
   3 -13   6         26.15         31.32         1.20 o                         
   4 -13   6        165.22        166.72         2.95 o                         
   5 -13   6         22.06         21.12         1.43 o                         
   6 -13   6        111.59        113.73         2.93 o                         
   7 -13   6        103.34        109.64         3.04 o                         
   8 -13   6          0.46         -1.53         1.53 o                         
  -9 -12   6         13.83         18.96         3.25 o                         
  -8 -12   6         30.39         29.44         3.84 o                         
  -7 -12   6        227.35        232.23         4.69 o                         
  -6 -12   6         55.14         57.47         2.31 o                         
  -5 -12   6         95.37         87.39         2.27 o                         
  -4 -12   6          1.77          2.06         0.76 o                         
  -3 -12   6        412.02        404.70         5.33 o                         
  -2 -12   6         20.79         21.23         1.67 o                         
  -1 -12   6        593.14        608.05         7.33 o                         
   0 -12   6        669.05        682.60         8.09 o                         
   1 -12   6         51.91         44.10         1.35 o                         
   2 -12   6        571.52        546.46         6.00 o                         
   3 -12   6         48.10         44.94         1.97 o                         
   4 -12   6         16.76         14.33         1.06 o                         
   5 -12   6         52.60         56.67         2.07 o                         
   6 -12   6         81.25         80.59         2.47 o                         
   7 -12   6         17.13         18.39         1.49 o                         
   8 -12   6         16.66         16.84         1.57 o                         
   9 -12   6         19.65         26.72         3.37 o                         
  -9 -11   6         45.15         48.46         2.55 o                         
  -8 -11   6         53.98         47.85         2.57 o                         
  -7 -11   6        185.94        182.68         3.40 o                         
  -6 -11   6         96.54         91.03         2.31 o                         
  -5 -11   6        123.44        116.74         2.55 o                         
  -4 -11   6        125.50        128.37         2.01 o                         
  -3 -11   6        231.11        231.35         3.52 o                         
  -2 -11   6        397.65        394.04         5.53 o                         
  -1 -11   6        163.58        156.57         2.74 o                         
   0 -11   6        386.49        389.68         4.39 o                         
   1 -11   6        477.21        465.34         5.14 o                         
   2 -11   6        645.22        641.03         6.77 o                         
   3 -11   6         29.71         28.39         1.07 o                         
   4 -11   6         81.29         76.00         1.60 o                         
   5 -11   6         70.53         72.20         2.17 o                         
   6 -11   6         27.76         26.78         2.09 o                         
   7 -11   6         34.66         38.17         1.85 o                         
   8 -11   6        114.49        110.11         3.02 o                         
   9 -11   6         67.07         72.11         3.56 o                         
 -10 -10   6         22.92         22.90         2.24 o                         
  -9 -10   6         79.26         77.99         2.90 o                         
  -8 -10   6        124.13        123.74         3.46 o                         
  -7 -10   6         63.45         54.97         1.96 o                         
  -6 -10   6         92.92        100.40         2.35 o                         
  -5 -10   6         87.56         86.52         1.90 o                         
  -4 -10   6        352.69        338.44         3.91 o                         
  -3 -10   6         88.08         84.04         2.75 o                         
  -2 -10   6        726.65        720.63         6.90 o                         
  -1 -10   6        529.93        514.26         4.46 o                         
   0 -10   6        201.15        183.79         2.02 o                         
   1 -10   6         83.17         84.85         1.35 o                         
   2 -10   6         42.82         36.09         0.93 o                         
   3 -10   6        212.37        195.45         4.54 o                         
   4 -10   6        575.74        550.30         5.50 o                         
   5 -10   6        112.16        104.59         2.48 o                         
   6 -10   6         87.23         89.49         2.40 o                         
   7 -10   6         45.58         51.82         2.06 o                         
   8 -10   6         49.52         54.17         2.22 o                         
   9 -10   6        177.57        170.70         3.80 o                         
 -10  -9   6        115.97        120.65         3.53 o                         
  -9  -9   6         42.02         42.10         1.98 o                         
  -8  -9   6        173.52        170.02         3.29 o                         
  -7  -9   6         18.77         19.05         1.32 o                         
  -6  -9   6         40.19         50.36         1.50 o                         
  -5  -9   6        707.21        660.26         7.70 o                         
  -4  -9   6         32.35         41.08         1.11 o                         
  -3  -9   6        357.36        345.08         4.00 o                         
  -2  -9   6        192.39        191.09         2.00 o                         
  -1  -9   6        150.14        136.66         1.46 o                         
   0  -9   6         30.72         40.79         0.78 o                         
   1  -9   6        186.14        193.50         2.07 o                         
   2  -9   6         35.16         38.36         0.90 o                         
   3  -9   6        456.56        465.91         3.95 o                         
   4  -9   6        409.70        409.40         4.56 o                         
   5  -9   6         21.87         19.03         1.06 o                         
   6  -9   6          2.73          1.63         0.86 o                         
   7  -9   6         20.47         23.17         1.43 o                         
   8  -9   6         55.16         52.52         2.10 o                         
   9  -9   6         30.77         33.97         1.90 o                         
 -11  -8   6        221.24        224.48         7.46 o                         
 -10  -8   6         25.28         25.20         1.89 o                         
  -9  -8   6         71.85         66.85         2.20 o                         
  -8  -8   6          1.27          1.16         1.04 o                         
  -7  -8   6        166.72        171.57         2.92 o                         
  -6  -8   6        103.48        109.52         2.17 o                         
  -5  -8   6         53.42         65.42         1.59 o                         
  -4  -8   6        105.26        101.98         1.57 o                         
  -3  -8   6        134.26        121.93         1.58 o                         
  -2  -8   6        438.53        386.25         2.95 o                         
  -1  -8   6        269.76        291.32         2.42 o                         
   0  -8   6        104.83        109.99         1.42 o                         
   1  -8   6         14.50         16.53         0.50 o                         
   2  -8   6        396.64        385.93         3.29 o                         
   3  -8   6        211.59        199.01         1.98 o                         
   4  -8   6        292.79        292.13         3.75 o                         
   5  -8   6        187.11        202.16         3.11 o                         
   6  -8   6        181.39        185.04         3.94 o                         
   7  -8   6         90.99         85.86         2.36 o                         
   8  -8   6         96.92         98.55         2.60 o                         
   9  -8   6         88.39         93.73         2.75 o                         
  10  -8   6         40.11         30.07         2.77 o                         
 -11  -7   6        248.20        251.67         5.20 o                         
 -10  -7   6         35.21         36.28         1.81 o                         
  -9  -7   6         78.68         78.59         2.33 o                         
  -8  -7   6         19.55         20.65         1.09 o                         
  -7  -7   6         40.11         49.74         1.82 o                         
  -6  -7   6        410.90        424.51         5.37 o                         
  -5  -7   6          1.28          0.56         0.46 o                         
  -4  -7   6        268.85        266.62         3.10 o                         
  -3  -7   6         96.14         84.51         1.70 o                         
  -2  -7   6        388.30        397.54         6.23 o                         
  -1  -7   6       1856.03       1833.36        13.24 o                         
   0  -7   6        443.43        462.44         3.77 o                         
   1  -7   6        151.48        156.29         1.35 o                         
   2  -7   6         17.17         17.29         0.67 o                         
   3  -7   6        915.50        965.79         7.37 o                         
   4  -7   6          5.01          7.31         0.79 o                         
   5  -7   6        131.76        123.37         2.75 o                         
   6  -7   6         51.72         47.88         1.69 o                         
   7  -7   6         56.31         55.74         1.91 o                         
   8  -7   6        129.84        130.66         2.93 o                         
   9  -7   6         16.67         17.80         1.82 o                         
  10  -7   6          2.96          5.99         1.50 o                         
 -12  -6   6         86.43         86.06         5.90 o                         
 -11  -6   6        208.29        208.62         3.82 o                         
 -10  -6   6        166.87        174.74         3.49 o                         
  -9  -6   6        169.25        177.55         3.28 o                         
  -8  -6   6         25.81         32.86         1.47 o                         
  -7  -6   6         71.02         58.56         1.31 o                         
  -6  -6   6        117.17        134.78         1.88 o                         
  -5  -6   6         22.23         16.46         0.66 o                         
  -4  -6   6        222.51        209.07         2.11 o                         
  -3  -6   6        111.80        123.99         1.33 o                         
  -2  -6   6         77.79         82.94         1.67 o                         
  -1  -6   6        537.91        532.95         4.00 o                         
   0  -6   6         62.24         68.20         0.83 o                         
   1  -6   6        207.92        247.92         1.98 o                         
   2  -6   6         18.92         27.82         0.60 o                         
   3  -6   6        324.55        347.27         2.97 o                         
   4  -6   6        116.98        114.28         1.48 o                         
   5  -6   6        116.58        121.70         1.73 o                         
   6  -6   6        555.10        545.93         6.90 o                         
   7  -6   6         94.23         96.10         2.33 o                         
   8  -6   6        322.86        335.67         5.01 o                         
   9  -6   6         94.38         92.16         3.17 o                         
  10  -6   6          9.06          9.53         1.60 o                         
  11  -6   6        264.93        272.26        11.92 o                         
 -12  -5   6         85.16         88.83         3.09 o                         
 -11  -5   6        149.78        156.94         3.09 o                         
 -10  -5   6         69.48         62.18         1.79 o                         
  -9  -5   6         74.03         70.63         1.88 o                         
  -8  -5   6         51.42         42.35         1.28 o                         
  -7  -5   6        271.44        240.27         3.13 o                         
  -6  -5   6         21.06         29.19         1.43 o                         
  -5  -5   6        277.77        295.26         2.59 o                         
  -4  -5   6        740.31        758.61         5.85 o                         
  -3  -5   6         36.14         39.07         0.68 o                         
  -2  -5   6        692.88        683.83         6.15 o                         
  -1  -5   6        966.83        966.62         6.49 o                         
   0  -5   6        336.68        348.65         2.36 o                         
   1  -5   6       3426.10       3836.21        25.32 o                         
   2  -5   6        137.05        137.01         1.34 o                         
   3  -5   6       1805.62       1915.80        15.00 o                         
   4  -5   6        121.41        137.03         1.65 o                         
   5  -5   6        102.54         97.23         1.50 o                         
   6  -5   6        239.58        229.08         3.54 o                         
   7  -5   6         94.90         90.79         4.99 o                         
   8  -5   6        146.20        148.44         2.95 o                         
   9  -5   6        130.74        132.34         3.63 o                         
  10  -5   6         34.78         32.96         2.20 o                         
  11  -5   6        126.58        122.17         6.38 o                         
 -12  -4   6         36.41         31.87         1.69 o                         
 -11  -4   6         63.00         57.79         2.00 o                         
 -10  -4   6         10.45         12.07         0.97 o                         
  -9  -4   6         55.86         55.96         1.34 o                         
  -8  -4   6        213.02        221.01         3.30 o                         
  -7  -4   6         40.31         34.85         1.01 o                         
  -6  -4   6        145.55        138.92         1.85 o                         
  -5  -4   6        347.48        398.72         3.17 o                         
  -4  -4   6        153.43        176.67         1.95 o                         
  -3  -4   6          4.84          7.97         0.58 o                         
  -2  -4   6        462.87        514.09         4.35 o                         
  -1  -4   6       3336.92       3207.21        34.07 o                         
   0  -4   6       2249.36       2365.04        14.59 o                         
   1  -4   6        652.19        657.74         4.14 o                         
   2  -4   6        267.02        262.50         2.05 o                         
   3  -4   6        786.32        793.69         6.52 o                         
   4  -4   6        797.49        807.40         6.75 o                         
   5  -4   6        149.47        151.87         2.25 o                         
   6  -4   6        397.60        406.04         5.28 o                         
   7  -4   6        305.10        309.06         6.81 o                         
   8  -4   6         48.15         44.98         2.04 o                         
   9  -4   6         27.89         25.81         1.86 o                         
  10  -4   6         28.47         28.76         1.80 o                         
  11  -4   6         61.45         62.94         4.81 o                         
 -12  -3   6         56.27         52.94         2.06 o                         
 -11  -3   6        116.18        117.96         2.36 o                         
 -10  -3   6        157.48        155.64         2.16 o                         
  -9  -3   6        322.71        320.05         3.27 o                         
  -8  -3   6        383.53        372.08         3.74 o                         
  -7  -3   6        329.99        327.20         3.61 o                         
  -6  -3   6         48.16         52.22         1.08 o                         
  -5  -3   6         42.02         43.66         0.95 o                         
  -4  -3   6        426.67        411.37         3.14 o                         
  -3  -3   6        401.43        423.85         3.43 o                         
  -2  -3   6        413.81        445.94         2.96 o                         
  -1  -3   6         33.88         44.93         0.54 o                         
   0  -3   6        851.79        893.04         5.44 o                         
   1  -3   6       1085.63       1192.39         7.42 o                         
   2  -3   6        188.80        195.71         1.53 o                         
   3  -3   6        496.64        550.41         4.71 o                         
   4  -3   6        233.87        219.45         2.25 o                         
   5  -3   6        984.92       1031.70        11.29 o                         
   6  -3   6        292.24        287.26         4.00 o                         
   7  -3   6         26.28         24.49         1.19 o                         
   8  -3   6         33.92         28.86         1.67 o                         
   9  -3   6         22.76         21.34         1.52 o                         
  10  -3   6         38.76         36.89         2.22 o                         
  11  -3   6         32.02         34.47         2.37 o                         
  12  -3   6         38.02         32.02         3.97 o                         
 -13  -2   6          1.10          1.81         2.53 o                         
 -12  -2   6         16.94         13.38         1.25 o                         
 -11  -2   6          3.47          5.49         0.80 o                         
 -10  -2   6         62.73         60.88         1.41 o                         
  -9  -2   6         37.11         41.86         1.26 o                         
  -8  -2   6        207.80        198.36         2.43 o                         
  -7  -2   6         71.18         69.13         1.27 o                         
  -6  -2   6        871.68        872.59         7.82 o                         
  -5  -2   6       1146.91       1174.42        11.21 o                         
  -4  -2   6         26.40         19.27         0.53 o                         
  -3  -2   6        596.04        621.60         5.44 o                         
  -2  -2   6        808.19        832.38         5.08 o                         
  -1  -2   6       3730.99       4026.53        31.10 o                         
   0  -2   6       3554.82       3799.89        24.68 o                         
   1  -2   6       1142.87       1168.54         7.31 o                         
   2  -2   6       2713.72       2770.42        30.90 o                         
   3  -2   6       5174.28       5563.21        45.75 o                         
   4  -2   6        525.37        510.08         6.27 o                         
   5  -2   6        718.76        744.37         8.38 o                         
   6  -2   6        143.05        162.15         2.58 o                         
   7  -2   6         31.86         27.59         1.19 o                         
   8  -2   6        176.36        170.67         5.33 o                         
   9  -2   6        690.06        684.90         8.84 o                         
  10  -2   6        161.22        152.15         3.48 o                         
  11  -2   6        270.14        278.37         5.13 o                         
 -13  -1   6         12.69         13.72         3.85 o                         
 -12  -1   6        135.65        129.29         3.13 o                         
 -11  -1   6          8.46          9.62         0.88 o                         
 -10  -1   6         72.75         75.64         1.45 o                         
  -9  -1   6        255.62        247.75         2.77 o                         
  -8  -1   6        260.93        248.85         2.83 o                         
  -7  -1   6         31.71         35.47         1.06 o                         
  -6  -1   6        438.10        440.34         4.36 o                         
  -5  -1   6          2.30          5.64         0.65 o                         
  -4  -1   6        464.11        506.60         3.57 o                         
  -3  -1   6       5497.84       5687.56        41.91 o                         
  -2  -1   6        285.87        308.39         2.41 o                         
  -1  -1   6        655.99        736.71         5.22 o                         
   0  -1   6        814.53        836.57         5.56 o                         
   1  -1   6       4358.43       4324.49        30.16 o                         
   2  -1   6       1392.94       1461.77         9.29 o                         
   3  -1   6       2200.53       2404.31        16.51 o                         
   4  -1   6        589.37        594.70         7.25 o                         
   5  -1   6       1930.04       2034.45        19.41 o                         
   6  -1   6         30.68         31.60         1.58 o                         
   7  -1   6        170.51        168.78         2.15 o                         
   8  -1   6         84.47         82.36         2.27 o                         
   9  -1   6          8.26          9.82         1.19 o                         
  10  -1   6         67.22         65.97         3.58 o                         
  11  -1   6        288.42        281.01         5.91 o                         
 -13   0   6        276.11        292.45         8.29 o                         
 -12   0   6         37.47         34.69         1.76 o                         
 -11   0   6         41.98         40.35         1.41 o                         
 -10   0   6         61.20         53.25         1.27 o                         
  -9   0   6         15.02         18.18         0.87 o                         
  -8   0   6         19.66         20.33         0.88 o                         
  -7   0   6         98.05         78.96         1.35 o                         
  -6   0   6         98.00        116.21         1.90 o                         
  -5   0   6          4.62          9.09         0.67 o                         
  -4   0   6         36.92         38.78         0.81 o                         
  -3   0   6         25.72         12.81         0.71 o                         
  -2   0   6       2636.42       2685.95        18.62 o                         
  -1   0   6         22.01         27.83         0.42 o                         
   0   0   6        377.83        400.10         3.01 o                         
   1   0   6        840.09        836.73         5.60 o                         
   2   0   6       3866.94       3978.96        29.15 o                         
   3   0   6        457.65        508.07         3.99 o                         
   4   0   6        240.49        239.29         2.25 o                         
   5   0   6         16.12         24.60         0.67 o                         
   6   0   6        229.67        247.71         4.00 o                         
   7   0   6         41.08         45.24         1.41 o                         
   8   0   6         69.14         65.89         2.69 o                         
   9   0   6        179.33        178.17         3.49 o                         
  10   0   6          1.24          0.62         1.02 o                         
  11   0   6          7.41          8.72         1.67 o                         
 -12   1   6        135.54        131.54         3.06 o                         
 -11   1   6          8.48          8.93         0.84 o                         
 -10   1   6         72.60         73.70         1.45 o                         
  -9   1   6        255.74        252.08         2.79 o                         
  -8   1   6        260.47        246.09         2.65 o                         
  -7   1   6         31.46         37.73         0.93 o                         
  -6   1   6        438.41        438.97         4.07 o                         
  -5   1   6          2.31          3.54         0.32 o                         
  -4   1   6        463.99        509.38         3.79 o                         
  -3   1   6       5497.22       5755.07        34.27 o                         
  -2   1   6        286.65        307.12         2.08 o                         
  -1   1   6        655.69        738.23         4.72 o                         
   0   1   6        814.58        831.63         6.82 o                         
   1   1   6       4358.21       4343.57        26.14 o                         
   2   1   6       1395.53       1463.60         9.58 o                         
   3   1   6       2201.61       2406.74        18.67 o                         
   4   1   6        589.17        599.78         5.46 o                         
   5   1   6       1929.74       2022.15        17.15 o                         
   6   1   6         30.81         31.67         0.97 o                         
   7   1   6        170.52        165.63         2.97 o                         
   8   1   6         84.76         81.46         2.20 o                         
   9   1   6          8.25          8.27         1.15 o                         
  10   1   6         67.26         64.85         2.31 o                         
  11   1   6        287.84        287.27         5.96 o                         
 -12   2   6         16.84         13.64         1.37 o                         
 -11   2   6          3.49          3.96         0.89 o                         
 -10   2   6         63.18         60.78         1.46 o                         
  -9   2   6         36.93         41.95         1.19 o                         
  -8   2   6        208.13        202.88         2.45 o                         
  -7   2   6         71.49         70.03         1.26 o                         
  -6   2   6        873.26        859.27         7.25 o                         
  -5   2   6       1147.11       1175.01         8.87 o                         
  -4   2   6         26.41         18.79         0.40 o                         
  -3   2   6        595.72        623.42         4.04 o                         
  -2   2   6        808.84        840.49         5.09 o                         
  -1   2   6       3731.11       4057.94        30.43 o                         
   0   2   6       3555.90       3748.83        28.09 o                         
   1   2   6       1142.81       1153.24         8.05 o                         
   2   2   6       2710.97       2863.53        21.84 o                         
   3   2   6       5172.99       5615.02        47.30 o                         
   4   2   6        525.68        511.01         5.29 o                         
   5   2   6        718.66        742.44         7.84 o                         
   6   2   6        143.12        154.90         1.91 o                         
   7   2   6         31.67         26.60         1.28 o                         
   8   2   6        176.24        174.34         3.15 o                         
   9   2   6        691.86        689.30         8.60 o                         
  10   2   6        160.55        151.40         3.98 o                         
  11   2   6        270.11        280.73         5.91 o                         
 -12   3   6         56.25         52.65         2.25 o                         
 -11   3   6        116.06        114.07         2.45 o                         
 -10   3   6        157.79        157.66         2.24 o                         
  -9   3   6        322.88        319.49         3.55 o                         
  -8   3   6        382.88        363.41         3.75 o                         
  -7   3   6        329.36        332.60         3.34 o                         
  -6   3   6         48.03         54.30         1.43 o                         
  -5   3   6         41.91         43.07         0.64 o                         
  -4   3   6        426.34        401.47         3.12 o                         
  -3   3   6        401.27        419.88         3.00 o                         
  -2   3   6        413.14        445.16         2.84 o                         
  -1   3   6         33.71         46.56         0.56 o                         
   0   3   6        853.09        894.39         5.44 o                         
   1   3   6       1084.63       1168.26         7.41 o                         
   2   3   6        188.78        196.45         1.59 o                         
   3   3   6        496.01        555.49         4.39 o                         
   4   3   6        234.32        222.75         2.27 o                         
   5   3   6        985.31       1026.71         7.88 o                         
   6   3   6        292.48        289.11         3.49 o                         
   7   3   6         26.31         24.32         1.21 o                         
   8   3   6         33.79         30.52         1.43 o                         
   9   3   6         22.81         20.99         1.51 o                         
  10   3   6         38.68         33.30         2.10 o                         
  11   3   6         31.93         36.72         3.91 o                         
 -12   4   6         36.29         31.98         1.94 o                         
 -11   4   6         63.13         57.99         1.95 o                         
 -10   4   6         10.58         12.54         1.10 o                         
  -9   4   6         55.69         56.83         1.63 o                         
  -8   4   6        213.64        222.54         2.64 o                         
  -7   4   6         40.53         35.42         0.97 o                         
  -6   4   6        145.72        139.66         1.60 o                         
  -5   4   6        346.51        397.95         3.45 o                         
  -4   4   6        153.30        176.37         1.93 o                         
  -3   4   6          4.83          9.49         0.44 o                         
  -2   4   6        463.03        519.30         3.61 o                         
  -1   4   6       3335.91       3287.63        20.29 o                         
   0   4   6       2247.51       2331.69        15.72 o                         
   1   4   6        652.43        661.75         5.17 o                         
   2   4   6        266.79        262.95         1.89 o                         
   3   4   6        787.09        789.75         7.05 o                         
   4   4   6        797.43        816.92         7.32 o                         
   5   4   6        149.43        155.90         1.95 o                         
   6   4   6        397.21        405.25         4.25 o                         
   7   4   6        305.27        314.76         3.97 o                         
   8   4   6         48.06         44.54         1.84 o                         
   9   4   6         28.00         26.48         1.82 o                         
  10   4   6         28.48         27.53         1.94 o                         
  11   4   6         61.68         62.44         3.49 o                         
 -12   5   6         84.98         97.42         3.75 o                         
 -11   5   6        149.44        155.39         3.25 o                         
 -10   5   6         69.34         65.37         1.99 o                         
  -9   5   6         74.05         68.90         1.92 o                         
  -8   5   6         51.79         41.65         1.36 o                         
  -7   5   6        271.47        240.54         2.66 o                         
  -6   5   6         21.27         26.99         0.98 o                         
  -5   5   6        277.66        289.28         2.70 o                         
  -4   5   6        742.24        759.20         5.92 o                         
  -3   5   6         36.08         39.22         0.88 o                         
  -2   5   6        692.78        698.00         5.36 o                         
  -1   5   6        967.38        969.49         6.15 o                         
   0   5   6        337.35        349.85         3.31 o                         
   1   5   6       3425.13       3876.40        30.28 o                         
   2   5   6        136.84        140.18         1.44 o                         
   3   5   6       1804.53       1914.68        16.21 o                         
   4   5   6        121.75        136.34         1.78 o                         
   5   5   6        102.40         98.21         1.72 o                         
   6   5   6        239.54        232.07         3.10 o                         
   7   5   6         95.96         94.82         2.45 o                         
   8   5   6        146.16        145.08         4.52 o                         
   9   5   6        130.86        132.66         3.44 o                         
  10   5   6         34.82         34.84         1.84 o                         
  11   5   6        126.62        129.08         4.55 o                         
 -12   6   6         86.59         89.79         8.07 o                         
 -11   6   6        208.38        212.46         4.21 o                         
 -10   6   6        166.73        171.58         3.12 o                         
  -9   6   6        168.60        182.72         3.06 o                         
  -8   6   6         25.85         31.52         1.36 o                         
  -7   6   6         70.94         62.07         1.49 o                         
  -6   6   6        117.04        138.96         1.85 o                         
  -5   6   6         22.25         15.59         1.05 o                         
  -4   6   6        221.76        207.19         2.23 o                         
  -3   6   6        111.23        121.17         1.39 o                         
  -2   6   6         78.11         84.82         1.07 o                         
  -1   6   6        537.57        536.33         3.72 o                         
   0   6   6         62.46         69.00         0.95 o                         
   1   6   6        207.68        247.24         2.53 o                         
   2   6   6         18.77         27.47         0.65 o                         
   3   6   6        324.67        349.33         3.40 o                         
   4   6   6        116.09        111.16         1.77 o                         
   5   6   6        116.62        122.06         1.93 o                         
   6   6   6        555.23        555.73         6.02 o                         
   7   6   6         94.73         99.23         2.34 o                         
   8   6   6        322.96        338.75         5.07 o                         
   9   6   6         94.08         91.43         2.51 o                         
  10   6   6          9.14          9.49         1.30 o                         
  11   6   6        264.48        264.92         6.64 o                         
 -11   7   6        247.84        247.21         4.73 o                         
 -10   7   6         35.30         30.85         1.54 o                         
  -9   7   6         78.51         84.10         2.13 o                         
  -8   7   6         19.66         22.03         1.18 o                         
  -7   7   6         40.03         49.09         1.52 o                         
  -6   7   6        411.73        419.57         4.50 o                         
  -5   7   6          1.33          0.30         0.48 o                         
  -4   7   6        268.90        264.11         3.09 o                         
  -3   7   6         95.82         84.78         1.34 o                         
  -2   7   6        388.08        394.45         4.04 o                         
  -1   7   6       1855.77       1793.32        20.04 o                         
   0   7   6        443.10        458.44         3.50 o                         
   1   7   6        152.43        155.44         1.57 o                         
   2   7   6         17.06         16.80         0.52 o                         
   3   7   6        916.02        962.97         8.50 o                         
   4   7   6          5.00          5.94         0.69 o                         
   5   7   6        132.09        124.79         2.39 o                         
   6   7   6         51.46         49.71         1.29 o                         
   7   7   6         56.13         53.67         1.67 o                         
   8   7   6        129.78        137.36         2.63 o                         
   9   7   6         16.74         19.55         1.30 o                         
  10   7   6          2.93          2.98         1.00 o                         
  11   7   6          2.71          3.52         1.81 o                         
 -11   8   6        221.07        230.49         9.51 o                         
 -10   8   6         25.29         27.85         1.51 o                         
  -9   8   6         71.80         66.16         2.01 o                         
  -8   8   6          1.28          3.81         1.56 o                         
  -7   8   6        166.50        176.10         2.80 o                         
  -6   8   6        103.18        109.41         2.06 o                         
  -5   8   6         53.36         61.99         1.30 o                         
  -4   8   6        105.12        104.01         1.47 o                         
  -3   8   6        133.86        122.80         1.58 o                         
  -2   8   6        438.69        379.91         6.89 o                         
  -1   8   6        270.65        288.28         2.55 o                         
   0   8   6        104.79        112.99         1.43 o                         
   1   8   6         14.44         17.72         0.59 o                         
   2   8   6        396.41        378.37         4.62 o                         
   3   8   6        211.12        201.36         1.94 o                         
   4   8   6        292.41        288.40         2.83 o                         
   5   8   6        186.56        202.35         2.91 o                         
   6   8   6        182.11        182.63         2.85 o                         
   7   8   6         90.89         84.88         2.02 o                         
   8   8   6         96.80         94.90         2.57 o                         
   9   8   6         88.23         94.13         2.39 o                         
  10   8   6         40.18         37.57         2.30 o                         
  11   8   6          9.33         12.76         4.45 o                         
 -10   9   6        116.32        128.65         2.85 o                         
  -9   9   6         42.09         42.59         1.75 o                         
  -8   9   6        173.54        172.47         3.01 o                         
  -7   9   6         18.89         20.57         1.18 o                         
  -6   9   6         40.15         48.64         1.54 o                         
  -5   9   6        706.65        659.56         7.07 o                         
  -4   9   6         32.35         39.66         1.25 o                         
  -3   9   6        357.56        355.83         3.61 o                         
  -2   9   6        192.81        190.90         2.59 o                         
  -1   9   6        150.12        138.59         1.93 o                         
   0   9   6         30.73         39.84         0.77 o                         
   1   9   6        186.25        191.34         2.07 o                         
   2   9   6         35.09         38.46         0.81 o                         
   3   9   6        457.17        474.21         4.24 o                         
   4   9   6        410.05        412.69         4.32 o                         
   5   9   6         21.76         18.40         0.99 o                         
   6   9   6          2.64          3.02         0.72 o                         
   7   9   6         20.62         20.90         1.20 o                         
   8   9   6         55.27         53.02         1.80 o                         
   9   9   6         30.74         34.11         1.62 o                         
  10   9   6         70.69         60.07         4.69 o                         
 -10  10   6         22.95         27.42         2.58 o                         
  -9  10   6         79.07         79.28         2.28 o                         
  -8  10   6        124.80        130.47         2.64 o                         
  -7  10   6         63.30         57.34         1.78 o                         
  -6  10   6         92.99         95.53         2.05 o                         
  -5  10   6         86.53         86.46         1.89 o                         
  -4  10   6        353.09        337.35         4.16 o                         
  -3  10   6         88.15         80.29         1.54 o                         
  -2  10   6        726.17        734.69         7.50 o                         
  -1  10   6        530.30        520.44         4.57 o                         
   0  10   6        201.42        183.63         1.91 o                         
   1  10   6         83.10         86.21         1.27 o                         
   2  10   6         42.57         37.76         0.95 o                         
   3  10   6        212.33        194.92         2.36 o                         
   4  10   6        575.10        544.03         5.45 o                         
   5  10   6        112.31        109.68         2.08 o                         
   6  10   6         87.28         87.24         1.97 o                         
   7  10   6         45.30         48.37         1.74 o                         
   8  10   6         49.46         49.09         2.10 o                         
   9  10   6        177.56        177.01         3.73 o                         
  10  10   6          4.48          6.74         2.41 o                         
 -10  11   6         45.32         57.30         4.21 o                         
  -9  11   6         45.10         47.36         1.90 o                         
  -8  11   6         53.97         50.66         1.90 o                         
  -7  11   6        186.35        180.66         3.70 o                         
  -6  11   6         96.80         82.53         2.03 o                         
  -5  11   6        123.38        120.78         2.28 o                         
  -4  11   6        125.23        126.53         2.26 o                         
  -3  11   6        231.37        232.50         2.89 o                         
  -2  11   6        398.21        397.04         3.85 o                         
  -1  11   6        163.25        163.06         1.89 o                         
   0  11   6        385.61        388.67         3.43 o                         
   1  11   6        476.30        467.56         4.25 o                         
   2  11   6        644.80        644.38         5.62 o                         
   3  11   6         29.78         27.03         1.33 o                         
   4  11   6         81.40         75.49         1.54 o                         
   5  11   6         70.81         73.89         1.74 o                         
   6  11   6         27.69         28.99         1.69 o                         
   7  11   6         34.22         35.09         1.73 o                         
   8  11   6        114.63        113.66         3.81 o                         
   9  11   6         66.89         71.03         3.97 o                         
 -10  12   6         19.86         24.20         3.13 o                         
  -9  12   6         13.90         16.09         1.66 o                         
  -8  12   6         30.46         28.49         1.54 o                         
  -7  12   6        226.69        221.03         3.60 o                         
  -6  12   6         55.11         54.80         1.90 o                         
  -5  12   6         95.12         90.72         2.06 o                         
  -4  12   6          1.81          1.26         0.69 o                         
  -3  12   6        412.06        398.80         4.39 o                         
  -2  12   6         20.84         21.18         0.89 o                         
  -1  12   6        592.66        595.07         6.99 o                         
   0  12   6        669.80        669.35         5.87 o                         
   1  12   6         52.13         48.89         1.36 o                         
   2  12   6        572.17        545.46         5.41 o                         
   3  12   6         48.03         44.29         1.28 o                         
   4  12   6         16.82         18.62         0.90 o                         
   5  12   6         52.51         56.34         1.93 o                         
   6  12   6         81.19         79.52         2.31 o                         
   7  12   6         17.08         19.88         1.44 o                         
   8  12   6         16.68         16.24         1.51 o                         
   9  12   6         19.61         18.06         3.13 o                         
  -9  13   6         60.54         60.07         4.45 o                         
  -8  13   6          5.24          4.35         1.32 o                         
  -7  13   6         15.02         14.90         1.26 o                         
  -6  13   6        111.36        108.83         2.42 o                         
  -5  13   6         36.96         33.73         2.15 o                         
  -4  13   6        155.27        162.35         2.77 o                         
  -3  13   6         17.96         16.36         1.44 o                         
  -2  13   6        194.99        190.27         2.41 o                         
  -1  13   6         83.39         83.33         1.64 o                         
   0  13   6        629.32        613.62         5.56 o                         
   1  13   6        808.34        786.08         8.14 o                         
   2  13   6        878.28        858.20         8.05 o                         
   3  13   6         26.00         29.03         1.12 o                         
   4  13   6        165.42        171.37         2.59 o                         
   5  13   6         22.19         25.03         1.41 o                         
   6  13   6        111.55        119.37         3.05 o                         
   7  13   6        103.53        113.95         2.86 o                         
   8  13   6          0.50         -0.51         1.21 o                         
  -9  14   6        327.70        376.62        13.60 o                         
  -8  14   6         34.21         36.24         2.91 o                         
  -7  14   6         15.88         13.79         1.25 o                         
  -6  14   6         49.32         41.00         1.74 o                         
  -5  14   6        104.35         95.87         2.63 o                         
  -4  14   6        116.50        114.93         2.41 o                         
  -3  14   6         93.09         98.31         2.00 o                         
  -2  14   6         28.28         25.35         1.23 o                         
  -1  14   6        453.47        467.16         4.94 o                         
   0  14   6         11.82         11.12         0.95 o                         
   1  14   6        190.67        191.83         3.29 o                         
   2  14   6        177.88        167.57         2.60 o
[truncated: 497,829 more chars]
