# Supplementary material for: Exploring the thermal behaviour of the solvated structures of nifedipine
Source: Acta Crystallogr B Struct Sci Cryst Eng Mater. 2023 Mar 9;79(Pt 2):164–75. doi: 10.1107/S2052520623001282 (PMC10088478; doi:10.1107/S2052520623001282)
Supplement: Supplementary file 10 [file b-79-00164-nif_thf_100ksup10.hkl]

data_nif_thf_100k                                                               
_shelx_title ' nif_thf_100k_a.res in P2(1)/c'                                   
_shelx_refln_list_code          4                                               
_shelx_F_calc_maximum      158.15                                               
_exptl_crystal_F_000       808.00                                               
_reflns_d_resolution_high  0.6995                                               
                                                                                
loop_                                                                           
 _space_group_symop_operation_xyz                                               
 'x, y, z'                                                                      
 '-x, y+1/2, -z+1/2'                                                            
 '-x, -y, -z'                                                                   
 'x, -y-1/2, z-1/2'                                                             
                                                                                
_cell_length_a    13.9233                                                       
_cell_length_b     9.1421                                                       
_cell_length_c    14.5374                                                       
_cell_angle_alpha  90.000                                                       
_cell_angle_beta   96.280                                                       
_cell_angle_gamma  90.000                                                       
                                                                                
_shelx_F_squared_multiplier     1.000                                           
                                                                                
loop_                                                                           
 _refln_index_h                                                                 
 _refln_index_k                                                                 
 _refln_index_l                                                                 
 _refln_F_squared_calc                                                          
 _refln_F_squared_meas                                                          
 _refln_F_squared_sigma                                                         
 _refln_observed_status                                                         
   1   0   0       1822.04       1594.35        48.81 o                         
   2   0   0       1166.34       1163.00        10.70 o                         
   3   0   0       4308.57       4296.51        39.05 o                         
   4   0   0       2374.43       2512.97        23.96 o                         
   5   0   0       1903.27       1752.82        16.94 o                         
   6   0   0       2282.51       2524.63        33.06 o                         
   7   0   0          4.81          6.41         0.75 o                         
   8   0   0       1641.71       1782.71        21.36 o                         
   9   0   0       4239.85       4361.83        53.56 o                         
  10   0   0        820.27        816.16        13.00 o                         
  11   0   0        132.16        138.27         2.96 o                         
  12   0   0       1995.43       1943.46        25.30 o                         
  13   0   0        468.49        502.50         8.29 o                         
  14   0   0       1713.77       1727.75        24.22 o                         
  15   0   0       1423.71       1388.40        20.06 o                         
  16   0   0          2.82          2.87         1.81 o                         
  17   0   0          1.07          3.72         1.78 o                         
  18   0   0         25.37         28.90         3.46 o                         
  19   0   0          2.53          7.41         2.62 o                         
   1   1   0      10441.13      10096.98        66.07 o                         
   2   1   0          4.90          8.33         0.29 o                         
   3   1   0       1982.60       2045.77        12.60 o                         
   4   1   0        208.39        223.73         1.95 o                         
   5   1   0       1901.55       2021.68        15.70 o                         
   6   1   0       1771.86       1934.62        15.04 o                         
   7   1   0        128.12        153.19         1.94 o                         
   8   1   0        167.03        214.40         2.25 o                         
   9   1   0        240.34        255.18         2.69 o                         
  10   1   0        403.86        405.59         3.84 o                         
  11   1   0        341.46        346.02         3.77 o                         
  12   1   0         20.77         20.65         1.04 o                         
  13   1   0       2767.27       2644.75        25.38 o                         
  14   1   0        100.17         87.29         2.05 o                         
  15   1   0         65.18         72.24         2.19 o                         
  16   1   0        165.11        151.14         3.64 o                         
  17   1   0          7.54          6.09         1.48 o                         
  18   1   0         36.21         41.60         2.57 o                         
  19   1   0        172.72        173.65         5.12 o                         
   0   2   0       3228.88       3210.95        29.29 o                         
   1   2   0       9534.36       9538.00        61.43 o                         
   2   2   0       2007.27       1998.42        13.21 o                         
   3   2   0      14864.27      14702.66        98.12 o                         
   4   2   0        971.13       1096.74         7.78 o                         
   5   2   0        653.46        699.94         5.38 o                         
   6   2   0        313.33        362.86         3.20 o                         
   7   2   0        580.49        525.16         4.65 o                         
   8   2   0        234.45        270.85         2.76 o                         
   9   2   0          2.40          0.39         0.47 o                         
  10   2   0       1151.61       1173.65         9.88 o                         
  11   2   0        438.70        465.06         4.45 o                         
  12   2   0         64.87         52.50         1.38 o                         
  13   2   0         14.41         14.06         1.00 o                         
  14   2   0         42.12         44.89         1.76 o                         
  15   2   0         55.19         44.20         1.78 o                         
  16   2   0          0.06          1.61         1.35 o                         
  17   2   0         25.66         30.57         2.20 o                         
  18   2   0          0.16          2.97         1.57 o                         
  19   2   0         10.97         16.04         2.15 o                         
   1   3   0       3796.12       3694.11        26.91 o                         
   2   3   0       1716.45       1832.65        13.32 o                         
   3   3   0        300.64        306.89         2.64 o                         
   4   3   0      11132.54      11546.19        87.87 o                         
   5   3   0       2673.10       2875.76        22.17 o                         
   6   3   0         68.50         63.81         0.97 o                         
   7   3   0         36.34         42.85         1.08 o                         
   8   3   0         52.11         41.28         0.90 o                         
   9   3   0        506.61        538.14         5.15 o                         
  10   3   0          4.48         13.90         0.78 o                         
  11   3   0        159.46        153.29         2.15 o                         
  12   3   0         93.65         91.09         1.77 o                         
  13   3   0          0.60         -0.56         0.67 o                         
  14   3   0        128.02        131.28         2.54 o                         
  15   3   0         82.31         94.43         2.51 o                         
  16   3   0          0.97          1.97         1.22 o                         
  17   3   0        129.75        125.11         3.99 o                         
  18   3   0          6.07         11.08         1.74 o                         
  19   3   0        200.93        214.49         5.50 o                         
   0   4   0         20.06         17.72         0.82 o                         
   1   4   0        576.70        631.61         5.54 o                         
   2   4   0        225.22        237.85         2.50 o                         
   3   4   0        995.58       1052.43         8.75 o                         
   4   4   0        220.86        201.86         2.07 o                         
   5   4   0         43.83         54.24         0.92 o                         
   6   4   0        999.25       1044.47         8.75 o                         
   7   4   0         30.90         30.10         0.90 o                         
   8   4   0        107.50        133.44         1.81 o                         
   9   4   0        101.23        119.03         1.70 o                         
  10   4   0         43.57         39.66         1.08 o                         
  11   4   0        188.12        198.51         2.62 o                         
  12   4   0          0.49          0.45         0.71 o                         
  13   4   0        165.70        160.03         2.57 o                         
  14   4   0        140.92        138.80         2.62 o                         
  15   4   0         20.65         20.36         1.40 o                         
  16   4   0         20.83         21.85         1.73 o                         
  17   4   0        132.15        147.25         5.52 o                         
  18   4   0          0.41          2.24         1.64 o                         
   1   5   0          1.24         -0.25         0.37 o                         
   2   5   0         21.16         17.86         0.63 o                         
   3   5   0        267.77        290.51         2.80 o                         
   4   5   0       1151.63       1070.28         8.68 o                         
   5   5   0         10.39         15.35         0.58 o                         
   6   5   0        697.17        710.23         6.13 o                         
   7   5   0       2086.56       2146.72        18.48 o                         
   8   5   0          6.16          4.65         0.56 o                         
   9   5   0          2.70         -0.56         0.56 o                         
  10   5   0         31.79         39.60         1.37 o                         
  11   5   0        179.48        155.63         2.39 o                         
  12   5   0        208.34        209.39         2.98 o                         
  13   5   0        341.21        327.06         4.23 o                         
  14   5   0          5.56          9.23         1.06 o                         
  15   5   0          0.29         -0.98         1.08 o                         
  16   5   0         15.48         17.43         1.91 o                         
  17   5   0          4.62          5.45         1.94 o                         
  18   5   0          3.58          2.97         1.98 o                         
   0   6   0        392.36        332.68         4.98 o                         
   1   6   0         96.69        103.61         1.67 o                         
   2   6   0         73.37         84.60         1.41 o                         
   3   6   0        726.26        748.08         6.74 o                         
   4   6   0        598.32        588.48         5.18 o                         
   5   6   0          0.55          1.01         0.38 o                         
   6   6   0         31.60         37.59         0.94 o                         
   7   6   0          5.64          3.43         0.56 o                         
   8   6   0        397.19        351.83         3.72 o                         
   9   6   0          4.48         19.84         2.17 o                         
  10   6   0        265.71        232.53         2.98 o                         
  11   6   0          0.94          0.42         0.70 o                         
  12   6   0        273.13        274.37         3.89 o                         
  13   6   0         18.77         17.90         1.54 o                         
  14   6   0         10.39         15.12         1.34 o                         
  15   6   0          0.03          1.75         1.20 o                         
  16   6   0        148.53        148.71         6.73 o                         
  17   6   0         10.10          5.54         1.86 o                         
   1   7   0         80.65         63.41         1.44 o                         
   2   7   0        137.64        135.06         2.03 o                         
   3   7   0        264.43        242.21         2.66 o                         
   4   7   0        222.82        206.67         2.42 o                         
   5   7   0        404.08        399.85         4.01 o                         
   6   7   0          0.36          0.15         0.47 o                         
   7   7   0         38.79         34.56         1.30 o                         
   8   7   0        140.07        115.86         1.97 o                         
   9   7   0         51.09         53.20         1.63 o                         
  10   7   0         54.37         46.37         1.57 o                         
  11   7   0         70.91         74.75         1.97 o                         
  12   7   0          8.64          6.48         1.12 o                         
  13   7   0        207.64        203.87         5.36 o                         
  14   7   0        173.03        187.75         4.20 o                         
  15   7   0         22.34         22.92         2.14 o                         
  16   7   0          4.14          2.76         1.65 o                         
   0   8   0       1722.52       1702.79        25.30 o                         
   1   8   0         63.30         65.84         1.57 o                         
   2   8   0       1031.94       1014.95        10.09 o                         
   3   8   0         52.11         55.79         1.51 o                         
   4   8   0        216.59        222.77         3.10 o                         
   5   8   0         64.71         69.90         2.33 o                         
   6   8   0        310.09        290.25         4.15 o                         
   7   8   0        298.67        340.84         4.80 o                         
   8   8   0         54.26         57.68         1.98 o                         
   9   8   0          1.77          4.59         1.17 o                         
  10   8   0         30.89         29.50         1.84 o                         
  11   8   0        195.84        204.23         3.97 o                         
  12   8   0         42.99         39.51         2.37 o                         
  13   8   0        160.78        167.12         4.35 o                         
  14   8   0         68.55         71.97         3.24 o                         
  15   8   0         18.96         26.83         2.84 o                         
   1   9   0        152.79        142.44         2.95 o                         
   2   9   0          4.42          2.35         0.98 o                         
   3   9   0        228.06        227.56         3.76 o                         
   4   9   0         18.68         15.47         1.40 o                         
   5   9   0         38.52         33.50         1.62 o                         
   6   9   0          3.46          4.96         1.04 o                         
   7   9   0         37.76         41.69         1.97 o                         
   8   9   0         11.45         10.62         1.45 o                         
   9   9   0          0.39          1.74         1.38 o                         
  10   9   0         17.49         12.50         1.79 o                         
  11   9   0         11.73         10.33         1.98 o                         
  12   9   0          9.89         16.33         2.15 o                         
  13   9   0         96.19         99.17         4.28 o                         
  14   9   0         94.22         94.71         4.29 o                         
   0  10   0          0.00          0.59         1.53 o                         
   1  10   0        119.49        119.83         2.93 o                         
   2  10   0          0.33         -0.88         1.03 o                         
   3  10   0        403.38        397.92         5.56 o                         
   4  10   0         36.93         38.52         1.83 o                         
   5  10   0         27.56         23.41         1.59 o                         
   6  10   0          3.38          2.60         1.15 o                         
   7  10   0          1.30          0.96         1.29 o                         
   8  10   0        124.04        137.43         4.49 o                         
   9  10   0        139.52        152.62         4.40 o                         
  10  10   0         80.69         75.27         3.49 o                         
  11  10   0        386.48        404.90         8.47 o                         
  12  10   0        121.54        122.50         4.63 o                         
   1  11   0        438.00        457.81         7.54 o                         
   2  11   0        636.50        651.48        10.00 o                         
   3  11   0        693.25        730.16        10.62 o                         
   4  11   0        224.87        220.92         4.80 o                         
   5  11   0         60.20         60.36         2.86 o                         
   6  11   0        222.35        240.68         5.27 o                         
   7  11   0        231.36        232.20         5.45 o                         
   8  11   0          1.94          3.93         1.83 o                         
   9  11   0        364.25        393.95         7.94 o                         
  10  11   0        244.85        264.38         7.23 o                         
   0  12   0          1.88          0.24         2.35 o                         
   1  12   0          3.76          1.61         1.86 o                         
   2  12   0        105.36         91.81         3.98 o                         
   3  12   0          1.16          1.94         1.66 o                         
   4  12   0        258.30        255.19         5.63 o                         
   5  12   0         13.11          9.49         2.10 o                         
   6  12   0         10.47          6.87         2.15 o                         
   7  12   0          7.98          2.18         1.94 o                         
   1  13   0          3.41          0.35         1.77 o                         
 -19   1   1         66.52         71.75         3.73 o                         
 -18   1   1          7.78          7.41         1.97 o                         
 -17   1   1         20.97         21.50         2.20 o                         
 -16   1   1         35.61         31.78         2.12 o                         
 -15   1   1        116.04        114.60         3.34 o                         
 -14   1   1          9.15          8.84         0.99 o                         
 -13   1   1        190.69        190.67         2.69 o                         
 -12   1   1         18.46         20.59         0.97 o                         
 -11   1   1       1083.08       1045.16         9.09 o                         
 -10   1   1          1.19          1.08         0.48 o                         
  -9   1   1        357.99        351.52         3.55 o                         
  -8   1   1          0.31         -0.23         0.36 o                         
  -7   1   1         78.64         87.25         1.15 o                         
  -6   1   1         98.76        104.62         1.23 o                         
  -5   1   1        278.24        257.47         2.30 o                         
  -4   1   1       7088.83       7168.17        46.06 o                         
  -3   1   1      19318.79      19200.37       119.35 o                         
  -2   1   1        321.82        321.75         2.19 o                         
  -1   1   1        266.85        269.13         1.83 o                         
   0   1   1       2976.95       2911.49        16.99 o                         
   1   1   1       2161.59       2072.21        14.14 o                         
   2   1   1       1437.84       1424.02         9.63 o                         
   3   1   1       4748.81       4773.42        30.13 o                         
   4   1   1          4.60          9.12         0.33 o                         
   5   1   1        140.26        103.94         1.13 o                         
   6   1   1       3271.00       3511.32        26.44 o                         
   7   1   1       1542.77       1537.32        11.97 o                         
   8   1   1         60.73         82.79         1.25 o                         
   9   1   1        419.80        389.57         4.06 o                         
  10   1   1        118.13        112.12         1.68 o                         
  11   1   1       1841.13       1811.45        16.03 o                         
  12   1   1        321.86        310.87         3.91 o                         
  13   1   1         50.62         44.58         1.56 o                         
  14   1   1        253.57        231.86         3.49 o                         
  15   1   1        179.38        181.20         3.30 o                         
  16   1   1         30.94         31.01         1.80 o                         
  17   1   1         28.19         22.09         1.80 o                         
  18   1   1         36.55         32.85         2.61 o                         
  19   1   1         88.97         87.63         3.65 o                         
 -19   2   1          0.00          3.70         1.90 o                         
 -18   2   1         17.06         13.28         2.53 o                         
 -17   2   1         79.97         75.86         3.43 o                         
 -16   2   1         42.81         45.48         2.69 o                         
 -15   2   1         47.15         50.44         1.95 o                         
 -14   2   1        151.26        145.75         3.02 o                         
 -13   2   1        198.21        192.39         2.83 o                         
 -12   2   1        308.16        285.34         3.45 o                         
 -11   2   1         33.23         35.16         1.13 o                         
 -10   2   1        529.88        535.83         4.94 o                         
  -9   2   1        126.51        156.31         1.99 o                         
  -8   2   1        760.81        779.43         6.56 o                         
  -7   2   1       1539.20       1688.32        13.15 o                         
  -6   2   1          6.62          9.97         0.45 o                         
  -5   2   1       3516.70       3610.24        27.58 o                         
  -4   2   1        114.06        119.17         1.24 o                         
  -3   2   1      25010.63      24835.61       172.23 o                         
  -2   2   1      10966.36      11156.42        70.49 o                         
  -1   2   1          0.06          0.51         0.16 o                         
   0   2   1       6138.34       5970.01        37.62 o                         
   1   2   1       5139.35       5231.22        34.93 o                         
   2   2   1       7022.08       7332.10        47.97 o                         
   3   2   1       4059.16       3967.66        31.11 o                         
   4   2   1        132.42        152.08         1.64 o                         
   5   2   1        587.68        524.84         4.39 o                         
   6   2   1       1055.31       1167.85         8.75 o                         
   7   2   1       2286.46       2551.12        19.40 o                         
   8   2   1       1001.63        966.99         8.11 o                         
   9   2   1        544.67        557.42         5.08 o                         
  10   2   1         36.52         28.88         1.10 o                         
  11   2   1         67.67         68.51         1.46 o                         
  12   2   1         74.82         75.27         1.66 o                         
  13   2   1        268.23        265.16         3.63 o                         
  14   2   1        100.77        102.71         2.26 o                         
  15   2   1         65.09         62.39         2.12 o                         
  16   2   1         37.50         39.72         2.05 o                         
  17   2   1         10.98          9.67         1.51 o                         
  18   2   1          7.97          6.98         1.75 o                         
  19   2   1         33.42         36.76         2.57 o                         
 -19   3   1          5.68          6.74         1.86 o                         
 -18   3   1        213.68        227.40         5.56 o                         
 -17   3   1         27.89         25.70         2.19 o                         
 -16   3   1        435.33        442.51         6.69 o                         
 -15   3   1          7.55          6.95         1.07 o                         
 -14   3   1         65.75         58.33         1.84 o                         
 -13   3   1        372.00        365.29         4.59 o                         
 -12   3   1         81.29         96.17         1.87 o                         
 -11   3   1         72.12         70.44         1.72 o                         
 -10   3   1        260.73        235.26         2.85 o                         
  -9   3   1         30.17         46.30         1.17 o                         
  -8   3   1          7.47          9.60         0.50 o                         
  -7   3   1         53.08         51.63         0.97 o                         
  -6   3   1        132.36        139.07         1.70 o                         
  -5   3   1       4137.88       4390.71        32.96 o                         
  -4   3   1       7049.36       7272.71        54.03 o                         
  -3   3   1        100.53        130.11         1.26 o                         
  -2   3   1       2138.12       1967.12        13.35 o                         
  -1   3   1          7.05          3.24         0.23 o                         
   0   3   1        114.47        121.57         1.15 o                         
   1   3   1       5441.42       5517.73        42.12 o                         
   2   3   1       2126.25       2121.29        16.81 o                         
   3   3   1          9.22         10.62         0.46 o                         
   4   3   1          1.77         -0.15         0.36 o                         
   5   3   1         22.34         31.72         0.89 o                         
   6   3   1        196.12        197.44         2.45 o                         
   7   3   1        363.37        342.42         3.34 o                         
   8   3   1        129.51        130.18         1.80 o                         
   9   3   1        513.84        574.40         5.18 o                         
  10   3   1        607.81        592.33         5.58 o                         
  11   3   1        569.24        551.45         5.34 o                         
  12   3   1         47.51         38.75         1.26 o                         
  13   3   1          8.73         15.33         1.01 o                         
  14   3   1        169.41        160.11         2.84 o                         
  15   3   1        120.64        115.15         2.74 o                         
  16   3   1        702.16        678.90         9.07 o                         
  17   3   1         12.34         10.38         1.66 o                         
  18   3   1          0.70          1.40         1.47 o                         
  19   3   1         65.02         67.62         3.28 o                         
 -18   4   1        152.60        149.79         4.46 o                         
 -17   4   1         99.86        114.73         4.12 o                         
 -16   4   1          0.80         -0.03         1.16 o                         
 -15   4   1         91.01         93.82         2.38 o                         
 -14   4   1         12.20         14.85         1.21 o                         
 -13   4   1         61.21         56.62         1.69 o                         
 -12   4   1         84.67         92.44         1.88 o                         
 -11   4   1        203.30        204.68         2.77 o                         
 -10   4   1        104.70        101.41         1.80 o                         
  -9   4   1        140.03        124.78         1.66 o                         
  -8   4   1        583.39        549.56         4.91 o                         
  -7   4   1       2197.02       2243.31        18.17 o                         
  -6   4   1       2396.31       2430.47        19.14 o                         
  -5   4   1        266.82        212.46         2.38 o                         
  -4   4   1        702.97        755.15         6.19 o                         
  -3   4   1       1413.60       1540.33        11.87 o                         
  -2   4   1       2827.43       2905.73        20.94 o                         
  -1   4   1        366.34        323.55         2.81 o                         
   0   4   1        596.21        583.75         4.91 o                         
   1   4   1       1765.56       1932.13        15.14 o                         
   2   4   1        196.35        195.31         2.08 o                         
   3   4   1          0.55          0.00         0.30 o                         
   4   4   1         63.62         74.13         1.08 o                         
   5   4   1        106.72        116.05         1.52 o                         
   6   4   1        303.18        358.17         3.55 o                         
   7   4   1        452.67        439.99         4.30 o                         
   8   4   1        168.53        179.84         2.61 o                         
   9   4   1        579.19        576.50         5.57 o                         
  10   4   1        298.29        242.15         3.01 o                         
  11   4   1         69.41         62.39         1.59 o                         
  12   4   1          4.38          2.99         0.71 o                         
  13   4   1          0.10          0.03         0.72 o                         
  14   4   1         30.62         27.79         1.47 o                         
  15   4   1         22.79         22.66         1.56 o                         
  16   4   1        141.21        149.20         3.69 o                         
  17   4   1         18.74         19.34         1.81 o                         
  18   4   1          8.50         10.79         1.79 o                         
 -18   5   1          0.57          0.55         2.54 o                         
 -17   5   1         11.15          5.45         1.97 o                         
 -16   5   1          4.37          3.35         1.28 o                         
 -15   5   1          1.35          2.03         1.03 o                         
 -14   5   1        150.71        149.36         3.63 o                         
 -13   5   1         60.27         61.27         1.83 o                         
 -12   5   1         19.59         24.43         1.21 o                         
 -11   5   1         19.07         14.87         0.95 o                         
 -10   5   1          0.49          1.22         0.67 o                         
  -9   5   1        231.30        214.44         2.62 o                         
  -8   5   1        149.72        191.15         2.37 o                         
  -7   5   1        176.66        189.64         2.28 o                         
  -6   5   1       1000.59       1081.39         9.41 o                         
  -5   5   1        615.11        575.04         4.94 o                         
  -4   5   1       1396.27       1438.44        11.16 o                         
  -3   5   1       1244.05       1262.47         9.52 o                         
  -2   5   1       1703.11       1655.82        12.72 o                         
  -1   5   1        563.66        573.87         5.08 o                         
   0   5   1        327.02        372.78         3.36 o                         
   1   5   1        233.81        269.46         2.45 o                         
   2   5   1        759.91        704.35         5.91 o                         
   3   5   1         79.11         60.12         0.92 o                         
   4   5   1        119.45        115.21         1.43 o                         
   5   5   1        206.16        230.93         2.38 o                         
   6   5   1         48.60         53.21         1.08 o                         
   7   5   1         67.74         75.09         1.43 o                         
   8   5   1          0.14          0.10         0.51 o                         
   9   5   1         73.24         63.45         1.47 o                         
  10   5   1        252.25        231.48         2.99 o                         
  11   5   1        386.82        360.68         4.20 o                         
  12   5   1         12.86         10.65         0.93 o                         
  13   5   1         72.21         69.14         1.94 o                         
  14   5   1        140.61        148.61         2.77 o                         
  15   5   1        200.20        221.08         3.88 o                         
  16   5   1         18.48         14.43         1.68 o                         
  17   5   1         90.11         95.70         3.49 o                         
  18   5   1          4.71          4.35         2.02 o                         
 -17   6   1         77.71         69.99         3.66 o                         
 -16   6   1        274.83        293.51         5.44 o                         
 -15   6   1         64.19         62.91         2.50 o                         
 -14   6   1          4.32          4.77         1.13 o                         
 -13   6   1         96.31         90.96         2.43 o                         
 -12   6   1         83.95         89.58         2.25 o                         
 -11   6   1          1.87          3.45         0.81 o                         
 -10   6   1          0.03          0.21         0.64 o                         
  -9   6   1          0.99          2.01         0.65 o                         
  -8   6   1        257.23        220.12         2.75 o                         
  -7   6   1        640.28        624.12         5.94 o                         
  -6   6   1         45.10         44.56         0.98 o                         
  -5   6   1        194.54        171.38         2.01 o                         
  -4   6   1        199.66        200.85         2.43 o                         
  -3   6   1        584.55        579.39         5.55 o                         
  -2   6   1        525.41        536.12         4.84 o                         
  -1   6   1         63.99         64.51         1.29 o                         
   0   6   1         74.86         82.10         1.30 o                         
   1   6   1        115.12        107.05         1.63 o                         
   2   6   1         19.03         31.00         0.89 o                         
   3   6   1          0.78          4.48         0.36 o                         
   4   6   1        864.78        952.99         7.73 o                         
   5   6   1        213.18        232.27         2.47 o                         
   6   6   1          9.88         13.36         0.61 o                         
   7   6   1        181.05        190.52         2.34 o                         
   8   6   1          8.10          8.99         0.72 o                         
   9   6   1         70.12         58.86         1.48 o                         
  10   6   1         13.45          9.09         0.82 o                         
  11   6   1        105.49        100.57         1.99 o                         
  12   6   1         40.69         39.74         1.50 o                         
  13   6   1         29.72         26.51         1.49 o                         
  14   6   1         29.25         34.29         1.69 o                         
  15   6   1         33.33         31.14         1.93 o                         
  16   6   1          0.96          3.37         1.58 o                         
  17   6   1         22.21         13.61         2.05 o                         
 -16   7   1         34.70         28.65         2.35 o                         
 -15   7   1         30.43         34.90         2.44 o                         
 -14   7   1         37.74         44.47         2.54 o                         
 -13   7   1          0.36         -1.13         1.13 o                         
 -12   7   1        345.79        332.74         4.98 o                         
 -11   7   1         14.19         12.68         1.14 o                         
 -10   7   1         30.09         41.55         1.99 o                         
  -9   7   1        196.12        180.69         2.76 o                         
  -8   7   1        314.39        321.11         4.35 o                         
  -7   7   1        441.92        452.69         4.83 o                         
  -6   7   1        318.97        304.81         3.62 o                         
  -5   7   1          0.25         -0.48         0.48 o                         
  -4   7   1          5.49          7.75         0.69 o                         
  -3   7   1       1106.72       1116.21        11.30 o                         
  -2   7   1          7.83          8.15         0.72 o                         
  -1   7   1         20.13         17.71         0.80 o                         
   0   7   1        228.49        227.64         3.13 o                         
   1   7   1        242.19        253.65         3.22 o                         
   2   7   1          0.01         -0.44         0.54 o                         
   3   7   1        287.54        277.14         2.93 o                         
   4   7   1         40.89         50.44         1.00 o                         
   5   7   1        278.91        267.59         2.79 o                         
   6   7   1        557.98        527.54         4.91 o                         
   7   7   1        148.77        142.19         1.84 o                         
   8   7   1          0.20          1.90         0.61 o                         
   9   7   1        164.08        162.76         2.61 o                         
  10   7   1          0.29         -0.05         0.77 o                         
  11   7   1          7.83          7.77         0.95 o                         
  12   7   1         15.82         20.71         1.50 o                         
  13   7   1          6.88          3.47         1.25 o                         
  14   7   1         32.68         31.44         2.05 o                         
  15   7   1        169.79        189.50         4.67 o                         
  16   7   1         30.12         30.22         2.44 o                         
 -15   8   1          4.45          7.88         1.94 o                         
 -14   8   1        290.82        313.92         6.23 o                         
 -13   8   1        248.06        265.43         5.55 o                         
 -12   8   1         13.92         12.29         1.65 o                         
 -11   8   1          0.88         -0.47         1.51 o                         
 -10   8   1         55.94         56.66         2.69 o                         
  -9   8   1        289.33        278.59         4.81 o                         
  -8   8   1        110.33         98.56         2.72 o                         
  -7   8   1        313.07        315.94         4.60 o                         
  -6   8   1         45.43         39.56         1.66 o                         
  -5   8   1        365.21        366.55         5.55 o                         
  -4   8   1         36.05         31.01         1.36 o                         
  -3   8   1        100.26         90.92         2.05 o                         
  -2   8   1          3.99          3.70         0.83 o                         
  -1   8   1          6.72          9.58         0.96 o                         
   0   8   1         26.64         23.89         1.26 o                         
   1   8   1         32.82         32.31         1.61 o                         
   2   8   1        418.75        412.20         4.89 o                         
   3   8   1         88.99         90.49         1.79 o                         
   4   8   1         72.82         71.23         1.87 o                         
   5   8   1       1079.20       1042.80        10.88 o                         
   6   8   1          0.13         -0.71         0.71 o                         
   7   8   1         21.81         13.00         1.08 o                         
   8   8   1         27.50         24.68         1.43 o                         
   9   8   1         13.32         10.31         1.32 o                         
  10   8   1         11.63         13.49         1.46 o                         
  11   8   1        292.49        320.15         5.76 o                         
  12   8   1         17.54         21.23         1.96 o                         
  13   8   1        129.90        129.32         4.28 o                         
  14   8   1          2.72          1.88         1.60 o                         
  15   8   1         44.94         43.57         2.95 o                         
 -14   9   1        229.57        230.61         6.21 o                         
 -13   9   1         21.41         26.60         3.08 o                         
 -12   9   1        512.32        563.48         9.97 o                         
 -11   9   1        310.70        314.28         6.41 o                         
 -10   9   1         12.01          6.86         1.81 o                         
  -9   9   1        107.27        105.50         3.77 o                         
  -8   9   1        299.70        283.95         5.39 o                         
  -7   9   1          3.53          0.93         1.20 o                         
  -6   9   1         46.83         42.03         1.94 o                         
  -5   9   1          1.92          0.96         0.94 o                         
  -4   9   1          3.21          3.62         0.99 o                         
  -3   9   1         28.51         23.89         1.42 o                         
  -2   9   1       1750.20       1729.97        17.99 o                         
  -1   9   1        214.34        214.01         3.73 o                         
   0   9   1       2287.90       2269.29        23.95 o                         
   1   9   1        232.14        229.78         3.89 o                         
   2   9   1        406.78        393.38         6.00 o                         
   3   9   1          4.64          1.90         0.99 o                         
   4   9   1        154.89        151.97         2.83 o                         
   5   9   1         26.40         28.35         1.53 o                         
   6   9   1         28.92         26.60         1.51 o                         
   7   9   1        311.09        303.19         4.76 o                         
   8   9   1        241.69        244.81         4.52 o                         
   9   9   1        259.90        265.84         5.09 o                         
  10   9   1          5.06          3.86         1.49 o                         
  11   9   1         15.89         17.34         1.95 o                         
  12   9   1        202.50        221.02         5.42 o                         
  13   9   1         66.08         71.77         3.45 o                         
  14   9   1          3.05          2.23         1.98 o                         
 -12  10   1         14.99         18.17         2.46 o                         
 -11  10   1          2.76          1.03         2.00 o                         
 -10  10   1         22.28         27.08         2.62 o                         
  -9  10   1         80.93         71.07         3.57 o                         
  -8  10   1          2.44          3.92         1.56 o                         
  -7  10   1         16.72         20.36         1.74 o                         
  -6  10   1         56.67         56.39         2.38 o                         
  -5  10   1        576.23        583.21         7.86 o                         
  -4  10   1        279.10        282.39         4.78 o                         
  -3  10   1         27.35         25.97         1.74 o                         
  -2  10   1          3.22          2.16         1.15 o                         
  -1  10   1         23.08         22.01         1.60 o                         
   0  10   1        105.36        102.14         2.73 o                         
   1  10   1        120.15        109.41         2.82 o                         
   2  10   1        383.44        395.60         5.76 o                         
   3  10   1          6.78          6.47         1.25 o                         
   4  10   1         89.31         95.96         2.60 o                         
   5  10   1         15.50         18.77         1.47 o                         
   6  10   1         13.56          8.69         1.28 o                         
   7  10   1          8.29          9.96         1.43 o                         
   8  10   1         46.91         50.81         2.47 o                         
   9  10   1        158.57        170.57         4.35 o                         
  10  10   1          1.27          2.12         1.94 o                         
  11  10   1         67.35         65.04         3.65 o                         
  12  10   1          6.75          3.60         1.92 o                         
 -10  11   1          4.29          5.05         1.96 o                         
  -9  11   1         61.26         60.69         3.44 o                         
  -8  11   1         14.00         11.80         2.11 o                         
  -7  11   1         37.52         38.11         2.50 o                         
  -6  11   1         20.69         22.87         2.14 o                         
  -5  11   1        266.26        282.33         5.36 o                         
  -4  11   1        132.40        131.29         4.24 o                         
  -3  11   1        116.79        104.33         3.55 o                         
  -2  11   1         28.00         28.13         2.01 o                         
  -1  11   1         59.80         56.38         2.54 o                         
   0  11   1        224.63        231.63         4.60 o                         
   1  11   1         32.47         30.71         2.20 o                         
   2  11   1         88.84         91.31         3.06 o                         
   3  11   1         14.73         14.87         1.74 o                         
   4  11   1         68.14         64.08         2.90 o                         
   5  11   1          3.59          0.93         1.57 o                         
   6  11   1          0.21         -0.84         1.62 o                         
   7  11   1         20.38         23.73         2.45 o                         
   8  11   1         47.23         45.47         2.94 o                         
   9  11   1         11.39         11.10         3.45 o                         
  10  11   1          2.52          3.28         2.42 o                         
  -7  12   1         73.33         66.75         3.66 o                         
  -6  12   1          0.06         -1.00         1.77 o                         
  -5  12   1         73.02         72.55         3.72 o                         
  -4  12   1          6.66          7.30         1.97 o                         
  -3  12   1         27.33         24.71         2.31 o                         
  -2  12   1          3.43          3.53         1.74 o                         
  -1  12   1        337.27        331.54         6.77 o                         
   0  12   1          2.07          0.79         1.67 o                         
   1  12   1          7.26          2.70         1.71 o                         
   2  12   1         35.84         34.96         2.45 o                         
   3  12   1        277.83        264.10         6.15 o                         
   4  12   1         26.38         31.49         2.50 o                         
   5  12   1          7.73          5.90         1.82 o                         
   6  12   1         30.63         31.35         2.74 o                         
   7  12   1         27.86         20.92         2.56 o                         
  -1  13   1        252.60        252.53         6.42 o                         
   0  13   1        153.64        141.54         4.71 o                         
   1  13   1         18.67         17.10         2.42 o                         
 -19   0   2          5.61          8.90         2.76 o                         
 -18   0   2         26.37         32.43         3.50 o                         
 -17   0   2         50.56         50.66         4.72 o                         
 -16   0   2        144.62        145.40         5.87 o                         
 -15   0   2        256.86        258.61         6.61 o                         
 -14   0   2          0.13          1.85         1.32 o                         
 -13   0   2        713.84        698.51        14.68 o                         
 -12   0   2         16.33         13.71         1.17 o                         
 -11   0   2        569.63        602.94         9.04 o                         
 -10   0   2         12.31          8.35         0.90 o                         
  -9   0   2        133.97        144.02         2.64 o                         
  -8   0   2       1344.35       1371.63        14.42 o                         
  -7   0   2        332.12        371.21         5.04 o                         
  -6   0   2        372.23        398.22         4.44 o                         
  -5   0   2          3.17          1.93         0.47 o                         
  -4   0   2      12208.85      12131.37       110.15 o                         
  -3   0   2      21515.85      20835.61       218.89 o                         
  -2   0   2       4182.08       4232.43        43.55 o                         
  -1   0   2      11259.34      10801.88        94.83 o                         
   0   0   2       2795.51       2712.18        25.66 o                         
   1   0   2       1162.88       1166.32        10.02 o                         
   2   0   2       9295.49       8473.70        67.96 o                         
   3   0   2        279.93        260.63         2.80 o                         
   4   0   2        381.44        289.91         3.21 o                         
   5   0   2       1601.27       1601.82        16.88 o                         
   6   0   2        321.68        370.22         4.56 o                         
   7   0   2        456.74        429.41         6.99 o                         
   8   0   2       3394.88       3656.90        47.86 o                         
   9   0   2       1345.05       1410.89        18.19 o                         
  10   0   2        377.88        452.07         6.43 o                         
  11   0   2        959.86        955.97        13.20 o                         
  12   0   2         39.04         44.02         2.12 o                         
  13   0   2          3.68          0.69         1.18 o                         
  14   0   2        204.30        204.87         4.68 o                         
  15   0   2         25.11         21.49         1.89 o                         
  16   0   2          3.47          1.63         2.87 o                         
  17   0   2         15.52         19.58         2.51 o                         
  18   0   2        279.09        273.32         7.57 o                         
  19   0   2         13.39         15.30         2.72 o                         
 -19   1   2          1.47          2.51         1.73 o                         
 -18   1   2          7.46          7.89         1.83 o                         
 -17   1   2          3.78          2.20         1.56 o                         
 -16   1   2        241.07        258.50         5.55 o                         
 -15   1   2          0.88          1.95         1.06 o                         
 -14   1   2        350.98        343.36         4.72 o                         
 -13   1   2        185.86        177.61         2.67 o                         
 -12   1   2         10.04         10.69         0.81 o                         
 -11   1   2         61.31         67.09         1.45 o                         
 -10   1   2         54.56         60.02         1.42 o                         
  -9   1   2         52.81         53.50         1.32 o                         
  -8   1   2        522.35        510.90         4.63 o                         
  -7   1   2        235.72        304.16         3.61 o                         
  -6   1   2       1146.88       1129.29         8.73 o                         
  -5   1   2       2854.86       2731.89        19.76 o                         
  -4   1   2       1255.40       1247.50         8.36 o                         
  -3   1   2        692.43        703.03         4.43 o                         
  -2   1   2       1685.36       1699.64        10.34 o                         
  -1   1   2       4842.02       4945.36        32.31 o                         
   0   1   2       1049.75       1067.05         6.87 o                         
   1   1   2        122.20        120.99         1.13 o                         
   2   1   2       5710.62       5555.92        37.01 o                         
   3   1   2         58.12         54.43         0.67 o                         
   4   1   2       1263.11       1229.03         9.20 o                         
   5   1   2         27.54         24.94         0.59 o                         
   6   1   2        551.72        535.89         4.31 o                         
   7   1   2        113.66        128.49         1.61 o                         
   8   1   2       1585.90       1595.12        13.87 o                         
   9   1   2         35.73         30.59         1.10 o                         
  10   1   2        200.65        189.05         2.51 o                         
  11   1   2         41.04         49.57         1.37 o                         
  12   1   2        480.36        416.51         4.95 o                         
  13   1   2         89.58         72.28         2.02 o                         
  14   1   2        183.48        165.53         2.95 o                         
  15   1   2         44.35         37.91         1.64 o                         
  16   1   2        253.09        234.36         4.32 o                         
  17   1   2        224.84        221.29         4.69 o                         
  18   1   2          5.28          5.28         1.57 o                         
  19   1   2         56.54         57.94         2.92 o                         
 -19   2   2         52.12         62.77         3.32 o                         
 -18   2   2         18.64         20.63         2.23 o                         
 -17   2   2        357.10        361.89         8.13 o                         
 -16   2   2        177.05        172.15         4.50 o                         
 -15   2   2        433.62        421.02         5.89 o                         
 -14   2   2        844.33        831.63         9.26 o                         
 -13   2   2          4.59          5.00         0.86 o                         
 -12   2   2        951.66        933.07         9.01 o                         
 -11   2   2        140.87        154.16         2.21 o                         
 -10   2   2        208.09        203.46         2.59 o                         
  -9   2   2        121.04         93.94         1.72 o                         
  -8   2   2          2.02          1.97         0.45 o                         
  -7   2   2       3809.26       3995.85        29.51 o                         
  -6   2   2        945.36       1065.98         8.50 o                         
  -5   2   2        613.24        617.48         4.86 o                         
  -4   2   2          7.97         18.16         0.47 o                         
  -3   2   2         42.71         14.80         0.39 o                         
  -2   2   2      11460.14      11456.88        76.33 o                         
  -1   2   2       6094.34       5872.55        38.41 o                         
   0   2   2       4848.08       4644.30        27.09 o                         
   1   2   2       1898.16       1744.16        11.04 o                         
   2   2   2        533.97        574.09         4.12 o                         
   3   2   2       2126.56       2077.96        18.02 o                         
   4   2   2          0.00          0.92         0.29 o                         
   5   2   2          0.69          0.63         0.31 o                         
   6   2   2       2549.35       2808.35        21.31 o                         
   7   2   2       1655.09       1783.01        14.84 o                         
   8   2   2        277.94        263.63         2.63 o                         
   9   2   2        956.80        904.57         7.96 o                         
  10   2   2         78.51         63.61         1.38 o                         
  11   2   2        606.78        572.47         5.98 o                         
  12   2   2        491.11        517.42         6.26 o                         
  13   2   2         50.17         45.98         1.63 o                         
  14   2   2         89.77         86.27         2.18 o                         
  15   2   2         42.31         36.44         1.62 o                         
  16   2   2         11.25          9.13         1.37 o                         
  17   2   2         14.29         17.31         1.67 o                         
  18   2   2         22.62         21.29         1.99 o                         
  19   2   2        336.18        343.37         7.16 o                         
 -19   3   2         33.39         39.99         3.16 o                         
 -18   3   2         36.22         38.87         2.63 o                         
 -17   3   2        116.87        116.59         3.88 o                         
 -16   3   2          3.43          3.25         1.31 o                         
 -15   3   2        212.66        206.70         3.44 o                         
 -14   3   2          6.56          5.21         1.06 o                         
 -13   3   2        235.56        233.93         3.30 o                         
 -12   3   2        331.38        311.83         3.78 o                         
 -11   3   2         64.65         65.18         1.48 o                         
 -10   3   2        195.59        211.25         2.62 o                         
  -9   3   2        174.06        175.48         2.04 o                         
  -8   3   2          0.08          2.99         0.45 o                         
  -7   3   2       1390.90       1380.72        10.52 o                         
  -6   3   2        525.72        554.47         4.48 o                         
  -5   3   2        404.97        489.75         4.00 o                         
  -4   3   2        814.65        776.49         6.21 o                         
  -3   3   2         85.22         91.62         0.94 o                         
  -2   3   2         20.74         19.59         0.50 o                         
  -1   3   2       3204.76       3445.10        24.05 o                         
   0   3   2         53.13         47.87         0.63 o                         
   1   3   2       3568.98       3548.49        28.79 o                         
   2   3   2        704.37        723.17         6.22 o                         
   3   3   2       2151.51       2308.79        18.53 o                         
   4   3   2        660.77        753.59         7.24 o                         
   5   3   2          2.73          5.97         0.47 o                         
   6   3   2        346.31        334.91         3.89 o                         
   7   3   2         34.48         31.15         0.98 o                         
   8   3   2        184.51        167.59         2.10 o                         
   9   3   2         93.68         88.09         1.44 o                         
  10   3   2        348.42        363.84         3.78 o                         
  11   3   2        291.32        241.78         3.33 o                         
  12   3   2         28.15         36.70         1.24 o                         
  13   3   2         83.53         59.83         1.86 o                         
  14   3   2        139.46        129.64         2.58 o                         
  15   3   2         18.53         17.84         1.37 o                         
  16   3   2        103.71        101.62         2.93 o                         
  17   3   2         12.73         11.68         1.52 o                         
  18   3   2         30.48         32.12         2.39 o                         
 -18   4   2         92.18         97.85         4.35 o                         
 -17   4   2         57.02         58.63         3.04 o                         
 -16   4   2          5.00          7.91         1.56 o                         
 -15   4   2         87.04         98.94         2.48 o                         
 -14   4   2          3.57          1.06         1.03 o                         
 -13   4   2         48.98         61.50         1.78 o                         
 -12   4   2        206.89        223.35         3.15 o                         
 -11   4   2        658.79        567.76         5.87 o                         
 -10   4   2         38.76         40.86         1.16 o                         
  -9   4   2        206.23        204.04         2.55 o                         
  -8   4   2        200.58        218.92         2.41 o                         
  -7   4   2         87.86         87.62         1.35 o                         
  -6   4   2        139.93        170.32         1.96 o                         
  -5   4   2       2651.49       2899.39        22.57 o                         
  -4   4   2         45.53         37.37         0.81 o                         
  -3   4   2       3252.37       3364.11        24.24 o                         
  -2   4   2       1319.79       1416.83        10.23 o                         
  -1   4   2         19.28         47.70         0.71 o                         
   0   4   2         64.08         52.32         1.19 o                         
   1   4   2        218.74        247.70         2.39 o                         
   2   4   2        318.74        352.86         3.43 o                         
   3   4   2       1672.10       1675.24        13.66 o                         
   4   4   2       4629.84       5218.24        41.16 o                         
   5   4   2         32.90         40.79         1.23 o                         
   6   4   2         26.17         39.12         1.04 o                         
   7   4   2          1.03          0.65         0.48 o                         
   8   4   2          7.30         14.16         0.72 o                         
   9   4   2        200.44        187.64         2.34 o                         
  10   4   2        257.67        210.37         2.75 o                         
  11   4   2        149.19        177.12         2.46 o                         
  12   4   2        416.72        411.73         4.56 o                         
  13   4   2          0.31         -0.11         0.79 o                         
  14   4   2          7.57         14.99         1.20 o                         
  15   4   2          6.90          9.20         1.24 o                         
  16   4   2        127.34        155.37         3.65 o                         
  17   4   2          6.44          5.30         1.47 o                         
  18   4   2         48.59         51.27         2.88 o                         
 -18   5   2        153.49        145.62         5.02 o                         
 -17   5   2         80.13         84.34         3.96 o                         
 -16   5   2         47.23         56.11         3.23 o                         
 -15   5   2          1.17          2.70         1.07 o                         
 -14   5   2         45.42         46.61         1.81 o                         
 -13   5   2         17.29         21.49         1.32 o                         
 -12   5   2          3.52          6.73         0.94 o                         
 -11   5   2        254.09        292.56         3.72 o                         
 -10   5   2       1105.52       1158.05        10.41 o                         
  -9   5   2        745.37        712.44         6.64 o                         
  -8   5   2       1535.47       1598.41        13.14 o                         
  -7   5   2        724.63        716.52         6.58 o                         
  -6   5   2         21.14         24.17         0.82 o                         
  -5   5   2         14.10         17.97         0.67 o                         
  -4   5   2        403.71        419.08         3.67 o                         
  -3   5   2        174.44        190.83         1.96 o                         
  -2   5   2         14.55         23.38         0.63 o                         
  -1   5   2        642.05        700.81         5.97 o                         
   0   5   2          7.53         10.44         0.65 o                         
   1   5   2        841.25        927.01         8.19 o                         
   2   5   2        428.18        472.79         4.35 o                         
   3   5   2         32.36         50.20         0.87 o                         
   4   5   2        584.08        596.01         5.04 o                         
   5   5   2        226.16        229.79         2.45 o                         
   6   5   2          1.05          0.24         0.47 o                         
   7   5   2        190.10        188.89         2.32 o                         
   8   5   2        668.50        672.43         6.30 o                         
   9   5   2         22.99         26.09         1.09 o                         
  10   5   2        335.52        301.86         3.45 o                         
  11   5   2         40.08         31.97         1.21 o                         
  12   5   2          0.77          1.21         0.74 o                         
  13   5   2        389.51        405.15         4.52 o                         
  14   5   2         77.64         76.44         2.24 o                         
  15   5   2         80.64         90.57         2.68 o                         
  16   5   2          0.16          0.20         1.27 o                         
  17   5   2          1.62         -0.08         1.48 o                         
 -17   6   2         71.22         81.94         3.67 o                         
 -16   6   2        182.11        195.52         4.44 o                         
 -15   6   2         21.17         23.11         1.86 o                         
 -14   6   2         32.62         35.37         1.78 o                         
 -13   6   2          9.32          7.93         1.18 o                         
 -12   6   2        166.93        149.88         2.91 o                         
 -11   6   2        125.65        120.51         2.50 o                         
 -10   6   2        860.58        795.51         8.29 o                         
  -9   6   2        211.72        256.19         3.28 o                         
  -8   6   2        100.98        103.41         1.85 o                         
  -7   6   2       1547.71       1403.98        13.07 o                         
  -6   6   2         79.65         86.05         1.47 o                         
  -5   6   2       1643.25       1717.63        13.97 o                         
  -4   6   2         85.33         93.32         1.32 o                         
  -3   6   2         82.98         73.04         1.33 o                         
  -2   6   2        352.15        394.07         4.15 o                         
  -1   6   2          3.48          4.22         0.50 o                         
   0   6   2        108.49        115.13         1.51 o                         
   1   6   2         17.90         22.38         0.62 o                         
   2   6   2         33.52         43.12         0.87 o                         
   3   6   2         39.26         37.51         0.79 o                         
   4   6   2          0.04          0.33         0.38 o                         
   5   6   2          3.18          6.54         0.52 o                         
   6   6   2          0.08          0.76         0.47 o                         
   7   6   2        304.17        279.60         3.09 o                         
   8   6   2         52.23         45.26         1.19 o                         
   9   6   2        151.69        153.15         2.22 o                         
  10   6   2          0.21         -0.54         0.61 o                         
  11   6   2          0.02          0.22         0.69 o                         
  12   6   2         13.75          8.90         0.99 o                         
  13   6   2          0.07         -0.80         0.80 o                         
  14   6   2         20.57         19.49         1.70 o                         
  15   6   2          1.04          3.30         1.39 o                         
  16   6   2         35.54         41.22         2.54 o                         
  17   6   2        185.28        186.42         7.24 o                         
 -16   7   2          1.04          1.72         1.73 o                         
 -15   7   2        278.34        323.52         7.94 o                         
 -14   7   2        254.98        264.31         5.49 o                         
 -13   7   2        180.13        174.74         3.78 o                         
 -12   7   2          0.54         -0.35         1.04 o                         
 -11   7   2          0.03          1.54         0.91 o                         
 -10   7   2         35.75         35.78         1.44 o                         
  -9   7   2        716.79        696.88         7.84 o                         
  -8   7   2        186.18        189.46         2.98 o                         
  -7   7   2          9.98         13.33         0.94 o                         
  -6   7   2       1620.44       1545.85        13.79 o                         
  -5   7   2       3108.22       2955.52        25.17 o                         
  -4   7   2        301.41        273.16         3.45 o                         
  -3   7   2        330.16        272.47         3.42 o                         
  -2   7   2         72.30         64.89         1.43 o                         
  -1   7   2         35.31         40.82         1.32 o                         
   0   7   2        333.29        339.98         3.82 o                         
   1   7   2          8.51         10.81         0.72 o                         
   2   7   2        113.09        111.37         1.54 o                         
   3   7   2        117.92        106.02         1.55 o                         
   4   7   2        316.14        310.51         3.17 o                         
   5   7   2         62.32         74.00         1.26 o                         
   6   7   2       1234.33       1198.46         9.97 o                         
   7   7   2         46.54         56.27         1.42 o                         
   8   7   2        143.60        127.74         2.08 o                         
   9   7   2          0.75          0.43         0.64 o                         
  10   7   2         63.28         60.90         1.79 o                         
  11   7   2          8.60          5.05         0.95 o                         
  12   7   2         24.80         26.74         1.53 o                         
  13   7   2          2.17          4.88         1.23 o                         
  14   7   2         80.22         90.01         4.05 o                         
  15   7   2         27.01         25.60         2.28 o                         
  16   7   2         40.28         48.41         3.06 o                         
 -15   8   2        181.56        182.61         5.09 o                         
 -14   8   2         41.99         46.05         3.50 o                         
 -13   8   2         17.26         11.19         1.71 o                         
 -12   8   2         25.60         23.51         1.97 o                         
 -11   8   2         20.87         22.75         1.82 o                         
 -10   8   2         11.74          7.12         1.67 o                         
  -9   8   2         22.35         22.45         1.57 o                         
  -8   8   2         95.23         92.28         3.50 o                         
  -7   8   2        411.49        377.84         5.89 o                         
  -6   8   2        160.33        146.98         3.05 o                         
  -5   8   2        782.74        755.17         9.05 o                         
  -4   8   2        207.53        207.30         3.32 o                         
  -3   8   2       1529.57       1481.63        15.46 o                         
  -2   8   2          0.35         -0.02         0.79 o                         
  -1   8   2        211.72        205.37         3.24 o                         
   0   8   2        267.53        269.65         3.85 o                         
   1   8   2        193.19        193.84         3.34 o                         
   2   8   2         78.74         85.95         1.93 o                         
   3   8   2        136.10        133.94         2.26 o                         
   4   8   2        447.20        450.05         5.17 o                         
   5   8   2          0.13          1.46         0.80 o                         
   6   8   2         39.35         28.99         1.31 o                         
   7   8   2        167.21        149.49         2.63 o                         
   8   8   2         73.38         82.87         2.12 o                         
   9   8   2        361.12        366.59         5.21 o                         
  10   8   2         97.18        111.66         3.04 o                         
  11   8   2        249.30        257.70         4.59 o                         
  12   8   2         49.75         45.69         2.24 o                         
  13   8   2         17.58         13.38         1.61 o                         
  14   8   2        100.75        104.84         4.32 o                         
  15   8   2          6.43          6.44         1.90 o                         
 -14   9   2        257.03        273.54         8.26 o                         
 -13   9   2         24.67         28.68         3.01 o                         
 -12   9   2          3.97          3.95         1.93 o                         
 -11   9   2         87.37         98.81         3.95 o                         
 -10   9   2         95.02         88.14         5.15 o                         
  -9   9   2        265.91        267.39         6.02 o                         
  -8   9   2        203.68        223.46         4.90 o                         
  -7   9   2        668.16        673.02         9.17 o                         
  -6   9   2        391.32        387.28         7.57 o                         
  -5   9   2        387.83        373.37         5.53 o                         
  -4   9   2        387.71        389.17         5.37 o                         
  -3   9   2         60.55         58.24         2.04 o                         
  -2   9   2          1.22          0.30         0.95 o                         
  -1   9   2         42.55         47.95         1.91 o                         
   0   9   2          5.54          0.98         1.01 o                         
   1   9   2        354.72        345.66         5.06 o                         
   2   9   2         26.44         33.16         1.61 o                         
   3   9   2          1.25          0.82         0.87 o                         
   4   9   2        369.18        361.80         4.78 o                         
   5   9   2         56.61         63.34         1.95 o                         
   6   9   2          1.38          2.36         0.96 o                         
   7   9   2          3.35          4.45         1.08 o                         
   8   9   2        158.05        144.79         4.33 o                         
   9   9   2         50.46         46.21         2.37 o                         
  10   9   2         18.45         22.11         2.16 o                         
  11   9   2          3.06          0.71         1.57 o                         
  12   9   2          0.32         -0.48         1.48 o                         
  13   9   2          2.66          2.96         1.57 o                         
  14   9   2          0.42         -2.75         2.78 o                         
 -12  10   2         42.57         47.98         3.56 o                         
 -11  10   2          0.36         -1.55         1.90 o                         
 -10  10   2        178.49        176.27         5.30 o                         
  -9  10   2         11.63         11.08         2.08 o                         
  -8  10   2        242.04        238.86         5.71 o                         
  -7  10   2         30.53         26.40         2.04 o                         
  -6  10   2         12.56         16.83         1.65 o                         
  -5  10   2          1.25          3.11         1.23 o                         
  -4  10   2         36.05         37.69         2.02 o                         
  -3  10   2        220.24        233.12         4.26 o                         
  -2  10   2          3.34          1.03         1.20 o                         
  -1  10   2          4.18          4.26         1.26 o                         
   0  10   2        298.75        288.14         4.98 o                         
   1  10   2        442.37        437.81         6.52 o                         
   2  10   2          0.57         -0.14         1.17 o                         
   3  10   2        376.67        382.92         6.02 o                         
   4  10   2          0.33         -0.63         1.04 o                         
   5  10   2          1.71          1.99         1.14 o                         
   6  10   2        274.62        272.27         4.68 o                         
   7  10   2          2.67          1.52         1.18 o                         
   8  10   2         17.77         17.18         1.74 o                         
   9  10   2         23.86         32.01         2.38 o                         
  10  10   2        113.87        129.50         4.65 o                         
  11  10   2          0.01          2.08         2.02 o                         
  12  10   2         36.48         42.53         3.11 o                         
 -10  11   2          1.35         -1.39         1.90 o                         
  -9  11   2          5.25         10.51         2.06 o                         
  -8  11   2          4.76          3.27         1.87 o                         
  -7  11   2        353.07        356.41         6.72 o                         
  -6  11   2          5.90          2.37         1.49 o                         
  -5  11   2          3.52          2.40         1.45 o                         
  -4  11   2        276.10        282.55         5.29 o                         
  -3  11   2        491.65        504.01         7.61 o                         
  -2  11   2         57.99         56.94         2.97 o                         
  -1  11   2         17.26         21.49         1.82 o                         
   0  11   2        689.96        682.14         9.46 o                         
   1  11   2         37.76         36.04         2.73 o                         
   2  11   2        363.15        371.66         6.11 o                         
   3  11   2         34.94         24.30         1.90 o                         
   4  11   2          2.38          1.68         1.32 o                         
   5  11   2         39.32         37.97         2.28 o                         
   6  11   2        164.34        178.42         4.34 o                         
   7  11   2         70.78         70.24         2.93 o                         
   8  11   2         39.32         34.52         2.90 o                         
   9  11   2          5.12          5.30         2.24 o                         
  10  11   2         21.19         21.53         2.91 o                         
  -7  12   2         37.94         38.94         3.11 o                         
  -6  12   2         24.15         28.33         2.69 o                         
  -5  12   2        176.13        172.32         5.93 o                         
  -4  12   2          0.53         -0.29         1.83 o                         
  -3  12   2        301.05        303.52         6.93 o                         
  -2  12   2          1.03          2.05         1.78 o                         
  -1  12   2         80.25         75.36         3.45 o                         
   0  12   2        163.43        160.56         4.70 o                         
   1  12   2          3.56          1.09         1.74 o                         
   2  12   2          0.27         -1.58         1.58 o                         
   3  12   2         45.19         42.24         2.69 o                         
   4  12   2         69.60         66.35         3.29 o                         
   5  12   2         32.19         32.94         2.62 o                         
   6  12   2         16.54         19.04         2.34 o                         
   7  12   2         10.14          8.11         2.24 o                         
   0  13   2         15.07          8.77         3.95 o                         
 -19   1   3          3.00          5.93         1.91 o                         
 -18   1   3          6.15          7.80         1.81 o                         
 -17   1   3        249.86        236.96         5.51 o                         
 -16   1   3          4.00          4.11         1.47 o                         
 -15   1   3          0.73          3.52         1.07 o                         
 -14   1   3          6.42          3.48         1.03 o                         
 -13   1   3        213.27        218.99         3.36 o                         
 -12   1   3          5.46         10.46         0.81 o                         
 -11   1   3        239.26        242.24         3.04 o                         
 -10   1   3         11.68         15.85         0.73 o                         
  -9   1   3         74.50         98.84         1.53 o                         
  -8   1   3        154.77        168.15         1.96 o                         
  -7   1   3         15.96         25.98         0.74 o                         
  -6   1   3         22.07         18.14         0.60 o                         
  -5   1   3        779.04        814.25         6.06 o                         
  -4   1   3          4.78          9.46         0.40 o                         
  -3   1   3       5704.12       5692.40        35.41 o                         
  -2   1   3       8699.75       8654.86        51.93 o                         
  -1   1   3       2229.21       2187.95        12.73 o                         
   0   1   3       2573.16       2569.93        15.62 o                         
   1   1   3       1990.98       1932.83        11.98 o                         
   2   1   3        877.97        740.34         5.27 o                         
   3   1   3        745.80        772.89         5.96 o                         
   4   1   3       2328.95       2400.96        17.86 o                         
   5   1   3        115.64        152.47         2.05 o                         
   6   1   3       1121.48       1131.46         8.98 o                         
   7   1   3          0.88          0.50         0.37 o                         
   8   1   3          0.01          0.48         0.40 o                         
   9   1   3          8.94         12.09         0.68 o                         
  10   1   3        585.80        529.59         6.35 o                         
  11   1   3        151.55        141.16         2.30 o                         
  12   1   3        106.33        110.00         2.19 o                         
  13   1   3        631.60        607.12         6.98 o                         
  14   1   3         42.41         41.01         1.66 o                         
  15   1   3        113.37        105.31         2.49 o                         
  16   1   3          0.15          1.04         1.14 o                         
  17   1   3          0.06          1.04         1.24 o                         
  18   1   3         23.08         23.75         2.39 o                         
  19   1   3         18.95         21.26         2.24 o                         
 -19   2   3         51.44         58.38         3.19 o                         
 -18   2   3        146.18        155.00         4.49 o                         
 -17   2   3        212.83        196.01         5.46 o                         
 -16   2   3         74.94         74.71         2.94 o                         
 -15   2   3         88.36         94.75         3.70 o                         
 -14   2   3         33.91         35.82         1.52 o                         
 -13   2   3       1212.42       1182.71        11.98 o                         
 -12   2   3        420.31        407.13         4.86 o                         
 -11   2   3        252.33        263.32         3.50 o                         
 -10   2   3         32.63         21.42         0.91 o                         
  -9   2   3          9.73         20.34         0.80 o                         
  -8   2   3        986.55        969.50         8.02 o                         
  -7   2   3        738.82        702.30         5.76 o                         
  -6   2   3       1992.28       2177.02        16.05 o                         
  -5   2   3        306.55        340.47         2.81 o                         
  -4   2   3         55.04         66.93         0.87 o                         
  -3   2   3       2332.61       2443.00        17.93 o                         
  -2   2   3       6669.58       6381.58        45.20 o                         
  -1   2   3       1158.84       1162.46         8.52 o                         
   0   2   3       2366.66       2299.79        14.70 o                         
   1   2   3       1653.89       1709.35        11.50 o                         
   2   2   3       1039.65        981.88         7.85 o                         
   3   2   3         11.63          8.29         0.41 o                         
   4   2   3       1391.91       1396.44        11.32 o                         
   5   2   3        677.76        707.28         5.89 o                         
   6   2   3       6077.92       6351.90        47.28 o                         
   7   2   3          2.94         10.72         0.49 o                         
   8   2   3          0.47          1.84         0.39 o                         
   9   2   3          3.68         -0.26         0.41 o                         
  10   2   3        115.09        125.24         2.09 o                         
  11   2   3         33.33         29.25         1.18 o                         
  12   2   3        588.95        582.45         6.44 o                         
  13   2   3         39.07         32.28         1.48 o                         
  14   2   3         98.42        110.61         2.45 o                         
  15   2   3         32.96         32.49         1.76 o                         
  16   2   3        191.37        180.99         3.82 o                         
  17   2   3          0.72          0.13         1.19 o                         
  18   2   3        163.94        174.08         4.48 o                         
  19   2   3         32.95         31.36         2.43 o                         
 -19   3   3         96.22        101.39         4.12 o                         
 -18   3   3         41.12         44.53         2.77 o                         
 -17   3   3        147.79        154.75         4.13 o                         
 -16   3   3        146.77        153.07         4.11 o                         
 -15   3   3        227.42        225.95         3.78 o                         
 -14   3   3          0.01         -0.13         0.87 o                         
 -13   3   3        338.20        333.36         4.42 o                         
 -12   3   3         69.13         78.05         1.94 o                         
 -11   3   3         23.93         39.27         1.27 o                         
 -10   3   3        194.97        214.50         2.76 o                         
  -9   3   3        464.43        499.12         4.72 o                         
  -8   3   3        283.30        260.60         2.96 o                         
  -7   3   3       2434.76       2471.86        18.61 o                         
  -6   3   3        250.05        260.17         2.50 o                         
  -5   3   3        991.36       1174.35         9.23 o                         
  -4   3   3        453.89        503.29         4.41 o                         
  -3   3   3       3996.50       4257.69        31.14 o                         
  -2   3   3          0.48          0.30         0.27 o                         
  -1   3   3        807.28        834.08         6.18 o                         
   0   3   3       8876.89       9229.13        70.20 o                         
   1   3   3          7.17         15.21         0.60 o                         
   2   3   3        794.15        834.57         7.49 o                         
   3   3   3       2243.06       2329.22        18.71 o                         
   4   3   3       2360.84       2467.15        21.50 o                         
   5   3   3         39.38         25.91         0.95 o                         
   6   3   3        162.69        170.79         2.06 o                         
   7   3   3         46.17         58.01         1.27 o                         
   8   3   3        786.48        803.64         7.45 o                         
   9   3   3          6.04         10.68         0.81 o                         
  10   3   3        340.00        339.06         3.74 o                         
  11   3   3         65.72         54.92         1.48 o                         
  12   3   3        101.49         77.66         1.89 o                         
  13   3   3        142.25        113.12         2.38 o                         
  14   3   3         37.75         40.61         1.66 o                         
  15   3   3         84.61         75.76         2.41 o                         
  16   3   3         23.81         26.02         1.82 o                         
  17   3   3         37.14         33.74         2.09 o                         
  18   3   3         24.00         27.53         2.21 o                         
 -18   4   3        350.35        362.46         7.72 o                         
 -17   4   3         18.79         18.84         2.09 o                         
 -16   4   3         54.75         50.66         3.01 o                         
 -15   4   3         92.40         97.59         2.54 o                         
 -14   4   3          0.79          1.93         0.94 o                         
 -13   4   3        183.74        165.71         2.89 o                         
 -12   4   3         13.05          8.68         0.99 o                         
 -11   4   3          7.72         12.94         1.02 o                         
 -10   4   3       6530.41       6255.68        51.18 o                         
  -9   4   3       1662.80       1597.53        13.56 o                         
  -8   4   3         32.07         38.82         0.97 o                         
  -7   4   3         32.75         38.93         1.08 o                         
  -6   4   3         17.30         28.17         0.73 o                         
  -5   4   3          0.54          1.02         0.31 o                         
  -4   4   3       1686.94       1870.69        15.33 o                         
  -3   4   3        475.49        467.47         3.87 o                         
  -2   4   3        686.64        735.38         5.79 o                         
  -1   4   3        356.33        402.53         3.48 o                         
   0   4   3        120.71        108.34         1.22 o                         
   1   4   3        393.57        389.76         3.51 o                         
   2   4   3          2.84          0.75         0.40 o                         
   3   4   3        720.92        775.37         7.21 o                         
   4   4   3        397.24        465.85         4.37 o                         
   5   4   3        313.46        370.31         3.77 o                         
   6   4   3        715.09        764.24         7.50 o                         
   7   4   3          0.54          1.03         0.54 o                         
   8   4   3       1238.16       1183.80        11.11 o                         
   9   4   3         86.57         95.16         1.62 o                         
  10   4   3          6.04          9.19         0.74 o                         
  11   4   3        588.55        567.23         5.74 o                         
  12   4   3        130.98        121.41         2.23 o                         
  13   4   3        675.04        634.38         7.83 o                         
  14   4   3         59.66         55.18         1.87 o                         
  15   4   3        371.91        352.94         5.58 o                         
  16   4   3          7.98          8.60         1.42 o                         
  17   4   3        183.63        194.82         4.41 o                         
  18   4   3         67.05         66.10         3.06 o                         
 -18   5   3        122.70        125.39         4.70 o                         
 -17   5   3        242.26        262.17         5.84 o                         
 -16   5   3         84.68         85.29         3.53 o                         
 -15   5   3          4.72          4.42         1.16 o                         
 -14   5   3         41.10         36.21         1.73 o                         
 -13   5   3        480.80        452.89         5.64 o                         
 -12   5   3         99.52         90.28         2.15 o                         
 -11   5   3        208.64        213.59         3.21 o                         
 -10   5   3        427.38        399.22         4.47 o                         
  -9   5   3         33.88         35.18         1.22 o                         
  -8   5   3        648.60        553.03         5.23 o                         
  -7   5   3        599.23        589.15         5.36 o                         
  -6   5   3        755.75        789.46         7.10 o                         
  -5   5   3        199.99        231.11         2.48 o                         
  -4   5   3        512.50        522.71         4.91 o                         
  -3   5   3        582.83        622.28         5.05 o                         
  -2   5   3          3.86          1.55         0.30 o                         
  -1   5   3        316.14        299.18         2.78 o                         
   0   5   3        375.29        387.45         3.38 o                         
   1   5   3       1653.88       1739.76        13.23 o                         
   2   5   3       1524.55       1576.34        12.96 o                         
   3   5   3       1039.78       1071.92         9.63 o                         
   4   5   3       4035.44       4145.69        32.82 o                         
   5   5   3         58.21         41.99         1.05 o                         
   6   5   3          0.53          1.12         0.49 o                         
   7   5   3          7.42          0.16         0.50 o                         
   8   5   3         73.75         86.60         2.09 o                         
   9   5   3         99.86        111.38         1.79 o                         
  10   5   3          3.69         -0.34         0.57 o                         
  11   5   3         76.42        101.82         2.35 o                         
  12   5   3         19.30         20.55         1.13 o                         
  13   5   3         59.32         69.56         1.90 o                         
  14   5   3        209.29        203.08         3.34 o                         
  15   5   3         79.70         83.66         2.66 o                         
  16   5   3        273.91        275.27         5.25 o                         
  17   5   3         23.87         26.34         2.31 o                         
 -17   6   3          1.77          0.30         1.74 o                         
 -16   6   3          0.39         -1.52         1.61 o                         
 -15   6   3         75.72         85.78         3.05 o                         
 -14   6   3        146.62        135.58         3.07 o                         
 -13   6   3        130.57        129.74         3.56 o                         
 -12   6   3        605.37        573.89         7.02 o                         
 -11   6   3         69.83         65.74         2.09 o                         
 -10   6   3        201.21        198.17         3.39 o                         
  -9   6   3        775.98        742.04         7.56 o                         
  -8   6   3       1774.92       1737.75        15.00 o                         
  -7   6   3       1079.66       1065.99         9.62 o                         
  -6   6   3        266.81        290.08         3.50 o                         
  -5   6   3        372.21        404.29         4.22 o                         
  -4   6   3       1037.48       1048.38         9.19 o                         
  -3   6   3        554.74        512.37         4.68 o                         
  -2   6   3        157.90        159.40         2.18 o                         
  -1   6   3        288.10        277.18         2.94 o                         
   0   6   3         61.19         53.54         1.40 o                         
   1   6   3       5503.25       5783.67        47.03 o                         
   2   6   3       1517.61       1629.26        13.09 o                         
   3   6   3       1185.27       1136.03        10.25 o                         
   4   6   3        313.64        343.67         3.34 o                         
   5   6   3        592.18        575.74         5.16 o                         
   6   6   3         24.05         38.25         1.01 o                         
   7   6   3         93.77         86.88         1.49 o                         
   8   6   3        128.61         97.36         1.63 o                         
   9   6   3        233.81        198.28         2.49 o                         
  10   6   3          7.39          9.18         0.79 o                         
  11   6   3        161.14        179.73         2.56 o                         
  12   6   3         25.88         27.64         1.26 o                         
  13   6   3          0.92          3.42         0.90 o                         
  14   6   3          3.11          5.27         1.16 o                         
  15   6   3         22.05         26.67         2.04 o                         
  16   6   3        232.74        245.32         5.11 o                         
  17   6   3        304.77        326.53         6.98 o                         
 -16   7   3        128.71        137.19         5.61 o                         
 -15   7   3          0.01          2.34         1.71 o                         
 -14   7   3        639.08        662.96        11.31 o                         
 -13   7   3          0.75          1.40         1.26 o                         
 -12   7   3        149.82        156.89         3.30 o                         
 -11   7   3          1.27         -0.25         0.94 o                         
 -10   7   3         87.16         78.86         2.07 o                         
  -9   7   3          0.46          0.50         0.84 o                         
  -8   7   3        102.38         78.00         1.92 o                         
  -7   7   3        223.88        226.22         3.40 o                         
  -6   7   3        875.57        837.24         8.44 o                         
  -5   7   3         20.61         20.32         0.94 o                         
  -4   7   3         27.82         34.18         1.06 o                         
  -3   7   3        158.95        167.71         2.55 o                         
  -2   7   3        322.11        311.63         4.40 o                         
  -1   7   3        158.05        168.24         2.52 o                         
   0   7   3        663.86        693.53         6.79 o                         
   1   7   3        280.66        283.22         3.24 o                         
   2   7   3          0.01         -0.03         0.45 o                         
   3   7   3         91.39         91.99         1.55 o                         
   4   7   3         67.55         74.16         1.54 o                         
   5   7   3          7.99         11.00         0.79 o                         
   6   7   3         20.80         20.44         0.83 o                         
   7   7   3         65.27         66.80         1.39 o                         
   8   7   3          1.57          0.05         0.56 o                         
   9   7   3        774.23        737.83         7.09 o                         
  10   7   3        129.48        132.29         2.25 o                         
  11   7   3        199.36        198.71         3.00 o                         
  12   7   3         35.32         37.66         1.62 o                         
  13   7   3        110.50        116.53         2.78 o                         
  14   7   3        105.23        112.74         3.61 o                         
  15   7   3          0.00         -1.45         1.45 o                         
  16   7   3         37.30         32.32         2.72 o                         
 -15   8   3          0.09         -2.16         2.16 o                         
 -14   8   3         43.63         55.16         3.36 o                         
 -13   8   3          0.00         -1.59         1.59 o                         
 -12   8   3          7.43          7.81         1.70 o                         
 -11   8   3          1.32          0.93         1.39 o                         
 -10   8   3         75.01         77.55         3.21 o                         
  -9   8   3        177.39        176.94         3.92 o                         
  -8   8   3        161.11        155.94         3.66 o                         
  -7   8   3          6.38          6.12         1.22 o                         
  -6   8   3        269.34        265.44         4.31 o                         
  -5   8   3        260.89        268.89         4.22 o                         
  -4   8   3        733.56        736.72         8.80 o                         
  -3   8   3          7.03          5.81         0.97 o                         
  -2   8   3        995.68        969.55        10.65 o                         
  -1   8   3         27.46         30.44         1.41 o                         
   0   8   3          1.96          4.85         0.87 o                         
   1   8   3         96.80        102.84         2.02 o                         
   2   8   3        339.56        348.15         4.45 o                         
   3   8   3         15.34         12.11         0.95 o                         
   4   8   3         12.38         18.04         0.99 o                         
   5   8   3          7.95         14.54         0.97 o                         
   6   8   3        323.04        303.88         3.89 o                         
   7   8   3         27.06         34.74         1.42 o                         
   8   8   3          8.00          5.60         0.93 o                         
   9   8   3          0.04          1.09         0.94 o                         
  10   8   3        270.78        281.36         4.66 o                         
  11   8   3         22.45         22.11         1.74 o                         
  12   8   3        124.52        123.66         3.18 o                         
  13   8   3        118.89        116.61         3.70 o                         
  14   8   3        185.09        198.38         4.78 o                         
  15   8   3          2.55          2.14         1.93 o                         
 -14   9   3          7.88          9.96         2.60 o                         
 -13   9   3        139.47        145.79         5.89 o                         
 -12   9   3         22.60         27.74         2.61 o                         
 -11   9   3          5.50          3.67         1.77 o                         
 -10   9   3         78.14         81.74         4.64 o                         
  -9   9   3        186.39        186.92         4.08 o                         
  -8   9   3         68.25         70.13         2.94 o                         
  -7   9   3          5.67          5.77         1.48 o                         
  -6   9   3          0.08          1.69         1.16 o                         
  -5   9   3          1.97          0.74         1.21 o                         
  -4   9   3        128.94        117.22         3.14 o                         
  -3   9   3       1591.93       1553.22        16.58 o                         
  -2   9   3        573.63        577.00         7.53 o                         
  -1   9   3        223.68        227.82         3.89 o                         
   0   9   3         31.82         33.55         1.62 o                         
   1   9   3        154.84        152.82         3.19 o                         
   2   9   3         29.57         25.67         1.45 o                         
   3   9   3        386.29        382.74         5.09 o                         
   4   9   3          3.45          1.69         0.91 o                         
   5   9   3          6.91          5.10         1.02 o                         
   6   9   3         57.30         68.08         2.10 o                         
   7   9   3         71.73         67.03         2.32 o                         
   8   9   3         12.95         14.88         1.35 o                         
   9   9   3          3.93          7.23         1.64 o                         
  10   9   3         19.14         25.59         2.19 o                         
  11   9   3          8.45          3.56         1.70 o                         
  12   9   3         23.82         28.71         2.22 o                         
  13   9   3        148.45        144.54         4.36 o                         
 -12  10   3         92.87         98.02         4.12 o                         
 -11  10   3          2.39          1.60         1.79 o                         
 -10  10   3         82.90         80.69         3.82 o                         
  -9  10   3         20.67         18.63         2.43 o                         
  -8  10   3          4.00          4.12         1.68 o                         
  -7  10   3         66.05         52.71         2.83 o                         
  -6  10   3          9.92          9.97         1.54 o                         
  -5  10   3         28.20         22.76         1.81 o                         
  -4  10   3         79.29         82.86         2.79 o                         
  -3  10   3         30.18         29.55         1.89 o                         
  -2  10   3         45.17         47.92         2.26 o                         
  -1  10   3          2.95          3.10         1.28 o                         
   0  10   3         74.88         66.90         2.59 o                         
   1  10   3          7.05          9.74         1.45 o                         
   2  10   3         55.11         48.78         2.22 o                         
   3  10   3         60.71         51.12         2.16 o                         
   4  10   3          0.00         -0.39         1.11 o                         
   5  10   3          4.36          4.26         1.27 o                         
   6  10   3        136.14        155.28         4.96 o                         
   7  10   3          8.39          7.89         1.77 o                         
   8  10   3        158.26        158.42         4.51 o                         
   9  10   3          0.42         -1.33         1.72 o                         
  10  10   3         33.44         38.10         2.90 o                         
  11  10   3        370.21        377.50         7.98 o                         
  12  10   3          0.09         -0.14         1.68 o                         
 -10  11   3         67.46         70.60         3.75 o                         
  -9  11   3          2.70          0.40         1.82 o                         
  -8  11   3        155.35        157.73         5.40 o                         
  -7  11   3        194.86        199.22         4.97 o                         
  -6  11   3        147.86        163.46         4.20 o                         
  -5  11   3        118.52        116.87         4.63 o                         
  -4  11   3         85.67         82.23         3.26 o                         
  -3  11   3         36.17         35.69         2.30 o                         
  -2  11   3         25.73         27.82         1.97 o                         
  -1  11   3         47.12         46.20         2.35 o                         
   0  11   3          0.09         -1.25         1.25 o                         
   1  11   3         70.17         65.13         2.72 o                         
   2  11   3          2.36         -0.29         1.28 o                         
   3  11   3        180.48        173.08         3.98 o                         
   4  11   3        177.28        184.55         4.19 o                         
   5  11   3        125.56        115.01         3.54 o                         
   6  11   3         10.86          7.02         1.55 o                         
   7  11   3         48.67         49.44         2.65 o                         
   8  11   3          2.57          1.53         1.85 o                         
   9  11   3         34.59         36.03         3.21 o                         
  -7  12   3         20.06         21.44         2.64 o                         
  -6  12   3         18.24         19.08         2.46 o                         
  -5  12   3          0.00          0.14         1.73 o                         
  -4  12   3         15.33         15.18         2.20 o                         
  -3  12   3         95.31         90.90         4.24 o                         
  -2  12   3          6.53          3.41         1.72 o                         
  -1  12   3         30.53         30.25         2.47 o                         
   0  12   3         86.97         85.72         3.41 o                         
   1  12   3          9.18          7.92         1.74 o                         
   2  12   3         15.22         11.85         1.88 o                         
   3  12   3         17.50         19.94         2.30 o                         
   4  12   3          0.26         -1.58         1.66 o                         
   5  12   3          7.80          5.82         1.93 o                         
   6  12   3          6.59          3.05         2.06 o                         
 -19   0   4          0.20         -2.02         2.38 o                         
 -18   0   4        205.22        223.52         7.98 o                         
 -17   0   4         72.72         70.60         5.14 o                         
 -16   0   4        239.99        239.95         6.75 o                         
 -15   0   4        685.24        684.78        12.22 o                         
 -14   0   4       1124.69       1091.86        17.67 o                         
 -13   0   4        352.39        341.29         6.83 o                         
 -12   0   4        191.92        160.28         3.48 o                         
 -11   0   4       1964.36       1875.87        23.26 o                         
 -10   0   4        249.85        260.83         4.09 o                         
  -9   0   4        491.50        585.04         6.80 o                         
  -8   0   4         27.90         24.06         1.07 o                         
  -7   0   4       3214.44       3162.16        45.65 o                         
  -6   0   4       1875.02       1923.50        19.04 o                         
  -5   0   4          2.40          6.22         0.62 o                         
  -4   0   4        203.00        203.87         3.50 o                         
  -3   0   4         14.64          7.12         0.55 o                         
  -2   0   4         21.84         33.71         1.17 o                         
  -1   0   4         94.57        141.71         1.70 o                         
   0   0   4         15.45         13.47         0.61 o                         
   1   0   4      12279.70      11820.51       111.29 o                         
   2   0   4       1707.63       1732.35        16.68 o                         
   3   0   4      11948.18      12144.34       130.37 o                         
   4   0   4        158.44        181.47         2.80 o                         
   5   0   4       1866.66       2042.57        26.24 o                         
   6   0   4        688.80        689.30         8.10 o                         
   7   0   4       3191.94       3380.37        46.81 o                         
   8   0   4        340.74        372.07         5.04 o                         
   9   0   4        403.11        417.13         5.57 o                         
  10   0   4         40.94         42.92         1.82 o                         
  11   0   4         36.42         36.10         1.76 o                         
  12   0   4        504.19        488.10         8.91 o                         
  13   0   4        451.23        425.48         7.54 o                         
  14   0   4        113.03        113.90         3.61 o                         
  15   0   4        670.22        680.64        12.18 o                         
  16   0   4         87.62         77.58         3.73 o                         
  17   0   4        931.83        938.74        21.89 o                         
  18   0   4         74.34         63.96         4.46 o                         
 -19   1   4         10.80          6.36         2.01 o                         
 -18   1   4         14.44         16.55         2.07 o                         
 -17   1   4         93.05         96.73         3.48 o                         
 -16   1   4        180.71        184.01         4.01 o                         
 -15   1   4        806.12        772.27         9.50 o                         
 -14   1   4        791.49        771.16         9.51 o                         
 -13   1   4        126.44        124.42         2.48 o                         
 -12   1   4       1762.03       1711.68        16.68 o                         
 -11   1   4        174.35        180.92         2.56 o                         
 -10   1   4        129.17        126.72         2.65 o                         
  -9   1   4         62.35         78.70         1.37 o                         
  -8   1   4        100.39        132.44         1.61 o                         
  -7   1   4       1054.12       1173.26         9.14 o                         
  -6   1   4       2832.13       3038.66        23.72 o                         
  -5   1   4        508.12        551.31         4.70 o                         
  -4   1   4         34.88         24.95         0.74 o                         
  -3   1   4       3111.46       3409.12        21.87 o                         
  -2   1   4       3220.25       3316.97        21.50 o                         
  -1   1   4       3707.87       3445.29        22.34 o                         
   0   1   4         62.06         56.10         0.64 o                         
   1   1   4       1854.77       1809.74        12.85 o                         
   2   1   4       3498.95       3388.00        24.29 o                         
   3   1   4        720.00        785.12         6.28 o                         
   4   1   4        701.35        758.73         6.15 o                         
   5   1   4       1773.53       1942.43        15.46 o                         
   6   1   4        101.42         84.46         1.24 o                         
   7   1   4        322.19        325.08         3.20 o                         
   8   1   4        245.97        207.18         2.47 o                         
   9   1   4          6.65         13.46         0.67 o                         
  10   1   4          0.88          0.34         0.58 o                         
  11   1   4         20.12         11.96         0.92 o                         
  12   1   4        271.05        248.58         3.85 o                         
  13   1   4         49.15         47.58         1.82 o                         
  14   1   4        284.91        285.31         4.15 o                         
  15   1   4          0.57          0.96         1.06 o                         
  16   1   4         92.73         96.61         2.85 o                         
  17   1   4          4.55          6.14         1.46 o                         
  18   1   4        177.71        190.93         4.94 o                         
 -19   2   4         22.37         24.94         2.48 o                         
 -18   2   4         67.09         69.37         3.36 o                         
 -17   2   4          6.17          5.80         1.58 o                         
 -16   2   4        226.93        232.46         4.56 o                         
 -15   2   4        270.80        282.23         5.04 o                         
 -14   2   4         19.55         25.93         1.48 o                         
 -13   2   4       1131.99       1070.70        11.00 o                         
 -12   2   4        692.36        647.65         7.02 o                         
 -11   2   4        820.62        816.01         8.19 o                         
 -10   2   4       1250.98       1266.42        11.41 o                         
  -9   2   4        134.24        121.85         1.94 o                         
  -8   2   4        113.98        121.33         1.69 o                         
  -7   2   4        155.31        123.07         1.64 o                         
  -6   2   4       1030.48       1066.46         8.67 o                         
  -5   2   4       1168.05       1292.92        10.23 o                         
  -4   2   4         31.24         29.45         0.63 o                         
  -3   2   4          0.01          0.63         0.28 o                         
  -2   2   4          4.72         25.17         0.58 o                         
  -1   2   4        278.37        261.57         2.38 o                         
   0   2   4       2263.56       2249.70        16.23 o                         
   1   2   4       1454.25       1376.69        10.13 o                         
   2   2   4         80.91        106.85         1.34 o                         
   3   2   4       1824.62       1829.04        15.32 o                         
   4   2   4        257.75        256.99         2.60 o                         
   5   2   4        784.76        809.78         7.40 o                         
   6   2   4        221.95        225.59         2.33 o                         
   7   2   4        874.71        837.52         7.29 o                         
   8   2   4        980.03       1085.77         9.30 o                         
   9   2   4        426.04        411.14         4.15 o                         
  10   2   4       1261.02       1178.49        10.46 o                         
  11   2   4          9.66         10.53         0.94 o                         
  12   2   4         42.29         29.76         2.05 o                         
  13   2   4         35.59         30.06         1.46 o                         
  14   2   4         58.10         52.62         1.88 o                         
  15   2   4         47.08         43.15         1.98 o                         
  16   2   4         38.60         37.76         1.96 o                         
  17   2   4          4.16          6.46         1.48 o                         
  18   2   4          2.28          4.31         1.66 o                         
 -19   3   4         30.86         33.98         2.98 o                         
 -18   3   4        102.21        106.15         3.86 o                         
 -17   3   4        429.88        435.37         6.95 o                         
 -16   3   4        134.65        143.68         4.12 o                         
 -15   3   4         15.93         14.91         1.40 o                         
 -14   3   4         14.32          9.96         1.26 o                         
 -13   3   4        564.94        507.91         6.06 o                         
 -12   3   4        385.40        394.63         4.92 o                         
 -11   3   4         28.07         26.95         1.44 o                         
 -10   3   4       1402.95       1368.99        12.53 o                         
  -9   3   4         17.37         22.52         1.06 o                         
  -8   3   4         99.65        129.70         1.82 o                         
  -7   3   4          0.06          0.32         0.42 o                         
  -6   3   4       1056.17       1073.36         8.68 o                         
  -5   3   4        202.94        180.95         2.06 o                         
  -4   3   4       3079.52       3344.36        24.60 o                         
  -3   3   4       2627.87       2904.75        21.57 o                         
  -2   3   4         27.38         37.61         0.79 o                         
  -1   3   4       1442.61       1572.34        11.95 o                         
   0   3   4        277.18        251.33         2.34 o                         
   1   3   4       1712.09       1810.08        14.13 o                         
   2   3   4       1106.07       1070.75         9.43 o                         
   3   3   4          0.75          0.41         0.41 o                         
   4   3   4         36.58         51.41         0.92 o                         
   5   3   4        256.98        278.92         3.05 o                         
   6   3   4        149.21        159.37         1.99 o                         
   7   3   4        515.78        439.48         4.40 o                         
   8   3   4        274.56        277.52         3.10 o                         
   9   3   4         93.41         84.26         2.28 o                         
  10   3   4        168.41        146.20         2.34 o                         
  11   3   4        131.27        102.18         2.07 o                         
  12   3   4         99.75         78.83         1.88 o                         
  13   3   4        174.84        159.04         3.01 o                         
  14   3   4         15.57         15.84         1.28 o                         
  15   3   4         48.00         43.22         2.83 o                         
  16   3   4         16.24         14.51         1.60 o                         
  17   3   4        104.53        103.40         3.54 o                         
  18   3   4        102.62        113.42         4.47 o                         
 -18   4   4        196.12        195.07         5.93 o                         
 -17   4   4         17.29         18.71         2.13 o                         
 -16   4   4        133.17        126.98         3.62 o                         
 -15   4   4          2.85          1.36         1.06 o                         
 -14   4   4          3.49          6.89         1.09 o                         
 -13   4   4         45.52         40.18         1.75 o                         
 -12   4   4        162.45        148.23         2.67 o                         
 -11   4   4        676.32        622.84         6.93 o                         
 -10   4   4        490.36        479.06         5.26 o                         
  -9   4   4        234.22        210.88         2.65 o                         
  -8   4   4       2228.55       2329.93        18.29 o                         
  -7   4   4        703.19        740.17         6.37 o                         
  -6   4   4        419.01        420.98         3.93 o                         
  -5   4   4        539.06        503.54         4.69 o                         
  -4   4   4         71.54         53.57         1.09 o                         
  -3   4   4       2477.58       2588.07        19.46 o                         
  -2   4   4        859.28        911.89         7.08 o                         
  -1   4   4       3254.18       3408.01        25.04 o                         
   0   4   4          0.00          1.57         0.32 o                         
   1   4   4        784.59        835.35         7.64 o                         
   2   4   4        320.12        350.75         3.73 o                         
   3   4   4          2.67          2.96         0.45 o                         
   4   4   4        160.37        148.29         1.91 o                         
   5   4   4        271.98        279.68         3.01 o                         
   6   4   4        111.80         78.05         1.45 o                         
   7   4   4        455.18        412.38         4.14 o                         
   8   4   4         10.75         13.47         0.76 o                         
   9   4   4        215.56        194.14         2.53 o                         
  10   4   4          4.21         11.74         0.89 o                         
  11   4   4          0.42          0.75         0.70 o                         
  12   4   4        111.71        117.29         2.26 o                         
  13   4   4         55.15         43.75         1.63 o                         
  14   4   4         15.13         12.05         1.18 o                         
  15   4   4         39.26         36.67         2.04 o                         
  16   4   4        115.21        120.17         4.55 o                         
  17   4   4        122.69        124.59         5.20 o                         
  18   4   4          0.21          2.92         1.65 o                         
 -18   5   4         42.68         39.17         2.87 o                         
 -17   5   4         29.10         37.31         3.36 o                         
 -16   5   4         20.99         21.26         2.05 o                         
 -15   5   4         65.57         66.96         3.34 o                         
 -14   5   4        345.12        338.16         5.64 o                         
 -13   5   4         50.52         51.55         1.99 o                         
 -12   5   4        693.37        717.98         7.93 o                         
 -11   5   4         61.64         79.34         1.98 o                         
 -10   5   4        402.79        409.88         4.74 o                         
  -9   5   4         85.62         91.92         1.89 o                         
  -8   5   4        728.47        721.35         7.18 o                         
  -7   5   4       1360.08       1404.59        12.00 o                         
  -6   5   4         12.27          8.13         0.59 o                         
  -5   5   4        182.59        176.34         2.27 o                         
  -4   5   4        101.08         90.80         1.43 o                         
  -3   5   4       1708.43       1726.79        12.99 o                         
  -2   5   4        629.95        674.15         5.55 o                         
  -1   5   4        940.32       1028.67         8.94 o                         
   0   5   4         30.78         40.88         0.98 o                         
   1   5   4       1506.59       1595.51        13.27 o                         
   2   5   4          1.74          2.07         0.54 o                         
   3   5   4        201.03        192.26         2.38 o                         
   4   5   4       1017.00       1013.74         9.07 o                         
   5   5   4       2098.46       2195.99        19.97 o                         
   6   5   4         30.64         37.26         1.05 o                         
   7   5   4         55.49         52.92         1.53 o                         
   8   5   4         30.69         24.68         1.08 o                         
   9   5   4         42.35         46.00         1.23 o                         
  10   5   4        226.07        186.82         2.54 o                         
  11   5   4        494.31        439.22         4.63 o                         
  12   5   4        230.85        201.70         3.01 o                         
  13   5   4         36.63         36.92         1.44 o                         
  14   5   4        291.01        290.55         4.23 o                         
  15   5   4         33.55         30.70         1.87 o                         
  16   5   4          8.36          7.07         1.48 o                         
  17   5   4        120.12        135.55         4.24 o                         
 -17   6   4        328.88        348.38         7.09 o                         
 -16   6   4         62.63         69.02         3.37 o                         
 -15   6   4        310.09        317.21         5.92 o                         
 -14   6   4         47.03         43.18         2.14 o                         
 -13   6   4         12.17         10.54         1.36 o                         
 -12   6   4        159.42        164.30         3.37 o                         
 -11   6   4         73.40         71.96         2.34 o                         
 -10   6   4         15.53         11.82         1.12 o                         
  -9   6   4         26.14         34.88         1.47 o                         
  -8   6   4       1897.07       1829.80        17.38 o                         
  -7   6   4        178.32        161.14         2.36 o                         
  -6   6   4         28.49         38.16         1.17 o                         
  -5   6   4        253.98        233.03         2.79 o                         
  -4   6   4        289.53        273.39         2.94 o                         
  -3   6   4        205.02        168.71         1.82 o                         
  -2   6   4       1611.86       1637.95        13.32 o                         
  -1   6   4        293.13        302.33         3.32 o                         
   0   6   4         66.49         73.51         1.20 o                         
   1   6   4       1077.62       1092.97         9.87 o                         
   2   6   4        127.72        138.52         1.88 o                         
   3   6   4        115.96        121.82         1.85 o                         
   4   6   4        545.78        552.84         5.15 o                         
   5   6   4        446.94        467.43         4.49 o                         
   6   6   4         38.71         45.18         1.19 o                         
   7   6   4          7.79          6.59         0.65 o                         
   8   6   4       1179.76       1089.73         9.57 o                         
   9   6   4          5.06          7.81         0.72 o                         
  10   6   4         34.81         29.58         1.17 o                         
  11   6   4        158.03        149.39         2.20 o                         
  12   6   4         40.22         44.77         1.48 o                         
  13   6   4         10.20         14.23         1.06 o                         
  14   6   4        189.01        201.48         3.44 o                         
  15   6   4          4.43          7.46         1.63 o                         
  16   6   4        110.52        119.96         4.52 o                         
 -16   7   4         95.41         97.70         5.25 o                         
 -15   7   4         27.55         29.50         2.61 o                         
 -14   7   4         10.75         11.33         1.90 o                         
 -13   7   4         26.41         24.45         2.09 o                         
 -12   7   4          0.65          1.94         1.22 o                         
 -11   7   4         70.18         73.21         2.54 o                         
 -10   7   4        115.76        111.09         2.50 o                         
  -9   7   4        211.75        211.49         3.49 o                         
  -8   7   4        107.31        121.41         2.38 o                         
  -7   7   4        225.43        213.45         3.21 o                         
  -6   7   4         27.68         26.85         1.13 o                         
  -5   7   4       1317.72       1281.38        11.40 o                         
  -4   7   4         29.81         32.35         0.93 o                         
  -3   7   4         14.32         24.93         1.14 o                         
  -2   7   4         56.70         64.00         1.60 o                         
  -1   7   4        222.00        213.89         2.84 o                         
   0   7   4         29.51         36.71         1.21 o                         
   1   7   4       1079.29       1099.32        10.54 o                         
   2   7   4        112.63        112.73         1.96 o                         
   3   7   4        108.05        100.60         1.48 o                         
   4   7   4        334.86        364.66         3.79 o                         
   5   7   4         30.34         24.77         0.90 o                         
   6   7   4        248.36        231.45         2.84 o                         
   7   7   4         43.56         54.04         1.37 o                         
   8   7   4          6.30         15.23         0.89 o                         
   9   7   4        145.97        137.64         2.20 o                         
  10   7   4         90.93         92.25         1.95 o                         
  11   7   4          0.41         -0.70         0.70 o                         
  12   7   4          0.54         -0.46         0.88 o                         
  13   7   4        354.15        380.14         5.16 o                         
  14   7   4        245.50        245.75         4.80 o                         
  15   7   4          3.61          3.43         1.76 o                         
 -15   8   4         11.08          5.09         2.12 o                         
 -14   8   4         15.58         17.30         2.26 o                         
 -13   8   4         18.88         19.46         2.21 o                         
 -12   8   4         50.59         50.06         3.11 o                         
 -11   8   4          2.24          2.34         1.53 o                         
 -10   8   4         23.98         29.46         2.09 o                         
  -9   8   4          0.61          2.26         1.30 o                         
  -8   8   4         74.34         78.00         2.96 o                         
  -7   8   4        350.52        347.56         5.52 o                         
  -6   8   4          1.04          2.62         1.07 o                         
  -5   8   4        133.16        122.00         3.26 o                         
  -4   8   4        718.86        680.67         8.29 o                         
  -3   8   4         43.15         49.89         1.85 o                         
  -2   8   4        280.07        277.80         4.28 o                         
  -1   8   4         14.84         12.41         1.01 o                         
   0   8   4        144.46        146.38         2.64 o                         
   1   8   4          3.08          3.58         0.81 o                         
   2   8   4        118.30        119.68         2.13 o                         
   3   8   4         39.20         32.64         1.22 o                         
   4   8   4         37.71         45.40         1.41 o                         
   5   8   4        175.73        163.62         2.52 o                         
   6   8   4        181.36        149.01         3.07 o                         
   7   8   4          6.48          7.93         0.91 o                         
   8   8   4        257.59        274.28         3.92 o                         
   9   8   4        192.64        195.07         3.59 o                         
  10   8   4         81.86         90.40         2.55 o                         
  11   8   4        152.70        146.61         3.55 o                         
  12   8   4        185.58        201.59         3.77 o                         
  13   8   4         74.17         85.10         3.07 o                         
  14   8   4        367.98        417.18         8.06 o                         
 -14   9   4          0.43          0.60         2.27 o                         
 -13   9   4         51.58         53.25         3.39 o                         
 -12   9   4          7.04          3.64         2.07 o                         
 -11   9   4        127.62        120.72         4.46 o                         
 -10   9   4          0.64          0.81         1.62 o                         
  -9   9   4         22.95         29.52         2.23 o                         
  -8   9   4        170.88        170.84         4.15 o                         
  -7   9   4        137.50        136.40         3.77 o                         
  -6   9   4        163.13        154.95         3.81 o                         
  -5   9   4         36.82         39.73         2.08 o                         
  -4   9   4        102.58        103.09         3.98 o                         
  -3   9   4        107.14        100.49         2.78 o                         
  -2   9   4         16.12         17.14         1.45 o                         
  -1   9   4         42.95         34.34         1.74 o                         
   0   9   4        431.42        430.97         5.73 o                         
   1   9   4        297.50        300.77         4.46 o                         
   2   9   4        262.25        243.18         3.87 o                         
   3   9   4        130.64        139.44         2.98 o                         
   4   9   4         93.41         94.44         2.53 o                         
   5   9   4          0.15         -0.30         0.93 o                         
   6   9   4         22.43         18.99         1.42 o                         
   7   9   4         19.18         21.88         1.50 o                         
   8   9   4         10.09          9.65         1.34 o                         
   9   9   4          8.62          7.14         1.58 o                         
  10   9   4          3.64          1.75         1.58 o                         
  11   9   4        105.36        105.71         4.19 o                         
  12   9   4         19.95         18.81         2.10 o                         
  13   9   4        153.85        146.88         5.15 o                         
 -12  10   4         25.54         22.49         2.59 o                         
 -11  10   4         24.08         25.46         2.52 o                         
 -10  10   4        101.63         94.88         4.20 o                         
  -9  10   4        250.81        260.44         6.07 o                         
  -8  10   4          6.25          7.81         1.75 o                         
  -7  10   4        129.28        123.05         3.77 o                         
  -6  10   4         47.20         52.13         2.70 o                         
  -5  10   4        124.13        123.42         3.79 o                         
  -4  10   4          5.48          6.82         1.42 o                         
  -3  10   4        145.54        138.49         3.46 o                         
  -2  10   4          2.49          1.98         1.25 o                         
  -1  10   4          6.91         10.77         1.47 o                         
   0  10   4         29.71         26.84         1.82 o                         
   1  10   4         29.65         29.85         1.86 o                         
   2  10   4         96.16         93.27         2.80 o                         
   3  10   4         42.83         42.20         2.04 o                         
   4  10   4         29.41         24.77         1.78 o                         
   5  10   4        372.52        382.13         6.38 o                         
   6  10   4         33.27         29.82         1.94 o                         
   7  10   4         10.01          5.43         1.49 o                         
   8  10   4        112.99        105.84         3.66 o                         
   9  10   4         76.16         79.98         4.60 o                         
  10  10   4          0.28          1.39         1.79 o                         
  11  10   4        216.32        226.96         5.95 o                         
 -10  11   4          4.52          5.33         2.30 o                         
  -9  11   4         77.08         70.16         4.30 o                         
  -8  11   4        645.80        638.28        10.78 o                         
  -7  11   4          0.18          2.78         1.52 o                         
  -6  11   4         21.49         22.31         1.98 o                         
  -5  11   4         35.89         31.38         2.37 o                         
  -4  11   4          9.06          6.81         1.64 o                         
  -3  11   4         41.12         47.64         2.62 o                         
  -2  11   4        157.71        157.92         4.09 o                         
  -1  11   4          7.58          6.04         1.48 o                         
   0  11   4        103.95        101.87         3.34 o                         
   1  11   4         71.25         71.37         2.82 o                         
   2  11   4        148.36        153.89         3.82 o                         
   3  11   4         18.78         14.88         1.85 o                         
   4  11   4        249.84        259.13         4.95 o                         
   5  11   4        262.50        258.97         4.95 o                         
   6  11   4        139.85        142.60         3.77 o                         
   7  11   4        201.16        213.10         6.99 o                         
   8  11   4         29.65         33.97         2.76 o                         
   9  11   4         20.13         20.41         2.57 o                         
  -7  12   4         47.01         48.30         3.12 o                         
  -6  12   4         22.28         22.88         2.80 o                         
  -5  12   4          3.26          1.17         1.89 o                         
  -4  12   4        193.50        192.14         5.42 o                         
  -3  12   4        107.66        104.72         4.10 o                         
  -2  12   4          6.02          7.70         1.88 o                         
  -1  12   4         44.06         37.35         2.81 o                         
   0  12   4         42.40         31.60         2.47 o                         
   1  12   4          5.30          1.42         1.62 o                         
   2  12   4          0.00         -0.39         1.59 o                         
   3  12   4          1.06         -0.93         1.45 o                         
   4  12   4         28.90         27.38         2.25 o                         
   5  12   4          0.67          1.25         1.53 o                         
   6  12   4          8.74          9.53         2.04 o                         
 -19   1   5        129.85        138.67         4.48 o                         
 -18   1   5        140.77        149.95         4.33 o                         
 -17   1   5        290.93        269.42         5.09 o                         
 -16   1   5          0.00          0.27         1.28 o                         
 -15   1   5          0.12         -0.12         1.05 o                         
 -14   1   5        180.40        179.11         4.11 o                         
 -13   1   5        162.63        157.77         2.96 o                         
 -12   1   5         19.27         24.39         1.50 o                         
 -11   1   5        274.66        264.55         3.46 o                         
 -10   1   5         44.32         50.40         1.60 o                         
  -9   1   5       1311.05       1306.85        11.93 o                         
  -8   1   5        137.53        162.27         2.20 o                         
  -7   1   5         28.56         39.01         1.16 o                         
  -6   1   5        589.49        621.62         5.44 o                         
  -5   1   5        207.87        175.60         1.94 o                         
  -4   1   5        200.57        201.71         1.91 o                         
  -3   1   5         39.57         41.10         0.74 o                         
  -2   1   5         52.52         59.37         0.80 o                         
  -1   1   5          3.87          5.70         0.36 o                         
   0   1   5       2188.04       2058.02        15.39 o                         
   1   1   5        145.62        157.83         1.50 o                         
   2   1   5        636.97        605.28         4.63 o                         
   3   1   5       1789.30       1746.09        13.71 o                         
   4   1   5       1446.72       1613.06        12.73 o                         
   5   1   5        187.98        207.18         2.32 o                         
   6   1   5        841.32        943.66         8.66 o                         
   7   1   5          3.00          3.13         0.48 o                         
   8   1   5        118.69        106.52         1.52 o                         
   9   1   5         38.99         39.45         1.08 o                         
  10   1   5         94.87        110.94         1.82 o                         
  11   1   5         70.17         81.36         1.80 o                         
  12   1   5        593.13        577.31         7.29 o                         
  13   1   5          2.13          1.35         0.98 o                         
  14   1   5        439.71        445.46         5.95 o                         
  15   1   5         58.78         58.29         2.24 o                         
  16   1   5         88.28         84.29         2.91 o                         
  17   1   5         23.27         19.28         2.01 o                         
  18   1   5         52.31         55.72         3.04 o                         
 -19   2   5          2.72          5.23         1.93 o                         
 -18   2   5         28.19         33.06         2.44 o                         
 -17   2   5         80.09         79.00         3.09 o                         
 -16   2   5        142.10        127.51         3.52 o                         
 -15   2   5        383.49        381.73         5.51 o                         
 -14   2   5          9.11          8.62         1.22 o                         
 -13   2   5          0.24          0.21         0.93 o                         
 -12   2   5        245.39        242.26         3.67 o                         
 -11   2   5       1533.40       1449.10        13.83 o                         
 -10   2   5         57.88         64.93         1.67 o                         
  -9   2   5        597.12        608.93         6.89 o                         
  -8   2   5        149.70        157.39         2.16 o                         
  -7   2   5        156.09        162.06         1.96 o                         
  -6   2   5        361.15        390.50         4.48 o                         
  -5   2   5       1707.91       1834.08        14.15 o                         
  -4   2   5       1323.01       1470.05        10.97 o                         
  -3   2   5       3071.14       3281.13        23.84 o                         
  -2   2   5        312.69        320.25         2.73 o                         
  -1   2   5       3940.72       4046.76        28.46 o                         
   0   2   5          2.59          0.19         0.29 o                         
   1   2   5       4416.02       4539.40        33.21 o                         
   2   2   5       2457.78       2378.20        18.67 o                         
   3   2   5        294.40        351.75         3.36 o                         
   4   2   5       3034.26       3113.36        24.22 o                         
   5   2   5         72.48         33.61         0.90 o                         
   6   2   5        128.29        135.32         1.73 o                         
   7   2   5         95.54        107.05         1.52 o                         
   8   2   5        743.82        785.64         7.35 o                         
   9   2   5        698.58        677.18         6.22 o                         
  10   2   5        988.43        996.03         9.05 o                         
  11   2   5         32.15         37.78         1.34 o                         
  12   2   5        104.14         99.95         2.31 o                         
  13   2   5        152.86        145.60         2.91 o                         
  14   2   5        141.33        136.60         2.93 o                         
  15   2   5         31.63         28.33         1.78 o                         
  16   2   5          1.39          0.36         1.17 o                         
  17   2   5        369.01        369.10         8.53 o                         
  18   2   5         14.50         10.27         1.73 o                         
 -19   3   5        132.54        129.44         5.40 o                         
 -18   3   5         41.26         44.93         3.01 o                         
 -17   3   5          8.96         10.03         1.74 o                         
 -16   3   5        591.31        573.19         8.29 o                         
 -15   3   5        367.59        375.88         5.41 o                         
 -14   3   5        203.37        200.11         3.55 o                         
 -13   3   5         69.80         62.07         2.25 o                         
 -12   3   5        212.29        198.97         3.31 o                         
 -11   3   5        113.96        114.98         2.30 o                         
 -10   3   5          2.83          1.12         0.69 o                         
  -9   3   5        200.46        200.39         2.82 o                         
  -8   3   5         21.89         22.39         0.95 o                         
  -7   3   5        174.09        137.38         1.85 o                         
  -6   3   5        138.34        177.57         1.90 o                         
  -5   3   5       3093.14       3187.06        24.22 o                         
  -4   3   5       2334.26       2450.99        18.03 o                         
  -3   3   5        209.12        227.84         2.21 o                         
  -2   3   5       2392.77       2483.92        19.67 o                         
  -1   3   5       1054.82       1056.77         8.80 o                         
   0   3   5        435.98        491.83         4.81 o                         
   1   3   5        197.70        207.41         2.18 o                         
   2   3   5       3345.72       3628.54        28.96 o                         
   3   3   5        819.22        813.89         7.23 o                         
   4   3   5         34.55         42.02         0.95 o                         
   5   3   5         10.58         18.16         0.64 o                         
   6   3   5       2293.89       2310.14        18.75 o                         
   7   3   5        486.71        497.33         5.18 o                         
   8   3   5        184.47        212.71         2.56 o                         
   9   3   5        249.34        228.05         2.85 o                         
  10   3   5       1194.22       1188.12        10.64 o                         
  11   3   5          0.13         -0.45         0.69 o                         
  12   3   5        255.47        253.96         3.83 o                         
  13   3   5        114.61        106.81         2.56 o                         
  14   3   5         41.97         39.23         2.03 o                         
  15   3   5        220.75        228.81         4.33 o                         
  16   3   5          9.45          8.94         1.52 o                         
  17   3   5         92.49         78.05         3.09 o                         
  18   3   5          3.98          3.43         1.67 o                         
 -18   4   5         34.20         32.64         2.74 o                         
 -17   4   5         50.30         54.71         2.96 o                         
 -16   4   5         28.11         33.23         2.36 o                         
 -15   4   5         45.37         59.47         3.04 o                         
 -14   4   5        656.70        619.92         7.64 o                         
 -13   4   5        931.27        883.19        10.29 o                         
 -12   4   5        631.83        585.09         7.01 o                         
 -11   4   5        469.98        439.26         5.64 o                         
 -10   4   5        635.33        621.73         6.71 o                         
  -9   4   5         77.21         80.98         1.98 o                         
  -8   4   5          1.29          0.82         0.54 o                         
  -7   4   5         63.87         59.20         1.32 o                         
  -6   4   5        547.76        616.35         5.53 o                         
  -5   4   5        252.30        221.46         2.50 o                         
  -4   4   5        204.89        187.88         1.96 o                         
  -3   4   5        640.35        713.20         5.90 o                         
  -2   4   5        433.97        456.09         4.20 o                         
  -1   4   5       3861.69       4104.50        31.04 o                         
   0   4   5          2.12          0.96         0.38 o                         
   1   4   5       2783.28       2824.90        23.33 o                         
   2   4   5        170.42        157.68         1.89 o                         
   3   4   5         19.62         18.61         0.68 o                         
   4   4   5        996.09        974.10         8.60 o                         
   5   4   5        468.31        500.86         4.77 o                         
   6   4   5        172.48        174.56         2.14 o                         
   7   4   5        115.38         90.17         1.44 o                         
   8   4   5          8.82          5.14         0.63 o                         
   9   4   5        939.82        907.35         8.43 o                         
  10   4   5        380.04        336.01         3.86 o                         
  11   4   5          0.04          0.02         0.70 o                         
  12   4   5        485.69        434.31         4.82 o                         
  13   4   5          4.63          5.02         0.96 o                         
  14   4   5         12.92         12.08         1.35 o                         
  15   4   5        124.28        126.14         3.51 o                         
  16   4   5         73.45         68.25         2.81 o                         
  17   4   5          0.72          2.66         1.45 o                         
 -18   5   5          0.32          2.11         2.09 o                         
 -17   5   5        258.79        272.33         6.11 o                         
 -16   5   5         75.04         75.80         3.29 o                         
 -15   5   5         53.51         50.37         2.66 o                         
 -14   5   5         19.50         19.86         1.75 o                         
 -13   5   5         24.68         27.24         1.74 o                         
 -12   5   5          0.62          0.88         1.05 o                         
 -11   5   5        127.55        103.51         2.47 o                         
 -10   5   5        129.51        127.75         2.41 o                         
  -9   5   5         44.35         37.24         1.45 o                         
  -8   5   5        479.87        447.51         5.14 o                         
  -7   5   5        353.10        325.57         3.54 o                         
  -6   5   5       1019.39       1022.20         9.15 o                         
  -5   5   5        210.14        222.61         2.57 o                         
  -4   5   5         15.14         18.83         0.72 o                         
  -3   5   5        385.14        395.31         3.63 o                         
  -2   5   5         11.70         18.38         0.66 o                         
  -1   5   5          4.50          5.54         0.64 o                         
   0   5   5        114.19        106.23         1.46 o                         
   1   5   5       1304.99       1371.27        12.42 o                         
   2   5   5         50.26         52.17         1.34 o                         
   3   5   5        149.91        207.89         2.45 o                         
   4   5   5         10.08          6.91         0.64 o                         
   5   5   5        378.39        360.25         3.75 o                         
   6   5   5          7.34          5.84         0.61 o                         
   7   5   5         40.58         38.73         1.11 o                         
   8   5   5       1071.87       1083.72         9.50 o                         
   9   5   5         76.44         81.60         1.74 o                         
  10   5   5         69.38         51.08         1.48 o                         
  11   5   5         31.87         38.63         1.41 o                         
  12   5   5        118.10        117.88         2.25 o                         
  13   5   5        155.94        157.85         3.03 o                         
  14   5   5         60.43         67.39         2.41 o                         
  15   5   5         14.92         15.16         1.60 o                         
  16   5   5        170.87        170.81         4.36 o                         
  17   5   5          8.34          4.67         1.53 o                         
 -17   6   5        319.73        323.14         7.61 o                         
 -16   6   5         73.80         78.39         3.39 o                         
 -15   6   5         51.30         46.50         2.65 o                         
 -14   6   5          1.77          0.96         1.28 o                         
 -13   6   5         58.13         61.73         2.46 o                         
 -12   6   5          0.17          0.63         1.13 o                         
 -11   6   5         14.00         14.15         1.41 o                         
 -10   6   5         88.76         98.66         2.42 o                         
  -9   6   5        441.45        452.30         5.65 o                         
  -8   6   5          6.39          8.92         1.00 o                         
  -7   6   5        726.51        727.63         7.04 o                         
  -6   6   5        134.71        138.19         2.06 o                         
  -5   6   5        312.14        306.62         3.76 o                         
  -4   6   5        696.00        710.05         6.10 o                         
  -3   6   5         50.78         64.76         1.10 o                         
  -2   6   5        671.77        679.49         6.20 o                         
  -1   6   5          6.11          6.83         0.50 o                         
   0   6   5        269.55        271.04         3.26 o                         
   1   6   5         66.51         60.05         1.61 o                         
   2   6   5         17.22         18.84         0.83 o                         
   3   6   5        290.36        317.57         3.64 o                         
   4   6   5          0.72          2.01         0.56 o                         
   5   6   5         72.88         64.67         1.31 o                         
   6   6   5        503.54        520.07         5.10 o                         
   7   6   5        521.80        457.18         4.79 o                         
   8   6   5         68.69        104.56         1.81 o                         
   9   6   5         20.08         23.19         1.20 o                         
  10   6   5         19.56         15.97         0.98 o                         
  11   6   5         77.37         62.80         1.57 o                         
  12   6   5          6.79          5.26         0.90 o                         
  13   6   5          0.55          0.22         0.86 o                         
  14   6   5          0.11          0.61         1.04 o                         
  15   6   5         46.05         48.98         2.32 o                         
  16   6   5         12.08         15.31         1.78 o                         
 -16   7   5        148.12        153.94         6.84 o                         
 -15   7   5        260.60        268.46         5.96 o                         
 -14   7   5          3.03          2.67         1.68 o                         
 -13   7   5        325.83        315.98         6.13 o                         
 -12   7   5          3.01          3.93         1.43 o                         
 -11   7   5          2.26          0.06         1.15 o                         
 -10   7   5        189.97        187.35         3.32 o                         
  -9   7   5         17.07         17.59         1.29 o                         
  -8   7   5        460.60        444.42         5.61 o                         
  -7   7   5         38.90         36.51         1.52 o                         
  -6   7   5        126.65        115.76         2.49 o                         
  -5   7   5         65.61         68.55         1.59 o                         
  -4   7   5         54.27         52.41         1.43 o                         
  -3   7   5         62.33         70.30         1.76 o                         
  -2   7   5        138.10        144.27         2.26 o                         
  -1   7   5         41.16         42.49         1.07 o                         
   0   7   5        494.35        486.48         5.60 o                         
   1   7   5         17.87         13.35         0.75 o                         
   2   7   5         36.07         45.78         1.22 o                         
   3   7   5          0.54          0.29         0.55 o                         
   4   7   5         31.26         39.07         1.19 o                         
   5   7   5        222.95        256.31         2.99 o                         
   6   7   5         35.36         22.26         0.96 o                         
   7   7   5          6.14          9.42         0.75 o                         
   8   7   5        421.59        376.86         4.28 o                         
   9   7   5        124.83        117.17         2.28 o                         
  10   7   5          5.91          8.98         0.91 o                         
  11   7   5        142.67        139.32         2.30 o                         
  12   7   5          0.01          0.22         0.86 o                         
  13   7   5        238.46        233.76         3.99 o                         
  14   7   5          1.65          0.67         1.44 o                         
  15   7   5          5.46          6.43         1.75 o                         
 -15   8   5          4.65         -1.27         1.97 o                         
 -14   8   5         44.27         39.82         2.90 o                         
 -13   8   5          9.21          9.16         1.92 o                         
 -12   8   5         43.04         38.83         2.60 o                         
 -11   8   5          6.23          8.74         1.74 o                         
 -10   8   5        105.26        118.43         3.50 o                         
  -9   8   5         36.49         32.22         2.00 o                         
  -8   8   5         13.55         14.93         1.60 o                         
  -7   8   5          1.73          3.43         1.25 o                         
  -6   8   5        408.75        404.20         6.12 o                         
  -5   8   5         81.43         84.38         2.29 o                         
  -4   8   5        231.80        228.62         3.65 o                         
  -3   8   5          4.61          2.10         1.05 o                         
  -2   8   5         47.27         42.84         1.86 o                         
  -1   8   5         83.50         85.14         3.42 o                         
   0   8   5        296.10        305.47         4.43 o                         
   1   8   5         17.81         17.51         1.35 o                         
   2   8   5         42.75         43.68         1.67 o                         
   3   8   5        192.65        188.98         2.98 o                         
   4   8   5         32.27         30.26         1.22 o                         
   5   8   5         28.33         24.15         1.15 o                         
   6   8   5          0.23          1.69         0.82 o                         
   7   8   5         20.48         19.53         1.17 o                         
   8   8   5         80.88         74.30         2.13 o                         
   9   8   5         67.47         76.24         2.46 o                         
  10   8   5         14.73         16.36         1.37 o                         
  11   8   5          0.00         -0.37         1.03 o                         
  12   8   5        153.01        166.68         3.67 o                         
  13   8   5         25.22         25.35         2.29 o                         
  14   8   5         19.04         22.46         3.03 o                         
 -14   9   5          5.16          4.46         2.20 o                         
 -13   9   5         41.35         41.45         3.02 o                         
 -12   9   5          1.05          0.45         1.80 o                         
 -11   9   5         10.14          4.74         1.85 o                         
 -10   9   5          3.05          2.88         1.68 o                         
  -9   9   5         30.33         33.19         2.36 o                         
  -8   9   5         13.76         13.63         1.82 o                         
  -7   9   5         20.37         17.75         1.71 o                         
  -6   9   5        228.05        256.64         4.98 o                         
  -5   9   5          6.08          7.24         1.37 o                         
  -4   9   5         58.71         65.84         2.71 o                         
  -3   9   5         15.13         14.23         1.58 o                         
  -2   9   5        325.79        340.81         6.04 o                         
  -1   9   5          2.57          2.71         1.09 o                         
   0   9   5         53.09         47.21         1.91 o                         
   1   9   5        129.76        123.56         2.82 o                         
   2   9   5        105.47        109.40         2.57 o                         
   3   9   5        895.31        822.29         9.42 o                         
   4   9   5        130.56        115.62         2.74 o                         
   5   9   5        314.86        299.88         4.97 o                         
   6   9   5         15.62         18.07         1.42 o                         
   7   9   5          8.17          9.45         1.29 o                         
   8   9   5          2.93          0.36         1.22 o                         
   9   9   5          0.02         -0.89         1.26 o                         
  10   9   5          9.72         10.11         1.59 o                         
  11   9   5         15.42         21.76         2.14 o                         
  12   9   5        157.57        156.32         4.60 o                         
  13   9   5         36.76         42.79         4.08 o                         
 -12  10   5         15.85         18.48         2.47 o                         
 -11  10   5          2.46         -0.68         1.76 o                         
 -10  10   5          8.00          9.27         2.61 o                         
  -9  10   5          3.60          3.00         1.93 o                         
  -8  10   5         47.59         59.95         3.49 o                         
  -7  10   5         33.74         28.26         2.36 o                         
  -6  10   5         17.20         14.42         1.91 o                         
  -5  10   5         19.70         22.95         1.87 o                         
  -4  10   5         16.31         17.12         1.84 o                         
  -3  10   5          0.52         -0.02         1.32 o                         
  -2  10   5          2.09          3.85         1.38 o                         
  -1  10   5         55.32         48.16         2.27 o                         
   0  10   5          0.73          0.61         1.13 o                         
   1  10   5         11.45         10.13         1.39 o                         
   2  10   5         34.29         35.34         1.91 o                         
   3  10   5          2.75          4.56         1.30 o                         
   4  10   5        123.72        117.33         4.02 o                         
   5  10   5        190.56        192.33         4.10 o                         
   6  10   5          8.79          8.09         1.47 o                         
   7  10   5         74.55         73.12         3.08 o                         
   8  10   5         28.38         30.26         2.30 o                         
   9  10   5         47.20         53.16         3.20 o                         
  10  10   5         16.90         19.73         2.37 o                         
  11  10   5         13.12         18.04         2.40 o                         
 -10  11   5          5.68          1.85         2.36 o                         
  -9  11   5         88.98         91.10         4.51 o                         
  -8  11   5        197.84        202.95         5.15 o                         
  -7  11   5         18.97         23.82         2.25 o                         
  -6  11   5         63.04         66.27         3.03 o                         
  -5  11   5         37.56         40.94         2.48 o                         
  -4  11   5         17.66         21.52         2.01 o                         
  -3  11   5          9.09          8.23         1.70 o                         
  -2  11   5          9.06          5.61         1.59 o                         
  -1  11   5         45.79         43.56         2.45 o                         
   0  11   5         18.77         17.47         1.91 o                         
   1  11   5         15.10         17.54         1.86 o                         
   2  11   5         36.84         42.13         2.28 o                         
   3  11   5         17.40         19.23         1.77 o                         
   4  11   5         11.22          8.65         1.58 o                         
   5  11   5          0.65         -1.23         1.23 o                         
   6  11   5         11.34          9.74         1.80 o                         
   7  11   5         20.62         20.79         2.06 o                         
   8  11   5         64.66         70.22         3.32 o                         
   9  11   5          2.04          5.73         3.00 o                         
  -6  12   5         17.90         15.81         2.23 o                         
  -5  12   5          0.41          0.65         2.05 o                         
  -4  12   5         20.26         20.39         2.16 o                         
  -3  12   5          0.55          0.59         1.59 o                         
  -2  12   5        156.21        162.48         4.46 o                         
  -1  12   5        173.90        179.79         4.85 o                         
   0  12   5          0.06         -1.65         1.65 o                         
   1  12   5         25.12         20.89         2.21 o                         
   2  12   5         62.83         58.98         3.46 o                         
   3  12   5         35.51         35.48         2.40 o                         
   4  12   5         10.03          8.64         1.73 o                         
   5  12   5         54.97         47.77         2.74 o                         
 -19   0   6          0.04          0.61         2.45 o                         
 -18   0   6         23.82         25.24         3.03 o                         
 -17   0   6          4.61          6.03         2.25 o                         
 -16   0   6          3.82          2.05         1.92 o                         
 -15   0   6         80.61         83.27         3.63 o                         
 -14   0   6        794.95        742.81        12.10 o                         
 -13   0   6       1968.12       1831.89        25.93 o                         
 -12   0   6        613.53        658.28        10.32 o                         
 -11   0   6          0.31          0.44         0.87 o                         
 -10   0   6          6.97          7.47         1.23 o                         
  -9   0   6        485.46        525.36         9.20 o                         
  -8   0   6         19.38         12.48         0.85 o                         
  -7   0   6       8566.85       9076.49        93.99 o                         
  -6   0   6       1752.44       1913.69        20.05 o                         
  -5   0   6        669.65        704.11         8.88 o                         
  -4   0   6       7579.89       7890.37        77.54 o                         
  -3   0   6         80.81        127.02         2.49 o                         
  -2   0   6       1865.17       2019.21        20.77 o                         
  -1   0   6         15.70         25.85         1.01 o                         
   0   0   6        731.04        815.53         9.66 o                         
   1   0   6       3286.62       3611.96        39.88 o                         
   2   0   6       4692.53       4953.87        49.03 o                         
   3   0   6       1583.86       1746.22        17.22 o                         
   4   0   6       1946.69       2115.81        25.16 o                         
   5   0   6         57.78         73.64         1.72 o                         
   6   0   6          1.40         20.61         2.49 o                         
   7   0   6         77.92         78.67         3.46 o                         
   8   0   6       2161.96       2201.40        26.23 o                         
   9   0   6       1663.68       1467.99        19.13 o                         
  10   0   6       1548.45       1548.63        20.21 o                         
  11   0   6        271.11        278.47         4.99 o                         
  12   0   6        591.84        586.27        10.47 o                         
  13   0   6        135.55        139.68         4.19 o                         
  14   0   6        276.01        277.58         6.58 o                         
  15   0   6        354.26        349.58         9.06 o                         
  16   0   6        232.86        255.19         7.05 o                         
  17   0   6        101.81         97.20         4.77 o                         
  18   0   6          0.00          0.08         2.76 o                         
 -19   1   6         31.01         34.77         2.60 o                         
 -18   1   6          2.14          3.54         1.55 o                         
 -17   1   6         40.60         44.66         2.40 o                         
 -16   1   6         23.10         25.60         1.90 o                         
 -15   1   6         32.43         34.68         1.79 o                         
 -14   1   6        163.61        151.48         3.11 o                         
 -13   1   6         21.57         20.63         1.40 o                         
 -12   1   6        167.51        156.39         2.89 o                         
 -11   1   6        202.93        217.46         3.12 o                         
 -10   1   6         23.07         26.06         1.09 o                         
  -9   1   6         23.27         29.32         1.06 o                         
  -8   1   6        133.52        161.69         2.35 o                         
  -7   1   6        856.35        923.48         8.24 o                         
  -6   1   6         56.24         51.23         1.17 o                         
  -5   1   6        354.19        425.65         3.70 o                         
  -4   1   6         39.53         60.48         1.23 o                         
  -3   1   6        376.55        323.89         2.80 o                         
  -2   1   6       2410.70       2649.08        19.31 o                         
  -1   1   6        408.32        431.00         3.50 o                         
   0   1   6       8458.12       8553.48        60.76 o                         
   1   1   6        108.21        114.28         1.44 o                         
   2   1   6         37.08         17.52         0.57 o                         
   3   1   6        573.29        556.05         4.66 o                         
   4   1   6        808.59        805.57         6.85 o                         
   5   1   6        128.36        110.13         1.44 o                         
   6   1   6        450.42        475.82         4.75 o                         
   7   1   6        198.77        172.19         2.21 o                         
   8   1   6         20.34         25.50         0.88 o                         
   9   1   6        834.08        816.05         7.33 o                         
  10   1   6        347.73        282.75         3.26 o                         
  11   1   6         31.62         24.89         1.17 o                         
  12   1   6        403.28        383.22         5.18 o                         
  13   1   6         12.39         10.26         1.25 o                         
  14   1   6          6.28          6.92         1.42 o                         
  15   1   6         97.30         85.30         3.87 o                         
  16   1   6        128.70        125.83         3.60 o                         
  17   1   6          0.40          0.72         1.59 o                         
  18   1   6         15.76         15.81         2.24 o                         
 -19   2   6         73.96         78.88         3.44 o                         
 -18   2   6         97.95        111.43         3.71 o                         
 -17   2   6        511.37        486.73         7.58 o                         
 -16   2   6        123.19        117.57         3.49 o                         
 -15   2   6         37.54         33.26         1.86 o                         
 -14   2   6         15.69         17.25         1.53 o                         
 -13   2   6        560.73        532.28         6.78 o                         
 -12   2   6        386.53        378.86         5.03 o                         
 -11   2   6          0.74         -0.14         0.73 o                         
 -10   2   6          0.52          0.94         0.73 o                         
  -9   2   6         10.23         15.27         1.02 o                         
  -8   2   6        594.22        584.99         5.85 o                         
  -7   2   6        241.01        234.48         2.58 o                         
  -6   2   6         79.88         78.14         1.33 o                         
  -5   2   6        213.69        238.11         2.73 o                         
  -4   2   6       2662.64       2847.86        20.90 o                         
  -3   2   6       1135.72       1288.78        10.18 o                         
  -2   2   6        511.10        485.06         4.08 o                         
  -1   2   6       4402.58       4855.39        35.54 o                         
   0   2   6        658.98        720.62         5.43 o                         
   1   2   6         25.78         31.71         0.69 o                         
   2   2   6         22.86         45.27         0.84 o                         
   3   2   6       2540.93       2600.26        21.55 o                         
   4   2   6         30.48         39.54         0.98 o                         
   5   2   6        917.72        982.38         8.51 o                         
   6   2   6        324.50        329.31         3.33 o                         
   7   2   6        249.81        243.80         2.80 o                         
   8   2   6        357.51        349.54         3.51 o                         
   9   2   6        140.92        118.95         1.76 o                         
  10   2   6         86.49         70.00         1.61 o                         
  11   2   6         36.27         27.40         1.30 o                         
  12   2   6        365.75        349.64         4.64 o                         
  13   2   6        522.23        460.00         6.40 o                         
  14   2   6         32.27         25.82         1.74 o                         
  15   2   6        237.51        233.98         4.41 o                         
  16   2   6         28.73         25.46         2.30 o                         
  17   2   6         40.61         39.88         2.84 o                         
  18   2   6         73.98         72.35         3.63 o                         
 -19   3   6          0.11          2.66         1.98 o                         
 -18   3   6        148.97        164.03         4.81 o                         
 -17   3   6        222.78        208.65         5.89 o                         
 -16   3   6          2.08          1.21         1.44 o                         
 -15   3   6         19.27         24.91         1.80 o                         
 -14   3   6        136.95        127.76         2.97 o                         
 -13   3   6        782.84        744.14         8.66 o                         
 -12   3   6        508.24        460.79         5.87 o                         
 -11   3   6        266.97        277.89         3.89 o                         
 -10   3   6        205.30        200.11         3.46 o                         
  -9   3   6        528.11        514.67         6.74 o                         
  -8   3   6       2071.80       2114.86        18.52 o                         
  -7   3   6         69.26         88.72         1.67 o                         
  -6   3   6        334.94        378.92         3.55 o                         
  -5   3   6        176.33        165.04         1.77 o                         
  -4   3   6        682.72        715.20         5.98 o                         
  -3   3   6         50.80         49.13         0.93 o                         
  -2   3   6        264.66        295.95         2.91 o                         
  -1   3   6        476.55        525.78         4.67 o                         
   0   3   6        393.77        450.78         3.99 o                         
   1   3   6        132.78        124.29         1.47 o                         
   2   3   6       1140.15       1151.67        10.02 o                         
   3   3   6        319.38        381.62         3.71 o                         
   4   3   6        402.56        422.85         3.91 o                         
   5   3   6         49.23         46.19         0.93 o                         
   6   3   6        325.25        367.46         3.84 o                         
   7   3   6         38.88         45.10         1.10 o                         
   8   3   6        116.69        101.11         1.71 o                         
   9   3   6        147.19        151.31         2.19 o                         
  10   3   6         18.00         19.27         0.94 o                         
  11   3   6        236.60        216.09         3.05 o                         
  12   3   6        187.58        209.08         3.36 o                         
  13   3   6         27.89         28.53         1.70 o                         
  14   3   6        421.15        402.85         7.41 o                         
  15   3   6         27.74         29.18         1.88 o                         
  16   3   6        131.11        140.75         4.11 o                         
  17   3   6          2.61         -0.75         1.44 o                         
 -18   4   6          2.72          2.76         2.20 o                         
 -17   4   6         75.76         75.80         3.40 o                         
 -16   4   6          3.60          1.79         1.63 o                         
 -15   4   6        108.08        104.92         3.64 o                         
 -14   4   6          2.48          3.15         1.24 o                         
 -13   4   6         36.69         33.96         1.74 o                         
 -12   4   6          0.07          0.05         0.97 o                         
 -11   4   6        334.11        307.63         4.21 o                         
 -10   4   6          3.01          1.56         0.81 o                         
  -9   4   6        115.80        111.29         2.19 o                         
  -8   4   6        181.63        160.42         2.55 o                         
  -7   4   6        155.32        169.10         2.21 o                         
  -6   4   6         46.35         37.97         1.03 o                         
  -5   4   6       1260.12       1359.15        10.82 o                         
  -4   4   6        373.78        392.21         3.70 o                         
  -3   4   6        159.57        155.70         1.81 o                         
  -2   4   6         26.04         19.93         0.69 o                         
  -1   4   6         76.44         76.27         1.19 o                         
   0   4   6         49.11         67.79         1.15 o                         
   1   4   6       1179.18       1232.65        10.09 o                         
   2   4   6          0.01          0.22         0.41 o                         
   3   4   6        130.44        120.92         1.81 o                         
   4   4   6        785.14        793.27         7.08 o                         
   5   4   6        203.50        238.57         2.59 o                         
   6   4   6        144.88        140.72         1.85 o                         
   7   4   6        323.93        298.61         3.20 o                         
   8   4   6         39.23         37.30         1.63 o                         
   9   4   6        280.92        255.09         2.95 o                         
  10   4   6         36.63         46.85         1.45 o                         
  11   4   6          4.38          2.41         0.80 o                         
  12   4   6          3.34          2.15         0.93 o                         
  13   4   6          5.30          3.97         1.01 o                         
  14   4   6          3.21          3.23         1.23 o                         
  15   4   6        127.85        120.50         4.22 o                         
  16   4   6          0.04          0.42         1.32 o                         
  17   4   6         14.27         10.43         1.78 o                         
 -17   5   6         76.65         90.48         3.78 o                         
 -16   5   6         20.81         13.43         2.01 o                         
 -15   5   6        169.63        170.46         5.44 o                         
 -14   5   6          1.90          0.31         1.29 o                         
 -13   5   6        256.85        250.94         4.35 o                         
 -12   5   6         81.53         85.49         2.66 o                         
 -11   5   6          7.28          7.00         1.20 o                         
 -10   5   6        130.96        133.15         2.74 o                         
  -9   5   6         33.16         33.90         1.52 o                         
  -8   5   6        203.49        204.18         3.04 o                         
  -7   5   6          0.25          1.71         0.70 o                         
  -6   5   6        235.41        240.66         2.90 o                         
  -5   5   6         40.74         77.01         1.32 o                         
  -4   5   6          8.97          8.95         0.66 o                         
  -3   5   6        273.45        308.88         3.29 o                         
  -2   5   6        130.84        113.94         1.45 o                         
  -1   5   6          6.86          6.77         0.41 o                         
   0   5   6       1086.76       1049.66         9.62 o                         
   1   5   6        440.26        434.71         4.19 o                         
   2   5   6        236.63        240.91         2.75 o                         
   3   5   6          0.26          0.73         0.49 o                         
   4   5   6        264.36        281.42         3.12 o                         
   5   5   6        133.15        143.10         1.93 o                         
   6   5   6          0.28          0.31         0.57 o                         
   7   5   6        232.78        225.53         2.83 o                         
   8   5   6        235.14        213.59         2.82 o                         
   9   5   6          5.76          6.95         0.84 o                         
  10   5   6        263.22        248.62         3.19 o                         
  11   5   6          7.36          7.96         0.94 o                         
  12   5   6         28.68         32.19         1.40 o                         
  13   5   6         99.32         99.42         2.47 o                         
  14   5   6        335.82        329.20         5.24 o                         
  15   5   6        142.87        148.19         3.70 o                         
  16   5   6         13.51         11.13         1.70 o                         
 -17   6   6        206.57        201.51         6.11 o                         
 -16   6   6         79.82         80.02         3.65 o                         
 -15   6   6         20.96         17.11         2.49 o                         
 -14   6   6         30.07         27.25         2.01 o                         
 -13   6   6         25.99         28.98         1.94 o                         
 -12   6   6         39.94         41.38         2.09 o                         
 -11   6   6          7.36          6.61         1.30 o                         
 -10   6   6          0.32          0.27         0.98 o                         
  -9   6   6        205.30        215.21         3.47 o                         
  -8   6   6         94.53         91.59         2.34 o                         
  -7   6   6        358.26        338.60         4.31 o                         
  -6   6   6          4.35         19.97         1.37 o                         
  -5   6   6        435.84        415.81         4.98 o                         
  -4   6   6       2240.37       2177.10        17.72 o                         
  -3   6   6         26.41         29.03         0.95 o                         
  -2   6   6        103.62         92.75         1.81 o                         
  -1   6   6         15.50          9.56         0.88 o                         
   0   6   6        137.74        162.37         2.27 o                         
   1   6   6        304.28        318.91         3.67 o                         
   2   6   6        114.17        116.69         1.81 o                         
   3   6   6        170.39        171.65         2.27 o                         
   4   6   6        148.37        129.40         1.91 o                         
   5   6   6          0.74         -0.53         0.53 o                         
   6   6   6        795.99        757.58         7.04 o                         
   7   6   6        588.31        547.79         5.59 o                         
   8   6   6         61.84         73.20         1.74 o                         
   9   6   6          1.11          1.63         0.74 o                         
  10   6   6        248.18        237.72         3.14 o                         
  11   6   6          4.51          3.98         0.85 o                         
  12   6   6          5.36          5.19         0.87 o                         
  13   6   6        244.51        245.37         3.67 o                         
  14   6   6         72.35         74.06         2.52 o                         
  15   6   6         31.46         37.81         2.74 o                         
 -16   7   6         19.84         21.90         2.73 o                         
 -15   7   6         23.06         29.06         2.64 o                         
 -14   7   6         19.61         22.26         2.41 o                         
 -13   7   6         21.30         22.51         2.16 o                         
 -12   7   6        104.01        103.44         3.53 o                         
 -11   7   6          5.64          2.81         1.32 o                         
 -10   7   6        128.12        123.63         2.84 o                         
  -9   7   6        117.84        113.76         2.70 o                         
  -8   7   6          2.54          2.75         0.97 o                         
  -7   7   6        507.23        498.50         6.14 o                         
  -6   7   6          5.39          8.62         1.00 o                         
  -5   7   6          0.00         -0.57         0.65 o                         
  -4   7   6        293.55        265.72         3.45 o                         
  -3   7   6         27.36         31.08         1.24 o                         
  -2   7   6        547.99        483.67         5.36 o                         
  -1   7   6        298.37        296.25         3.64 o                         
   0   7   6        640.38        662.38         7.43 o                         
   1   7   6        166.75        147.07         3.08 o                         
   2   7   6        391.56        386.19         4.10 o                         
   3   7   6         10.69         11.96         0.80 o                         
   4   7   6         56.07         65.14         1.42 o                         
   5   7   6        159.89        176.24         2.39 o                         
   6   7   6        232.89        224.05         2.80 o                         
   7   7   6         74.24         60.79         1.59 o                         
   8   7   6        371.37        371.34         4.62 o                         
   9   7   6        182.86        182.35         2.94 o                         
  10   7   6        154.88        159.10         2.65 o                         
  11   7   6        189.34        175.50         2.69 o                         
  12   7   6        460.28        462.07         5.23 o                         
  13   7   6         37.02         35.94         2.12 o                         
  14   7   6          2.72          2.81         1.51 o                         
  15   7   6         63.06         62.33         3.29 o                         
 -15   8   6         74.68         68.31         3.71 o                         
 -14   8   6          0.01          1.09         1.84 o                         
 -13   8   6         41.80         44.12         2.87 o                         
 -12   8   6          0.13         -1.22         1.53 o                         
 -11   8   6        394.99        415.36         6.87 o                         
 -10   8   6        439.31        434.90         6.92 o                         
  -9   8   6         40.55         38.86         2.10 o                         
  -8   8   6          0.89          0.42         1.28 o                         
  -7   8   6        227.39        222.13         4.85 o                         
  -6   8   6          1.49          3.64         1.18 o                         
  -5   8   6         28.63         26.16         1.63 o                         
  -4   8   6        105.56        109.18         2.71 o                         
  -3   8   6        182.64        163.37         3.56 o                         
  -2   8   6        256.96        270.25         4.11 o                         
  -1   8   6         55.24         61.47         2.10 o                         
   0   8   6          2.83         -0.53         0.89 o                         
   1   8   6         24.69         34.76         1.63 o                         
   2   8   6        123.91        114.42         2.55 o                         
   3   8   6        133.54        116.84         2.56 o                         
   4   8   6         16.21         15.83         1.03 o                         
   5   8   6         43.26         34.35         1.33 o                         
   6   8   6        169.81        161.56         2.77 o                         
   7   8   6         24.26         22.75         1.82 o                         
   8   8   6          1.61          1.59         1.01 o                         
   9   8   6        150.99        160.82         3.50 o                         
  10   8   6        148.06        146.63         3.38 o                         
  11   8   6        183.36        197.70         4.03 o                         
  12   8   6         43.88         52.75         2.41 o                         
  13   8   6         56.79         68.76         4.40 o                         
 -13   9   6         57.43         54.93         3.55 o                         
 -12   9   6         69.49         66.99         3.50 o                         
 -11   9   6         40.74         48.67         3.00 o                         
 -10   9   6        152.06        153.35         4.50 o                         
  -9   9   6          5.34          2.08         1.65 o                         
  -8   9   6        167.74        175.96         4.38 o                         
  -7   9   6          1.62         -0.03         1.35 o                         
  -6   9   6         35.38         37.93         2.20 o                         
  -5   9   6         15.54         14.53         1.66 o                         
  -4   9   6        198.09        182.69         3.88 o                         
  -3   9   6         44.38         46.14         2.33 o                         
  -2   9   6        304.43        298.56         4.76 o                         
  -1   9   6          7.24          6.87         1.17 o                         
   0   9   6          1.31          2.35         1.05 o                         
   1   9   6         17.45         19.25         1.39 o                         
   2   9   6         11.96          9.91         1.42 o                         
   3   9   6          0.45          3.02         0.96 o                         
   4   9   6         44.07         45.61         1.76 o                         
   5   9   6        149.30        157.77         3.22 o                         
   6   9   6          1.54          1.36         1.12 o                         
   7   9   6         53.71         45.96         2.24 o                         
   8   9   6         43.25         38.55         2.14 o                         
   9   9   6        164.39        151.25         3.55 o                         
  10   9   6         52.37         60.89         3.91 o                         
  11   9   6         20.78         29.92         2.63 o                         
  12   9   6        205.99        215.67         5.95 o                         
 -12  10   6          9.42          7.99         3.68 o                         
 -11  10   6          0.16         -0.32         1.95 o                         
 -10  10   6        140.25        144.96         5.10 o                         
  -9  10   6         88.33         87.58         4.17 o                         
  -8  10   6         15.60         15.98         2.24 o                         
  -7  10   6          1.37          1.59         1.64 o                         
  -6  10   6          5.07          7.64         1.75 o                         
  -5  10   6         35.09         32.53         2.33 o                         
  -4  10   6          0.58          0.90         1.48 o                         
  -3  10   6        111.78        109.44         3.61 o                         
  -2  10   6          0.00         -1.22         1.22 o                         
  -1  10   6         45.14         46.33         2.31 o                         
   0  10   6         13.98         11.52         1.43 o                         
   1  10   6         47.74         38.80         1.94 o                         
   2  10   6         46.71         42.40         1.96 o                         
   3  10   6        165.71        160.50         3.35 o                         
   4  10   6        120.23        110.65         3.13 o                         
   5  10   6         23.29         20.39         1.70 o                         
   6  10   6          0.22         -0.18         1.34 o                         
   7  10   6         34.60         30.08         2.31 o                         
   8  10   6         25.92         27.85         2.27 o                         
   9  10   6         28.67         33.38         2.80 o                         
  10  10   6         47.14         49.26         4.47 o                         
  -9  11   6          4.32          5.15         2.39 o                         
  -8  11   6          1.13          2.44         1.95 o                         
  -7  11   6         42.68         41.39         3.45 o                         
  -6  11   6        134.03        142.75         8.40 o                         
  -5  11   6         14.00         13.28         2.04 o                         
  -4  11   6        126.44        128.26         4.18 o                         
  -3  11   6          4.02          3.49         1.61 o                         
  -2  11   6         85.96         81.43         3.24 o                         
  -1  11   6        225.63        242.14         5.00 o                         
   0  11   6          9.46          8.56         1.66 o                         
   1  11   6          0.19         -1.10         1.28 o                         
   2  11   6         10.51          7.63         1.45 o                         
   3  11   6        247.21        253.80         4.70 o                         
   4  11   6         11.17          7.10         1.53 o                         
   5  11   6         13.76          8.92         1.65 o                         
   6  11   6          7.08          4.84         1.76 o                         
   7  11   6         41.29         43.69         2.77 o                         
   8  11   6          3.63          1.82         1.66 o                         
  -5  12   6          7.77          6.82         2.24 o                         
  -4  12   6        122.63        131.63         4.60 o                         
  -3  12   6         57.15         57.53         3.04 o                         
  -2  12   6         89.46         82.09         3.47 o                         
  -1  12   6          0.92          0.79         1.65 o                         
   0  12   6         25.61         21.33         2.18 o                         
   1  12   6         18.19         18.55         2.18 o                         
   2  12   6         92.82        104.70         3.75 o                         
   3  12   6        171.51        179.69         4.55 o                         
   4  12   6         65.01         64.79         3.16 o                         
 -19   1   7         43.16         44.52         2.95 o                         
 -18   1   7         94.61        101.91         3.56 o                         
 -17   1   7        178.96        175.32         4.24 o                         
 -16   1   7         35.14         39.79         2.23 o                         
 -15   1   7         37.77         41.86         2.20 o                         
 -14   1   7        209.15        207.43         3.78 o                         
 -13   1   7        385.78        370.14         4.96 o                         
 -12   1   7         68.27         53.14         1.92 o                         
 -11   1   7        841.32        840.16         8.27 o                         
 -10   1   7          1.73          3.76         0.75 o                         
  -9   1   7        393.90        384.49         4.25 o                         
  -8   1   7          0.08          0.22         0.63 o                         
  -7   1   7         43.59         53.95         1.28 o                         
  -6   1   7        891.98        839.04         6.79 o                         
  -5   1   7        826.75        823.06         6.66 o                         
  -4   1   7        547.28        598.52         4.99 o                         
  -3   1   7        129.02        126.72         1.54 o                         
  -2   1   7          4.83          6.37         0.55 o                         
  -1   1   7        236.40        239.09         2.32 o                         
   0   1   7          9.56          6.72         0.48 o                         
   1   1   7        566.96        551.00         4.63 o                         
   2   1   7         16.87         24.38         0.85 o                         
   3   1   7        649.08        720.94         6.62 o                         
   4   1   7        134.50        160.46         1.76 o                         
   5   1   7          1.34          6.14         0.55 o                         
   6   1   7          4.35          1.73         0.48 o                         
   7   1   7        638.80        594.55         6.12 o                         
   8   1   7        355.87        327.48         3.74 o                         
   9   1   7          0.00         -0.21         0.53 o                         
  10   1   7        210.51        172.11         2.80 o                         
  11   1   7        874.92        842.00         8.45 o                         
  12   1   7       1580.05       1520.63        16.69 o                         
  13   1   7         12.68          8.62         1.33 o                         
  14   1   7         43.95         48.84         2.68 o                         
  15   1   7          8.42          2.87         1.50 o                         
  16   1   7          2.38          4.26         1.50 o                         
  17   1   7         48.33         52.87         2.69 o                         
 -19   2   7          8.53          8.89         2.11 o                         
 -18   2   7        138.26        145.65         4.10 o                         
 -17   2   7          0.50         -1.39         1.39 o                         
 -16   2   7        222.50        205.42         4.27 o                         
 -15   2   7         62.61         74.99         2.78 o                         
 -14   2   7        735.92        694.66         8.10 o                         
 -13   2   7         27.81         28.56         1.58 o                         
 -12   2   7        161.17        167.03         2.98 o                         
 -11   2   7         45.88         50.24         1.62 o                         
 -10   2   7        122.32        118.49         2.28 o                         
  -9   2   7         55.58         62.09         1.62 o                         
  -8   2   7         42.57         37.35         1.17 o                         
  -7   2   7       1495.24       1519.19        13.37 o                         
  -6   2   7        768.11        819.61         7.31 o                         
  -5   2   7          5.19          9.98         0.61 o                         
  -4   2   7        205.00        203.40         2.23 o                         
  -3   2   7        103.69         93.98         1.29 o                         
  -2   2   7       6928.09       7308.61        54.65 o                         
  -1   2   7        796.12        924.01         7.47 o                         
   0   2   7       1282.44       1346.57        10.07 o                         
   1   2   7       1609.27       1669.77        14.37 o                         
   2   2   7         13.72          8.67         0.55 o                         
   3   2   7          0.38          3.59         0.47 o                         
   4   2   7          0.50          0.62         0.40 o                         
   5   2   7        404.62        438.32         4.55 o                         
   6   2   7        368.80        332.59         3.56 o                         
   7   2   7       1483.67       1370.98        12.02 o                         
   8   2   7        112.13        103.70         1.73 o                         
   9   2   7         69.93         80.83         1.55 o                         
  10   2   7         14.71         15.54         0.92 o                         
  11   2   7         55.25         59.08         1.87 o                         
  12   2   7        166.17        151.24         2.96 o                         
  13   2   7        131.80        137.22         3.79 o                         
  14   2   7         30.54         26.35         2.17 o                         
  15   2   7         36.79         32.84         2.24 o                         
  16   2   7        206.60        201.92         7.05 o                         
  17   2   7          0.08          0.19         1.43 o                         
 -18   3   7          6.81          5.43         1.85 o                         
 -17   3   7         18.12         18.71         2.18 o                         
 -16   3   7          0.89          2.80         1.68 o                         
 -15   3   7         73.40         74.45         2.87 o                         
 -14   3   7          1.39          0.67         1.13 o                         
 -13   3   7        148.03        151.84         3.38 o                         
 -12   3   7          5.96          6.52         1.13 o                         
 -11   3   7        533.52        533.03         6.34 o                         
 -10   3   7        236.85        263.93         4.13 o                         
  -9   3   7         10.58         15.29         1.03 o                         
  -8   3   7          2.44          1.74         0.67 o                         
  -7   3   7        154.89        150.79         2.24 o                         
  -6   3   7        540.25        555.92         5.10 o                         
  -5   3   7        253.30        314.50         3.03 o                         
  -4   3   7        765.71        833.63         6.99 o                         
  -3   3   7        549.96        650.80         6.27 o                         
  -2   3   7          0.20          0.03         0.36 o                         
  -1   3   7        750.40        832.69         6.97 o                         
   0   3   7        361.29        343.60         3.37 o                         
   1   3   7        136.59        120.10         1.51 o                         
   2   3   7         47.56         48.00         1.09 o                         
   3   3   7        734.11        743.64         6.77 o                         
   4   3   7         74.65         49.02         1.07 o                         
   5   3   7         22.24         21.96         0.67 o                         
   6   3   7          0.00          0.18         0.53 o                         
   7   3   7        529.96        511.08         5.12 o                         
   8   3   7          6.24          8.66         0.73 o                         
   9   3   7       1030.57       1015.90        10.51 o                         
  10   3   7        324.01        334.21         3.84 o                         
  11   3   7        502.19        525.57         8.88 o                         
  12   3   7        152.12        138.62         2.89 o                         
  13   3   7          5.69          6.41         1.24 o                         
  14   3   7        194.05        184.42         5.52 o                         
  15   3   7          9.59          8.18         1.59 o                         
  16   3   7         21.37         19.33         1.89 o                         
  17   3   7          9.13          7.86         1.69 o                         
 -18   4   7          3.51          2.45         1.96 o                         
 -17   4   7        228.67        230.03         5.35 o                         
 -16   4   7          5.37          5.43         1.78 o                         
 -15   4   7         51.29         43.51         2.54 o                         
 -14   4   7         96.13        103.46         3.14 o                         
 -13   4   7          0.82         -0.60         1.17 o                         
 -12   4   7          9.40          9.04         1.28 o                         
 -11   4   7         62.73         59.89         1.90 o                         
 -10   4   7        316.63        304.69         4.10 o                         
  -9   4   7          2.74          3.35         0.89 o                         
  -8   4   7        447.08        424.08         4.91 o                         
  -7   4   7          5.48          4.58         0.67 o                         
  -6   4   7       1625.33       1543.83        12.76 o                         
  -5   4   7        136.96        133.16         1.61 o                         
  -4   4   7        177.38        209.86         2.30 o                         
  -3   4   7          2.73          1.97         0.36 o                         
  -2   4   7        194.49        209.75         2.22 o                         
  -1   4   7         39.91         35.66         0.88 o                         
   0   4   7        276.55        281.94         2.96 o                         
   1   4   7       1614.89       1628.46        13.12 o                         
   2   4   7        365.13        411.89         4.12 o                         
   3   4   7         70.77         61.39         1.37 o                         
   4   4   7          2.50          0.74         0.50 o                         
   5   4   7        321.23        321.36         3.36 o                         
   6   4   7       1496.57       1379.06        11.42 o                         
   7   4   7        239.90        257.31         3.18 o                         
   8   4   7       1371.69       1356.86        11.60 o                         
   9   4   7        195.47        185.98         2.57 o                         
  10   4   7          6.74          2.52         0.72 o                         
  11   4   7         11.54         12.94         1.08 o                         
  12   4   7          0.35         -0.92         0.92 o                         
  13   4   7          0.04          1.52         1.10 o                         
  14   4   7        209.94        207.43         4.37 o                         
  15   4   7          5.58          2.72         1.39 o                         
  16   4   7          0.00          2.09         1.43 o                         
 -17   5   7         66.83         69.80         3.43 o                         
 -16   5   7         26.41         18.00         2.22 o                         
 -15   5   7          6.03          3.06         1.67 o                         
 -14   5   7        124.62        122.87         3.88 o                         
 -13   5   7         84.98         86.21         3.04 o                         
 -12   5   7         66.15         62.51         2.69 o                         
 -11   5   7        305.27        307.99         4.96 o                         
 -10   5   7       1155.13       1126.02        12.43 o                         
  -9   5   7        183.25        176.53         3.03 o                         
  -8   5   7        244.63        242.99         3.58 o                         
  -7   5   7       2178.04       2061.95        18.68 o                         
  -6   5   7          6.02          4.13         0.70 o                         
  -5   5   7       2504.89       2400.98        17.98 o                         
  -4   5   7          4.23          3.44         0.51 o                         
  -3   5   7          4.84          7.61         0.54 o                         
  -2   5   7         66.98         61.91         1.25 o                         
  -1   5   7        420.58        401.87         3.98 o                         
   0   5   7        424.15        407.29         4.13 o                         
   1   5   7        131.26        138.99         1.90 o                         
   2   5   7         25.98         24.92         0.76 o                         
   3   5   7          5.68          5.48         0.60 o                         
   4   5   7        277.69        285.37         3.29 o                         
   5   5   7       2071.06       2047.71        17.98 o                         
   6   5   7        562.44        541.99         5.49 o                         
   7   5   7       1048.69       1056.63         9.89 o                         
   8   5   7        728.84        746.56         7.42 o                         
   9   5   7        779.61        799.53         8.19 o                         
  10   5   7         13.41         15.41         1.07 o                         
  11   5   7         72.65         63.38         1.85 o                         
  12   5   7          0.15         -0.59         0.89 o                         
  13   5   7        149.08        145.35         3.07 o                         
  14   5   7          5.89          8.33         1.38 o                         
  15   5   7          2.69          1.15         1.35 o                         
  16   5   7         20.76         26.70         2.47 o                         
 -16   6   7         87.35         80.60         3.76 o                         
 -15   6   7         48.47         43.82         3.03 o                         
 -14   6   7         21.53         26.96         2.16 o                         
 -13   6   7         55.13         58.54         2.57 o                         
 -12   6   7          1.08          0.99         1.26 o                         
 -11   6   7        139.34        130.85         3.26 o                         
 -10   6   7        156.05        163.60         3.05 o                         
  -9   6   7         66.44         69.75         2.11 o                         
  -8   6   7        813.09        791.20         8.55 o                         
  -7   6   7        172.02        173.10         2.86 o                         
  -6   6   7        742.72        703.74         7.85 o                         
  -5   6   7        334.72        365.98         4.34 o                         
  -4   6   7        134.92        147.92         2.29 o                         
  -3   6   7          2.61          0.63         0.65 o                         
  -2   6   7         44.23         41.81         1.28 o                         
  -1   6   7        115.81        107.82         1.84 o                         
   0   6   7         71.64         73.22         1.42 o                         
   1   6   7        186.89        177.68         2.69 o                         
   2   6   7         45.59         49.54         1.33 o                         
   3   6   7        815.48        826.84         7.72 o                         
   4   6   7       1496.45       1472.38        13.54 o                         
   5   6   7        458.97        433.76         4.49 o                         
   6   6   7        798.00        791.71         7.89 o                         
   7   6   7         30.23         23.03         1.11 o                         
   8   6   7        325.31        328.38         3.86 o                         
   9   6   7         19.78         26.76         1.25 o                         
  10   6   7         23.82         27.41         1.27 o                         
  11   6   7         12.29         10.76         1.05 o                         
  12   6   7          3.91          2.32         0.94 o                         
  13   6   7          0.38          1.61         1.06 o                         
  14   6   7        143.23        149.76         4.73 o                         
  15   6   7         99.35        101.55         3.19 o                         
 -16   7   7          0.77          1.98         2.51 o                         
 -15   7   7        174.49        181.61         5.32 o                         
 -14   7   7        126.84        137.54         4.68 o                         
 -13   7   7        166.03        171.81         4.47 o                         
 -12   7   7          3.87          4.06         1.52 o                         
 -11   7   7         43.28         46.29         2.36 o                         
 -10   7   7        202.42        213.62         3.85 o                         
  -9   7   7        218.97        226.49         3.66 o                         
  -8   7   7        336.90        318.42         4.41 o                         
  -7   7   7        313.16        302.68         4.35 o                         
  -6   7   7         13.42          8.36         1.09 o                         
  -5   7   7         39.71         50.89         1.66 o                         
  -4   7   7          2.02          2.97         0.82 o                         
  -3   7   7          5.64          7.13         0.95 o                         
  -2   7   7        194.64        170.62         2.75 o                         
  -1   7   7        504.33        490.90         5.71 o                         
   0   7   7          0.19          4.30         0.95 o                         
   1   7   7          0.40          2.55         0.77 o                         
   2   7   7        357.21        343.07         4.20 o                         
   3   7   7        534.86        509.92         5.53 o                         
   4   7   7         17.12         16.86         0.94 o                         
   5   7   7       1238.01       1151.80        10.73 o                         
   6   7   7          2.55          1.84         0.68 o                         
   7   7   7         21.36         25.39         1.23 o                         
   8   7   7          2.43          2.01         0.83 o                         
   9   7   7         32.05         31.11         1.40 o                         
  10   7   7          0.18          0.48         0.83 o                         
  11   7   7         12.06          8.31         1.08 o                         
  12   7   7        292.18        306.87         5.25 o                         
  13   7   7          5.80          5.34         1.52 o                         
  14   7   7         28.11         26.71         2.26 o                         
 -14   8   7         13.05          7.49         2.05 o                         
 -13   8   7         18.68         22.09         2.47 o                         
 -12   8   7         58.67         65.75         3.21 o                         
 -11   8   7        101.64         98.78         3.57 o                         
 -10   8   7          0.24          0.91         1.38 o                         
  -9   8   7         94.15         99.33         3.10 o                         
  -8   8   7         30.81         37.18         2.04 o                         
  -7   8   7          1.43          0.23         1.29 o                         
  -6   8   7         27.46         26.77         1.74 o                         
  -5   8   7        100.93         97.41         2.78 o                         
  -4   8   7         83.34         88.92         2.68 o                         
  -3   8   7         28.43         36.08         1.75 o                         
  -2   8   7        737.57        669.00         7.81 o                         
  -1   8   7         23.73         26.60         1.54 o                         
   0   8   7          0.14          0.49         0.94 o                         
   1   8   7        243.62        217.20         3.68 o                         
   2   8   7         68.96         75.07         2.25 o                         
   3   8   7         50.31         45.38         1.83 o                         
   4   8   7        467.91        460.56         5.48 o                         
   5   8   7          0.00         -0.50         0.74 o                         
   6   8   7          0.09          1.11         0.93 o                         
   7   8   7        188.38        198.35         3.36 o                         
   8   8   7          1.72          1.40         1.01 o                         
   9   8   7         56.71         64.89         2.09 o                         
  10   8   7        174.61        172.49         3.84 o                         
  11   8   7        112.78        116.72         3.25 o                         
  12   8   7          6.80          3.89         1.43 o                         
  13   8   7          2.00          2.71         1.96 o                         
 -13   9   7         26.36         12.99         2.50 o                         
 -12   9   7          0.11         -1.88         1.90 o                         
 -11   9   7         82.76         75.71         3.90 o                         
 -10   9   7         41.29         51.47         3.27 o                         
  -9   9   7        241.39        251.11         5.48 o                         
  -8   9   7         69.33         76.68         3.06 o                         
  -7   9   7         56.08         54.27         2.62 o                         
  -6   9   7        148.53        141.65         4.17 o                         
  -5   9   7        130.17        123.94         4.01 o                         
  -4   9   7        299.90        304.25         5.89 o                         
  -3   9   7          0.99          3.72         1.34 o                         
  -2   9   7         13.07         13.66         1.55 o                         
  -1   9   7        320.82        324.92         5.25 o                         
   0   9   7        119.90        118.38         3.85 o                         
   1   9   7        432.93        405.74         5.51 o                         
   2   9   7         92.53         79.93         2.45 o                         
   3   9   7          5.59          3.18         1.04 o                         
   4   9   7        225.98        217.09         3.57 o                         
   5   9   7         17.73         22.94         1.45 o                         
   6   9   7          0.57          0.67         1.25 o                         
   7   9   7          0.03         -0.17         1.24 o                         
   8   9   7          9.52         10.95         1.58 o                         
   9   9   7         16.24         18.56         1.93 o                         
  10   9   7         62.57         61.70         2.98 o                         
  11   9   7         85.22         84.45         3.68 o                         
 -11  10   7         11.03          6.88         2.43 o                         
 -10  10   7          5.39          3.94         2.16 o                         
  -9  10   7        178.98        201.98         7.14 o                         
  -8  10   7          6.23          6.06         1.98 o                         
  -7  10   7         23.20         21.75         2.32 o                         
  -6  10   7         18.16         11.91         1.99 o                         
  -5  10   7         46.46         54.16         3.45 o                         
  -4  10   7         61.47         67.98         3.63 o                         
  -3  10   7        236.88        238.96         5.23 o                         
  -2  10   7         93.51         86.15         3.13 o                         
  -1  10   7         38.02         42.50         2.18 o                         
   0  10   7         96.69         98.53         3.11 o                         
   1  10   7         24.24         23.23         1.68 o                         
   2  10   7         33.92         30.27         1.92 o                         
   3  10   7         16.17         16.58         1.50 o                         
   4  10   7          3.03          3.01         1.26 o                         
   5  10   7          0.20         -0.50         1.27 o                         
   6  10   7         16.07         12.77         2.12 o                         
   7  10   7        129.41        137.27         3.85 o                         
   8  10   7         42.61         38.58         2.59 o                         
   9  10   7         80.72         87.75         4.99 o                         
  10  10   7          7.23          4.21         2.06 o                         
  -9  11   7          5.16          4.76         2.75 o                         
  -8  11   7          1.59         -1.06         1.89 o                         
  -7  11   7        102.64         95.57         4.18 o                         
  -6  11   7         66.55         66.91         4.42 o                         
  -5  11   7         22.34         21.93         2.51 o                         
  -4  11   7         66.81         67.58         3.36 o                         
  -3  11   7         27.00         26.45         2.24 o                         
  -2  11   7          5.47          3.67         1.65 o                         
  -1  11   7         26.17         31.20         2.24 o                         
   0  11   7         18.15         16.93         1.87 o                         
   1  11   7        121.41        117.79         3.49 o                         
   2  11   7          7.03          5.52         1.49 o                         
   3  11   7        140.17        150.26         3.77 o                         
   4  11   7         95.21         90.56         3.81 o                         
   5  11   7         47.43         44.51         2.65 o                         
   6  11   7         75.74         73.85         4.81 o                         
   7  11   7          3.41          3.80         1.84 o                         
  -4  12   7          5.14          2.65         1.88 o                         
  -3  12   7          0.42         -1.11         1.64 o                         
  -2  12   7         15.66         17.35         2.17 o                         
  -1  12   7         30.70         33.30         2.48 o                         
   0  12   7         44.19         45.10         2.99 o                         
   1  12   7          8.58          4.82         1.85 o                         
   2  12   7         72.33         72.81         3.25 o                         
   3  12   7          0.05         -0.39         1.68 o                         
 -19   0   8          2.22          2.80         2.63 o                         
 -18   0   8          1.01          2.85         2.31 o                         
 -17   0   8        299.49        283.94         7.55 o                         
 -16   0   8        461.01        448.62         9.72 o                         
 -15   0   8         61.36         81.45         4.14 o                         
 -14   0   8         72.99         74.75         3.79 o                         
 -13   0   8        119.41        121.33         4.05 o                         
 -12   0   8          3.59          3.71         1.24 o                         
 -11   0   8        259.16        280.37         6.34 o                         
 -10   0   8        168.15        203.26         4.11 o                         
  -9   0   8        315.19        321.47         4.94 o                         
  -8   0   8        853.54        936.50        10.41 o                         
  -7   0   8       1299.84       1297.72        14.01 o                         
  -6   0   8          1.92          0.11         0.76 o                         
  -5   0   8       1443.96       1484.51        16.55 o                         
  -4   0   8       1050.29       1182.98        13.97 o                         
  -3   0   8        305.70        367.00         4.93 o                         
  -2   0   8        119.79        124.71         2.11 o                         
  -1   0   8       2877.43       2971.40        33.18 o                         
   0   0   8       1862.40       2095.95        22.54 o                         
   1   0   8       1202.33       1246.62        15.48 o                         
   2   0   8       3236.25       3480.55        38.32 o                         
   3   0   8        472.69        497.35         6.42 o                         
   4   0   8        119.49        120.64         2.10 o                         
   5   0   8        458.70        501.88         7.32 o                         
   6   0   8       3438.78       3502.55        54.88 o                         
   7   0   8        210.84        231.56         5.25 o                         
   8   0   8        161.28        216.99         4.28 o                         
   9   0   8       1758.12       1783.86        34.65 o                         
  10   0   8         10.65         20.62         1.82 o                         
  11   0   8         14.62         26.44         2.04 o                         
  12   0   8        440.89        440.90         8.66 o                         
  13   0   8          7.54          7.52         2.15 o                         
  14   0   8         34.13         25.55         3.04 o                         
  15   0   8        611.70        647.61        15.10 o                         
  16   0   8        506.16        539.20        12.31 o                         
  17   0   8         24.16         27.40         3.21 o                         
 -19   1   8          0.26          0.38         1.93 o                         
 -18   1   8          7.78          7.55         1.81 o                         
 -17   1   8          5.92          1.78         1.58 o                         
 -16   1   8        266.80        264.37         4.97 o                         
 -15   1   8        450.80        441.52         6.69 o                         
 -14   1   8         33.81         34.98         1.93 o                         
 -13   1   8          0.50         -0.42         1.02 o                         
 -12   1   8        294.29        296.77         3.86 o                         
 -11   1   8        232.79        214.37         3.06 o                         
 -10   1   8          0.86          1.15         0.76 o                         
  -9   1   8         87.73         72.70         1.67 o                         
  -8   1   8         68.47         71.84         1.52 o                         
  -7   1   8        666.11        713.50         6.61 o                         
  -6   1   8         10.31         10.19         0.76 o                         
  -5   1   8        124.50        105.36         1.52 o                         
  -4   1   8        726.96        694.38         6.40 o                         
  -3   1   8        262.75        299.59         3.16 o                         
  -2   1   8         73.21         63.81         1.42 o                         
  -1   1   8        694.94        702.33         6.04 o                         
   0   1   8         44.31         58.51         1.08 o                         
   1   1   8       1495.98       1616.13        12.96 o                         
   2   1   8        351.31        394.05         3.94 o                         
   3   1   8         23.08         22.07         0.75 o                         
   4   1   8        434.80        495.45         4.48 o                         
   5   1   8         47.57         38.89         1.00 o                         
   6   1   8          4.29          3.30         0.66 o                         
   7   1   8        404.65        452.36         5.14 o                         
   8   1   8        181.94        191.29         2.61 o                         
   9   1   8       3284.00       2974.76        25.69 o                         
  10   1   8       1209.93       1229.04        12.17 o                         
  11   1   8         65.72         75.15         2.01 o                         
  12   1   8       1199.32       1150.55        13.81 o                         
  13   1   8          0.18          0.68         1.20 o                         
  14   1   8         63.08         45.18         2.65 o                         
  15   1   8         98.91         97.77         5.87 o                         
  16   1   8         75.47         91.40         3.29 o                         
  17   1   8        219.61        227.75         6.51 o                         
 -18   2   8         59.71         67.46         3.29 o                         
 -17   2   8          1.26          0.80         1.50 o                         
 -16   2   8          3.90          1.93         1.49 o                         
 -15   2   8          0.34         -0.99         1.30 o                         
 -14   2   8         25.95         33.71         1.84 o                         
 -13   2   8         10.69          5.09         1.17 o                         
 -12   2   8         17.56         20.28         1.43 o                         
 -11   2   8          1.54          1.34         0.83 o                         
 -10   2   8          2.33          5.08         0.86 o                         
  -9   2   8         78.23         61.39         1.50 o                         
  -8   2   8        409.02        415.66         4.58 o                         
  -7   2   8        171.55        203.85         2.90 o                         
  -6   2   8          0.61          0.02         0.51 o                         
  -5   2   8        265.08        266.04         3.07 o                         
  -4   2   8         76.86         64.31         1.62 o                         
  -3   2   8         43.48         42.02         1.16 o                         
  -2   2   8        309.41        342.66         3.23 o                         
  -1   2   8          6.67         18.92         0.73 o                         
   0   2   8         46.52         58.30         1.07 o                         
   1   2   8        149.58        155.36         2.16 o                         
   2   2   8        290.90        259.89         3.39 o                         
   3   2   8         32.79         37.47         1.07 o                         
   4   2   8        553.67        592.73         5.47 o                         
   5   2   8        304.32        300.25         3.30 o                         
   6   2   8       1076.31       1042.58         9.79 o                         
   7   2   8       1754.83       1669.76        15.51 o                         
   8   2   8        413.36        380.18         4.23 o                         
   9   2   8        109.70        115.63         2.13 o                         
  10   2   8         24.79         22.13         1.19 o                         
  11   2   8         41.41         38.26         1.68 o                         
  12   2   8          0.02          1.01         0.99 o                         
  13   2   8        200.60        201.94         4.30 o                         
  14   2   8        128.77        126.14         5.27 o                         
  15   2   8        526.69        591.90         9.98 o                         
  16   2   8        207.94        215.31         5.82 o                         
  17   2   8         48.91         45.86         2.59 o                         
 -18   3   8        125.02        140.54         4.53 o                         
 -17   3   8         81.36         69.90         3.26 o                         
 -16   3   8         23.64         21.23         2.12 o                         
 -15   3   8          9.18          7.26         1.64 o                         
 -14   3   8        110.07        116.39         2.97 o                         
 -13   3   8         75.89         78.43         2.41 o                         
 -12   3   8         21.76         20.80         1.45 o                         
 -11   3   8         96.05         96.90         2.63 o                         
 -10   3   8          0.57          0.00         0.78 o                         
  -9   3   8        265.67        241.81         3.58 o                         
  -8   3   8        326.17        312.81         4.77 o                         
  -7   3   8        180.27        198.95         2.68 o                         
  -6   3   8        297.83        344.30         3.83 o                         
  -5   3   8         46.21         48.13         1.17 o                         
  -4   3   8          4.04          4.10         0.55 o                         
  -3   3   8        107.43        100.79         1.54 o                         
  -2   3   8        108.20        116.73         1.70 o                         
  -1   3   8        263.54        290.43         3.05 o                         
   0   3   8        333.87        373.46         3.43 o                         
   1   3   8        118.83        107.79         1.49 o                         
   2   3   8          5.33          2.24         0.45 o                         
   3   3   8        369.12        349.41         3.90 o                         
   4   3   8        157.27        142.67         1.97 o                         
   5   3   8       1241.18       1230.20        10.51 o                         
   6   3   8       1813.34       1812.07        16.14 o                         
   7   3   8        861.88        842.37         7.65 o                         
   8   3   8        142.38        136.24         2.24 o                         
   9   3   8          3.78          3.45         0.72 o                         
  10   3   8        159.63        159.27         2.65 o                         
  11   3   8         29.72         39.83         1.70 o                         
  12   3   8         18.22         16.05         1.37 o                         
  13   3   8        259.86        269.68         5.33 o                         
  14   3   8        411.66        419.46         7.21 o                         
  15   3   8         11.49         10.44         1.74 o                         
  16   3   8         71.41         78.63         3.25 o                         
 -18   4   8         56.87         46.64         3.12 o                         
 -17   4   8         24.18         20.73         2.41 o                         
 -16   4   8         12.57         13.10         1.99 o                         
 -15   4   8         33.06         36.37         2.39 o                         
 -14   4   8        118.69        119.79         3.35 o                         
 -13   4   8        186.48        180.19         3.72 o                         
 -12   4   8         74.28         70.85         2.48 o                         
 -11   4   8         79.80         93.82         2.63 o                         
 -10   4   8        368.03        342.38         4.31 o                         
  -9   4   8        123.66        100.73         2.17 o                         
  -8   4   8        306.43        289.76         3.57 o                         
  -7   4   8       1019.24       1029.27         9.92 o                         
  -6   4   8        138.62        118.48         1.91 o                         
  -5   4   8        186.76        192.81         2.68 o                         
  -4   4   8        215.19        241.96         2.72 o                         
  -3   4   8        291.78        317.45         3.05 o                         
  -2   4   8        259.72        264.83         2.64 o                         
  -1   4   8        845.84        863.82         7.26 o                         
   0   4   8          9.43         11.38         0.67 o                         
   1   4   8         18.80         25.56         0.81 o                         
   2   4   8         35.00         29.81         0.95 o                         
   3   4   8        735.34        721.22         7.19 o                         
   4   4   8          4.12          6.77         0.68 o                         
   5   4   8       2556.90       2445.13        20.10 o                         
   6   4   8        624.96        612.63         6.03 o                         
   7   4   8        138.56        125.94         2.10 o                         
   8   4   8       1186.75       1106.99        10.97 o                         
   9   4   8         11.54         10.88         0.90 o                         
  10   4   8          2.76          3.97         0.82 o                         
  11   4   8         44.89         49.70         2.00 o                         
  12   4   8         38.38         44.43         2.06 o                         
  13   4   8         38.61         42.73         2.31 o                         
  14   4   8        409.08        439.19         7.47 o                         
  15   4   8          5.11          3.44         1.59 o                         
  16   4   8        204.13        206.90         4.99 o                         
 -17   5   8         46.86         60.34         3.62 o                         
 -16   5   8        194.31        182.60         5.36 o                         
 -15   5   8         40.09         37.16         2.60 o                         
 -14   5   8         36.91         40.57         2.60 o                         
 -13   5   8          1.08         -0.04         1.40 o                         
 -12   5   8         59.17         56.10         2.41 o                         
 -11   5   8         24.19         21.80         1.60 o                         
 -10   5   8         70.94         78.53         2.23 o                         
  -9   5   8          1.21          3.97         1.00 o                         
  -8   5   8         74.22         77.64         2.00 o                         
  -7   5   8        333.06        326.32         5.48 o                         
  -6   5   8        745.98        657.86         6.54 o                         
  -5   5   8        283.88        286.68         3.17 o                         
  -4   5   8        320.44        295.56         3.34 o                         
  -3   5   8        396.05        408.14         3.89 o                         
  -2   5   8         58.73         67.96         1.35 o                         
  -1   5   8        182.24        208.07         2.52 o                         
   0   5   8         24.07         22.57         0.98 o                         
   1   5   8          1.44          0.07         0.50 o                         
   2   5   8        619.51        642.14         6.12 o                         
   3   5   8        121.48        131.17         1.93 o                         
   4   5   8        658.78        660.50         6.32 o                         
   5   5   8        118.63        117.27         1.98 o                         
   6   5   8         13.77         16.21         0.99 o                         
   7   5   8        486.13        468.98         5.11 o                         
   8   5   8         96.46         98.15         2.35 o                         
   9   5   8         94.51         96.73         2.02 o                         
  10   5   8        104.44        116.59         2.34 o                         
  11   5   8        247.71        265.86         4.57 o                         
  12   5   8          4.13          3.17         1.16 o                         
  13   5   8         59.34         55.26         2.47 o                         
  14   5   8         17.92         16.13         1.69 o                         
  15   5   8         12.66         16.75         1.81 o                         
 -16   6   8         99.11        101.75         4.52 o                         
 -15   6   8        173.93        169.97         5.56 o                         
 -14   6   8        114.62        115.88         4.37 o                         
 -13   6   8          0.09         -0.56         1.27 o                         
 -12   6   8         89.88        103.81         3.09 o                         
 -11   6   8         79.63         84.82         2.69 o                         
 -10   6   8         46.49         47.40         1.93 o                         
  -9   6   8        131.56        141.74         3.12 o                         
  -8   6   8        121.90        126.85         2.66 o                         
  -7   6   8         42.22         51.86         1.80 o                         
  -6   6   8        129.63        114.83         2.25 o                         
  -5   6   8        235.71        194.06         3.18 o                         
  -4   6   8        451.62        424.02         4.82 o                         
  -3   6   8         77.48         76.51         1.99 o                         
  -2   6   8          7.80          0.72         0.49 o                         
  -1   6   8         95.12        109.90         1.92 o                         
   0   6   8        246.29        206.19         2.62 o                         
   1   6   8          0.25          0.09         0.56 o                         
   2   6   8         86.89         81.22         1.72 o                         
   3   6   8        512.30        491.64         5.48 o                         
   4   6   8        536.58        540.10         5.28 o                         
   5   6   8         61.29         59.12         1.68 o                         
   6   6   8          4.70         10.34         0.97 o                         
   7   6   8         61.59         68.26         2.18 o                         
   8   6   8         53.37         51.66         1.55 o                         
   9   6   8         84.16         77.26         2.03 o                         
  10   6   8         11.64          9.79         1.09 o                         
  11   6   8          2.74          2.96         1.05 o                         
  12   6   8          7.44          7.21         1.34 o                         
  13   6   8         39.32         35.37         1.95 o                         
  14   6   8         22.09         25.71         1.78 o                         
  15   6   8          7.47         13.83         6.38 o                         
 -15   7   8         23.34         20.66         2.72 o                         
 -14   7   8          3.25          3.75         1.99 o                         
 -13   7   8         14.56         10.05         2.09 o                         
 -12   7   8         74.68         70.11         3.50 o                         
 -11   7   8         19.46         26.71         2.11 o                         
 -10   7   8         20.63         19.86         1.68 o                         
  -9   7   8        326.07        291.35         4.81 o                         
  -8   7   8        467.59        435.24         5.57 o                         
  -7   7   8        188.47        180.94         3.12 o                         
  -6   7   8          4.15          4.80         1.03 o                         
  -5   7   8        133.35        105.76         2.72 o                         
  -4   7   8        412.59        409.45         5.20 o                         
  -3   7   8          9.94          7.68         1.12 o                         
  -2   7   8        568.25        510.14         6.66 o                         
  -1   7   8         39.59         42.16         2.00 o                         
   0   7   8        137.02        160.92         4.51 o                         
   1   7   8         77.98         76.95         2.08 o                         
   2   7   8        614.16        620.03         7.46 o                         
   3   7   8        336.52        366.02         4.55 o                         
   4   7   8         72.88         62.64         1.58 o                         
   5   7   8        174.07        176.29         2.82 o                         
   6   7   8        246.43        250.75         3.99 o                         
   7   7   8        588.52        605.94         7.00 o                         
   8   7   8         39.27         43.74         1.67 o                         
   9   7   8        389.02        372.84         5.00 o                         
  10   7   8         12.27         12.82         1.33 o                         
  11   7   8        168.14        159.54         4.08 o                         
  12   7   8         85.93         89.98         2.84 o                         
  13   7   8         62.78         67.20         2.74 o                         
  14   7   8         53.60         49.86         2.94 o                         
 -14   8   8         20.77         25.45         2.65 o                         
 -13   8   8         11.64          9.57         2.08 o                         
 -12   8   8        203.24        213.84         5.71 o                         
 -11   8   8        892.47        920.03        13.40 o                         
 -10   8   8         41.42         37.75         2.61 o                         
  -9   8   8          3.55          3.37         1.53 o                         
  -8   8   8         33.07         35.46         2.21 o                         
  -7   8   8          1.47          1.43         1.26 o                         
  -6   8   8         15.97         16.62         1.64 o                         
  -5   8   8        388.23        394.84         5.95 o                         
  -4   8   8          3.30          2.58         1.12 o                         
  -3   8   8          1.35          1.49         1.06 o                         
  -2   8   8          0.00          1.82         1.06 o                         
  -1   8   8         19.27         19.44         1.44 o                         
   0   8   8        711.58        687.97         8.86 o                         
   1   8   8          0.01          1.78         1.10 o                         
   2   8   8        155.34        147.82         3.33 o                         
   3   8   8         21.80         23.52         1.51 o                         
   4   8   8          2.96          2.74         0.96 o                         
   5   8   8         13.59         16.09         1.28 o                         
   6   8   8         14.52         15.74         1.33 o                         
   7   8   8          8.52          8.35         1.13 o                         
   8   8   8         10.96         10.44         1.25 o                         
   9   8   8        144.90        155.79         3.19 o                         
  10   8   8         51.59         53.69         2.44 o                         
  11   8   8        262.28        272.20         4.92 o                         
  12   8   8        113.68        129.26         3.95 o                         
 -12   9   8         11.94         13.36         2.48 o                         
 -11   9   8          3.32          0.87         1.99 o                         
 -10   9   8         96.43         90.05         4.20 o                         
  -9   9   8          5.90          9.80         1.97 o                         
  -8   9   8          1.08         -1.11         1.50 o                         
  -7   9   8          5.70          7.50         1.58 o                         
  -6   9   8        104.45        109.05         3.54 o                         
  -5   9   8        103.84        113.60         3.82 o                         
  -4   9   8          4.38          2.25         1.40 o                         
  -3   9   8         15.70         20.52         1.98 o                         
  -2   9   8         80.76         79.63         2.78 o                         
  -1   9   8          0.60          0.22         1.18 o                         
   0   9   8         25.78         32.23         1.81 o                         
   1   9   8        209.75        222.15         3.75 o                         
   2   9   8        661.49        642.68         8.15 o                         
   3   9   8        374.47        389.43         5.23 o                         
   4   9   8        115.22        119.52         2.71 o                         
   5   9   8         50.02         44.34         2.24 o                         
   6   9   8         56.31         50.46         2.26 o                         
   7   9   8         10.43          6.70         1.60 o                         
   8   9   8         12.78         12.32         1.83 o                         
   9   9   8          0.12         -1.16         1.42 o                         
  10   9   8         18.61         18.62         2.22 o                         
  11   9   8         80.23         85.03         3.81 o                         
 -11  10   8          0.02         -0.58         2.32 o                         
 -10  10   8        127.17        126.40         5.53 o                         
  -9  10   8        153.27        158.75         5.83 o                         
  -8  10   8          0.49          1.17         1.81 o                         
  -7  10   8         71.86         67.20         3.72 o                         
  -6  10   8          1.98         -0.85         1.78 o                         
  -5  10   8         46.89         50.77         3.06 o                         
  -4  10   8         69.24         70.57         3.29 o                         
  -3  10   8         20.21         26.03         2.23 o                         
  -2  10   8          2.88          1.71         1.34 o                         
  -1  10   8          9.94          7.76         1.42 o                         
   0  10   8         54.40         51.23         2.29 o                         
   1  10   8        124.59        115.51         3.78 o                         
   2  10   8          1.25         -0.13         1.14 o                         
   3  10   8          0.37         -1.14         1.14 o                         
   4  10   8         61.63         58.39         2.60 o                         
   5  10   8         16.45         16.41         2.46 o                         
   6  10   8         19.89         12.30         1.85 o                         
   7  10   8         32.06         31.40         2.76 o                         
   8  10   8         67.25         66.72         3.22 o                         
   9  10   8        163.72        170.45         4.70 o                         
  -8  11   8          2.74          3.06         2.07 o                         
  -7  11   8         11.39         12.17         2.43 o                         
  -6  11   8         47.17         47.02         3.27 o                         
  -5  11   8         16.56         17.21         2.38 o                         
  -4  11   8         36.92         27.44         2.66 o                         
  -3  11   8          2.15          1.84         1.73 o                         
  -2  11   8         88.65         81.22         4.29 o                         
  -1  11   8         20.81         17.69         2.03 o                         
   0  11   8         49.53         48.12         2.47 o                         
   1  11   8          1.64          0.29         1.44 o                         
   2  11   8         12.49         13.19         1.74 o                         
   3  11   8        296.79        281.80         5.88 o                         
   4  11   8         46.40         46.40         2.83 o                         
   5  11   8         28.33         27.01         2.56 o                         
   6  11   8        199.44        198.21         5.55 o                         
  -2  12   8         24.73         20.54         2.39 o                         
  -1  12   8        110.45        115.06         4.97 o                         
   0  12   8        134.88        125.81         4.15 o                         
 -18   1   9          0.48         -0.03         1.70 o                         
 -17   1   9          3.31          3.14         1.63 o                         
 -16   1   9          0.09         -1.36         1.36 o                         
 -15   1   9         78.40         91.13         3.19 o                         
 -14   1   9         94.75        102.67         2.95 o                         
 -13   1   9        127.87        119.70         2.92 o                         
 -12   1   9        198.96        185.84         2.97 o                         
 -11   1   9        170.13        194.94         2.79 o                         
 -10   1   9         61.12         69.36         1.68 o                         
  -9   1   9         21.63         22.38         1.05 o                         
  -8   1   9          0.00         -0.35         0.64 o                         
  -7   1   9          5.27          7.45         0.69 o                         
  -6   1   9        482.39        535.58         5.24 o                         
  -5   1   9         40.42         38.53         1.38 o                         
  -4   1   9        146.74        160.83         2.24 o                         
  -3   1   9        126.50        139.17         1.97 o                         
  -2   1   9         12.79         15.10         0.75 o                         
  -1   1   9        482.12        478.99         4.56 o                         
   0   1   9       1028.21       1085.35         9.88 o                         
   1   1   9        120.85        110.30         1.74 o                         
   2   1   9        106.34         96.97         1.51 o                         
   3   1   9        442.22        422.46         4.13 o                         
   4   1   9         58.15         68.54         1.24 o                         
   5   1   9         22.23         22.88         0.97 o                         
   6   1   9        143.78        127.79         2.32 o                         
   7   1   9         78.18         89.02         1.98 o                         
   8   1   9          0.01          0.28         0.85 o                         
   9   1   9       1745.42       1610.68        16.49 o                         
  10   1   9         44.22         40.45         1.66 o                         
  11   1   9        117.80         93.37         2.34 o                         
  12   1   9          2.09          0.17         1.05 o                         
  13   1   9        144.26        143.73         3.90 o                         
  14   1   9        140.71        139.72         6.18 o                         
  15   1   9        180.02        180.71         4.86 o                         
  16   1   9         30.99         32.04         2.59 o                         
 -18   2   9         52.59         54.45         3.13 o                         
 -17   2   9         71.13         73.23         3.35 o                         
 -16   2   9          4.18          5.22         1.61 o                         
 -15   2   9         10.67         12.35         1.68 o                         
 -14   2   9         70.43         76.41         2.70 o                         
 -13   2   9         12.84         12.87         1.41 o                         
 -12   2   9         73.09         73.82         2.14 o                         
 -11   2   9          1.18          1.37         0.85 o                         
 -10   2   9       1078.34       1063.04        10.11 o                         
  -9   2   9        482.95        462.38         6.42 o                         
  -8   2   9         72.80         64.99         1.76 o                         
  -7   2   9        184.78        199.03         2.85 o                         
  -6   2   9        417.33        430.87         4.57 o                         
  -5   2   9        355.83        353.12         4.02 o                         
  -4   2   9       1867.16       1874.52        17.91 o                         
  -3   2   9          4.15          4.48         0.60 o                         
  -2   2   9         10.21         21.33         0.81 o                         
  -1   2   9         51.01         40.76         1.07 o                         
   0   2   9        193.58        199.46         2.63 o                         
   1   2   9         86.65         98.35         2.01 o                         
   2   2   9        137.24        161.54         2.42 o                         
   3   2   9        193.14        227.86         3.06 o                         
   4   2   9        569.39        547.33         5.61 o                         
   5   2   9        121.96        115.50         1.75 o                         
   6   2   9         48.09         45.21         1.28 o                         
   7   2   9        423.08        424.67         4.92 o                         
   8   2   9         69.08         52.90         1.60 o                         
   9   2   9        401.85        428.59         5.36 o                         
  10   2   9         34.21         33.78         1.44 o                         
  11   2   9          0.90         -0.15         0.93 o                         
  12   2   9          8.80         10.36         1.46 o                         
  13   2   9          6.39          7.18         1.58 o                         
  14   2   9          0.01         -0.86         1.31 o                         
  15   2   9         41.35         42.65         3.50 o                         
  16   2   9         54.48         56.10         3.18 o                         
 -18   3   9          3.02          0.69         2.07 o                         
 -17   3   9         94.28        114.67         4.11 o                         
 -16   3   9        131.70        130.52         5.18 o                         
 -15   3   9         12.08         17.18         1.98 o                         
 -14   3   9         21.18         19.13         1.89 o                         
 -13   3   9         51.24         54.55         2.16 o                         
 -12   3   9         10.14         11.60         1.33 o                         
 -11   3   9          5.96          6.40         1.01 o                         
 -10   3   9          0.45          2.87         0.95 o                         
  -9   3   9        490.82        422.30         4.95 o                         
  -8   3   9        164.71        156.19         2.54 o                         
  -7   3   9        394.32        367.41         4.32 o                         
  -6   3   9         88.19         95.56         1.80 o                         
  -5   3   9        109.54         85.48         1.63 o                         
  -4   3   9        882.23        975.74         9.30 o                         
  -3   3   9        108.22        105.17         2.00 o                         
  -2   3   9         42.55         54.42         1.16 o                         
  -1   3   9          0.83          2.65         0.53 o                         
   0   3   9          0.08          5.20         0.51 o                         
   1   3   9        472.02        495.36         5.30 o                         
   2   3   9        386.59        419.97         5.22 o                         
   3   3   9          5.98         10.06         0.66 o                         
   4   3   9       1194.63       1092.86         9.98 o                         
   5   3   9        130.28        125.11         1.91 o                         
   6   3   9       1203.65       1091.71        10.29 o                         
   7   3   9          2.92          2.77         0.69 o                         
   8   3   9        310.44        323.40         3.92 o                         
   9   3   9        168.30        172.91         3.55 o                         
  10   3   9         27.33         27.45         1.33 o                         
  11   3   9         28.16         31.66         1.95 o                         
  12   3   9         45.07         53.65         2.33 o                         
  13   3   9         50.52         44.02         2.85 o                         
  14   3   9          5.44          4.42         1.53 o                         
  15   3   9          0.31          0.94         1.63 o                         
  16   3   9         43.92         53.51         2.94 o                         
 -17   4   9        176.68        192.30         5.50 o                         
 -16   4   9         63.09         56.86         3.39 o                         
 -15   4   9         67.99         74.41         3.85 o                         
 -14   4   9        168.12        177.17         4.32 o                         
 -13   4   9        210.25        210.93         4.05 o                         
 -12   4   9         46.61         41.99         2.04 o                         
 -11   4   9        260.15        236.24         3.86 o                         
 -10   4   9          0.41          1.46         1.00 o                         
  -9   4   9       1355.61       1297.57        12.38 o                         
  -8   4   9         62.28         66.46         1.84 o                         
  -7   4   9       1421.29       1328.71        12.48 o                         
  -6   4   9        524.65        518.01         5.50 o                         
  -5   4   9        361.48        350.10         3.79 o                         
  -4   4   9         19.35         22.52         1.02 o                         
  -3   4   9         68.96         90.22         1.52 o                         
  -2   4   9        273.17        291.04         3.22 o                         
  -1   4   9         62.42         56.79         1.49 o                         
   0   4   9       1291.37       1228.80        10.94 o                         
   1   4   9        766.06        788.45         7.12 o                         
   2   4   9       1153.87       1099.26        10.29 o                         
   3   4   9         34.01         33.93         1.24 o                         
   4   4   9       2468.17       2501.74        21.91 o                         
   5   4   9       3748.86       3628.41        30.20 o                         
   6   4   9        209.59        187.44         2.64 o                         
   7   4   9         38.85         41.48         1.37 o                         
   8   4   9        130.67        124.15         2.10 o                         
   9   4   9        146.64        146.45         2.74 o                         
  10   4   9         20.80         19.75         1.28 o                         
  11   4   9         13.62         11.40         1.26 o                         
  12   4   9        286.02        299.58         4.89 o                         
  13   4   9        210.84        241.59         5.09 o                         
  14   4   9        356.03        345.29         6.48 o                         
  15   4   9          1.81          3.74         1.61 o                         
 -17   5   9         52.90         55.96         3.65 o                         
 -16   5   9          0.04         -1.88         1.92 o                         
 -15   5   9         75.40         83.59         3.59 o                         
 -14   5   9         28.85         31.21         2.61 o                         
 -13   5   9         11.99         14.01         1.78 o                         
 -12   5   9          5.21          1.67         1.34 o                         
 -11   5   9         21.58         19.15         1.61 o                         
 -10   5   9         26.43         25.36         1.59 o                         
  -9   5   9          9.79         11.00         1.24 o                         
  -8   5   9        503.67        428.30         5.34 o                         
  -7   5   9        194.06        136.67         2.72 o                         
  -6   5   9         50.95         75.19         2.14 o                         
  -5   5   9         35.25         40.89         1.27 o                         
  -4   5   9         10.51          7.23         0.70 o                         
  -3   5   9         42.44         46.44         1.15 o                         
  -2   5   9         25.83         25.42         0.90 o                         
  -1   5   9        213.82        211.01         2.65 o                         
   0   5   9         41.34         39.49         1.43 o                         
   1   5   9         88.79         88.05         1.69 o                         
   2   5   9          4.87          4.24         0.65 o                         
   3   5   9         37.42         33.69         1.22 o                         
   4   5   9         99.93        107.33         1.77 o                         
   5   5   9         57.96         64.58         1.97 o                         
   6   5   9       1084.38       1069.40         9.89 o                         
   7   5   9         30.94         35.81         1.30 o                         
   8   5   9         50.30         46.55         1.61 o                         
   9   5   9          0.61          1.16         0.79 o                         
  10   5   9          7.31          5.09         1.23 o                         
  11   5   9        173.77        191.07         4.09 o                         
  12   5   9         40.82         43.63         2.11 o                         
  13   5   9         82.38         78.17         3.08 o                         
  14   5   9        109.71        110.10         3.50 o                         
  15   5   9         11.30          9.17         1.85 o                         
 -16   6   9         30.18         27.47         2.96 o                         
 -15   6   9         22.64         23.34         2.63 o                         
 -14   6   9        312.66        331.47         6.99 o                         
 -13   6   9         10.73         10.43         1.87 o                         
 -12   6   9         93.79         90.56         3.04 o                         
 -11   6   9         67.57         73.74         2.72 o                         
 -10   6   9          3.70          4.59         1.29 o                         
  -9   6   9         94.18        103.91         2.78 o                         
  -8   6   9        126.00        127.07         2.82 o                         
  -7   6   9         20.11         16.14         1.29 o                         
  -6   6   9        490.39        508.20         5.70 o                         
  -5   6   9         71.22         90.16         1.98 o                         
  -4   6   9          0.24          2.71         0.76 o                         
  -3   6   9         11.12         11.83         0.98 o                         
  -2   6   9         13.61         10.12         0.78 o                         
  -1   6   9          0.06          0.73         0.66 o                         
   0   6   9         83.02         70.59         1.80 o                         
   1   6   9        797.01        756.63         8.11 o                         
   2   6   9       1313.77       1242.88        11.90 o                         
   3   6   9        596.31        620.78         7.18 o                         
   4   6   9        131.68        135.28         2.19 o                         
   5   6   9        194.34        183.40         2.88 o                         
   6   6   9        243.36        241.56         3.29 o                         
   7   6   9        101.88        116.05         2.50 o                         
   8   6   9         19.08         23.76         1.25 o                         
   9   6   9         62.77         63.83         2.25 o                         
  10   6   9         17.02         19.06         1.59 o                         
  11   6   9        214.87        242.28         4.09 o                         
  12   6   9        148.84        158.78         3.75 o                         
  13   6   9         17.03         14.92         1.69 o                         
  14   6   9          2.70          2.46         1.50 o                         
 -15   7   9          2.77          5.65         2.27 o                         
 -14   7   9          7.18         10.43         2.38 o                         
 -13   7   9         31.18         38.71         2.85 o                         
 -12   7   9        168.38        164.30         4.47 o                         
 -11   7   9        104.92         91.95         3.49 o                         
 -10   7   9        500.40        484.71         7.27 o                         
  -9   7   9         74.19         68.13         2.73 o                         
  -8   7   9        310.85        297.43         6.23 o                         
  -7   7   9        350.87        359.71         5.20 o                         
  -6   7   9         27.25         24.81         1.49 o                         
  -5   7   9        174.34        144.27         2.84 o                         
  -4   7   9        665.03        616.73         7.45 o                         
  -3   7   9          7.13          3.96         1.08 o                         
  -2   7   9         10.47          9.28         1.26 o                         
  -1   7   9         64.50         73.34         2.68 o                         
   0   7   9         82.70         78.79         2.62 o                         
   1   7   9          0.39          2.57         1.06 o                         
   2   7   9       1327.31       1287.30        14.02 o                         
   3   7   9          4.60          2.06         0.89 o                         
   4   7   9        123.84        108.99         2.30 o                         
   5   7   9        557.84        547.32         6.57 o                         
   6   7   9        174.13        179.22         3.29 o                         
   7   7   9        388.23        377.27         5.38 o                         
   8   7   9         57.94         64.27         2.08 o                         
   9   7   9        143.01        153.73         2.99 o                         
  10   7   9        131.65        137.94         3.16 o                         
  11   7   9         21.22         19.92         1.71 o                         
  12   7   9         17.24         17.00         1.66 o                         
  13   7   9         15.71         13.90         1.78 o                         
 -14   8   9         68.25         58.33         4.19 o                         
 -13   8   9         18.40         19.11         2.56 o                         
 -12   8   9          6.28          6.24         2.09 o                         
 -11   8   9        302.76        313.29         6.54 o                         
 -10   8   9          1.30          1.50         1.71 o                         
  -9   8   9         86.66         79.83         3.20 o                         
  -8   8   9          8.80          5.45         1.59 o                         
  -7   8   9        176.78        171.62         3.85 o                         
  -6   8   9          4.55          7.30         1.40 o                         
  -5   8   9          3.80          4.15         1.36 o                         
  -4   8   9          2.18          1.69         1.22 o                         
  -3   8   9         12.88         16.78         1.51 o                         
  -2   8   9          1.72          5.88         1.21 o                         
  -1   8   9        167.62        157.85         3.59 o                         
   0   8   9         44.11         52.44         2.24 o                         
   1   8   9        286.23        312.40         5.07 o                         
   2   8   9        225.84        215.41         4.37 o                         
   3   8   9        250.67        252.81         3.93 o                         
   4   8   9        526.66        535.75         6.96 o                         
   5   8   9         99.71        103.47         3.03 o                         
   6   8   9        177.48        171.62         3.79 o                         
   7   8   9         13.50         15.81         1.48 o                         
   8   8   9          0.49         -0.64         1.08 o                         
   9   8   9         58.03         58.38         2.33 o                         
  10   8   9         45.42         47.62         2.97 o                         
  11   8   9         36.99         41.68         2.47 o                         
  12   8   9          1.62          0.82         1.57 o                         
 -12   9   9         81.70         70.24         4.04 o                         
 -11   9   9         28.66         25.50         2.82 o                         
 -10   9   9        184.34        186.60         5.81 o                         
  -9   9   9         14.37         16.76         2.05 o                         
  -8   9   9         85.36         90.57         3.57 o                         
  -7   9   9         66.01         70.35         3.21 o                         
  -6   9   9          2.60          2.36         1.57 o                         
  -5   9   9        199.16        189.79         4.73 o                         
  -4   9   9         32.92         33.83         2.35 o                         
  -3   9   9          0.05          3.14         1.34 o                         
  -2   9   9        268.70        256.71         4.98 o                         
  -1   9   9        141.92        151.77         3.63 o                         
   0   9   9          9.83         19.49         1.64 o                         
   1   9   9          0.00         -0.72         1.12 o                         
   2   9   9          0.33          0.89         1.13 o                         
   3   9   9        111.08        125.07         4.18 o                         
   4   9   9        252.82        258.68         5.45 o                         
   5   9   9        249.56        262.95         4.95 o                         
   6   9   9         20.81         18.14         1.68 o                         
   7   9   9        236.94        243.66         5.36 o                         
   8   9   9         16.38         15.05         2.03 o                         
   9   9   9         35.74         35.46         2.42 o                         
  10   9   9          0.14         -1.54         1.54 o                         
 -10  10   9         30.40         28.74         3.01 o                         
  -9  10   9         76.63         81.78         4.22 o                         
  -8  10   9          3.42          4.90         2.05 o                         
  -7  10   9         27.11         34.97         2.97 o                         
  -6  10   9         52.28         51.01         3.07 o                         
  -5  10   9         50.18         64.79         3.34 o                         
  -4  10   9         17.87         13.52         2.56 o                         
  -3  10   9        171.43        176.66         4.67 o                         
  -2  10   9         20.94         21.80         1.98 o                         
  -1  10   9          0.14         -0.20         1.25 o                         
   0  10   9         65.82         65.32         2.56 o                         
   1  10   9         85.99         79.67         2.80 o                         
   2  10   9         29.63         29.14         2.03 o                         
   3  10   9         32.36         33.37         2.30 o                         
   4  10   9         21.58         15.80         2.16 o                         
   5  10   9         87.06         78.81         3.43 o                         
   6  10   9         64.71         67.67         3.24 o                         
   7  10   9         77.33         68.31         3.23 o                         
   8  10   9         90.06         88.20         3.68 o                         
  -7  11   9         54.36         58.90         3.75 o                         
  -6  11   9         29.32         26.91         3.00 o                         
  -5  11   9         34.74         30.20         2.87 o                         
  -4  11   9          1.99          3.93         2.04 o                         
  -3  11   9         88.21         87.19         3.82 o                         
  -2  11   9          6.15          4.72         1.82 o                         
  -1  11   9         63.68         58.68         3.03 o                         
   0  11   9        355.39        367.10         6.83 o                         
   1  11   9         19.38         13.00         1.92 o                         
   2  11   9         42.00         40.34         2.83 o                         
   3  11   9          1.71         -0.48         1.69 o                         
   4  11   9         33.14         35.51         2.71 o                         
   5  11   9        138.82        148.88         5.15 o                         
 -18   0  10         66.26         77.92         4.88 o                         
 -17   0  10        134.79        141.37         5.81 o                         
 -16   0  10         81.80         80.32         4.58 o                         
 -15   0  10         89.37         90.40         5.21 o                         
 -14   0  10         12.17         22.83         2.54 o                         
 -13   0  10        103.48        101.26         5.90 o                         
 -12   0  10        923.44        854.82        12.81 o                         
 -11   0  10         10.99          4.99         1.57 o                         
 -10   0  10          1.02          2.40         1.15 o                         
  -9   0  10        277.82        238.30         4.34 o                         
  -8   0  10         14.12         16.39         1.23 o                         
  -7   0  10        166.01        182.93         3.45 o                         
  -6   0  10       3203.16       3252.84        36.65 o                         
  -5   0  10         54.72         50.16         2.03 o                         
  -4   0  10        256.64        243.07         3.99 o                         
  -3   0  10        635.03        636.02         8.26 o                         
  -2   0  10        674.32        728.16         8.71 o                         
  -1   0  10        720.75        712.65         8.05 o                         
   0   0  10        689.44        605.57         8.37 o                         
   1   0  10        172.74        133.73         2.41 o                         
   2   0  10         72.75         86.66         3.35 o                         
   3   0  10        215.78        173.88         3.49 o                         
   4   0  10        137.97        151.44         3.93 o                         
   5   0  10        139.17        147.26         3.50 o                         
   6   0  10        303.46        243.53         5.62 o                         
   7   0  10         52.16         46.88         2.52 o                         
   8   0  10        277.96        237.49         7.29 o                         
   9   0  10        284.56        241.06         5.47 o                         
  10   0  10        103.07        104.06         3.40 o                         
  11   0  10        245.50        256.65         5.63 o                         
  12   0  10         48.22         39.10         3.00 o                         
  13   0  10          0.09          2.72         1.94 o                         
  14   0  10        774.49        775.94        17.41 o                         
  15   0  10          0.03         -0.43         2.65 o                         
  16   0  10         20.76         22.40         3.36 o                         
 -18   1  10          0.05          0.33         1.81 o                         
 -17   1  10         40.84         39.43         3.02 o                         
 -16   1  10        476.32        497.22         7.31 o                         
 -15   1  10          0.89          1.21         1.46 o                         
 -14   1  10          0.87          0.12         1.34 o                         
 -13   1  10         96.67        109.16         2.93 o                         
 -12   1  10          5.32          3.93         0.98 o                         
 -11   1  10        271.12        234.15         3.23 o                         
 -10   1  10         25.38         25.45         1.31 o                         
  -9   1  10        366.21        379.59         4.37 o                         
  -8   1  10         33.94         33.34         1.33 o                         
  -7   1  10        128.50        113.89         1.88 o                         
  -6   1  10        225.21        236.13         3.00 o                         
  -5   1  10        127.76        157.53         2.26 o                         
  -4   1  10       1371.94       1368.39        12.64 o                         
  -3   1  10          7.16          9.38         0.82 o                         
  -2   1  10         40.54         33.83         1.08 o                         
  -1   1  10        587.80        597.85         5.68 o                         
   0   1  10          5.98          7.76         0.70 o                         
   1   1  10       3308.51       3317.13        28.29 o                         
   2   1  10          5.99          0.73         0.53 o                         
   3   1  10        532.65        474.31         4.78 o                         
   4   1  10         25.66         29.40         0.92 o                         
   5   1  10        664.13        627.25         6.91 o                         
   6   1  10        826.96        751.06         8.41 o                         
   7   1  10        780.57        757.92         9.16 o                         
   8   1  10        564.72        499.10         6.31 o                         
   9   1  10         93.98         97.13         2.48 o                         
  10   1  10        768.62        713.20         8.31 o                         
  11   1  10        131.78        120.66         2.72 o                         
  12   1  10          0.21          1.66         1.24 o                         
  13   1  10         19.17         22.77         2.00 o                         
  14   1  10          2.40         -0.90         1.33 o                         
  15   1  10        210.41        227.74         5.60 o                         
  16   1  10          0.45          1.31         1.71 o                         
 -18   2  10          0.97          0.13         1.97 o                         
 -17   2  10         36.99         41.09         2.94 o                         
 -16   2  10          0.19          1.39         1.67 o                         
 -15   2  10          0.51          3.71         1.52 o                         
 -14   2  10          1.58          0.97         1.32 o                         
 -13   2  10          9.88          8.99         1.31 o                         
 -12   2  10       1021.41        966.69         9.68 o                         
 -11   2  10        147.38        127.28         2.59 o                         
 -10   2  10       1026.65       1039.38         9.73 o                         
  -9   2  10         13.34         13.18         1.13 o                         
  -8   2  10        485.85        461.08         5.27 o                         
  -7   2  10        527.79        513.06         5.44 o                         
  -6   2  10         10.93         10.86         0.90 o                         
  -5   2  10        523.73        525.31         5.83 o                         
  -4   2  10          3.32          3.18         0.80 o                         
  -3   2  10       1789.44       1778.20        15.06 o                         
  -2   2  10       1037.12       1016.61         9.56 o                         
  -1   2  10        108.14         97.28         1.63 o                         
   0   2  10        357.33        389.80         4.16 o                         
   1   2  10         21.79         20.44         0.97 o                         
   2   2  10       1575.21       1583.32        16.29 o                         
   3   2  10        132.59        133.44         2.21 o                         
   4   2  10        449.52        396.89         4.93 o                         
   5   2  10        420.43        388.31         4.42 o                         
   6   2  10         53.16         36.84         1.46 o                         
   7   2  10        464.38        406.35         4.98 o                         
   8   2  10        227.25        203.91         4.30 o                         
   9   2  10        401.93        380.39         5.24 o                         
  10   2  10         54.95         51.51         2.85 o                         
  11   2  10          1.11         -0.17         0.97 o                         
  12   2  10         12.15         15.94         2.08 o                         
  13   2  10         14.98         11.13         2.16 o                         
  14   2  10        184.53        196.71         4.70 o                         
  15   2  10        109.83        113.94         4.92 o                         
  16   2  10         42.42         43.43         3.23 o                         
 -17   3  10         57.88         57.75         3.44 o                         
 -16   3  10         11.13         10.60         2.09 o                         
 -15   3  10          6.11         11.57         1.86 o                         
 -14   3  10          0.01         -1.30         1.30 o                         
 -13   3  10          1.50          1.98         1.27 o                         
 -12   3  10        168.11        168.25         3.22 o                         
 -11   3  10          1.80          1.08         0.96 o                         
 -10   3  10        244.68        197.38         3.13 o                         
  -9   3  10          6.45          8.98         1.03 o                         
  -8   3  10        209.87        172.56         2.75 o                         
  -7   3  10        279.14        252.89         3.55 o                         
  -6   3  10          6.25          6.97         0.80 o                         
  -5   3  10         96.02         83.64         1.85 o                         
  -4   3  10         24.82         31.31         1.21 o                         
  -3   3  10         26.02         28.95         1.10 o                         
  -2   3  10         36.67         39.63         1.40 o                         
  -1   3  10        911.58        875.94         8.15 o                         
   0   3  10        487.50        513.20         5.40 o                         
   1   3  10         19.20         25.26         1.20 o                         
   2   3  10       2745.28       2634.44        29.40 o                         
   3   3  10        556.23        518.44         5.71 o                         
   4   3  10        249.78        246.22         3.30 o                         
   5   3  10        165.82        173.86         2.65 o                         
   6   3  10          5.91          6.47         0.83 o                         
   7   3  10          0.85          0.94         0.69 o                         
   8   3  10        462.41        445.05         5.54 o                         
   9   3  10        111.56        118.68         2.49 o                         
  10   3  10         32.06         33.84         1.73 o                         
  11   3  10        483.50        457.25         6.79 o                         
  12   3  10        112.00        111.11         3.93 o                         
  13   3  10         24.27         30.66         2.23 o                         
  14   3  10          1.76          4.07         1.59 o                         
  15   3  10        320.35        329.49         6.50 o                         
 -17   4  10         31.84         26.37         2.90 o                         
 -16   4  10          0.83          1.33         1.81 o                         
 -15   4  10         60.96         68.56         3.43 o                         
 -14   4  10        107.39        115.57         4.11 o                         
 -13   4  10          4.01          6.70         1.63 o                         
 -12   4  10        137.70        140.24         3.81 o                         
 -11   4  10          5.67          4.98         1.36 o                         
 -10   4  10          9.06          7.24         1.20 o                         
  -9   4  10          1.28          2.55         1.04 o                         
  -8   4  10        399.69        402.77         6.98 o                         
  -7   4  10        101.84        120.66         2.42 o                         
  -6   4  10         25.07         18.80         1.09 o                         
  -5   4  10         20.30         21.60         1.15 o                         
  -4   4  10          3.70          2.23         0.77 o                         
  -3   4  10        149.22        121.86         2.34 o                         
  -2   4  10        632.62        599.82         6.69 o                         
  -1   4  10        219.06        162.51         2.38 o                         
   0   4  10        138.86        118.72         2.05 o                         
   1   4  10          0.95          2.10         0.68 o                         
   2   4  10          0.83          0.18         0.63 o                         
   3   4  10        166.33        171.54         2.49 o                         
   4   4  10        693.10        621.08         6.65 o                         
   5   4  10         43.71         35.71         1.35 o                         
   6   4  10        249.48        262.54         3.52 o                         
   7   4  10        219.45        206.18         3.06 o                         
   8   4  10        132.23        125.11         2.26 o                         
   9   4  10          0.00          0.27         0.87 o                         
  10   4  10         90.95         92.27         2.84 o                         
  11   4  10          3.96          2.44         1.17 o                         
  12   4  10         59.19         60.72         2.70 o                         
  13   4  10         31.72         41.73         4.18 o                         
  14   4  10          3.31          6.23         1.70 o                         
  15   4  10         12.95         11.77         1.93 o                         
 -16   5  10         38.00         37.70         2.92 o                         
 -15   5  10         51.86         46.77         3.04 o                         
 -14   5  10          0.64         -1.69         1.69 o                         
 -13   5  10         50.07         56.31         3.14 o                         
 -12   5  10          6.03          6.44         1.60 o                         
 -11   5  10        193.67        180.39         4.10 o                         
 -10   5  10          2.33          2.49         1.28 o                         
  -9   5  10        133.69        133.55         3.03 o                         
  -8   5  10         59.10         47.90         1.87 o                         
  -7   5  10        776.65        648.06         7.29 o                         
  -6   5  10         51.83         40.52         1.50 o                         
  -5   5  10         10.30          9.11         0.83 o                         
  -4   5  10          5.38         10.55         0.88 o                         
  -3   5  10         52.29         62.15         1.57 o                         
  -2   5  10        853.68        930.02         8.70 o                         
  -1   5  10        307.90        355.51         4.07 o                         
   0   5  10         68.06         91.40         1.87 o                         
   1   5  10       1439.04       1436.26        14.05 o                         
   2   5  10       2279.02       2220.58        21.00 o                         
   3   5  10         49.77         50.98         1.47 o                         
   4   5  10        629.78        600.94         6.91 o                         
   5   5  10        706.33        708.41         8.07 o                         
   6   5  10         47.42         51.92         1.73 o                         
   7   5  10        301.56        294.03         4.06 o                         
   8   5  10         13.93         16.46         1.19 o                         
   9   5  10         43.38         43.99         1.84 o                         
  10   5  10         56.49         64.24         2.23 o                         
  11   5  10         62.41         65.22         2.73 o                         
  12   5  10          4.13          3.50         1.39 o                         
  13   5  10        266.99        284.08         6.14 o                         
  14   5  10         35.55         34.93         2.53 o                         
 -15   6  10        116.56        120.14         6.42 o                         
 -14   6  10          0.03          1.66         1.97 o                         
 -13   6  10        101.92        118.60         4.76 o                         
 -12   6  10        460.10        474.94         7.36 o                         
 -11   6  10         26.87         22.04         1.87 o                         
 -10   6  10         80.37         75.80         2.60 o                         
  -9   6  10        204.27        197.20         3.68 o                         
  -8   6  10          0.42          0.59         1.11 o                         
  -7   6  10          1.02          0.27         1.05 o                         
  -6   6  10         16.04         18.35         1.35 o                         
  -5   6  10        407.37        357.75         4.49 o                         
  -4   6  10         91.23         72.89         2.06 o                         
  -3   6  10         25.61         34.97         1.50 o                         
  -2   6  10        162.30        129.18         2.65 o                         
  -1   6  10        193.66        166.49         2.82 o                         
   0   6  10        475.52        438.47         5.71 o                         
   1   6  10        432.16        405.25         5.15 o                         
   2   6  10          6.60          7.81         0.92 o                         
   3   6  10         37.52         41.33         1.64 o                         
   4   6  10       1203.39       1190.10        13.06 o                         
   5   6  10         10.33          8.81         1.05 o                         
   6   6  10          5.82          5.63         1.01 o                         
   7   6  10          0.83          0.63         0.85 o                         
   8   6  10         89.49         90.29         2.26 o                         
   9   6  10         54.15         54.95         1.92 o                         
  10   6  10         46.82         52.79         2.42 o                         
  11   6  10         13.84         15.46         1.63 o                         
  12   6  10        231.60        242.39         5.07 o                         
  13   6  10          4.62          6.35         1.75 o                         
 -14   7  10         10.04          9.32         2.37 o                         
 -13   7  10          6.77         12.79         2.58 o                         
 -12   7  10          1.95          1.82         1.80 o                         
 -11   7  10        201.42        217.33         5.36 o                         
 -10   7  10        174.57        168.34         4.72 o                         
  -9   7  10         49.60         46.39         2.40 o                         
  -8   7  10        366.84        362.96         5.91 o                         
  -7   7  10          0.07         -0.15         1.14 o                         
  -6   7  10          0.35         -0.29         1.10 o                         
  -5   7  10          6.78          2.01         1.04 o                         
  -4   7  10          3.92          4.20         1.10 o                         
  -3   7  10         13.80         16.52         1.51 o                         
  -2   7  10        107.99        101.94         3.07 o                         
  -1   7  10          6.92         11.81         1.30 o                         
   0   7  10        684.30        659.08         9.34 o                         
   1   7  10        865.47        847.87        10.43 o                         
   2   7  10        268.74        293.67         4.74 o                         
   3   7  10          7.82          9.12         1.09 o                         
   4   7  10          0.98          0.27         1.02 o                         
   5   7  10        502.24        516.22         7.00 o                         
   6   7  10         60.67         65.97         2.24 o                         
   7   7  10        236.86        233.12         3.83 o                         
   8   7  10         11.70         16.60         1.33 o                         
   9   7  10        231.86        236.32         4.43 o                         
  10   7  10        112.95        118.83         3.34 o                         
  11   7  10         59.04         58.68         2.60 o                         
  12   7  10         63.99         56.88         2.85 o                         
 -13   8  10         67.46         64.72         4.44 o                         
 -12   8  10         49.75         52.11         3.35 o                         
 -11   8  10         63.66         55.93         3.54 o                         
 -10   8  10        130.13        120.64         4.41 o                         
  -9   8  10         33.69         31.06         2.37 o                         
  -8   8  10         54.44         52.61         3.08 o                         
  -7   8  10          4.57          3.27         1.42 o                         
  -6   8  10         44.71         41.52         2.33 o                         
  -5   8  10         18.78         20.53         1.80 o                         
  -4   8  10          1.31          3.15         1.23 o                         
  -3   8  10        425.69        416.24         6.25 o                         
  -2   8  10         70.41         65.77         2.45 o                         
  -1   8  10         56.95         52.32         2.33 o                         
   0   8  10         21.66         25.30         1.78 o                         
   1   8  10         14.66         15.78         1.62 o                         
   2   8  10        887.16        864.40        15.02 o                         
   3   8  10        603.42        636.51         9.55 o                         
   4   8  10          1.59          0.63         1.27 o                         
   5   8  10        248.06        257.78         5.57 o                         
   6   8  10        143.71        151.67         4.96 o                         
   7   8  10         43.18         40.55         2.20 o                         
   8   8  10          7.00          9.23         1.81 o                         
   9   8  10        211.08        216.57         5.75 o                         
  10   8  10         12.63          7.98         2.01 o                         
  11   8  10         32.18         26.52         2.47 o                         
 -11   9  10        147.26        114.41         4.93 o                         
 -10   9  10          4.81          4.20         1.97 o                         
  -9   9  10        159.99        147.43         4.48 o                         
  -8   9  10         41.37         45.92         2.78 o                         
  -7   9  10         29.87         33.42         2.59 o                         
  -6   9  10        186.84        181.55         4.76 o                         
  -5   9  10          1.71          2.78         1.63 o                         
  -4   9  10         72.44         76.28         3.33 o                         
  -3   9  10        123.01        107.09         3.47 o                         
  -2   9  10         50.02         54.79         2.58 o                         
  -1   9  10         73.77         69.71         2.79 o                         
   0   9  10          6.31          4.59         2.15 o                         
   1   9  10        354.32        350.09         6.04 o                         
   2   9  10        264.73        268.03         4.82 o                         
   3   9  10         18.45         16.63         1.69 o                         
   4   9  10        366.75        357.30         6.23 o                         
   5   9  10        185.03        189.80         4.23 o                         
   6   9  10        114.34        123.07         3.63 o                         
   7   9  10         18.00         25.21         2.05 o                         
   8   9  10          5.12          1.32         1.56 o                         
   9   9  10        121.92        127.37         4.20 o                         
  -9  10  10          4.08          3.40         2.12 o                         
  -8  10  10         76.67         68.54         3.73 o                         
  -7  10  10          0.36         -0.73         1.82 o                         
  -6  10  10          0.95         -0.47         1.82 o                         
  -5  10  10        361.22        372.65         7.46 o                         
  -4  10  10         22.14         20.02         2.32 o                         
  -3  10  10        190.09        199.08         5.15 o                         
  -2  10  10         88.67         78.88         4.06 o                         
  -1  10  10         10.29          5.04         1.80 o                         
   0  10  10         42.61         45.38         2.51 o                         
   1  10  10         48.45         51.86         2.71 o                         
   2  10  10        375.35        354.97         6.36 o                         
   3  10  10          5.33          3.85         1.84 o                         
   4  10  10          4.68          1.90         1.67 o                         
   5  10  10        228.41        231.19         5.43 o                         
   6  10  10         48.20         47.77         2.90 o                         
   7  10  10         21.23         22.05         2.36 o                         
  -5  11  10         12.63         11.66         2.48 o                         
  -4  11  10        187.54        183.59         6.30 o                         
  -3  11  10         97.44         93.99         4.81 o                         
  -2  11  10          1.01         -1.81         1.83 o                         
  -1  11  10         18.31         18.41         2.42 o                         
   0  11  10        145.53        142.06         6.07 o                         
   1  11  10        207.88        226.06         5.97 o                         
   2  11  10        100.41         91.64         4.00 o                         
   3  11  10          6.37          4.86         1.96 o                         
 -17   1  11         45.34         46.02         3.10 o                         
 -16   1  11        100.74         98.67         3.63 o                         
 -15   1  11         19.12         19.44         2.04 o                         
 -14   1  11         34.91         35.13         2.19 o                         
 -13   1  11          2.53          2.94         1.40 o                         
 -12   1  11         23.43         19.90         1.40 o                         
 -11   1  11         42.87         51.60         1.74 o                         
 -10   1  11        401.83        357.34         4.40 o                         
  -9   1  11         53.72         52.98         1.68 o                         
  -8   1  11         27.09         38.78         1.42 o                         
  -7   1  11         21.17         20.52         1.02 o                         
  -6   1  11          3.57          6.01         0.82 o                         
  -5   1  11        531.59        529.39         5.90 o                         
  -4   1  11        640.17        635.38         6.63 o                         
  -3   1  11       1870.64       1878.66        16.39 o                         
  -2   1  11        828.50        772.02         7.15 o                         
  -1   1  11         71.61         76.09         1.68 o                         
   0   1  11         24.99         19.43         0.94 o                         
   1   1  11         15.85         17.12         0.81 o                         
   2   1  11         52.69         53.14         1.46 o                         
   3   1  11         65.11         82.49         1.76 o                         
   4   1  11        238.07        222.62         3.24 o                         
   5   1  11         92.16         82.73         2.05 o                         
   6   1  11        364.98        336.48         4.86 o                         
   7   1  11         32.83         22.23         1.43 o                         
   8   1  11          3.26          1.19         0.97 o                         
   9   1  11        263.76        233.11         3.91 o                         
  10   1  11        110.51         94.86         2.69 o                         
  11   1  11         15.17         18.91         1.60 o                         
  12   1  11        107.11        104.91         3.94 o                         
  13   1  11         83.23         76.99         4.17 o                         
  14   1  11          0.39         -1.37         1.37 o                         
  15   1  11        136.26        148.04         7.00 o                         
 -17   2  11         49.29         51.77         3.33 o                         
 -16   2  11         10.21          7.65         1.98 o                         
 -15   2  11         63.72         66.30         3.20 o                         
 -14   2  11         85.55         79.92         3.34 o                         
 -13   2  11          4.43          6.09         1.65 o                         
 -12   2  11          6.00          5.58         1.15 o                         
 -11   2  11         49.66         45.37         1.74 o                         
 -10   2  11        201.89        208.51         3.20 o                         
  -9   2  11         23.06         18.06         1.21 o                         
  -8   2  11        243.65        269.14         4.49 o                         
  -7   2  11        210.08        196.98         2.90 o                         
  -6   2  11          2.65          1.17         0.87 o                         
  -5   2  11        297.90        289.96         3.98 o                         
  -4   2  11        593.62        538.40         6.01 o                         
  -3   2  11        995.14        892.39         9.01 o                         
  -2   2  11        795.41        778.01         7.52 o                         
  -1   2  11         47.40         50.01         1.52 o                         
   0   2  11         99.63         99.12         1.76 o                         
   1   2  11          8.84          7.13         0.81 o                         
   2   2  11         18.44         24.78         1.11 o                         
   3   2  11          2.12          0.38         0.68 o                         
   4   2  11          0.38          2.19         0.78 o                         
   5   2  11        932.61        884.12         8.75 o                         
   6   2  11         22.74         33.72         1.29 o                         
   7   2  11        595.42        559.21         7.26 o                         
   8   2  11         16.12         26.57         1.55 o                         
   9   2  11          1.05          1.40         1.02 o                         
  10   2  11        386.61        399.38         5.37 o                         
  11   2  11        109.56        111.97         3.14 o                         
  12   2  11        229.23        227.76         4.63 o                         
  13   2  11          0.45         -0.75         1.46 o                         
  14   2  11          0.13         -1.14         1.43 o                         
  15   2  11         11.11          7.71         1.85 o                         
 -17   3  11         17.89         24.35         2.75 o                         
 -16   3  11          0.11          1.50         1.93 o                         
 -15   3  11          0.85         -1.32         1.90 o                         
 -14   3  11        206.34        197.49         5.26 o                         
 -13   3  11         14.99         13.00         1.97 o                         
 -12   3  11          4.57          2.57         1.26 o                         
 -11   3  11          5.99          5.38         1.18 o                         
 -10   3  11          2.43          1.64         0.99 o                         
  -9   3  11        533.03        447.04         5.79 o                         
  -8   3  11         76.02         95.42         2.49 o                         
  -7   3  11         16.07         10.45         1.14 o                         
  -6   3  11         39.92         38.56         1.41 o                         
  -5   3  11        871.98        842.50         8.73 o                         
  -4   3  11         41.44         49.95         1.51 o                         
  -3   3  11          5.60          7.48         0.85 o                         
  -2   3  11        268.33        265.93         3.36 o                         
  -1   3  11       3275.20       3287.79        30.90 o                         
   0   3  11        458.55        452.86         5.18 o                         
   1   3  11        158.39        154.54         2.60 o                         
   2   3  11        757.93        723.83         8.16 o                         
   3   3  11        786.18        725.29         7.58 o                         
   4   3  11        731.97        726.43         7.66 o                         
   5   3  11        189.50        178.10         2.80 o                         
   6   3  11          1.04          0.44         0.76 o                         
   7   3  11         31.93         29.15         1.32 o                         
   8   3  11        337.56        355.13         5.42 o                         
   9   3  11         79.14         90.02         2.52 o                         
  10   3  11        229.82        243.41         4.05 o                         
  11   3  11         63.16         65.78         2.56 o                         
  12   3  11         40.35         43.71         3.18 o                         
  13   3  11         35.12         29.01         2.33 o                         
  14   3  11         18.65         20.70         2.14 o                         
  15   3  11        130.00        120.15        16.86 o                         
 -16   4  11         30.72         40.52         3.19 o                         
 -15   4  11        515.87        504.77         9.38 o                         
 -14   4  11         28.20         27.33         2.41 o                         
 -13   4  11         19.93         21.28         2.14 o                         
 -12   4  11         26.34         21.51         2.04 o                         
 -11   4  11          0.27         -1.10         1.10 o                         
 -10   4  11        574.20        545.50         7.17 o                         
  -9   4  11        261.25        249.76         4.21 o                         
  -8   4  11        159.41        134.65         3.00 o                         
  -7   4  11        185.22        151.34         3.00 o                         
  -6   4  11         74.91         55.74         2.03 o                         
  -5   4  11          0.52          0.29         0.81 o                         
  -4   4  11        313.21        297.59         3.83 o                         
  -3   4  11        593.31        543.89         5.83 o                         
  -2   4  11        192.00        166.58         2.55 o                         
  -1   4  11        588.80        557.76         6.26 o                         
   0   4  11        332.52        320.95         3.95 o                         
   1   4  11         38.33         38.33         1.51 o                         
   2   4  11        819.73        749.86         8.52 o                         
   3   4  11         39.28         35.71         1.51 o                         
   4   4  11         41.83         38.18         1.57 o                         
   5   4  11         95.14         90.31         2.00 o                         
   6   4  11        251.87        221.20         3.22 o                         
   7   4  11        195.35        206.20         3.58 o                         
   8   4  11        800.65        757.92         8.16 o                         
   9   4  11         20.87         20.61         1.41 o                         
  10   4  11         18.17         18.20         1.60 o                         
  11   4  11          3.31          4.30         1.47 o                         
  12   4  11        101.56        102.52         3.42 o                         
  13   4  11        156.22        148.84         4.64 o                         
  14   4  11          8.52          9.81         1.93 o                         
 -16   5  11         48.32         52.66         3.64 o                         
 -15   5  11         30.30         33.54         2.81 o                         
 -14   5  11         42.57         43.53         2.85 o                         
 -13   5  11          3.54          1.26         1.84 o                         
 -12   5  11         52.23         59.97         3.04 o                         
 -11   5  11         40.39         27.10         2.16 o                         
 -10   5  11         19.09         19.34         1.73 o                         
  -9   5  11        126.27        126.34         3.07 o                         
  -8   5  11          0.53          0.66         1.02 o                         
  -7   5  11          9.29          6.29         1.14 o                         
  -6   5  11         11.00         19.41         1.40 o                         
  -5   5  11        261.25        243.55         3.33 o                         
  -4   5  11        267.44        261.46         3.48 o                         
  -3   5  11         61.59         76.76         1.85 o                         
  -2   5  11        590.32        537.12         5.78 o                         
  -1   5  11        598.14        635.50         6.78 o                         
   0   5  11         43.56         58.86         1.63 o                         
   1   5  11        211.99        189.19         3.06 o                         
   2   5  11        335.31        332.58         4.44 o                         
   3   5  11        250.35        268.03         3.68 o                         
   4   5  11        160.91        156.59         2.88 o                         
   5   5  11          3.18          2.52         0.88 o                         
   6   5  11        431.54        426.74         5.33 o                         
   7   5  11          6.45          9.06         1.04 o                         
   8   5  11        163.09        159.54         3.18 o                         
   9   5  11         55.44         51.79         2.61 o                         
  10   5  11        134.57        151.49         3.67 o                         
  11   5  11          8.43          5.10         1.49 o                         
  12   5  11        212.50        243.67         5.53 o                         
  13   5  11          1.03          2.16         1.76 o                         
 -15   6  11         14.02         11.08         2.66 o                         
 -14   6  11          7.58          8.08         2.11 o                         
 -13   6  11         18.32         15.72         2.28 o                         
 -12   6  11          2.04          2.40         1.68 o                         
 -11   6  11         79.03         73.09         2.99 o                         
 -10   6  11        150.97        141.02         3.40 o                         
  -9   6  11        105.51        106.60         3.06 o                         
  -8   6  11          1.74          0.13         1.59 o                         
  -7   6  11         41.39         43.32         1.88 o                         
  -6   6  11        219.69        200.23         3.30 o                         
  -5   6  11         11.06         18.52         1.33 o                         
  -4   6  11         35.62         40.21         1.84 o                         
  -3   6  11        936.30        909.42         9.81 o                         
  -2   6  11        300.62        287.57         4.48 o                         
  -1   6  11        317.83        274.56         4.30 o                         
   0   6  11         91.52         98.59         2.53 o                         
   1   6  11         10.85          7.86         1.13 o                         
   2   6  11         85.25         97.95         2.62 o                         
   3   6  11         86.91         87.10         2.75 o                         
   4   6  11        249.33        248.24         3.97 o                         
   5   6  11          9.95          7.93         1.08 o                         
   6   6  11         24.48         26.09         1.46 o                         
   7   6  11        481.88        485.51         6.16 o                         
   8   6  11          4.52          2.63         1.04 o                         
   9   6  11         99.76        103.51         3.27 o                         
  10   6  11         66.54         62.52         2.83 o                         
  11   6  11        812.70        838.58        16.05 o                         
  12   6  11          1.72          0.34         1.49 o                         
 -14   7  11         29.42         31.02         3.06 o                         
 -13   7  11          0.00          0.44         1.90 o                         
 -12   7  11         37.04         30.52         2.95 o                         
 -11   7  11         34.51         33.91         2.70 o                         
 -10   7  11         29.18         33.29         2.27 o                         
  -9   7  11         13.75          9.32         1.67 o                         
  -8   7  11          2.50          3.43         1.45 o                         
  -7   7  11         53.47         53.05         2.38 o                         
  -6   7  11          0.10         -1.19         1.19 o                         
  -5   7  11        170.12        158.27         3.51 o                         
  -4   7  11          2.08          1.46         1.04 o                         
  -3   7  11        306.26        302.10         4.77 o                         
  -2   7  11         94.50         85.97         3.10 o                         
  -1   7  11        125.78        140.15         3.29 o                         
   0   7  11         23.10         14.92         1.57 o                         
   1   7  11         74.27         71.89         2.96 o                         
   2   7  11        112.49        110.97         3.12 o                         
   3   7  11        239.48        242.22         4.92 o                         
   4   7  11        588.46        585.11         7.78 o                         
   5   7  11        294.53        293.80         5.28 o                         
   6   7  11          4.71          4.50         1.26 o                         
   7   7  11         50.80         53.05         2.32 o                         
   8   7  11          1.66          0.59         1.13 o                         
   9   7  11         10.40          6.77         1.43 o                         
  10   7  11         79.55         77.22         3.18 o                         
  11   7  11         81.80         85.03         3.37 o                         
 -12   8  11          8.76          8.69         2.20 o                         
 -11   8  11          9.80          9.24         2.18 o                         
 -10   8  11         56.72         57.86         3.25 o                         
  -9   8  11         31.04         30.08         2.26 o                         
  -8   8  11          0.12          2.30         1.55 o                         
  -7   8  11          1.26          5.22         1.57 o                         
  -6   8  11          2.11          5.86         1.57 o                         
  -5   8  11         25.40         29.66         2.09 o                         
  -4   8  11         34.24         34.80         2.28 o                         
  -3   8  11         79.49         81.92         2.81 o                         
  -2   8  11         23.11         21.57         1.84 o                         
  -1   8  11          0.72          1.03         1.46 o                         
   0   8  11         95.81         86.41         3.51 o                         
   1   8  11        225.67        216.41         4.68 o                         
   2   8  11          0.01         -1.33         1.33 o                         
   3   8  11         21.21         18.16         1.70 o                         
   4   8  11         38.18         41.14         2.38 o                         
   5   8  11         10.40          9.75         1.69 o                         
   6   8  11         53.56         60.76         3.20 o                         
   7   8  11        101.80         98.10         3.34 o                         
   8   8  11         18.59         20.27         1.88 o                         
   9   8  11        127.80        133.29         4.25 o                         
  10   8  11         75.42         78.53         4.25 o                         
 -10   9  11         60.77         55.71         3.41 o                         
  -9   9  11         79.90         91.66         3.83 o                         
  -8   9  11         51.03         55.42         3.24 o                         
  -7   9  11         68.25         68.64         3.41 o                         
  -6   9  11        197.35        210.50         5.50 o                         
  -5   9  11          9.80          9.25         2.00 o                         
  -4   9  11          8.33          8.70         1.95 o                         
  -3   9  11         54.56         54.52         3.07 o                         
  -2   9  11         33.53         32.60         2.68 o                         
  -1   9  11         82.05         78.10         3.30 o                         
   0   9  11         38.80         37.44         3.30 o                         
   1   9  11        453.72        470.03         7.54 o                         
   2   9  11         45.24         44.23         2.63 o                         
   3   9  11         53.08         50.35         2.71 o                         
   4   9  11         22.10         22.38         2.07 o                         
   5   9  11         47.28         41.90         2.53 o                         
   6   9  11        381.20        408.28         7.39 o                         
   7   9  11         13.46         11.30         1.84 o                         
   8   9  11         28.84         31.13         2.46 o                         
  -8  10  11          5.46          3.41         2.20 o                         
  -7  10  11         35.21         38.01         3.05 o                         
  -6  10  11          0.56          3.29         2.19 o                         
  -5  10  11          0.03          0.69         1.95 o                         
  -4  10  11          3.09          2.46         2.08 o                         
  -3  10  11         29.40         33.70         2.95 o                         
  -2  10  11         24.06         21.88         2.41 o                         
  -1  10  11         90.86         92.28         5.00 o                         
   0  10  11        326.28        335.97         6.30 o                         
   1  10  11          5.59          8.79         2.13 o                         
   2  10  11         11.01         10.89         1.82 o                         
   3  10  11         22.48         19.71         2.13 o                         
   4  10  11          3.00          4.84         2.00 o                         
   5  10  11          1.54         -0.64         1.77 o                         
   6  10  11        113.23        117.00         4.65 o                         
  -3  11  11        147.19        162.92        15.58 o                         
  -2  11  11          2.17          4.02         2.13 o                         
  -1  11  11        395.13        402.10         8.13 o                         
   0  11  11          1.27          3.85         2.03 o                         
 -17   0  12        190.66        194.48         7.50 o                         
 -16   0  12         42.58         49.03         4.27 o                         
 -15   0  12         50.77         45.93         5.62 o                         
 -14   0  12        125.44        123.68         5.48 o                         
 -13   0  12       1349.29       1239.93        20.30 o                         
 -12   0  12         79.67         72.45         3.27 o                         
 -11   0  12         51.74         53.69         2.72 o                         
 -10   0  12         33.98         40.79         2.57 o                         
  -9   0  12        320.01        319.54         6.36 o                         
  -8   0  12         64.16         79.34         3.05 o                         
  -7   0  12         72.98         67.46         2.59 o                         
  -6   0  12       1116.14       1019.99        13.77 o                         
  -5   0  12       6171.32       6032.88        70.33 o                         
  -4   0  12       1370.46       1341.31        16.84 o                         
  -3   0  12        917.27        889.50        12.14 o                         
  -2   0  12        449.40        469.09         6.63 o                         
  -1   0  12        151.87        142.17         3.28 o                         
   0   0  12        315.89        315.27         4.81 o                         
   1   0  12        696.67        697.67         9.03 o                         
   2   0  12       2830.52       2691.10        34.55 o                         
   3   0  12       1277.04       1078.13        15.05 o                         
   4   0  12        506.18        410.23         6.77 o                         
   5   0  12        731.48        687.46        12.36 o                         
   6   0  12         68.76         72.69         3.34 o                         
   7   0  12         34.98         28.59         2.67 o                         
   8   0  12         25.65         25.12         2.22 o                         
   9   0  12        683.99        695.52        12.00 o                         
  10   0  12         14.59          7.49         1.82 o                         
  11   0  12        102.35        111.73         4.24 o                         
  12   0  12         12.02         20.07         3.20 o                         
  13   0  12        352.87        379.26        12.56 o                         
  14   0  12          1.30          2.52         2.13 o                         
 -17   1  12         70.42         60.54         3.60 o                         
 -16   1  12          4.35         -0.15         1.87 o                         
 -15   1  12         15.62         17.90         2.14 o                         
 -14   1  12        172.60        168.66         4.34 o                         
 -13   1  12        102.12         87.73         3.22 o                         
 -12   1  12        811.92        726.30         8.37 o                         
 -11   1  12         27.16         37.07         1.78 o                         
 -10   1  12          0.09          0.02         1.02 o                         
  -9   1  12        938.26        888.91         9.35 o                         
  -8   1  12        231.20        224.37         3.39 o                         
  -7   1  12        334.45        349.09         4.59 o                         
  -6   1  12        133.29        125.08         2.28 o                         
  -5   1  12        179.91        193.50         2.90 o                         
  -4   1  12       2490.59       2325.54        19.64 o                         
  -3   1  12        592.97        554.81         5.80 o                         
  -2   1  12        622.17        597.14         6.27 o                         
  -1   1  12        125.46        104.26         2.14 o                         
   0   1  12          2.72          5.68         0.67 o                         
   1   1  12         74.93         56.22         1.55 o                         
   2   1  12        641.98        559.67         5.73 o                         
   3   1  12         27.80         32.19         1.30 o                         
   4   1  12         55.02         55.75         1.75 o                         
   5   1  12        487.07        470.12         5.88 o                         
   6   1  12          3.16          3.45         1.08 o                         
   7   1  12         46.68         37.46         1.81 o                         
   8   1  12        792.58        770.16         9.28 o                         
   9   1  12        133.95        132.07         3.06 o                         
  10   1  12         18.97         18.68         1.52 o                         
  11   1  12        105.00        108.16         3.20 o                         
  12   1  12        298.08        294.05         5.51 o                         
  13   1  12         29.68         31.19         2.24 o                         
  14   1  12         15.15         13.23         2.18 o                         
 -17   2  12          0.32          2.13         2.27 o                         
 -16   2  12         20.63         17.86         2.56 o                         
 -15   2  12         12.25         13.18         2.21 o                         
 -14   2  12         28.96         28.77         2.55 o                         
 -13   2  12         69.17         58.93         3.18 o                         
 -12   2  12         93.76         83.33         2.80 o                         
 -11   2  12          5.14          1.85         1.07 o                         
 -10   2  12         51.07         52.79         2.23 o                         
  -9   2  12         17.80         28.93         1.58 o                         
  -8   2  12       2158.26       2083.00        21.34 o                         
  -7   2  12       1070.34       1015.93        11.08 o                         
  -6   2  12         87.78         73.08         2.22 o                         
  -5   2  12        453.83        450.62         5.42 o                         
  -4   2  12       1072.06       1058.78         9.76 o                         
  -3   2  12       1283.50       1216.97        11.62 o                         
  -2   2  12         96.04         94.28         2.17 o                         
  -1   2  12        127.63        127.81         2.17 o                         
   0   2  12          7.86         16.26         0.90 o                         
   1   2  12        219.75        191.94         3.04 o                         
   2   2  12        213.95        172.01         2.78 o                         
   3   2  12        121.57        102.28         2.40 o                         
   4   2  12         36.38         39.93         1.50 o                         
   5   2  12        630.80        588.86         6.59 o                         
   6   2  12       2312.84       2076.51        20.23 o                         
   7   2  12         86.95         88.70         2.57 o                         
   8   2  12          3.20          2.90         1.07 o                         
   9   2  12        127.99        121.67         2.93 o                         
  10   2  12          2.11          2.65         1.19 o                         
  11   2  12         32.95         31.42         1.95 o                         
  12   2  12          1.25         -1.30         1.30 o                         
  13   2  12          2.60          5.59         1.63 o                         
  14   2  12         48.32         50.28         2.94 o                         
 -16   3  12         49.80         54.40         3.63 o                         
 -15   3  12         12.38         11.36         2.36 o                         
 -14   3  12         32.13         31.22         2.85 o                         
 -13   3  12          9.49          8.48         1.78 o                         
 -12   3  12          6.92          3.88         1.48 o                         
 -11   3  12        120.47        122.45         3.13 o                         
 -10   3  12        163.41        160.36         3.44 o                         
  -9   3  12        189.02        176.12         3.54 o                         
  -8   3  12          8.57         12.74         1.42 o                         
  -7   3  12          4.63          6.45         1.23 o                         
  -6   3  12       1056.28       1064.87        11.42 o                         
  -5   3  12         11.53          5.26         0.99 o                         
  -4   3  12          4.72          6.93         1.02 o                         
  -3   3  12         28.45         26.12         1.24 o                         
  -2   3  12         38.29         34.47         1.26 o                         
  -1   3  12       2690.66       2480.27        22.11 o                         
   0   3  12        758.82        721.28         8.64 o                         
   1   3  12        214.06        189.92         3.14 o                         
   2   3  12        116.53        111.28         2.37 o                         
   3   3  12        671.72        644.09         7.28 o                         
   4   3  12         16.27         18.04         1.15 o                         
   5   3  12        155.32        131.39         2.72 o                         
   6   3  12         34.48         35.32         1.79 o                         
   7   3  12         13.31         14.85         1.27 o                         
   8   3  12         26.72         31.13         1.83 o                         
   9   3  12        264.59        271.23         5.11 o                         
  10   3  12          3.59          3.98         1.19 o                         
  11   3  12          2.68          1.33         1.54 o                         
  12   3  12         34.03         34.48         2.46 o                         
  13   3  12         81.81         83.96         5.09 o                         
  14   3  12          7.13          4.87         1.80 o                         
 -16   4  12         73.93         71.00         4.04 o                         
 -15   4  12          4.43          3.65         2.16 o                         
 -14   4  12         20.20         13.91         2.44 o                         
 -13   4  12         27.61         24.77         2.31 o                         
 -12   4  12         32.69         32.21         2.57 o                         
 -11   4  12         71.45         81.34         2.80 o                         
 -10   4  12         12.74         13.67         1.54 o                         
  -9   4  12        232.32        222.89         4.06 o                         
  -8   4  12        367.84        335.18         4.96 o                         
  -7   4  12         19.45         26.16         1.62 o                         
  -6   4  12        295.45        265.74         4.30 o                         
  -5   4  12        348.91        322.71         4.39 o                         
  -4   4  12         21.08         32.31         1.46 o                         
  -3   4  12        115.26         93.01         2.40 o                         
  -2   4  12        137.69        114.23         2.38 o                         
  -1   4  12          0.19         -0.16         0.76 o                         
   0   4  12         16.39         17.84         1.16 o                         
   1   4  12         21.32         15.82         1.13 o                         
   2   4  12        104.01         99.59         2.22 o                         
   3   4  12        115.26        110.31         2.33 o                         
   4   4  12         14.39         15.87         1.17 o                         
   5   4  12        105.62         91.32         2.19 o                         
   6   4  12          4.29          5.01         1.04 o                         
   7   4  12          2.77          1.54         0.98 o                         
   8   4  12        210.44        209.76         3.64 o                         
   9   4  12          4.39          3.46         1.14 o                         
  10   4  12         64.38         67.79         2.65 o                         
  11   4  12          0.26          2.73         1.44 o                         
  12   4  12         78.36         85.50         4.09 o                         
  13   4  12          0.63          3.68         1.68 o                         
 -15   5  12         65.93         63.52         3.87 o                         
 -14   5  12          3.05          0.49         1.80 o                         
 -13   5  12          0.37          1.57         1.94 o                         
 -12   5  12         54.70         53.74         3.19 o                         
 -11   5  12          2.31          1.26         1.50 o                         
 -10   5  12         10.50          7.86         1.42 o                         
  -9   5  12        288.30        297.95         4.78 o                         
  -8   5  12        179.50        173.32         3.47 o                         
  -7   5  12        284.30        276.90         4.40 o                         
  -6   5  12         35.27         39.07         1.78 o                         
  -5   5  12          0.08          0.97         0.86 o                         
  -4   5  12         52.06         73.73         2.57 o                         
  -3   5  12        190.13        204.61         3.07 o                         
  -2   5  12        162.88        169.76         2.79 o                         
  -1   5  12         57.16         70.10         2.05 o                         
   0   5  12         78.59         74.05         1.96 o                         
   1   5  12       1060.87       1065.06        11.50 o                         
   2   5  12        838.07        805.92         9.05 o                         
   3   5  12         66.98         58.32         1.83 o                         
   4   5  12        379.33        368.42         4.85 o                         
   5   5  12         25.93         27.54         1.46 o                         
   6   5  12        234.14        235.54         3.86 o                         
   7   5  12        146.69        145.29         3.41 o                         
   8   5  12        213.93        213.28         4.06 o                         
   9   5  12        103.04        104.54         3.00 o                         
  10   5  12        252.59        237.35         5.25 o                         
  11   5  12         24.48         22.14         2.07 o                         
  12   5  12         89.88         80.38         5.01 o                         
  13   5  12          0.01          0.95         3.22 o                         
 -14   6  12         23.90         18.61         2.62 o                         
 -13   6  12         87.82         91.49         5.05 o                         
 -12   6  12          0.73         -0.42         1.78 o                         
 -11   6  12         19.23         18.68         2.10 o                         
 -10   6  12          0.01         -0.16         1.37 o                         
  -9   6  12          1.58          1.31         1.37 o                         
  -8   6  12          0.02         -0.31         1.13 o                         
  -7   6  12         21.20         15.86         1.60 o                         
  -6   6  12          4.08          7.74         1.36 o                         
  -5   6  12         24.33         20.44         1.53 o                         
  -4   6  12          2.91          5.54         1.09 o                         
  -3   6  12         72.12         76.02         2.37 o                         
  -2   6  12         74.12         56.36         2.30 o                         
  -1   6  12        960.59        908.12        11.33 o                         
   0   6  12        175.33        170.97         3.54 o                         
   1   6  12          1.07         -0.64         0.97 o                         
   2   6  12         17.09         14.45         1.33 o                         
   3   6  12        277.60        258.32         4.56 o                         
   4   6  12         73.96         77.23         2.28 o                         
   5   6  12          0.03         -0.86         0.92 o                         
   6   6  12         44.84         48.62         1.95 o                         
   7   6  12         85.74         83.92         3.00 o                         
   8   6  12         27.30         32.44         1.96 o                         
   9   6  12         40.03         44.86         2.48 o                         
  10   6  12          0.64          0.80         1.49 o                         
  11   6  12         24.56         23.89         2.36 o                         
  12   6  12         20.62         19.04         2.13 o                         
 -13   7  12         24.94         30.99         3.20 o                         
 -12   7  12          6.81          7.31         2.34 o                         
 -11   7  12         43.99         44.35         3.50 o                         
 -10   7  12        158.44        163.67         5.00 o                         
  -9   7  12          0.22         -1.13         1.48 o                         
  -8   7  12          6.23          6.56         1.54 o                         
  -7   7  12         83.66         88.40         3.30 o                         
  -6   7  12        264.37        265.24         5.14 o                         
  -5   7  12         24.64         24.79         1.87 o                         
  -4   7  12         92.33        102.10         3.73 o                         
  -3   7  12         23.86         23.38         1.80 o                         
  -2   7  12         19.05         23.66         1.78 o                         
  -1   7  12         49.82         48.40         2.36 o                         
   0   7  12         90.10         73.09         2.80 o                         
   1   7  12         81.34         80.59         2.90 o                         
   2   7  12          0.88          2.62         1.31 o                         
   3   7  12         75.54         69.60         2.67 o                         
   4   7  12         32.85         35.86         2.05 o                         
   5   7  12         74.99         78.58         3.63 o                         
   6   7  12          2.53          2.48         1.19 o                         
   7   7  12         34.34         27.52         1.97 o                         
   8   7  12        600.25        626.23         9.91 o                         
   9   7  12          0.60         -0.51         1.43 o                         
  10   7  12         49.63         46.31         2.88 o                         
 -11   8  12        185.84        184.45         5.40 o                         
 -10   8  12        265.53        270.12         5.89 o                         
  -9   8  12         24.01         26.14         2.31 o                         
  -8   8  12         12.41         10.20         1.94 o                         
  -7   8  12        201.85        211.14         5.84 o                         
  -6   8  12         89.55         90.36         3.67 o                         
  -5   8  12        377.89        399.01         7.09 o                         
  -4   8  12         36.91         39.60         2.64 o                         
  -3   8  12        101.49        100.38         5.16 o                         
  -2   8  12         64.38         66.71         2.83 o                         
  -1   8  12          4.19          4.06         1.54 o                         
   0   8  12         12.06          9.28         1.65 o                         
   1   8  12         18.05         21.06         2.12 o                         
   2   8  12        116.81        111.32         3.61 o                         
   3   8  12         98.91        107.19         4.84 o                         
   4   8  12         11.74         10.81         1.67 o                         
   5   8  12         33.95         39.05         2.45 o                         
   6   8  12        107.70        105.43         3.53 o                         
   7   8  12        220.41        255.18         5.74 o                         
   8   8  12         51.79         55.11         3.29 o                         
   9   8  12         28.70         29.79         2.71 o                         
  -9   9  12          0.16          1.65         2.17 o                         
  -8   9  12         10.12         15.50         2.47 o                         
  -7   9  12          2.72          7.84         2.24 o                         
  -6   9  12         26.19         38.13         3.13 o                         
  -5   9  12         73.26         85.15         4.28 o                         
  -4   9  12         16.70         23.58         2.57 o                         
  -3   9  12         13.81         13.97         2.44 o                         
  -2   9  12         81.34         84.62         3.59 o                         
  -1   9  12         56.28         53.79         2.94 o                         
   0   9  12        133.10        144.69         4.86 o                         
   1   9  12          0.29          0.30         1.51 o                         
   2   9  12        401.88        385.52         7.02 o                         
   3   9  12         20.60         24.04         2.23 o                         
   4   9  12          7.17          5.38         1.83 o                         
   5   9  12        233.00        231.52         5.31 o                         
   6   9  12          4.70          5.41         1.73 o                         
   7   9  12          3.09          0.91         1.70 o                         
  -6  10  12        177.44        185.36         5.91 o                         
  -5  10  12        164.71        175.54         5.89 o                         
  -4  10  12         68.80         71.94         4.02 o                         
  -3  10  12          5.72          5.95         2.30 o                         
  -2  10  12         40.16         32.87         2.96 o                         
  -1  10  12         13.46         14.98         2.91 o                         
   0  10  12          0.04         -0.62         1.79 o                         
   1  10  12        186.96        190.05         5.75 o                         
   2  10  12        105.26        113.14         3.96 o                         
   3  10  12         72.66         75.83         3.46 o                         
   4  10  12        253.72        264.77         6.53 o                         
 -16   1  13         14.61          9.01         2.33 o                         
 -15   1  13        126.26        110.12         4.45 o                         
 -14   1  13          0.86         -0.43         1.63 o                         
 -13   1  13        122.46        144.37         4.32 o                         
 -12   1  13        642.17        637.50         9.79 o                         
 -11   1  13          8.27         10.54         1.40 o                         
 -10   1  13        399.81        387.43         5.88 o                         
  -9   1  13         53.83         50.23         2.09 o                         
  -8   1  13        991.11        994.12        10.87 o                         
  -7   1  13         72.05         73.79         2.28 o                         
  -6   1  13        927.34        898.73         9.14 o                         
  -5   1  13        761.49        746.83         7.64 o                         
  -4   1  13         79.80         80.42         1.87 o                         
  -3   1  13         25.93         27.07         1.27 o                         
  -2   1  13        856.87        827.15         8.32 o                         
  -1   1  13          0.18          0.15         0.83 o                         
   0   1  13        298.07        304.60         4.06 o                         
   1   1  13         83.16         60.50         1.84 o                         
   2   1  13       1067.99       1014.49         9.90 o                         
   3   1  13        671.69        570.40         6.95 o                         
   4   1  13          0.91          2.06         0.95 o                         
   5   1  13        208.46        200.42         3.64 o                         
   6   1  13        430.51        405.54         5.83 o                         
   7   1  13        174.35        150.35         4.02 o                         
   8   1  13         47.33         48.69         2.57 o                         
   9   1  13          4.64          5.83         1.28 o                         
  10   1  13         56.16         61.26         3.42 o                         
  11   1  13         24.94         27.80         2.12 o                         
  12   1  13          2.44          4.16         1.46 o                         
  13   1  13        237.83        263.08         5.60 o                         
  14   1  13        102.85        111.66        12.10 o                         
 -16   2  13         12.68          5.91         2.31 o                         
 -15   2  13        166.01        152.46         5.60 o                         
 -14   2  13          0.73          3.02         1.99 o                         
 -13   2  13          0.91          0.42         1.72 o                         
 -12   2  13          6.78          6.24         1.67 o                         
 -11   2  13         20.21         13.55         1.92 o                         
 -10   2  13         92.62         96.37         2.89 o                         
  -9   2  13         61.30         73.89         2.39 o                         
  -8   2  13          0.02          0.61         0.99 o                         
  -7   2  13        258.62        269.77         4.17 o                         
  -6   2  13       1151.21       1094.64        11.19 o                         
  -5   2  13          7.35         10.26         1.01 o                         
  -4   2  13         83.03         84.89         2.09 o                         
  -3   2  13         85.74         81.51         2.21 o                         
  -2   2  13        114.17        110.73         2.89 o                         
  -1   2  13        131.12        119.15         2.86 o                         
   0   2  13        729.99        696.74         7.55 o                         
   1   2  13        406.86        434.78         5.62 o                         
   2   2  13        173.74        158.96         2.99 o                         
   3   2  13        217.02        212.26         3.67 o                         
   4   2  13          0.08         -0.18         0.89 o                         
   5   2  13        167.43        146.68         2.97 o                         
   6   2  13        406.81        384.80         5.63 o                         
   7   2  13        372.64        360.06         7.01 o                         
   8   2  13          8.61          4.45         1.23 o                         
   9   2  13         58.42         52.77         2.25 o                         
  10   2  13        130.79        125.48         3.43 o                         
  11   2  13          4.18          2.57         1.39 o                         
  12   2  13          8.59          7.47         2.00 o                         
  13   2  13        103.44        109.46         4.04 o                         
 -16   3  13         28.44         28.85         3.08 o                         
 -15   3  13         47.02         50.20         4.45 o                         
 -14   3  13         11.17          7.67         2.18 o                         
 -13   3  13          1.89          2.46         1.68 o                         
 -12   3  13        113.12        103.43         3.81 o                         
 -11   3  13        224.25        211.57         4.32 o                         
 -10   3  13          1.49          0.07         1.15 o                         
  -9   3  13         29.30         31.36         1.90 o                         
  -8   3  13        207.95        200.45         3.97 o                         
  -7   3  13         12.26         13.80         1.46 o                         
  -6   3  13        159.20        162.59         3.32 o                         
  -5   3  13          4.32          5.73         1.03 o                         
  -4   3  13         34.62         33.84         1.60 o                         
  -3   3  13        116.74        132.75         2.65 o                         
  -2   3  13          1.98          7.68         0.98 o                         
  -1   3  13         26.60         22.10         1.27 o                         
   0   3  13          0.00         -0.21         0.87 o                         
   1   3  13        152.59        159.73         3.01 o                         
   2   3  13        192.92        204.72         3.46 o                         
   3   3  13        486.70        468.78         6.09 o                         
   4   3  13         18.63         18.87         1.35 o                         
   5   3  13         21.61         20.21         1.29 o                         
   6   3  13        673.80        632.29         7.78 o                         
   7   3  13        437.79        435.93         5.97 o                         
   8   3  13          7.95          3.70         1.19 o                         
   9   3  13          1.14         -0.09         1.19 o                         
  10   3  13          7.28          5.00         1.37 o                         
  11   3  13         81.83         85.20         3.61 o                         
  12   3  13        130.57        132.26         4.32 o                         
  13   3  13        187.33        183.87         7.38 o                         
 -15   4  13         82.37         92.03         4.55 o                         
 -14   4  13         39.71         37.19         3.15 o                         
 -13   4  13        124.30        117.67         4.72 o                         
 -12   4  13         57.09         53.53         3.10 o                         
 -11   4  13         96.96         89.52         3.31 o                         
 -10   4  13        402.33        373.67         6.08 o                         
  -9   4  13          0.05          0.16         1.19 o                         
  -8   4  13         14.85         14.87         1.51 o                         
  -7   4  13        524.51        527.94         7.90 o                         
  -6   4  13        825.52        833.01         9.62 o                         
  -5   4  13        165.95        160.79         3.04 o                         
  -4   4  13          6.79          4.70         0.98 o                         
  -3   4  13        161.81        148.25         2.71 o                         
  -2   4  13         13.58         16.33         1.24 o                         
  -1   4  13        798.23        692.70         8.11 o                         
   0   4  13        140.33        137.35         3.21 o                         
   1   4  13        581.43        562.27         6.67 o                         
   2   4  13         81.40         77.80         2.11 o                         
   3   4  13        136.86        137.33         2.97 o                         
   4   4  13         50.07         47.66         1.87 o                         
   5   4  13        381.29        370.96         5.76 o                         
   6   4  13          0.57          0.54         1.06 o                         
   7   4  13        257.04        247.16         4.08 o                         
   8   4  13          1.08          1.88         1.10 o                         
   9   4  13         20.67         21.96         1.73 o                         
  10   4  13         39.49         31.98         2.10 o                         
  11   4  13         11.62         13.68         1.81 o                         
  12   4  13          3.69          2.21         1.65 o                         
 -14   5  13          2.15          2.31         2.22 o                         
 -13   5  13          9.49          5.22         2.13 o                         
 -12   5  13        244.70        246.29         5.85 o                         
 -11   5  13        149.22        149.45         4.81 o                         
 -10   5  13          3.09          5.70         1.46 o                         
  -9   5  13        234.80        237.10         4.42 o                         
  -8   5  13        237.01        230.19         4.60 o                         
  -7   5  13         78.41         78.02         3.20 o                         
  -6   5  13          4.53          4.49         1.21 o                         
  -5   5  13         74.90         75.81         2.57 o                         
  -4   5  13        134.53        126.87         2.79 o                         
  -3   5  13          5.47          8.96         1.09 o                         
  -2   5  13         38.53         38.38         1.64 o                         
  -1   5  13        325.15        306.45         4.70 o                         
   0   5  13        230.35        243.85         4.33 o                         
   1   5  13         99.64         88.08         2.49 o                         
   2   5  13        381.33        383.60         5.32 o                         
   3   5  13         98.83        100.22         2.59 o                         
   4   5  13          6.56          6.42         1.18 o                         
   5   5  13         67.57         67.83         2.31 o                         
   6   5  13        155.97        157.74         3.36 o                         
   7   5  13         28.46         29.16         1.89 o                         
   8   5  13         14.95         11.45         1.46 o                         
   9   5  13         30.45         31.77         2.09 o                         
  10   5  13        203.53        219.19         6.70 o                         
  11   5  13          7.06          8.56         1.74 o                         
  12   5  13         11.23         12.71         2.00 o                         
 -13   6  13        209.31        209.94         6.92 o                         
 -12   6  13        180.90        188.89         5.29 o                         
 -11   6  13        108.08        110.91         4.33 o                         
 -10   6  13         10.28          5.92         1.74 o                         
  -9   6  13         10.14          9.20         1.74 o                         
  -8   6  13         73.71         70.09         2.62 o                         
  -7   6  13        127.68        136.57         3.49 o                         
  -6   6  13          2.15          1.63         1.33 o                         
  -5   6  13          2.63          1.38         1.31 o                         
  -4   6  13        125.43        123.67         3.34 o                         
  -3   6  13          3.30          1.67         1.15 o                         
  -2   6  13        164.33        156.93         3.57 o                         
  -1   6  13         33.66         35.78         1.99 o                         
   0   6  13         13.34         12.16         1.56 o                         
   1   6  13          0.23         -1.18         1.18 o                         
   2   6  13         91.35         82.30         2.69 o                         
   3   6  13          2.80          2.68         1.11 o                         
   4   6  13          0.01         -0.78         1.02 o                         
   5   6  13        277.45        299.85         5.10 o                         
   6   6  13         23.94         18.56         1.93 o                         
   7   6  13          3.66          3.17         1.35 o                         
   8   6  13          4.45          4.55         1.47 o                         
   9   6  13         21.77         23.30         2.06 o                         
  10   6  13         20.54         12.66         2.17 o                         
  11   6  13        149.80        163.29         4.64 o                         
 -12   7  13          8.53          9.84         2.57 o                         
 -11   7  13         37.20         28.44         3.09 o                         
 -10   7  13          0.46         -0.50         1.89 o                         
  -9   7  13          0.34         -1.01         1.69 o                         
  -8   7  13        973.64       1008.89        14.53 o                         
  -7   7  13        163.80        157.31         6.12 o                         
  -6   7  13        248.36        268.48         5.62 o                         
  -5   7  13        169.32        173.24         4.20 o                         
  -4   7  13        124.64        116.88         4.39 o                         
  -3   7  13         17.60         18.47         1.75 o                         
  -2   7  13        323.59        313.16         6.05 o                         
  -1   7  13          2.93          3.88         1.45 o                         
   0   7  13         39.60         40.69         2.28 o                         
   1   7  13        269.59        296.94         5.40 o                         
   2   7  13        238.69        235.97         5.07 o                         
   3   7  13        247.65        242.13         4.75 o                         
   4   7  13        152.72        171.72         4.31 o                         
   5   7  13          0.38         -0.67         1.30 o                         
   6   7  13        209.99        208.97         4.75 o                         
   7   7  13        116.08        126.24         5.64 o                         
   8   7  13        198.36        193.49         4.84 o                         
   9   7  13          1.38          0.47         1.52 o                         
 -10   8  13        164.31        169.38         5.55 o                         
  -9   8  13         29.45         35.87         2.81 o                         
  -8   8  13         57.05         61.15         3.35 o                         
  -7   8  13        177.15        193.03         5.12 o                         
  -6   8  13          1.43          0.54         1.81 o                         
  -5   8  13         37.75         42.83         2.88 o                         
  -4   8  13        128.26        136.48         4.56 o                         
  -3   8  13        161.62        157.03         4.50 o                         
  -2   8  13          0.30         -0.19         1.50 o                         
  -1   8  13          0.45          1.69         1.57 o                         
   0   8  13         39.88         41.36         2.62 o                         
   1   8  13          1.04         -1.24         1.50 o                         
   2   8  13          2.17          2.62         1.69 o                         
   3   8  13         86.62         93.93         3.46 o                         
   4   8  13         59.05         60.58         3.08 o                         
   5   8  13         21.30         17.07         2.10 o                         
   6   8  13          5.15          3.65         1.66 o                         
   7   8  13         52.73         56.75         3.43 o                         
   8   8  13          6.99          3.34         2.33 o                         
  -8   9  13        452.56        478.96         9.71 o                         
  -7   9  13          2.09          1.03         2.20 o                         
  -6   9  13         14.27         14.06         2.76 o                         
  -5   9  13         40.06         40.89         3.24 o                         
  -4   9  13         81.38         92.07         4.53 o                         
  -3   9  13          8.14          7.78         2.25 o                         
  -2   9  13        230.49        245.44         9.94 o                         
  -1   9  13        188.17        203.28         5.23 o                         
   0   9  13        129.41        138.22         4.34 o                         
   1   9  13        171.95        187.35         7.05 o                         
   2   9  13         30.51         30.50         2.41 o                         
   3   9  13         93.73        106.34         6.08 o                         
   4   9  13          5.94          6.17         1.97 o                         
   5   9  13        106.02        110.85         4.32 o                         
  -4  10  13        191.34        188.60         6.04 o                         
  -3  10  13        224.32        254.99         6.83 o                         
  -2  10  13          0.28         -1.96         1.96 o                         
  -1  10  13         76.01         80.65         5.22 o                         
   0  10  13         95.53        109.17         4.33 o                         
   1  10  13         15.71          8.79         2.14 o                         
 -16   0  14         33.99         29.95         5.72 o                         
 -15   0  14         81.94         86.94         5.44 o                         
 -14   0  14         21.67         12.73         2.98 o                         
 -13   0  14          3.27          5.81         2.55 o                         
 -12   0  14          3.60          1.53         1.96 o                         
 -11   0  14         87.78         88.97         4.19 o                         
 -10   0  14        252.97        230.76         6.59 o                         
  -9   0  14         23.43         21.59         2.43 o                         
  -8   0  14        869.96        883.35        14.71 o                         
  -7   0  14        857.90        822.56        13.74 o                         
  -6   0  14         15.55         15.44         1.85 o                         
  -5   0  14         65.80         68.08         2.61 o                         
  -4   0  14          7.23          6.73         1.46 o                         
  -3   0  14        103.34        100.26         3.81 o                         
  -2   0  14       2387.92       2320.90        28.78 o                         
  -1   0  14       1486.93       1407.98        19.43 o                         
   0   0  14        525.10        492.30         7.66 o                         
   1   0  14         32.46         29.83         2.12 o                         
   2   0  14       1038.89        931.20        14.71 o                         
   3   0  14        404.79        345.86         9.74 o                         
   4   0  14        120.80         94.19         5.47 o                         
   5   0  14          0.02         -0.71         1.98 o                         
   6   0  14          0.99         -1.20         1.66 o                         
   7   0  14          5.08          7.27         1.96 o                         
   8   0  14        718.53        694.67        13.34 o                         
   9   0  14          7.25         10.35         2.18 o                         
  10   0  14        162.62        163.97         5.52 o                         
  11   0  14          9.79         15.18         2.68 o                         
  12   0  14         30.22         23.05         4.08 o                         
  13   0  14         10.58         17.19         3.04 o                         
 -15   1  14        453.54        440.14         8.99 o                         
 -14   1  14         53.18         54.63         3.43 o                         
 -13   1  14        320.48        342.91         8.59 o                         
 -12   1  14          0.54          1.15         1.39 o                         
 -11   1  14        368.47        372.47         6.01 o                         
 -10   1  14          0.02         -0.47         1.25 o                         
  -9   1  14         22.53         26.02         1.81 o                         
  -8   1  14          8.45          7.73         1.38 o                         
  -7   1  14        182.67        183.00         3.43 o                         
  -6   1  14          6.69          8.11         1.10 o                         
  -5   1  14          7.39          7.33         1.04 o                         
  -4   1  14        134.07        136.77         2.52 o                         
  -3   1  14        836.80        775.25         8.07 o                         
  -2   1  14        368.83        349.78         4.64 o                         
  -1   1  14        146.21        150.11         2.60 o                         
   0   1  14         67.42         51.71         1.88 o                         
   1   1  14        223.20        194.56         3.12 o                         
   2   1  14         53.06         50.66         1.78 o                         
   3   1  14        356.39        350.74         5.01 o                         
   4   1  14        170.09        168.14         3.43 o                         
   5   1  14        596.77        525.29         7.34 o                         
   6   1  14          7.14         14.17         1.50 o                         
   7   1  14          3.46          4.04         1.30 o                         
   8   1  14        164.55        164.65         4.50 o                         
   9   1  14        434.19        469.04         6.85 o                         
  10   1  14        218.71        231.32         4.40 o                         
  11   1  14        119.18        120.39         4.95 o                         
  12   1  14         13.87         15.83         2.03 o                         
  13   1  14        269.74        296.62         6.42 o                         
 -15   2  14         99.52        105.40         4.79 o                         
 -14   2  14         52.05         51.66         3.38 o                         
 -13   2  14         95.38         81.26         3.99 o                         
 -12   2  14         67.07         80.46         3.51 o                         
 -11   2  14         11.45          6.38         1.61 o                         
 -10   2  14         19.24         15.76         2.40 o                         
  -9   2  14         14.86         18.82         1.79 o                         
  -8   2  14        138.73        125.92         3.23 o                         
  -7   2  14        198.28        179.24         3.47 o                         
  -6   2  14         35.33         38.80         1.84 o                         
  -5   2  14        300.54        274.00         4.05 o                         
  -4   2  14        350.16        332.87         4.56 o                         
  -3   2  14         20.00         23.58         1.35 o                         
  -2   2  14        483.04        467.67         5.65 o                         
  -1   2  14         14.63         11.64         1.27 o                         
   0   2  14        386.56        360.84         4.86 o                         
   1   2  14        730.70        650.94         8.27 o                         
   2   2  14        538.56        459.92         6.32 o                         
   3   2  14        198.87        202.78         3.49 o                         
   4   2  14          4.42          3.91         1.08 o                         
   5   2  14         31.85         48.57         2.00 o                         
   6   2  14         68.45         74.44         2.51 o                         
   7   2  14         18.11         25.97         1.78 o                         
   8   2  14        142.04        150.41         3.86 o                         
   9   2  14         66.68         70.06         2.67 o                         
  10   2  14        162.49        188.49         4.12 o                         
  11   2  14         23.04         19.80         2.10 o                         
  12   2  14         46.43         45.85         2.81 o                         
 -15   3  14         16.45         10.84         2.64 o                         
 -14   3  14          2.68         -1.70         2.05 o                         
 -13   3  14        241.38        237.94         5.62 o                         
 -12   3  14         78.81         71.37         3.37 o                         
 -11   3  14        119.30        112.77         4.25 o                         
 -10   3  14        129.69        140.59         4.15 o                         
  -9   3  14         15.16         15.60         1.70 o                         
  -8   3  14          0.25          1.06         1.28 o                         
  -7   3  14          0.33          3.12         1.22 o                         
  -6   3  14        558.82        519.71         6.32 o                         
  -5   3  14        206.98        187.67         3.31 o                         
  -4   3  14        553.03        529.63         6.37 o                         
  -3   3  14         39.88         42.83         1.72 o                         
  -2   3  14         13.96          6.01         1.31 o                         
  -1   3  14          9.54          7.81         1.14 o                         
   0   3  14        111.56        118.33         2.82 o                         
   1   3  14          4.08          4.33         1.32 o                         
   2   3  14         21.49         23.53         1.55 o                         
   3   3  14         40.18         39.88         1.81 o                         
   4   3  14          0.02         -0.71         0.98 o                         
   5   3  14         16.53         15.93         1.40 o                         
   6   3  14         11.65         12.64         1.38 o                         
   7   3  14          1.93          3.34         1.10 o                         
   8   3  14         24.97         17.30         1.62 o                         
   9   3  14         28.62         33.55         2.08 o                         
  10   3  14         19.91         20.01         1.92 o                         
  11   3  14        130.35        140.45         3.95 o                         
  12   3  14         16.72         14.92         1.97 o                         
 -14   4  14        108.48        116.05         5.98 o                         
 -13   4  14        103.85        101.13         4.58 o                         
 -12   4  14          0.06          2.21         1.75 o                         
 -11   4  14         64.20         69.42         3.10 o                         
 -10   4  14        106.18        104.65         3.41 o                         
  -9   4  14        244.21        233.30         4.56 o                         
  -8   4  14         94.56        101.65         3.12 o                         
  -7   4  14         48.75         49.11         2.17 o                         
  -6   4  14        196.45        199.34         3.82 o                         
  -5   4  14         13.48         14.16         1.41 o                         
  -4   4  14          8.49          7.16         1.15 o                         
  -3   4  14         27.52         16.24         1.31 o                         
  -2   4  14         12.26          8.88         1.23 o                         
  -1   4  14        383.71        339.93         5.00 o                         
   0   4  14          8.88          7.64         1.22 o                         
   1   4  14        240.96        205.16         3.62 o                         
   2   4  14         35.31         34.76         1.75 o                         
   3   4  14          1.49          2.00         1.05 o                         
   4   4  14        204.93        184.59         3.48 o                         
   5   4  14          6.27          6.63         1.24 o                         
   6   4  14         24.45         19.23         1.98 o                         
   7   4  14          0.79         -0.21         1.07 o                         
   8   4  14          0.48          0.21         1.24 o                         
   9   4  14        128.70        122.81         3.62 o                         
  10   4  14          0.95         -0.75         1.57 o                         
  11   4  14         12.99         11.89         2.12 o                         
 -13   5  14        442.21        457.25         8.78 o                         
 -12   5  14         81.33         78.83         3.84 o                         
 -11   5  14         26.01         33.02         2.48 o                         
 -10   5  14         28.20         32.65         2.30 o                         
  -9   5  14         25.08         18.09         1.87 o                         
  -8   5  14          1.48         -1.12         1.28 o                         
  -7   5  14          7.34          5.17         1.40 o                         
  -6   5  14          1.61          2.95         1.34 o                         
  -5   5  14         12.31         12.53         1.64 o                         
  -4   5  14        208.59        202.07         4.24 o                         
  -3   5  14         10.62         10.34         1.40 o                         
  -2   5  14          0.33          1.79         1.05 o                         
  -1   5  14        110.29        120.17         2.93 o                         
   0   5  14         71.40         68.92         2.50 o                         
   1   5  14         29.61         29.38         1.82 o                         
   2   5  14         89.66         83.39         2.89 o                         
   3   5  14          7.00          4.08         1.19 o                         
   4   5  14          0.00         -0.20         1.05 o                         
   5   5  14        179.15        202.40         4.33 o                         
   6   5  14         41.09         44.65         2.23 o                         
   7   5  14          2.16          1.09         1.22 o                         
   8   5  14          0.75          0.93         1.27 o                         
   9   5  14         65.12         58.84         2.71 o                         
  10   5  14          0.01          0.51         1.64 o                         
  11   5  14         17.20         17.12         2.70 o                         
 -12   6  14         95.09         99.07         4.38 o                         
 -11   6  14          2.90          5.83         2.10 o                         
 -10   6  14         42.35         38.94         3.36 o                         
  -9   6  14         50.99         48.16         2.62 o                         
  -8   6  14         96.11        109.05         3.49 o                         
  -7   6  14         48.83         48.95         2.48 o                         
  -6   6  14         11.54          9.54         1.67 o                         
  -5   6  14        154.59        171.59         4.09 o                         
  -4   6  14         23.46         21.05         1.90 o                         
  -3   6  14          0.16          1.32         1.27 o                         
  -2   6  14         10.00          5.82         2.26 o                         
  -1   6  14         28.02         27.76         1.92 o                         
   0   6  14         15.14         14.80         1.72 o                         
   1   6  14         21.70         26.45         2.09 o                         
   2   6  14        321.90        329.63         6.42 o                         
   3   6  14          0.08          0.42         1.16 o                         
   4   6  14          6.01          2.16         1.26 o                         
   5   6  14         26.32         25.22         1.80 o                         
   6   6  14        129.86        127.44         3.67 o                         
   7   6  14         86.05         84.31         4.45 o                         
   8   6  14          1.04         -0.93         1.35 o                         
   9   6  14         36.71         39.52         2.72 o                         
 -11   7  14        798.89        815.24        13.72 o                         
 -10   7  14        247.77        276.46         6.77 o                         
  -9   7  14        102.68        111.71         4.36 o                         
  -8   7  14        153.40        164.36         4.90 o                         
  -7   7  14        332.64        357.09         7.46 o                         
  -6   7  14        136.74        129.52         4.30 o                         
  -5   7  14         46.85         49.65         2.81 o                         
  -4   7  14          0.61         -0.60         1.53 o                         
  -3   7  14        111.25        106.61         3.74 o                         
  -2   7  14        253.31        277.34         5.11 o                         
  -1   7  14         98.31         93.47         3.28 o                         
   0   7  14          5.28          3.03         1.49 o                         
   1   7  14         13.65         13.40         1.89 o                         
   2   7  14          0.90         -1.20         1.46 o                         
   3   7  14          3.31          3.81         1.52 o                         
   4   7  14         11.13         14.79         1.98 o                         
   5   7  14        168.77        187.76         4.78 o                         
   6   7  14         20.10         22.15         2.32 o                         
   7   7  14        384.82        400.02         7.76 o                         
   8   7  14         68.71         72.79         3.59 o                         
  -9   8  14         73.67         78.16         4.15 o                         
  -8   8  14        326.69        342.99         8.79 o                         
  -7   8  14          8.04          4.50         2.10 o                         
  -6   8  14        148.39        139.00         5.02 o                         
  -5   8  14         60.91         65.54         3.52 o
[truncated: 57,349 more chars]
