# Supplementary material for: Exploring the thermal behaviour of the solvated structures of nifedipine
Source: Acta Crystallogr B Struct Sci Cryst Eng Mater. 2023 Mar 9;79(Pt 2):164–75. doi: 10.1107/S2052520623001282 (PMC10088478; doi:10.1107/S2052520623001282)
Supplement: Supplementary file 11 [file b-79-00164-Beta-NDMA_1sup11.rtv]

#######	Begin powder crystal structure	#######
data_Beta-NDMA_1

# start Validation Reply Form
_vrf_PLAT029_Beta-NDMA_1
;
PROBLEM: _diffrn_measured_fraction_theta_full value Low . 0.000 Why? 
RESPONSE: This is powder diffraction data 
;
_vrf_PLAT183_Beta-NDMA_1
;
PROBLEM: Missing _cell_measurement_reflns_used Value .... Please Do ! 
RESPONSE: This is powder diffraction data 
;
_vrf_PLAT201_Beta-NDMA_1
;
PROBLEM: Isotropic non-H Atoms in Main Residue(s) ....... 25 Report
RESPONSE: This is powder diffraction data hence there is not enough data
to support the refinement of the thermal parameters
;
_vrf_PLAT880_Beta-NDMA_1
;
PROBLEM: No datum for _diffrn_reflns_number supplied .... Please Do ! 
RESPONSE: This is powder diffraction data 
;
_vrf_PLAT881_Beta-NDMA_1
;
PROBLEM: No Datum for _diffrn_reflns_av_R_equivalents ... Please Do ! 
RESPONSE: This is powder diffraction data 
;
_vrf_PLAT430_Beta-NDMA_1
;
PROBLEM: Short Inter D...A Contact O6 ..O6 . 2.78 Ang. 
RESPONSE: This is a short intramolecular contact between atoms in the same 
molecule
;
_vrf_PLAT051_Beta-NDMA_1
;
PROBLEM: Mu(calc) and Mu(CIF) Ratio Differs from 1.0 by . 4.10 % 
RESPONSE: This is powder diffarction data and the calcuation of Mu may be different
from SXD and PXRD
;
_vrf_PLAT053_Beta-NDMA_1
;
PROBLEM: Minimum Crystal Dimension Missing (or Error) ... Please Check 
RESPONSE: This is powder diffraction data
;
_vrf_PLAT054_Beta-NDMA_1
;
PROBLEM: Medium Crystal Dimension Missing (or Error) ... Please Check 
RESPONSE: This is powder diffraction data
;
_vrf_PLAT055_Beta-NDMA_1
;
PROBLEM: Maximum Crystal Dimension Missing (or Error) ... Please Check 
RESPONSE: ...
;
_vrf_PLAT155_Beta-NDMA_1
;
PROBLEM: The Triclinic Unitcell is NOT Reduced .......... Please Do ! 
RESPONSE: This is powder diffraction data
;
_vrf_PLAT202_Beta-NDMA_1
;
PROBLEM: Isotropic non-H Atoms in Anion/Solvent ......... 6 Check 
RESPONSE: This is powder diffraction data hence there is not enough data
to support the refinement of the thermal parameters
;
_vrf_PLAT340_Beta-NDMA_1
;
PROBLEM: Low Bond Precision on C-C Bonds ............... 0.00656 Ang. 
RESPONSE: The model is built from a z-matrix based on a single crystal determination
of the ambient temperature form of NIF:DMA
;
_vrf_PLAT412_Beta-NDMA_1
;
PROBLEM: Short Intra XH3 .. XHn H50 ..H58 . 1.86 Ang. 
RESPONSE: Intramolecular distance between methyl groups of the solvent 
;
_vrf_PLAT790_Beta-NDMA_1
;
PROBLEM: Centre of Gravity not Within Unit Cell: Resd. # 1 Note 
RESPONSE: Noted, the structure was solved via DASH and the coordinates taken from that.
;
# end Validation Reply Form


_pd_block_id	Beta-NDMA_1
_pd_block_diffractogram_id	22_NIF_DMA_100K
_pd_phase_name Beta-NDMA
_chemical_name_mineral 'Beta-NDMA'
_chemical_name_systematic 'Beta-Nifedipine:Dimethylacetamide'
_chemical_name_common 'Beta-Nifedipine:Dimethylacetamide'
_chemical_formula_moiety           'C17 H18 N2 O6, C4 H9 N O'
_chemical_formula_sum              'C21 H27 N3 O7'
_chemical_formula_weight   433.45498
_chemical_compound_source 'Alfa Aesar'


_cell_length_a  7.83743(13)
_cell_length_b  12.6144(2)
_cell_length_c  13.2163(3)
_cell_angle_alpha 62.9281(19)
_cell_angle_beta  74.129(2)
_cell_angle_gamma 64.8735(17)
_cell_volume 1048.14(4)
_cell_formula_units_Z 2

_space_group_crystal_system        'triclinic'
_space_group_IT_number             2
_space_group_name_H-M_alt          'P -1'
_space_group_name_Hall             '-P 1'

loop_
	_space_group_symop_id
	_space_group_symop_operation_xyz
	  1 'x, y, z '
	  2 '-x, -y, -z '

_exptl_crystal_density_diffrn	1.37342(5)
_exptl_absorpt_coefficient_mu	0.86902(3)
_exptl_crystal_description 'yellow powder'
_exptl_crystal_F_000               460
_diffrn_radiation_wavelength	1.540596000
_cell_measurement_theta_min	2
_cell_measurement_theta_max	17.5011166
_cell_measurement_temperature 100.0
_diffrn_ambient_temperature 100.0

loop_
	_atom_site_label
	_atom_site_type_symbol
	_atom_site_site_symmetry_multiplicity
	_atom_site_fract_x
	_atom_site_fract_y
	_atom_site_fract_z
	_atom_site_occupancy
	_atom_site_B_iso_or_equiv
C3 C   2 -0.9704(3) 0.7771(2) -0.10187(19) 1 2.52384
C2 C   2 -1.0675(4) 0.8433(3) -0.0196(2) 1 2.52384
H2 H   2 -1.0660(3) 0.7815(3) -0.1397(2) 1 3.028608
C4 C   2 -0.8589(4) 0.6408(2) -0.0389(3) 1 2.52384
C12 C   2 -0.8369(4) 0.8412(3) -0.1918(2) 1 2.52384
C1 C   2 -1.0072(5) 0.7979(4) 0.0836(2) 1 2.52384
C8 C   2 -1.2263(4) 0.9619(4) -0.0653(4) 1 2.52384
C5 C   2 -0.8132(6) 0.5962(3) 0.0700(3) 1 2.52384
C10 C   2 -0.8111(5) 0.5559(3) -0.0991(4) 1 2.52384
C13 C   2 -0.8688(7) 0.9181(4) -0.3078(2) 1 2.52384
C17 C   2 -0.6694(4) 0.8246(4) -0.1599(3) 1 2.52384
N1 N   2 -0.8829(7) 0.6744(4) 0.1281(2) 1 2.52384
C7 C   2 -1.0537(7) 0.8669(6) 0.1609(3) 1 2.52384
O1 O   2 -1.3063(5) 1.0362(5) -0.0201(5) 1 2.52384
O2 O   2 -1.2507(5) 0.9983(3) -0.1740(4) 1 2.52384
C6 C   2 -0.7096(9) 0.4624(3) 0.1462(4) 1 2.52384
O3 O   2 -0.8623(5) 0.5836(4) -0.1914(4) 1 2.52384
O4 O   2 -0.7051(7) 0.4334(3) -0.0350(5) 1 2.52384
C14 C   2 -0.7420(9) 0.9762(6) -0.3892(3) 1 2.52384
N2 N   2 -1.0413(7) 0.9443(4) -0.3539(2) 1 2.52384
C16 C   2 -0.5435(6) 0.8814(6) -0.2390(4) 1 2.52384
H18 H   2 -0.6409(4) 0.7751(4) -0.0849(3) 1 3.028608
H1 H   2 -0.8714(8) 0.6400(5) 0.2004(2) 1 3.028608
H6 H   2 -1.0328(6) 0.9458(5) 0.1183(4) 1 3.028608
H7 H   2 -0.9753(8) 0.8149(6) 0.2225(3) 1 3.028608
H8 H   2 -1.1839(7) 0.8828(7) 0.1909(4) 1 3.028608
C9 C   2 -1.4000(7) 1.1165(3) -0.2144(6) 1 2.52384
H3 H   2 -0.7728(10) 0.4078(3) 0.1571(5) 1 3.028608
H4 H   2 -0.7057(10) 0.4610(4) 0.2195(4) 1 3.028608
H5 H   2 -0.5822(8) 0.4335(3) 0.1132(5) 1 3.028608
C11 C   2 -0.6303(8) 0.3401(4) -0.0877(7) 1 2.52384
H15 H   2 -0.7684(11) 1.0264(7) -0.4649(3) 1 3.028608
C15 C   2 -0.5785(8) 0.9572(7) -0.3535(4) 1 2.52384
O5 O   2 -1.1093(6) 0.8593(4) -0.3216(2) 1 2.52384
O6 O   2 -1.1146(10) 1.0544(4) -0.4226(3) 1 2.52384
H17 H   2 -0.4327(6) 0.8684(6) -0.2150(5) 1 3.028608
H9 H   2 -1.5181(6) 1.1026(4) -0.1875(6) 1 3.028608
H10 H   2 -1.3864(8) 1.1535(3) -0.2963(6) 1 3.028608
H11 H   2 -1.3973(7) 1.1731(3) -0.1858(6) 1 3.028608
H12 H   2 -0.7331(8) 0.3258(4) -0.1002(7) 1 3.028608
H13 H   2 -0.5484(9) 0.2611(4) -0.0380(8) 1 3.028608
H14 H   2 -0.5604(7) 0.3709(5) -0.1602(7) 1 3.028608
H16 H   2 -0.4923(10) 0.9941(8) -0.4050(4) 1 3.028608
N44 N   2 0.1987(7) 0.5368(6) -0.4887(7) 1 2.52384
C45 C   2 0.3107(10) 0.5219(10) -0.5708(7) 1 2.52384
C46 C   2 0.2444(18) 0.4223(9) -0.3661(7) 1 2.52384
C47 C   2 0.0634(15) 0.6549(8) -0.4836(9) 1 2.52384
O48 O   2 0.2953(18) 0.5950(14) -0.6714(7) 1 2.52384
C49 C   2 0.439(2) 0.3772(12) -0.5429(11) 1 2.52384
H50 H   2 0.311(3) 0.3434(8) -0.3751(10) 1 3.028608
H51 H   2 0.3215(17) 0.4355(15) -0.3309(9) 1 3.028608
H52 H   2 0.128(2) 0.4196(12) -0.3183(9) 1 3.028608
H53 H   2 -0.0478(12) 0.6403(14) -0.4353(9) 1 3.028608
H54 H   2 0.117(2) 0.6875(10) -0.4517(13) 1 3.028608
H55 H   2 0.031(2) 0.7152(9) -0.5593(10) 1 3.028608
H56 H   2 0.359(3) 0.3273(10) -0.5169(15) 1 3.028608
H57 H   2 0.518(2) 0.3684(18) -0.6108(12) 1 3.028608
H58 H   2 0.5182(19) 0.3485(16) -0.4845(11) 1 3.028608


loop_
_geom_bond_atom_site_label_1                     
_geom_bond_atom_site_label_2                     
_geom_bond_distance                              
_geom_bond_site_symmetry_1                       
_geom_bond_site_symmetry_2                       
_geom_bond_publ_flag                             
 O1      C8         1.198(8)                     .       .                   yes
 O2      C8         1.337(7)                     .       .                   yes
 O2      C9         1.419(7)                     .       .                   yes
 O3      C10        1.238(7)                     .       .                   yes
 O4      C10        1.378(7)                     .       .                   yes
 O4      C11        1.467(8)                     .       .                   yes
 O5      N2         1.249(7)                     .       .                   yes
 O6      N2         1.242(6)                     .       .                   yes
 N1      C1         1.383(6)                     .       .                   yes
 N1      C5         1.365(6)                     .       .                   yes
 N2      C13        1.482(8)                     .       .                   yes
 C1      C2         1.350(4)                     .       .                   no 
 C1      C7         1.507(7)                     .       .                   no 
 N1      H1         0.864(4)                     .       .                   no 
 C2      C8         1.470(6)                     .       .                   no 
 C2      C3         1.514(4)                     .       .                   no 
 C3      C4         1.494(4)                     .       .                   no 
 C3      C12        1.525(4)                     .       .                   no 
 C4      C5         1.375(5)                     .       .                   no 
 C4      C10        1.481(5)                     .       .                   no 
 C5      C6         1.503(6)                     .       .                   no 
 C12     C17        1.391(5)                     .       .                   no 
 C12     C13        1.416(4)                     .       .                   no 
 C13     C14        1.414(8)                     .       .                   no 
 C14     C15       1.374(10)                     .       .                   no 
 C15     C16        1.402(7)                     .       .                   no 
 C16     C17        1.391(7)                     .       .                   no 
 O48     C45       1.229(13)                     .       .                   yes
 C3      H2         0.979(4)                     .       .                   no 
 C6      H3         0.949(9)                     .       .                   no 
 C6      H5         0.958(9)                     .       .                   no 
 C6      H4         0.970(7)                     .       .                   no 
 C7      H7         0.957(7)                     .       .                   no 
 C7      H8         0.957(9)                     .       .                   no 
 C7      H6         0.955(8)                     .       .                   no 
 C9      H10       0.959(10)                     .       .                   no 
 C9      H11        0.957(7)                     .       .                   no 
 C9      H9         0.957(8)                     .       .                   no 
 C11     H13       0.963(10)                     .       .                   no 
 C11     H14       0.961(11)                     .       .                   no 
 C11     H12       0.966(10)                     .       .                   no 
 C14     H15        0.933(6)                     .       .                   no 
 C15     H16       0.929(10)                     .       .                   no 
 C16     H17        0.930(8)                     .       .                   no 
 C17     H18        0.928(5)                     .       .                   no 
 N44     C45       1.228(12)                     .       .                   yes
 N44     C46       1.609(12)                     .       .                   yes
 N44     C47       1.435(13)                     .       .                   yes
 C45     C49       1.584(19)                     .       .                   no 
 C46     H50       0.954(15)                     .       .                   no 
 C46     H51         0.96(2)                     .       .                   no 
 C46     H52         0.96(2)                     .       .                   no 
 C47     H53       0.962(17)                     .       .                   no 
 C47     H54         0.96(2)                     .       .                   no 
 C47     H55       0.962(16)                     .       .                   no 
 C49     H56         0.96(3)                     .       .                   no 
 C49     H57         0.96(2)                     .       .                   no 
 C49     H58         0.96(2)                     .       .                   no 

loop_
_geom_angle_atom_site_label_1                    
_geom_angle_atom_site_label_2                    
_geom_angle_atom_site_label_3                    
_geom_angle                                      
_geom_angle_site_symmetry_1                      
_geom_angle_site_symmetry_2                      
_geom_angle_site_symmetry_3                      
_geom_angle_publ_flag                            
 C8      O2      C9         112.6(4)             .       .       .           yes
 C10     O4      C11        117.4(5)             .       .       .           yes
 C1      N1      C5         122.4(3)             .       .       .           yes
 O5      N2      O6         123.0(6)             .       .       .           yes
 O5      N2      C13        120.5(4)             .       .       .           yes
 O6      N2      C13        116.5(6)             .       .       .           yes
 N1      C1      C2         119.7(4)             .       .       .           yes
 N1      C1      C7         112.2(3)             .       .       .           yes
 C2      C1      C7         128.1(4)             .       .       .           no 
 C5      N1      H1         117.7(6)             .       .       .           no 
 C1      N1      H1         118.1(6)             .       .       .           no 
 C1      C2      C8         124.4(4)             .       .       .           no 
 C3      C2      C8         113.3(3)             .       .       .           no 
 C1      C2      C3         122.2(3)             .       .       .           no 
 C4      C3      C12        108.9(2)             .       .       .           no 
 C2      C3      C4         110.1(2)             .       .       .           no 
 C2      C3      C12        110.2(2)             .       .       .           no 
 C5      C4      C10        122.4(3)             .       .       .           no 
 C3      C4      C5         122.2(3)             .       .       .           no 
 C3      C4      C10        115.4(3)             .       .       .           no 
 N1      C5      C4         120.2(3)             .       .       .           yes
 N1      C5      C6         110.6(3)             .       .       .           yes
 C4      C5      C6         128.8(3)             .       .       .           no 
 O1      C8      O2         119.1(5)             .       .       .           yes
 O2      C8      C2         115.5(4)             .       .       .           yes
 O1      C8      C2         123.7(5)             .       .       .           yes
 O3      C10     C4         127.5(4)             .       .       .           yes
 O4      C10     C4         110.7(4)             .       .       .           yes
 O3      C10     O4         121.8(4)             .       .       .           yes
 C13     C12     C17        116.0(4)             .       .       .           no 
 C3      C12     C13        125.2(4)             .       .       .           no 
 C3      C12     C17        118.9(2)             .       .       .           no 
 C12     C13     C14        123.8(5)             .       .       .           no 
 N2      C13     C12        121.9(4)             .       .       .           yes
 N2      C13     C14        114.2(3)             .       .       .           yes
 C13     C14     C15        118.1(4)             .       .       .           no 
 C14     C15     C16        119.3(5)             .       .       .           no 
 C15     C16     C17        122.1(5)             .       .       .           no 
 C12     C17     C16        120.9(4)             .       .       .           no 
 C2      C3      H2         109.4(3)             .       .       .           no 
 C4      C3      H2         109.0(3)             .       .       .           no 
 C12     C3      H2         109.2(3)             .       .       .           no 
 C5      C6      H3         110.2(7)             .       .       .           no 
 C5      C6      H4         109.0(5)             .       .       .           no 
 C5      C6      H5         110.0(5)             .       .       .           no 
 H3      C6      H4         109.3(7)             .       .       .           no 
 H3      C6      H5         110.0(6)             .       .       .           no 
 H4      C6      H5         108.5(9)             .       .       .           no 
 C1      C7      H6         109.5(5)             .       .       .           no 
 C1      C7      H7         109.2(7)             .       .       .           no 
 C1      C7      H8         109.0(7)             .       .       .           no 
 H6      C7      H7         110.4(8)             .       .       .           no 
 H6      C7      H8         109.5(9)             .       .       .           no 
 H7      C7      H8         109.4(6)             .       .       .           no 
 O2      C9      H9         108.8(6)             .       .       .           no 
 O2      C9      H10        110.1(6)             .       .       .           no 
 O2      C9      H11        109.6(7)             .       .       .           no 
 H9      C9      H10        109.8(9)             .       .       .           no 
 H9      C9      H11        109.2(8)             .       .       .           no 
 H10     C9      H11        109.3(8)             .       .       .           no 
 O4      C11     H12        110.1(7)             .       .       .           no 
 O4      C11     H13        109.4(8)             .       .       .           no 
 O4      C11     H14        110.2(7)             .       .       .           no 
 H12     C11     H13        109.3(9)             .       .       .           no 
 H12     C11     H14       108.4(10)             .       .       .           no 
 H13     C11     H14        109.6(9)             .       .       .           no 
 C13     C14     H15        121.2(9)             .       .       .           no 
 C15     C14     H15        120.8(9)             .       .       .           no 
 C14     C15     H16        120.1(7)             .       .       .           no 
 C16     C15     H16        120.7(8)             .       .       .           no 
 C15     C16     H17        119.2(7)             .       .       .           no 
 C17     C16     H17        118.8(6)             .       .       .           no 
 C12     C17     H18        119.8(4)             .       .       .           no 
 C16     C17     H18        119.4(5)             .       .       .           no 
 C45     N44     C46        116.5(8)             .       .       .           yes
 C45     N44     C47        126.8(9)             .       .       .           yes
 C46     N44     C47        114.4(8)             .       .       .           yes
 O48     C45     N44       126.2(12)             .       .       .           yes
 O48     C45     C49       118.4(11)             .       .       .           yes
 N44     C45     C49        111.9(9)             .       .       .           yes
 N44     C46     H50       110.0(10)             .       .       .           no 
 N44     C46     H51       109.5(12)             .       .       .           no 
 N44     C46     H52       109.6(13)             .       .       .           no 
 H50     C46     H51          109(2)             .       .       .           no 
 H50     C46     H52       109.4(19)             .       .       .           no 
 H51     C46     H52       109.5(14)             .       .       .           no 
 N44     C47     H53       109.0(13)             .       .       .           no 
 N44     C47     H54       109.5(14)             .       .       .           no 
 N44     C47     H55       109.6(12)             .       .       .           no 
 H53     C47     H54       109.0(16)             .       .       .           no 
 H53     C47     H55       110.2(17)             .       .       .           no 
 H54     C47     H55       109.6(16)             .       .       .           no 
 C45     C49     H56       109.2(17)             .       .       .           no 
 C45     C49     H57       109.5(16)             .       .       .           no 
 C45     C49     H58       109.4(17)             .       .       .           no 
 H56     C49     H57          110(2)             .       .       .           no 
 H56     C49     H58          110(2)             .       .       .           no 
 H57     C49     H58          109(2)             .       .       .           no 

loop_
_geom_torsion_atom_site_label_1                  
_geom_torsion_atom_site_label_2                  
_geom_torsion_atom_site_label_3                  
_geom_torsion_atom_site_label_4                  
_geom_torsion                                    
_geom_torsion_site_symmetry_1                    
_geom_torsion_site_symmetry_2                    
_geom_torsion_site_symmetry_3                    
_geom_torsion_site_symmetry_4                    
_geom_torsion_publ_flag                          
 C9      O2      C8      O1         -11.1(7)     .       .       .       .   no 
 C9      O2      C8      C2        -177.0(4)     .       .       .       .   no 
 C11     O4      C10     O3           9.0(8)     .       .       .       .   no 
 C11     O4      C10     C4        -174.1(5)     .       .       .       .   no 
 C5      N1      C1      C2           1.9(7)     .       .       .       .   no 
 C1      N1      C5      C4           3.0(8)     .       .       .       .   no 
 C1      N1      C5      C6        -170.3(5)     .       .       .       .   no 
 C5      N1      C1      C7        -176.5(5)     .       .       .       .   no 
 O6      N2      C13     C12        139.6(4)     .       .       .       .   no 
 O5      N2      C13     C14        141.5(5)     .       .       .       .   no 
 O6      N2      C13     C14        -40.4(6)     .       .       .       .   no 
 O5      N2      C13     C12        -38.6(6)     .       .       .       .   no 
 C7      C1      C2      C8         -14.8(7)     .       .       .       .   no 
 C7      C1      C2      C3         162.9(4)     .       .       .       .   no 
 N1      C1      C2      C3         -15.1(6)     .       .       .       .   no 
 N1      C1      C2      C8         167.1(4)     .       .       .       .   no 
 C1      C2      C3      C12        -99.0(4)     .       .       .       .   no 
 C1      C2      C8      O1           7.5(7)     .       .       .       .   no 
 C8      C2      C3      C4        -160.9(3)     .       .       .       .   no 
 C8      C2      C3      C12         79.0(4)     .       .       .       .   no 
 C1      C2      C3      C4          21.2(4)     .       .       .       .   no 
 C3      C2      C8      O1        -170.4(5)     .       .       .       .   no 
 C3      C2      C8      O2          -5.3(5)     .       .       .       .   no 
 C1      C2      C8      O2         172.6(4)     .       .       .       .   no 
 C2      C3      C4      C10        160.3(3)     .       .       .       .   no 
 C12     C3      C4      C10        -78.8(4)     .       .       .       .   no 
 C2      C3      C12     C13       -107.7(4)     .       .       .       .   no 
 C12     C3      C4      C5         104.7(4)     .       .       .       .   no 
 C4      C3      C12     C17        -48.6(4)     .       .       .       .   no 
 C4      C3      C12     C13        131.4(4)     .       .       .       .   no 
 C2      C3      C4      C5         -16.2(5)     .       .       .       .   no 
 C2      C3      C12     C17         72.3(4)     .       .       .       .   no 
 C3      C4      C5      C6         177.4(5)     .       .       .       .   no 
 C3      C4      C5      N1           5.5(7)     .       .       .       .   no 
 C3      C4      C10     O3          -4.7(6)     .       .       .       .   no 
 C10     C4      C5      C6           1.1(8)     .       .       .       .   no 
 C5      C4      C10     O3         171.8(5)     .       .       .       .   no 
 C5      C4      C10     O4          -4.8(6)     .       .       .       .   no 
 C10     C4      C5      N1        -170.8(4)     .       .       .       .   no 
 C3      C4      C10     O4         178.7(4)     .       .       .       .   no 
 C3      C12     C17     C16       -179.9(4)     .       .       .       .   no 
 C13     C12     C17     C16          0.1(7)     .       .       .       .   no 
 C17     C12     C13     C14          0.1(7)     .       .       .       .   no 
 C3      C12     C13     N2           0.1(6)     .       .       .       .   no 
 C3      C12     C13     C14       -180.0(4)     .       .       .       .   no 
 C17     C12     C13     N2        -179.9(4)     .       .       .       .   no 
 N2      C13     C14     C15        179.8(6)     .       .       .       .   no 
 C12     C13     C14     C15         -0.2(9)     .       .       .       .   no 
 C13     C14     C15     C16         0.2(11)     .       .       .       .   no 
 C14     C15     C16     C17        -0.1(11)     .       .       .       .   no 
 C15     C16     C17     C12         -0.1(9)     .       .       .       .   no 
 C46     N44     C45     O48       176.0(13)     .       .       .       .   no 
 C47     N44     C45     O48       -22.3(19)     .       .       .       .   no 
 C46     N44     C45     C49        17.6(13)     .       .       .       .   no 
 C47     N44     C45     C49       179.4(10)     .       .       .       .   no 
#######	End powder crystal structure	#######


#######	Begin powder diffraction data	#######
data_22_NIF_DMA_100K
_pd_block_id	22_NIF_DMA_100K
_pd_calc_method	Rietveld
_diffrn_radiation_probe	x-ray
_diffrn_radiation_wavelength	1.540596000
_refine_ls_goodness_of_fit_all	1.93701
_pd_proc_ls_prof_R_factor	0.03847
_pd_proc_ls_prof_wR_factor	0.05026
_pd_proc_ls_prof_wR_expected	0.02595
loop_
	_pd_phase_id
	_pd_phase_block_id
	_pd_phase_mass_%
1	Alpha-NDMA_1	5.5(4)
2	Beta-NDMA_1	94.5(4)
loop_
	_refln_index_h
	_refln_index_k
	_refln_index_l
	_pd_refln_phase_id
	_refln_d_spacing
	_refln_F_squared_calc
	_refln_F_squared_meas
   0    0    1 1   12.163182     0.108256     0.108968
   0    1    0 1   10.467297     0.042404     0.043194
   0    1    1 1   10.435736     0.027621     0.028774
   1    0    0 1    7.337603     0.000008     0.000008
   1    0    1 1    7.181075     0.413670     0.407989
   0   -1    1 1    6.653301     0.066261     0.066803
   0    1    2 1    6.629009     0.162775     0.164803
   1    1    1 1    6.536134     0.408273     0.408566
   1   -1    0 1    6.188929     0.142316     0.145514
   0    0    2 1    6.081591     0.063982     0.063960
   1    1    0 1    5.842739     0.002275     0.002263
   0    2    1 1    5.787074     0.108819     0.110017
   1    1    2 1    5.675881     0.024785     0.024284
   1    0   -1 1    5.654719     0.089933     0.086860
   1   -1   -1 1    5.581121     0.055233     0.054042
   1   -1    1 1    5.452987     0.005860     0.005778
   1    0    2 1    5.444990     0.030854     0.030394
   0    2    0 1    5.233648     0.074374     0.074757
   0    2    2 1    5.217868     0.232235     0.228393
   1    2    1 1    4.678954     0.869890     0.872989
   1    2    2 1    4.632081     0.087284     0.087296
   1    1   -1 1    4.531550     0.200879     0.199918
   0   -1    2 1    4.491371     0.401615     0.394105
   0    1    3 1    4.478900     0.105539     0.103446
   1   -2   -1 1    4.419926     0.121689     0.115583
   1   -1   -2 1    4.401457     0.009165     0.009198
   1   -2    0 1    4.389675     0.076983     0.078939
   1    1    3 1    4.377186     0.169043     0.171045
   1   -1    2 1    4.276800     0.004776     0.004884
   0   -2    1 1    4.200504     0.221764     0.225273
   0    2    3 1    4.184208     0.171986     0.171696
   1    0   -2 1    4.170560     0.000073     0.000073
   1    2    0 1    4.142745     0.086489     0.089317
   0    0    3 1    4.054394     0.007306     0.007392
   1    2    3 1    4.047076     0.200826     0.204193
   1    0    3 1    4.029601     0.115440     0.115581
   1   -2   -2 1    3.952878     0.151765     0.152631
   1   -2    1 1    3.888878     0.136505     0.139113
   0    3    1 1    3.812722     0.039029     0.039979
   0    3    2 1    3.808134     0.262302     0.268900
   2    0    1 1    3.802217     0.504432     0.507559
   2    0    0 1    3.668801     0.159671     0.169113
   2    1    1 1    3.656856     0.003015     0.003173
   2    1    2 1    3.616166     0.689526     0.751269
   2    0    2 1    3.590537     2.199236     2.165698
   2   -1    0 1    3.530348     0.074287     0.073397
   1    3    2 1    3.526146     0.068495     0.068088
   1    1   -2 1    3.500261     0.029242     0.029219
   2   -1    1 1    3.496055     0.689883     0.687708
   0    3    0 1    3.489099     0.192578     0.190550
   0    3    3 1    3.478579     0.001232     0.001210
   1    2   -1 1    3.442642     0.013774     0.013802
   1   -1   -3 1    3.437009     0.036599     0.035965
   1    3    1 1    3.405984     0.136707     0.134353
   2    1    0 1    3.398017     0.140477     0.135982
   1    1    4 1    3.392983     0.015825     0.015157
   1    3    3 1    3.367743     0.027992     0.027736
   1   -3   -1 1    3.360956     0.002749     0.002740
   1    2    4 1    3.351612     0.016457     0.017411
   1   -1    3 1    3.347653     0.057378     0.061070
   0   -1    3 1    3.331973     0.004147     0.004551
   1   -2   -3 1    3.327267     0.017609     0.019103
   0   -2    2 1    3.326650     0.153373     0.165901
   0    1    4 1    3.324837     0.035719     0.038284
   0    2    4 1    3.314504     0.006212     0.006520
   2    1    3 1    3.302593     0.031094     0.030970
   2   -1   -1 1    3.293822     0.206387     0.203476
   2    0   -1 1    3.280282     0.135692     0.132913
   2    2    2 1    3.268067     0.241112     0.227763
   1   -2    2 1    3.263929     0.008413     0.007884
   1   -3   -2 1    3.250706     0.091272     0.088888
   1   -3    0 1    3.228517     0.004214     0.004096
   2   -1    2 1    3.212174     0.000275     0.000265
   1    0   -3 1    3.207004     0.140059     0.136755
   2    2    1 1    3.183964     0.000041     0.000044
   2    0    3 1    3.170486     0.266769     0.265901
   2    2    3 1    3.129011     0.072132     0.070502
   1    0    4 1    3.116493     0.002164     0.002279
   2   -2    0 1    3.094464     0.000002     0.000002
   1    3    0 1    3.078816     0.119927     0.117512
   0    0    4 1    3.040796     0.418757     0.423393
   0   -3    1 1    3.028703     0.083568     0.086405
   1    3    4 1    3.022918     0.002262     0.002316
   2   -2   -1 1    3.019732     0.002445     0.002472
   0    3    4 1    3.017247     0.010443     0.010444
   2    1   -1 1    2.988722     0.015275     0.014985
   2   -2    1 1    2.978556     0.117043     0.114914
   1   -3   -3 1    2.958388     0.172462     0.170998
   1   -3    1 1    2.925159     0.027306     0.027022
   2    2    0 1    2.921370     0.000055     0.000055
   2   -1   -2 1    2.915714     0.001652     0.001671
   0    4    2 1    2.893537     0.412413     0.415642
   2    1    4 1    2.881797     0.067841     0.067667
   1    2   -2 1    2.839780     0.002697     0.002695
   2    2    4 1    2.837940     0.054514     0.054703
   2    0   -2 1    2.827360     0.041424     0.042302
   2   -1    3 1    2.822375     0.015855     0.016442
   0    4    1 1    2.817449     0.001633     0.001702
   0    4    3 1    2.812515     0.003338     0.003424
   1    1   -3 1    2.794406     0.225475     0.222147
   2   -2   -2 1    2.790560     0.127895     0.125909
   2    3    2 1    2.783763     0.000064     0.000065
   1   -2   -4 1    2.771618     0.000261     0.000265
   1    2    5 1    2.768116     0.002259     0.002227
   2    3    3 1    2.764518     0.000000     0.000000
   1   -1   -4 1    2.760740     0.000666     0.000618
   1    4    2 1    2.747206     0.023476     0.023905
   1    4    3 1    2.736490     0.008677     0.009066
   2   -2    2 1    2.726494     0.066638     0.068142
   2    0    4 1    2.722495     0.040579     0.041144
   1    1    5 1    2.721124     0.008368     0.008452
   1   -2    3 1    2.720322     0.025924     0.026113
   1   -1    4 1    2.698660     0.005548     0.005295
   0   -2    3 1    2.696144     0.076694     0.073131
   1    3   -1 1    2.688915     0.015667     0.015381
   0    2    5 1    2.687516     0.019457     0.019224
   2    3    1 1    2.665396     0.013854     0.013727
   1   -4   -2 1    2.639616     0.058009     0.060549
   0   -1    4 1    2.634380     0.174323     0.172667
   1   -4   -1 1    2.634140     0.000206     0.000204
   1    3    5 1    2.633276     0.029086     0.028589
   0    1    5 1    2.629843     0.065545     0.064229
   1    4    1 1    2.626314     0.007511     0.007531
   2   -3   -1 1    2.622428     0.000806     0.000831
   0    4    0 1    2.616824     0.630671     0.652188
   2    3    4 1    2.615616     0.003357     0.003460
   2   -3    0 1    2.609261     0.005627     0.005614
   0    4    4 1    2.608934     0.035722     0.035572
   1   -3   -4 1    2.604635     0.011268     0.011051
   1    4    4 1    2.598510     0.028244     0.027121
   2    2   -1 1    2.588711     0.006517     0.006333
   0   -3    2 1    2.587122     0.021657     0.021190
   1    0   -4 1    2.577812     0.091604     0.093768
   0    3    5 1    2.577127     0.089932     0.092157
   2    1   -2 1    2.575002     0.009204     0.009447
   1   -3    2 1    2.570712     0.410874     0.420176
   3    0    1 1    2.531057     0.086027     0.086401
   1   -4   -3 1    2.528259     0.060529     0.060788
   2   -1   -3 1    2.526975     0.009362     0.009401
   0    0    1 2   11.709840     3.270738     3.247161
   0    1    0 2   10.519977     0.222729     0.217710
   0    1    1 2    9.995504     0.123326     0.121050
   1    1    1 2    7.407411     0.885053     0.870706
   1    1    0 2    7.132127     4.099843     4.103202
   1    0    0 2    7.060572     5.080300     5.097058
   0   -1    1 2    6.644777     0.458140     0.463191
   1    0    1 2    6.331497     0.373902     0.388146
   0    1    2 2    6.253929     2.428196     2.428319
   0    0    2 2    5.854920     1.379936     1.362784
   1    2    1 2    5.814690     2.581592     2.582840
   1    0   -1 2    5.796782     0.501442     0.506859
   0    2    1 2    5.698316     9.081770     9.307134
   1    1    2 2    5.645424     0.672533     0.647914
   1    1   -1 2    5.294135     0.032434     0.033190
   0    2    0 2    5.259988    12.185915    12.132520
   1    2    2 2    5.240816     1.577804     1.603507
   1    2    0 2    5.175703     0.550634     0.548182
   1   -1    0 2    5.094371     0.402356     0.418174
   0    2    2 2    4.997752     2.438669     2.469975
   1   -1   -1 2    4.884619     0.795338     0.820776
   1    0    2 2    4.744900     0.584674     0.608439
   1   -1    1 2    4.483935     0.347060     0.340494
   0   -1    2 2    4.434739     5.035544     4.732903
   1    0   -2 2    4.301512     0.217320     0.218116
   0    1    3 2    4.236664     3.482575     3.432965
   0   -2    1 2    4.222912     0.253130     0.257866
   1    2    3 2    4.158512     0.075834     0.075019
   1    3    1 2    4.116942     4.943196     4.928817
   1    1    3 2    4.112960     0.283355     0.285882
   1    3    2 2    4.099187     4.168728     4.280562
   1    2   -1 2    4.093763     0.123112     0.123310
   1   -1   -2 2    4.086639     4.049333     3.960192
   0    2    3 2    3.957152     0.686914     0.691442
   0    0    3 2    3.903280     0.348694     0.351107
   1    1   -2 2    3.884139     0.434967     0.441202
   2    1    1 2    3.876086     0.842173     0.846646
   2    2    1 2    3.821497     2.680883     2.707124
   0    3    1 2    3.788951     1.662630     1.625136
   2    1    0 2    3.768860     7.397681     7.533537
   1   -2   -1 2    3.723258     0.002275     0.002303
   0    3    2 2    3.711964     2.698324     2.790598
   2    2    2 2    3.703706     1.383237     1.355716
   1    3    0 2    3.699309     0.458388     0.439184
   1    3    3 2    3.661017     0.096859     0.103381
   1   -2    0 2    3.649641     0.518117     0.534114
   1   -1    2 2    3.638689     0.165676     0.165125
   2    1    2 2    3.596645    11.128313    10.798630
   1    0    3 2    3.569749     0.038111     0.038444
   2    2    0 2    3.566064    46.185970    46.706361
   2    0    0 2    3.530286     2.093463     2.068682
   0    3    0 2    3.506659     0.144857     0.144549
   2    0    1 2    3.476992     0.287814     0.281718
   1   -2   -2 2    3.454802     2.461602     2.597174
   2    3    2 2    3.398784     4.022006     3.888724
   2    3    1 2    3.362184     8.740972     8.630224
   2    1   -1 2    3.355250     1.421550     1.477326
   0    3    3 2    3.331835     1.833866     2.031331
   0   -2    2 2    3.322388     0.243226     0.258888
   2    2    3 2    3.298508     3.522740     3.453956
   2    0   -1 2    3.290734     1.178239     1.162205
   1   -1   -3 2    3.289229     4.824808     4.765651
   1   -2    1 2    3.286187     1.474842     1.457755
   1    0   -3 2    3.280598     0.009090     0.008910
   0   -1    3 2    3.268063     0.390448     0.366110
   1    2    4 2    3.264602     0.000218     0.000202
   1    2   -2 2    3.217530     0.036718     0.034903
   2    3    3 2    3.174078     7.853568     7.654072
   2    0    2 2    3.165748     0.000041     0.000042
   0    1    4 2    3.155301     0.031628     0.033805
   1    4    2 2    3.151466     1.289697     1.366675
   1    1    4 2    3.139795     4.639227     4.655722
   1    3   -1 2    3.135234     0.000600     0.000595
   0    2    4 2    3.126965     9.976970     9.733648
   2    1    3 2    3.121424     1.798883     1.849085
   2    2   -1 2    3.110112    13.821902    14.602842
   1    3    4 2    3.096501     0.265591     0.268220
   2    3    0 2    3.086909     0.021371     0.020917
   1    4    1 2    3.064331     0.272737     0.270159
   0   -3    1 2    3.048908     0.009849     0.009929
   2   -1    0 2    3.040839     0.751359     0.759594
   1    4    3 2    3.022466     0.613135     0.629481
   1   -2   -3 2    3.014914     0.450662     0.446306
   1    1   -3 2    2.995093     0.154678     0.149621
   2   -1   -1 2    2.962601     0.012645     0.012368
   1   -1    3 2    2.937300     0.661236     0.642590
   0    0    4 2    2.927460     1.543202     1.515597
   2   -1    1 2    2.924215     1.329450     1.314540
   2    4    2 2    2.907345     0.349485     0.360290
   2    0   -2 2    2.898391     0.960781     0.968686
   1   -3   -1 2    2.881565     0.001180     0.001173
   2    1   -2 2    2.864862     2.235058     2.336001
   0    3    4 2    2.860978     0.125005     0.128004
   0    4    2 2    2.849158    12.376624    12.616050
   2    4    3 2    2.832088     4.979672     5.042536
   1   -2    2 2    2.831692     2.594048     2.628500
   2    2    4 2    2.822712     0.047640     0.049560
   1   -3   -2 2    2.819881     1.391566     1.458266
   2    4    1 2    2.811377     0.907951     0.929666
   2    3    4 2    2.811226     0.013683     0.014004
   0    4    1 2    2.810631     0.012761     0.013037
   1    4    0 2    2.807305     0.000261     0.000266
   1    0    4 2    2.804779     0.477131     0.485190
   1   -3    0 2    2.776797     1.701027     1.794534
   2    0    3 2    2.758362     1.774937     1.620073
   1    4    4 2    2.743803     0.248669     0.258634
   2   -1   -2 2    2.728666     2.083455     2.149052
   0    4    3 2    2.727999     0.014309     0.014735
   2    3   -1 2    2.711540     0.003902     0.003759
   1   -1   -4 2    2.676753     1.310978     1.326819
   0   -2    3 2    2.675502     0.800429     0.807380
   2   -1    2 2    2.669478     0.687376     0.675587
   2    1    4 2    2.648593     0.454553     0.494045
   2    2   -2 2    2.647067     4.998704     5.456797
   1    2    5 2    2.631409     2.095854     2.029004
   0    4    0 2    2.629994     2.150364     2.087566
   1    3   -2 2    2.626332     0.738827     0.738410
   2    4    4 2    2.620408     0.045747     0.047738
   1   -3   -3 2    2.620073     0.043929     0.045870
   1    0   -4 2    2.613775     0.698094     0.717735
   3    2    1 2    2.603842     0.002151     0.002097
   1    2   -3 2    2.598446     0.000042     0.000040
   0   -3    2 2    2.595758     1.809145     1.715345
   1    3    5 2    2.594447     0.802592     0.760978
   2    4    0 2    2.587851     1.085990     1.055490
   3    2    2 2    2.586213     0.674381     0.662114
   1   -2   -4 2    2.574856     1.099343     1.133357
   0   -1    4 2    2.573419     0.373494     0.384693
   1   -3    1 2    2.552080     0.000558     0.000559
   2   -2   -1 2    2.551596     0.248427     0.249228
   3    3    2 2    2.550380     0.060723     0.060963
   2   -2    0 2    2.547186     0.062459     0.062754
   3    1    1 2    2.539888     2.146774     2.157093
   0    2    5 2    2.537812     5.984093     6.012540
loop_
	_pd_meas_2theta_scan
	_pd_proc_intensity_total
	_pd_proc_ls_weight
	_pd_calc_intensity_total
	_pd_proc_intensity_bkg_calc
   4.000000  1355.000000     0.000738  1258.057022     0.000000 
   4.009731  1325.000000     0.000755  1258.405927     0.000000 
   4.019462  1294.000000     0.000773  1258.736996     0.000000 
   4.029192  1217.000000     0.000822  1259.050932     0.000000 
   4.038923  1213.000000     0.000824  1259.348415     0.000000 
   4.048654  1267.000000     0.000789  1259.630113     0.000000 
   4.058385  1262.000000     0.000792  1259.896671     0.000000 
   4.068115  1242.000000     0.000805  1260.148721     0.000000 
   4.077846  1194.000000     0.000838  1260.386877     0.000000 
   4.087577  1244.000000     0.000804  1260.611735     0.000000 
   4.097308  1330.000000     0.000752  1260.823875     0.000000 
   4.107038  1284.000000     0.000779  1261.023864     0.000000 
   4.116769  1269.000000     0.000788  1261.212249     0.000000 
   4.126500  1239.000000     0.000807  1261.389565     0.000000 
   4.136231  1273.000000     0.000786  1261.556331     0.000000 
   4.145962  1242.000000     0.000805  1261.713051     0.000000 
   4.155692  1206.000000     0.000829  1261.860214     0.000000 
   4.165423  1227.000000     0.000815  1261.998296     0.000000 
   4.175154  1254.000000     0.000797  1262.127759     0.000000 
   4.184885  1290.000000     0.000775  1262.249052     0.000000 
   4.194615  1271.000000     0.000787  1262.362608     0.000000 
   4.204346  1233.000000     0.000811  1262.468850     0.000000 
   4.214077  1288.000000     0.000776  1262.568186     0.000000 
   4.223808  1289.000000     0.000776  1262.661014     0.000000 
   4.233538  1236.000000     0.000809  1262.747717     0.000000 
   4.243269  1208.000000     0.000828  1262.828667     0.000000 
   4.253000  1226.000000     0.000816  1262.904226     0.000000 
   4.262731  1219.000000     0.000820  1262.974742     0.000000 
   4.272462  1270.000000     0.000787  1263.040553     0.000000 
   4.282192  1279.000000     0.000782  1263.101985     0.000000 
   4.291923  1309.000000     0.000764  1263.159354     0.000000 
   4.301654  1235.000000     0.000810  1263.212966     0.000000 
   4.311385  1209.000000     0.000827  1263.263116     0.000000 
   4.321115  1331.000000     0.000751  1263.310088     0.000000 
   4.330846  1254.000000     0.000797  1263.354157     0.000000 
   4.340577  1255.000000     0.000797  1263.395589     0.000000 
   4.350308  1240.000000     0.000806  1263.434639     0.000000 
   4.360038  1246.000000     0.000803  1263.471555     0.000000 
   4.369769  1282.000000     0.000780  1263.506572     0.000000 
   4.379500  1286.000000     0.000778  1263.539920     0.000000 
   4.389231  1264.000000     0.000791  1263.571819     0.000000 
   4.398962  1292.000000     0.000774  1263.602480     0.000000 
   4.408692  1334.000000     0.000750  1263.632107     0.000000 
   4.418423  1278.000000     0.000782  1263.660894     0.000000 
   4.428154  1254.000000     0.000797  1263.689029     0.000000 
   4.437885  1251.000000     0.000799  1263.716691     0.000000 
   4.447615  1302.000000     0.000768  1263.744053     0.000000 
   4.457346  1303.000000     0.000767  1263.771278     0.000000 
   4.467077  1303.000000     0.000767  1263.798524     0.000000 
   4.476808  1275.000000     0.000784  1263.825942     0.000000 
   4.486539  1241.000000     0.000806  1263.853675     0.000000 
   4.496269  1300.000000     0.000769  1263.881861     0.000000 
   4.506000  1224.000000     0.000817  1263.910629     0.000000 
   4.515731  1287.000000     0.000777  1263.940103     0.000000 
   4.525462  1207.000000     0.000829  1263.970402     0.000000 
   4.535192  1198.000000     0.000835  1264.001637     0.000000 
   4.544923  1241.000000     0.000806  1264.033914     0.000000 
   4.554654  1269.000000     0.000788  1264.067333     0.000000 
   4.564385  1240.000000     0.000806  1264.101989     0.000000 
   4.574115  1321.000000     0.000757  1264.137970     0.000000 
   4.583846  1236.000000     0.000809  1264.175362     0.000000 
   4.593577  1250.000000     0.000800  1264.214241     0.000000 
   4.603308  1212.000000     0.000825  1264.254682     0.000000 
   4.613039  1260.000000     0.000794  1264.296754     0.000000 
   4.622769  1297.000000     0.000771  1264.340520     0.000000 
   4.632500  1264.000000     0.000791  1264.386040     0.000000 
   4.642231  1290.000000     0.000775  1264.433368     0.000000 
   4.651962  1254.000000     0.000797  1264.482554     0.000000 
   4.661692  1314.000000     0.000761  1264.533646     0.000000 
   4.671423  1275.000000     0.000784  1264.586684     0.000000 
   4.681154  1190.000000     0.000840  1264.641707     0.000000 
   4.690885  1238.000000     0.000808  1264.698748     0.000000 
   4.700615  1240.000000     0.000806  1264.757839     0.000000 
   4.710346  1254.000000     0.000797  1264.819005     0.000000 
   4.720077  1201.000000     0.000833  1264.882269     0.000000 
   4.729808  1239.000000     0.000807  1264.947650     0.000000 
   4.739539  1309.000000     0.000764  1265.015166     0.000000 
   4.749269  1318.000000     0.000759  1265.084828     0.000000 
   4.759000  1329.000000     0.000752  1265.156646     0.000000 
   4.768731  1266.000000     0.000790  1265.230628     0.000000 
   4.778462  1222.000000     0.000818  1265.306776     0.000000 
   4.788192  1271.000000     0.000787  1265.385091     0.000000 
   4.797923  1318.000000     0.000759  1265.465571     0.000000 
   4.807654  1266.000000     0.000790  1265.548212     0.000000 
   4.817385  1324.000000     0.000755  1265.633006     0.000000 
   4.827115  1278.000000     0.000782  1265.719944     0.000000 
   4.836846  1351.000000     0.000740  1265.809013     0.000000 
   4.846577  1287.000000     0.000777  1265.900198     0.000000 
   4.856308  1282.000000     0.000780  1265.993484     0.000000 
   4.866039  1268.000000     0.000789  1266.088850     0.000000 
   4.875769  1235.000000     0.000810  1266.186276     0.000000 
   4.885500  1334.000000     0.000750  1266.285739     0.000000 
   4.895231  1290.000000     0.000775  1266.387214     0.000000 
   4.904962  1254.000000     0.000797  1266.490674     0.000000 
   4.914692  1347.000000     0.000742  1266.596090     0.000000 
   4.924423  1276.000000     0.000784  1266.703431     0.000000 
   4.934154  1216.000000     0.000822  1266.812667     0.000000 
   4.943885  1270.000000     0.000787  1266.923763     0.000000 
   4.953615  1269.000000     0.000788  1267.036684     0.000000 
   4.963346  1298.000000     0.000770  1267.151393     0.000000 
   4.973077  1211.000000     0.000826  1267.267853     0.000000 
   4.982808  1337.000000     0.000748  1267.386025     0.000000 
   4.992539  1252.000000     0.000799  1267.505867     0.000000 
   5.002269  1179.000000     0.000848  1267.627339     0.000000 
   5.012000  1208.000000     0.000828  1267.750397     0.000000 
   5.021731  1323.000000     0.000756  1267.874998     0.000000 
   5.031462  1292.000000     0.000774  1268.001096     0.000000 
   5.041192  1280.000000     0.000781  1268.128646     0.000000 
   5.050923  1260.000000     0.000794  1268.257601     0.000000 
   5.060654  1292.000000     0.000774  1268.387913     0.000000 
   5.070385  1292.000000     0.000774  1268.519534     0.000000 
   5.080115  1287.000000     0.000777  1268.652415     0.000000 
   5.089846  1278.000000     0.000782  1268.786506     0.000000 
   5.099577  1290.000000     0.000775  1268.921755     0.000000 
   5.109308  1249.000000     0.000801  1269.058113     0.000000 
   5.119039  1252.000000     0.000799  1269.195527     0.000000 
   5.128769  1280.000000     0.000781  1269.333945     0.000000 
   5.138500  1298.000000     0.000770  1269.473314     0.000000 
   5.148231  1269.000000     0.000788  1269.613581     0.000000 
   5.157962  1275.000000     0.000784  1269.754693     0.000000 
   5.167692  1224.000000     0.000817  1269.896595     0.000000 
   5.177423  1275.000000     0.000784  1270.039233     0.000000 
   5.187154  1367.000000     0.000732  1270.182553     0.000000 
   5.196885  1265.000000     0.000791  1270.326500     0.000000 
   5.206615  1260.000000     0.000794  1270.471019     0.000000 
   5.216346  1284.000000     0.000779  1270.616055     0.000000 
   5.226077  1261.000000     0.000793  1270.761552     0.000000 
   5.235808  1231.000000     0.000812  1270.907456     0.000000 
   5.245539  1264.000000     0.000791  1271.053710     0.000000 
   5.255269  1217.000000     0.000822  1271.200260     0.000000 
   5.265000  1293.000000     0.000773  1271.347049     0.000000 
   5.274731  1232.000000     0.000812  1271.494023     0.000000 
   5.284462  1293.000000     0.000773  1271.641126     0.000000 
   5.294192  1322.000000     0.000756  1271.788302     0.000000 
   5.303923  1290.000000     0.000775  1271.935497     0.000000 
   5.313654  1246.000000     0.000803  1272.082655     0.000000 
   5.323385  1235.000000     0.000810  1272.229722     0.000000 
   5.333115  1270.000000     0.000787  1272.376642     0.000000 
   5.342846  1249.000000     0.000801  1272.523362     0.000000 
   5.352577  1263.000000     0.000792  1272.669827     0.000000 
   5.362308  1323.000000     0.000756  1272.815983     0.000000 
   5.372039  1355.000000     0.000738  1272.961776     0.000000 
   5.381769  1185.000000     0.000844  1273.107154     0.000000 
   5.391500  1350.000000     0.000741  1273.252062     0.000000 
   5.401231  1256.000000     0.000796  1273.396449     0.000000 
   5.410962  1339.000000     0.000747  1273.540263     0.000000 
   5.420692  1232.000000     0.000812  1273.683450     0.000000 
   5.430423  1220.000000     0.000820  1273.825960     0.000000 
   5.440154  1231.000000     0.000812  1273.967741     0.000000 
   5.449885  1255.000000     0.000797  1274.108744     0.000000 
   5.459616  1271.000000     0.000787  1274.248918     0.000000 
   5.469346  1247.000000     0.000802  1274.388213     0.000000 
   5.479077  1408.000000     0.000710  1274.526579     0.000000 
   5.488808  1263.000000     0.000792  1274.663970     0.000000 
   5.498539  1247.000000     0.000802  1274.800336     0.000000 
   5.508269  1288.000000     0.000776  1274.935630     0.000000 
   5.518000  1301.000000     0.000769  1275.069804     0.000000 
   5.527731  1290.000000     0.000775  1275.202813     0.000000 
   5.537462  1275.000000     0.000784  1275.334611     0.000000 
   5.547192  1201.000000     0.000833  1275.465153     0.000000 
   5.556923  1220.000000     0.000820  1275.594394     0.000000 
   5.566654  1318.000000     0.000759  1275.722289     0.000000 
   5.576385  1257.000000     0.000796  1275.848797     0.000000 
   5.586116  1285.000000     0.000778  1275.973874     0.000000 
   5.595846  1278.000000     0.000782  1276.097479     0.000000 
   5.605577  1267.000000     0.000789  1276.219570     0.000000 
   5.615308  1242.000000     0.000805  1276.340107     0.000000 
   5.625039  1262.000000     0.000792  1276.459050     0.000000 
   5.634769  1261.000000     0.000793  1276.576360     0.000000 
   5.644500  1270.000000     0.000787  1276.692000     0.000000 
   5.654231  1262.000000     0.000792  1276.805931     0.000000 
   5.663962  1273.000000     0.000786  1276.918116     0.000000 
   5.673692  1296.000000     0.000772  1277.028521     0.000000 
   5.683423  1267.000000     0.000789  1277.137110     0.000000 
   5.693154  1205.000000     0.000830  1277.243849     0.000000 
   5.702885  1289.000000     0.000776  1277.348705     0.000000 
   5.712616  1270.000000     0.000787  1277.451645     0.000000 
   5.722346  1277.000000     0.000783  1277.552638     0.000000 
   5.732077  1264.000000     0.000791  1277.651653     0.000000 
   5.741808  1224.000000     0.000817  1277.748661     0.000000 
   5.751539  1290.000000     0.000775  1277.843635     0.000000 
   5.761269  1290.000000     0.000775  1277.936547     0.000000 
   5.771000  1243.000000     0.000805  1278.027372     0.000000 
   5.780731  1338.000000     0.000747  1278.116083     0.000000 
   5.790462  1271.000000     0.000787  1278.202659     0.000000 
   5.800192  1316.000000     0.000760  1278.287076     0.000000 
   5.809923  1328.000000     0.000753  1278.369315     0.000000 
   5.819654  1243.000000     0.000805  1278.449357     0.000000 
   5.829385  1258.000000     0.000795  1278.527183     0.000000 
   5.839116  1282.000000     0.000780  1278.602779     0.000000 
   5.848846  1262.000000     0.000792  1278.676131     0.000000 
   5.858577  1340.000000     0.000746  1278.747229     0.000000 
   5.868308  1340.000000     0.000746  1278.816063     0.000000 
   5.878039  1226.000000     0.000816  1278.882628     0.000000 
   5.887769  1309.000000     0.000764  1278.946920     0.000000 
   5.897500  1231.000000     0.000812  1279.008942     0.000000 
   5.907231  1221.000000     0.000819  1279.068698     0.000000 
   5.916962  1213.000000     0.000824  1279.126198     0.000000 
   5.926692  1251.000000     0.000799  1279.181459     0.000000 
   5.936423  1270.000000     0.000787  1279.234505     0.000000 
   5.946154  1288.000000     0.000776  1279.285370     0.000000 
   5.955885  1258.000000     0.000795  1279.334102     0.000000 
   5.965616  1259.000000     0.000794  1279.380766     0.000000 
   5.975346  1234.000000     0.000810  1279.425454     0.000000 
   5.985077  1270.000000     0.000787  1279.468303     0.000000 
   5.994808  1278.000000     0.000782  1279.509530     0.000000 
   6.004539  1280.000000     0.000781  1279.549548     0.000000 
   6.014269  1324.000000     0.000755  1279.589243     0.000000 
   6.024000  1227.000000     0.000815  1279.629658     0.000000 
   6.033731  1276.000000     0.000784  1279.669415     0.000000 
   6.043462  1264.000000     0.000791  1279.704212     0.000000 
   6.053192  1276.000000     0.000784  1279.732030     0.000000 
   6.062923  1291.000000     0.000775  1279.752730     0.000000 
   6.072654  1246.000000     0.000803  1279.769663     0.000000 
   6.082385  1275.000000     0.000784  1279.784084     0.000000 
   6.092116  1386.000000     0.000722  1279.796087     0.000000 
   6.101846  1311.000000     0.000763  1279.805697     0.000000 
   6.111577  1309.000000     0.000764  1279.812941     0.000000 
   6.121308  1259.000000     0.000794  1279.817853     0.000000 
   6.131039  1247.000000     0.000802  1279.820470     0.000000 
   6.140769  1309.000000     0.000764  1279.820832     0.000000 
   6.150500  1322.000000     0.000756  1279.818985     0.000000 
   6.160231  1250.000000     0.000800  1279.814982     0.000000 
   6.169962  1269.000000     0.000788  1279.808880     0.000000 
   6.179692  1293.000000     0.000773  1279.800745     0.000000 
   6.189423  1270.000000     0.000787  1279.790651     0.000000 
   6.199154  1266.000000     0.000790  1279.778686     0.000000 
   6.208885  1257.000000     0.000796  1279.764946     0.000000 
   6.218616  1309.000000     0.000764  1279.749536     0.000000 
   6.228346  1311.000000     0.000763  1279.732571     0.000000 
   6.238077  1318.000000     0.000759  1279.714173     0.000000 
   6.247808  1280.000000     0.000781  1279.694477     0.000000 
   6.257539  1231.000000     0.000812  1279.673633     0.000000 
   6.267269  1268.000000     0.000789  1279.651811     0.000000 
   6.277000  1347.000000     0.000742  1279.629199     0.000000 
   6.286731  1260.000000     0.000794  1279.606006     0.000000 
   6.296462  1266.000000     0.000790  1279.582468     0.000000 
   6.306192  1293.000000     0.000773  1279.558847     0.000000 
   6.315923  1312.000000     0.000762  1279.535441     0.000000 
   6.325654  1351.000000     0.000740  1279.512589     0.000000 
   6.335385  1244.000000     0.000804  1279.490678     0.000000 
   6.345116  1296.000000     0.000772  1279.470154     0.000000 
   6.354846  1271.000000     0.000787  1279.451535     0.000000 
   6.364577  1319.000000     0.000758  1279.435430     0.000000 
   6.374308  1251.000000     0.000799  1279.422565     0.000000 
   6.384039  1333.000000     0.000750  1279.413815     0.000000 
   6.393769  1295.000000     0.000772  1279.410255     0.000000 
   6.403500  1279.000000     0.000782  1279.413226     0.000000 
   6.413231  1338.000000     0.000747  1279.424455     0.000000 
   6.422962  1306.000000     0.000766  1279.446259     0.000000 
   6.432692  1215.000000     0.000823  1279.481938     0.000000 
   6.442423  1245.000000     0.000803  1279.536660     0.000000 
   6.452154  1296.000000     0.000772  1279.620275     0.000000 
   6.461885  1180.000000     0.000847  1279.753296     0.000000 
   6.471616  1299.000000     0.000770  1279.955983     0.000000 
   6.481346  1322.000000     0.000756  1280.192775     0.000000 
   6.491077  1269.000000     0.000788  1280.372692     0.000000 
   6.500808  1228.000000     0.000814  1280.452852     0.000000 
   6.510539  1265.000000     0.000791  1280.436218     0.000000 
   6.520269  1294.000000     0.000773  1280.392783     0.000000 
   6.530000  1299.000000     0.000770  1280.347928     0.000000 
   6.539731  1325.000000     0.000755  1280.303437     0.000000 
   6.549462  1239.000000     0.000807  1280.259666     0.000000 
   6.559193  1309.000000     0.000764  1280.216982     0.000000 
   6.568923  1288.000000     0.000776  1280.175766     0.000000 
   6.578654  1263.000000     0.000792  1280.136436     0.000000 
   6.588385  1265.000000     0.000791  1280.099463     0.000000 
   6.598116  1238.000000     0.000808  1280.065368     0.000000 
   6.607846  1270.000000     0.000787  1280.034704     0.000000 
   6.617577  1215.000000     0.000823  1280.008065     0.000000 
   6.627308  1392.000000     0.000718  1279.986090     0.000000 
   6.637039  1298.000000     0.000770  1279.969464     0.000000 
   6.646769  1273.000000     0.000786  1279.958920     0.000000 
   6.656500  1337.000000     0.000748  1279.955245     0.000000 
   6.666231  1233.000000     0.000811  1279.959292     0.000000 
   6.675962  1272.000000     0.000786  1279.971979     0.000000 
   6.685693  1277.000000     0.000783  1279.994310     0.000000 
   6.695423  1271.000000     0.000787  1280.027335     0.000000 
   6.705154  1277.000000     0.000783  1280.072215     0.000000 
   6.714885  1359.000000     0.000736  1280.130237     0.000000 
   6.724616  1303.000000     0.000767  1280.202809     0.000000 
   6.734346  1203.000000     0.000831  1280.291413     0.000000 
   6.744077  1277.000000     0.000783  1280.397664     0.000000 
   6.753808  1294.000000     0.000773  1280.523335     0.000000 
   6.763539  1260.000000     0.000794  1280.670337     0.000000 
   6.773269  1308.000000     0.000765  1280.840761     0.000000 
   6.783000  1273.000000     0.000786  1281.036890     0.000000 
   6.792731  1247.000000     0.000802  1281.261285     0.000000 
   6.802462  1272.000000     0.000786  1281.516824     0.000000 
   6.812193  1224.000000     0.000817  1281.806779     0.000000 
   6.821923  1245.000000     0.000803  1282.135208     0.000000 
   6.831654  1349.000000     0.000741  1282.507638     0.000000 
   6.841385  1256.000000     0.000796  1282.931486     0.000000 
   6.851116  1246.000000     0.000803  1283.416029     0.000000 
   6.860846  1233.000000     0.000811  1283.972534     0.000000 
   6.870577  1327.000000     0.000754  1284.612634     0.000000 
   6.880308  1368.000000     0.000731  1285.349248     0.000000 
   6.890039  1277.000000     0.000783  1286.196449     0.000000 
   6.899769  1358.000000     0.000736  1287.170452     0.000000 
   6.909500  1294.000000     0.000773  1288.289429     0.000000 
   6.919231  1328.000000     0.000753  1289.572857     0.000000 
   6.928962  1288.000000     0.000776  1291.041860     0.000000 
   6.938693  1298.000000     0.000770  1292.719536     0.000000 
   6.948423  1327.000000     0.000754  1294.631021     0.000000 
   6.958154  1318.000000     0.000759  1296.804003     0.000000 
   6.967885  1370.000000     0.000730  1299.269426     0.000000 
   6.977616  1346.000000     0.000743  1302.062147     0.000000 
   6.987346  1274.000000     0.000785  1305.220080     0.000000 
   6.997077  1296.000000     0.000772  1308.782692     0.000000 
   7.006808  1358.000000     0.000736  1312.790699     0.000000 
   7.016539  1322.000000     0.000756  1317.287115     0.000000 
   7.026269  1391.000000     0.000719  1322.319726     0.000000 
   7.036000  1357.000000     0.000737  1327.942328     0.000000 
   7.045731  1362.000000     0.000734  1334.215345     0.000000 
   7.055462  1382.000000     0.000724  1341.205759     0.000000 
   7.065193  1390.000000     0.000719  1348.987456     0.000000 
   7.074923  1400.000000     0.000714  1357.642549     0.000000 
   7.084654  1399.000000     0.000715  1367.262812     0.000000 
   7.094385  1443.000000     0.000693  1377.951772     0.000000 
   7.104116  1447.000000     0.000691  1389.826450     0.000000 
   7.113846  1467.000000     0.000682  1403.018258     0.000000 
   7.123577  1467.000000     0.000682  1417.673432     0.000000 
   7.133308  1521.000000     0.000657  1433.957846     0.000000 
   7.143039  1437.000000     0.000696  1452.064573     0.000000 
   7.152769  1463.000000     0.000684  1472.221207     0.000000 
   7.162500  1526.000000     0.000655  1494.697368     0.000000 
   7.172231  1578.000000     0.000634  1519.812956     0.000000 
   7.181962  1553.000000     0.000644  1547.956254     0.000000 
   7.191693  1677.000000     0.000596  1579.610355     0.000000 
   7.201423  1662.000000     0.000602  1615.395208     0.000000 
   7.211154  1630.000000     0.000613  1656.138508     0.000000 
   7.220885  1726.000000     0.000579  1702.999946     0.000000 
   7.230616  1797.000000     0.000556  1757.697729     0.000000 
   7.240346  1772.000000     0.000564  1822.894005     0.000000 
   7.250077  1827.000000     0.000547  1902.208375     0.000000 
   7.259808  1939.000000     0.000516  1996.295545     0.000000 
   7.269539  2094.000000     0.000478  2089.809057     0.000000 
   7.279269  2113.000000     0.000473  2144.446344     0.000000 
   7.289000  2116.000000     0.000473  2133.246257     0.000000 
   7.298731  2214.000000     0.000452  2079.036033     0.000000 
   7.308462  2073.000000     0.000482  2030.233803     0.000000 
   7.318193  2106.000000     0.000475  2027.078205     0.000000 
   7.327923  2114.000000     0.000473  2065.661297     0.000000 
   7.337654  2113.000000     0.000473  2128.141581     0.000000 
   7.347385  2236.000000     0.000447  2205.289910     0.000000 
   7.357116  2351.000000     0.000425  2294.383790     0.000000 
   7.366846  2411.000000     0.000415  2395.057070     0.000000 
   7.376577  2625.000000     0.000381  2507.867599     0.000000 
   7.386308  2705.000000     0.000370  2633.901342     0.000000 
   7.396039  2806.000000     0.000356  2774.663630     0.000000 
   7.405769  3037.000000     0.000329  2932.081259     0.000000 
   7.415500  3160.000000     0.000316  3108.566418     0.000000 
   7.425231  3387.000000     0.000295  3307.131647     0.000000 
   7.434962  3586.000000     0.000279  3531.563233     0.000000 
   7.444693  3838.000000     0.000261  3786.674615     0.000000 
   7.454423  4114.000000     0.000243  4078.670699     0.000000 
   7.464154  4468.000000     0.000224  4415.684651     0.000000 
   7.473885  4772.000000     0.000210  4808.644180     0.000000 
   7.483616  5345.000000     0.000187  5272.821183     0.000000 
   7.493346  5834.000000     0.000171  5830.858334     0.000000 
   7.503077  6618.000000     0.000151  6519.314493     0.000000 
   7.512808  7525.000000     0.000133  7403.141173     0.000000 
   7.522539  8615.000000     0.000116  8596.777980     0.000000 
   7.532270  9988.000000     0.000100  10237.202401     0.000000 
   7.542000  11744.000000     0.000085  12257.847792     0.000000 
   7.551731  13721.000000     0.000073  13979.340618     0.000000 
   7.561462  14160.000000     0.000071  14179.556998     0.000000 
   7.571193  12284.000000     0.000081  12169.765110     0.000000 
   7.580923  8363.000000     0.000120  8683.069604     0.000000 
   7.590654  4886.000000     0.000205  5293.499599     0.000000 
   7.600385  2826.000000     0.000354  3135.258343     0.000000 
   7.610116  2112.000000     0.000473  2164.345544     0.000000 
   7.619846  1755.000000     0.000570  1800.521831     0.000000 
   7.629577  1509.000000     0.000663  1647.517806     0.000000 
   7.639308  1547.000000     0.000646  1561.840744     0.000000 
   7.649039  1423.000000     0.000703  1504.526209     0.000000 
   7.658770  1365.000000     0.000733  1463.239623     0.000000 
   7.668500  1324.000000     0.000755  1432.223680     0.000000 
   7.678231  1417.000000     0.000706  1408.160168     0.000000 
   7.687962  1325.000000     0.000755  1388.975699     0.000000 
   7.697693  1301.000000     0.000769  1373.309784     0.000000 
   7.707423  1295.000000     0.000772  1360.232636     0.000000 
   7.717154  1301.000000     0.000769  1349.083990     0.000000 
   7.726885  1299.000000     0.000770  1339.375002     0.000000 
   7.736616  1279.000000     0.000782  1330.722478     0.000000 
   7.746346  1279.000000     0.000782  1322.796340     0.000000 
   7.756077  1270.000000     0.000787  1315.280009     0.000000 
   7.765808  1308.000000     0.000765  1307.908461     0.000000 
   7.775539  1282.000000     0.000780  1300.688721     0.000000 
   7.785270  1238.000000     0.000808  1294.112838     0.000000 
   7.795000  1290.000000     0.000775  1288.807326     0.000000 
   7.804731  1243.000000     0.000805  1284.840709     0.000000 
   7.814462  1325.000000     0.000755  1281.768226     0.000000 
   7.824193  1196.000000     0.000836  1279.184071     0.000000 
   7.833923  1283.000000     0.000779  1276.901155     0.000000 
   7.843654  1245.000000     0.000803  1274.848353     0.000000 
   7.853385  1228.000000     0.000814  1272.989858     0.000000 
   7.863116  1219.000000     0.000820  1271.301060     0.000000 
   7.872846  1254.000000     0.000797  1269.763109     0.000000 
   7.882577  1201.000000     0.000833  1268.361126     0.000000 
   7.892308  1230.000000     0.000813  1267.083255     0.000000 
   7.902039  1193.000000     0.000838  1265.920043     0.000000 
   7.911770  1261.000000     0.000793  1264.864016     0.000000 
   7.921500  1246.000000     0.000803  1263.909370     0.000000 
   7.931231  1251.000000     0.000799  1263.051735     0.000000 
   7.940962  1224.000000     0.000817  1262.288020     0.000000 
   7.950693  1277.000000     0.000783  1261.616296     0.000000 
   7.960423  1276.000000     0.000784  1261.035715     0.000000 
   7.970154  1206.000000     0.000829  1260.546450     0.000000 
   7.979885  1238.000000     0.000808  1260.149644     0.000000 
   7.989616  1260.000000     0.000794  1259.847379     0.000000 
   7.999346  1307.000000     0.000765  1259.642666     0.000000 
   8.009077  1289.000000     0.000776  1259.539472     0.000000 
   8.018808  1256.000000     0.000796  1259.542741     0.000000 
   8.028539  1231.000000     0.000812  1259.658421     0.000000 
   8.038270  1260.000000     0.000794  1259.893479     0.000000 
   8.048000  1298.000000     0.000770  1260.255923     0.000000 
   8.057731  1291.000000     0.000775  1260.754851     0.000000 
   8.067462  1288.000000     0.000776  1261.400552     0.000000 
   8.077193  1294.000000     0.000773  1262.204673     0.000000 
   8.086923  1197.000000     0.000835  1263.180406     0.000000 
   8.096654  1282.000000     0.000780  1264.342673     0.000000 
   8.106385  1260.000000     0.000794  1265.708356     0.000000 
   8.116116  1265.000000     0.000791  1267.296669     0.000000 
   8.125846  1261.000000     0.000793  1269.129797     0.000000 
   8.135577  1265.000000     0.000791  1271.233954     0.000000 
   8.145308  1252.000000     0.000799  1273.640509     0.000000 
   8.155039  1255.000000     0.000797  1276.386077     0.000000 
   8.164770  1263.000000     0.000792  1279.510775     0.000000 
   8.174500  1266.000000     0.000790  1283.055943     0.000000 
   8.184231  1354.000000     0.000739  1287.063820     0.000000 
   8.193962  1320.000000     0.000758  1291.580132     0.000000 
   8.203693  1270.000000     0.000787  1296.657798     0.000000 
   8.213423  1271.000000     0.000787  1302.359487     0.000000 
   8.223154  1327.000000     0.000754  1308.758962     0.000000 
   8.232885  1368.000000     0.000731  1315.942453     0.000000 
   8.242616  1331.000000     0.000751  1324.011035     0.000000 
   8.252346  1359.000000     0.000736  1333.084114     0.000000 
   8.262077  1313.000000     0.000762  1343.304207     0.000000 
   8.271808  1401.000000     0.000714  1354.843497     0.000000 
   8.281539  1322.000000     0.000756  1367.912841     0.000000 
   8.291270  1378.000000     0.000726  1382.774247     0.000000 
   8.301000  1449.000000     0.000690  1399.758609     0.000000 
   8.310731  1447.000000     0.000691  1419.291438     0.000000 
   8.320462  1414.000000     0.000707  1441.931471     0.000000 
   8.330193  1556.000000     0.000643  1468.433114     0.000000 
   8.339923  1419.000000     0.000705  1499.859782     0.000000 
   8.349654  1582.000000     0.000632  1537.817363     0.000000 
   8.359385  1561.000000     0.000641  1584.957366     0.000000 
   8.369116  1647.000000     0.000607  1645.823340     0.000000 
   8.378846  1681.000000     0.000595  1726.938840     0.000000 
   8.388577  1774.000000     0.000564  1831.951451     0.000000 
   8.398308  1878.000000     0.000532  1947.784164     0.000000 
   8.408039  1806.000000     0.000554  2032.538328     0.000000 
   8.417770  1872.000000     0.000534  2033.109344     0.000000 
   8.427500  1840.000000     0.000543  1932.780170     0.000000 
   8.437231  1756.000000     0.000569  1774.845896     0.000000 
   8.446962  1696.000000     0.000590  1627.852383     0.000000 
   8.456693  1697.000000     0.000589  1529.447765     0.000000 
   8.466423  1562.000000     0.000640  1470.424329     0.000000 
   8.476154  1572.000000     0.000636  1426.789079     0.000000 
   8.485885  1604.000000     0.000623  1385.438142     0.000000 
   8.495616  1520.000000     0.000658  1346.470572     0.000000 
   8.505347  1450.000000     0.000690  1312.968078     0.000000 
   8.515077  1346.000000     0.000743  1287.626217     0.000000 
   8.524808  1326.000000     0.000754  1271.455264     0.000000 
   8.534539  1270.000000     0.000787  1262.309933     0.000000 
   8.544270  1229.000000     0.000814  1257.150758     0.000000 
   8.554000  1261.000000     0.000793  1254.018216     0.000000 
   8.563731  1269.000000     0.000788  1252.005226     0.000000 
   8.573462  1320.000000     0.000758  1250.709471     0.000000 
   8.583193  1250.000000     0.000800  1249.930561     0.000000 
   8.592923  1266.000000     0.000790  1249.554408     0.000000 
   8.602654  1203.000000     0.000831  1249.511175     0.000000 
   8.612385  1275.000000     0.000784  1249.756414     0.000000 
   8.622116  1297.000000     0.000771  1250.262844     0.000000 
   8.631847  1332.000000     0.000751  1251.018731     0.000000 
   8.641577  1204.000000     0.000831  1252.039915     0.000000 
   8.651308  1210.000000     0.000826  1253.404618     0.000000 
   8.661039  1231.000000     0.000812  1255.221220     0.000000 
   8.670770  1294.000000     0.000773  1257.532478     0.000000 
   8.680500  1321.000000     0.000757  1260.354465     0.000000 
   8.690231  1263.000000     0.000792  1263.657626     0.000000 
   8.699962  1211.000000     0.000826  1267.480808     0.000000 
   8.709693  1162.000000     0.000861  1271.889518     0.000000 
   8.719423  1366.000000     0.000732  1276.968734     0.000000 
   8.729154  1300.000000     0.000769  1282.825737     0.000000 
   8.738885  1323.000000     0.000756  1289.596439     0.000000 
   8.748616  1290.000000     0.000775  1297.457981     0.000000 
   8.758347  1299.000000     0.000770  1306.645421     0.000000 
   8.768077  1359.000000     0.000736  1317.477093     0.000000 
   8.777808  1301.000000     0.000769  1330.399181     0.000000 
   8.787539  1362.000000     0.000734  1346.074794     0.000000 
   8.797270  1320.000000     0.000758  1365.576120     0.000000 
   8.807000  1399.000000     0.000715  1390.748316     0.000000 
   8.816731  1366.000000     0.000732  1424.501487     0.000000 
   8.826462  1398.000000     0.000715  1469.594706     0.000000 
   8.836193  1493.000000     0.000670  1523.397712     0.000000 
   8.845923  1523.000000     0.000657  1570.113981     0.000000 
   8.855654  1495.000000     0.000669  1582.254766     0.000000 
   8.865385  1465.000000     0.000683  1541.087957     0.000000 
   8.875116  1490.000000     0.000671  1457.482634     0.000000 
   8.884847  1293.000000     0.000773  1365.573082     0.000000 
   8.894577  1299.000000     0.000770  1296.651505     0.000000 
   8.904308  1335.000000     0.000749  1258.506981     0.000000 
   8.914039  1219.000000     0.000820  1241.459648     0.000000 
   8.923770  1287.000000     0.000777  1234.223607     0.000000 
   8.933500  1220.000000     0.000820  1230.602756     0.000000 
   8.943231  1213.000000     0.000824  1228.307973     0.000000 
   8.952962  1196.000000     0.000836  1226.631572     0.000000 
   8.962693  1219.000000     0.000820  1225.323631     0.000000 
   8.972423  1280.000000     0.000781  1224.262395     0.000000 
   8.982154  1193.000000     0.000838  1223.374769     0.000000 
   8.991885  1174.000000     0.000852  1222.612974     0.000000 
   9.001616  1199.000000     0.000834  1221.944340     0.000000 
   9.011347  1222.000000     0.000818  1221.345690     0.000000 
   9.021077  1328.000000     0.000753  1220.799932     0.000000 
   9.030808  1216.000000     0.000822  1220.293799     0.000000 
   9.040539  1223.000000     0.000818  1219.816182     0.000000 
   9.050270  1219.000000     0.000820  1219.357180     0.000000 
   9.060000  1274.000000     0.000785  1218.909157     0.000000 
   9.069731  1200.000000     0.000833  1218.471102     0.000000 
   9.079462  1167.000000     0.000857  1218.052426     0.000000 
   9.089193  1254.000000     0.000797  1217.667011     0.000000 
   9.098923  1291.000000     0.000775  1217.319501     0.000000 
   9.108654  1216.000000     0.000822  1217.002229     0.000000 
   9.118385  1228.000000     0.000814  1216.704476     0.000000 
   9.128116  1301.000000     0.000769  1216.419116     0.000000 
   9.137847  1225.000000     0.000816  1216.142712     0.000000 
   9.147577  1183.000000     0.000845  1215.873620     0.000000 
   9.157308  1248.000000     0.000801  1215.610835     0.000000 
   9.167039  1244.000000     0.000804  1215.353602     0.000000 
   9.176770  1290.000000     0.000775  1215.101307     0.000000 
   9.186500  1196.000000     0.000836  1214.853436     0.000000 
   9.196231  1252.000000     0.000799  1214.609551     0.000000 
   9.205962  1195.000000     0.000837  1214.369277     0.000000 
   9.215693  1248.000000     0.000801  1214.132288     0.000000 
   9.225423  1242.000000     0.000805  1213.898302     0.000000 
   9.235154  1193.000000     0.000838  1213.667068     0.000000 
   9.244885  1193.000000     0.000838  1213.438367     0.000000 
   9.254616  1252.000000     0.000799  1213.212004     0.000000 
   9.264347  1159.000000     0.000863  1212.987805     0.000000 
   9.274077  1223.000000     0.000818  1212.765614     0.000000 
   9.283808  1216.000000     0.000822  1212.545293     0.000000 
   9.293539  1257.000000     0.000796  1212.326714     0.000000 
   9.303270  1316.000000     0.000760  1212.109764     0.000000 
   9.313000  1289.000000     0.000776  1211.894339     0.000000 
   9.322731  1211.000000     0.000826  1211.680345     0.000000 
   9.332462  1241.000000     0.000806  1211.467695     0.000000 
   9.342193  1227.000000     0.000815  1211.256310     0.000000 
   9.351923  1200.000000     0.000833  1211.046117     0.000000 
   9.361654  1243.000000     0.000805  1210.837049     0.000000 
   9.371385  1176.000000     0.000850  1210.629043     0.000000 
   9.381116  1158.000000     0.000864  1210.422042     0.000000 
   9.390847  1210.000000     0.000826  1210.215991     0.000000 
   9.400577  1195.000000     0.000837  1210.010840     0.000000 
   9.410308  1221.000000     0.000819  1209.806542     0.000000 
   9.420039  1217.000000     0.000822  1209.603053     0.000000 
   9.429770  1162.000000     0.000861  1209.400329     0.000000 
   9.439500  1165.000000     0.000858  1209.198331     0.000000 
   9.449231  1202.000000     0.000832  1208.997022     0.000000 
   9.458962  1190.000000     0.000840  1208.796364     0.000000 
   9.468693  1143.000000     0.000875  1208.596324     0.000000 
   9.478424  1235.000000     0.000810  1208.396867     0.000000 
   9.488154  1205.000000     0.000830  1208.197960     0.000000 
   9.497885  1218.000000     0.000821  1207.999572     0.000000 
   9.507616  1213.000000     0.000824  1207.801673     0.000000 
   9.517347  1232.000000     0.000812  1207.604233     0.000000 
   9.527077  1276.000000     0.000784  1207.407223     0.000000 
   9.536808  1213.000000     0.000824  1207.210612     0.000000 
   9.546539  1233.000000     0.000811  1207.014373     0.000000 
   9.556270  1237.000000     0.000808  1206.818474     0.000000 
   9.566000  1211.000000     0.000826  1206.622887     0.000000 
   9.575731  1176.000000     0.000850  1206.427581     0.000000 
   9.585462  1240.000000     0.000806  1206.232522     0.000000 
   9.595193  1236.000000     0.000809  1206.037677     0.000000 
   9.604924  1229.000000     0.000814  1205.843009     0.000000 
   9.614654  1246.000000     0.000803  1205.648478     0.000000 
   9.624385  1199.000000     0.000834  1205.454038     0.000000 
   9.634116  1174.000000     0.000852  1205.259635     0.000000 
   9.643847  1257.000000     0.000796  1205.065206     0.000000 
   9.653577  1224.000000     0.000817  1204.870671     0.000000 
   9.663308  1187.000000     0.000842  1204.675927     0.000000 
   9.673039  1247.000000     0.000802  1204.480822     0.000000 
   9.682770  1232.000000     0.000812  1204.285120     0.000000 
   9.692500  1222.000000     0.000818  1204.088329     0.000000 
   9.702231  1203.000000     0.000831  1203.889470     0.000000 
   9.711962  1252.000000     0.000799  1203.688103     0.000000 
   9.721693  1155.000000     0.000866  1203.486693     0.000000 
   9.731424  1219.000000     0.000820  1203.288741     0.000000 
   9.741154  1210.000000     0.000826  1203.095662     0.000000 
   9.750885  1173.000000     0.000853  1202.906432     0.000000 
   9.760616  1225.000000     0.000816  1202.718307     0.000000 
   9.770347  1204.000000     0.000831  1202.530625     0.000000 
   9.780077  1273.000000     0.000786  1202.343247     0.000000 
   9.789808  1174.000000     0.000852  1202.156147     0.000000 
   9.799539  1154.000000     0.000867  1201.969360     0.000000 
   9.809270  1169.000000     0.000855  1201.782933     0.000000 
   9.819000  1140.000000     0.000877  1201.596934     0.000000 
   9.828731  1219.000000     0.000820  1201.411459     0.000000 
   9.838462  1161.000000     0.000861  1201.226652     0.000000 
   9.848193  1186.000000     0.000843  1201.042761     0.000000 
   9.857924  1191.000000     0.000840  1200.860331     0.000000 
   9.867654  1199.000000     0.000834  1200.680392     0.000000 
   9.877385  1232.000000     0.000812  1200.502846     0.000000 
   9.887116  1210.000000     0.000826  1200.324685     0.000000 
   9.896847  1201.000000     0.000833  1200.143776     0.000000 
   9.906577  1209.000000     0.000827  1199.959099     0.000000 
   9.916308  1156.000000     0.000865  1199.772798     0.000000 
   9.926039  1213.000000     0.000824  1199.586404     0.000000 
   9.935770  1219.000000     0.000820  1199.400250     0.000000 
   9.945500  1167.000000     0.000857  1199.214410     0.000000 
   9.955231  1176.000000     0.000850  1199.028965     0.000000 
   9.964962  1159.000000     0.000863  1198.844026     0.000000 
   9.974693  1181.000000     0.000847  1198.659754     0.000000 
   9.984424  1207.000000     0.000829  1198.476394     0.000000 
   9.994154  1181.000000     0.000847  1198.294360     0.000000 
  10.003885  1202.000000     0.000832  1198.114561     0.000000 
  10.013616  1170.000000     0.000855  1197.938760     0.000000 
  10.023347  1189.000000     0.000841  1197.767142     0.000000 
  10.033077  1197.000000     0.000835  1197.594850     0.000000 
  10.042808  1131.000000     0.000884  1197.417238     0.000000 
  10.052539  1218.000000     0.000821  1197.231993     0.000000 
  10.062270  1181.000000     0.000847  1197.041891     0.000000 
  10.072000  1229.000000     0.000814  1196.849912     0.000000 
  10.081731  1227.000000     0.000815  1196.657052     0.000000 
  10.091462  1176.000000     0.000850  1196.464241     0.000000 
  10.101193  1171.000000     0.000854  1196.271772     0.000000 
  10.110924  1233.000000     0.000811  1196.080168     0.000000 
  10.120654  1177.000000     0.000850  1195.889083     0.000000 
  10.130385  1184.000000     0.000845  1195.698507     0.000000 
  10.140116  1201.000000     0.000833  1195.508247     0.000000 
  10.149847  1191.000000     0.000840  1195.317881     0.000000 
  10.159577  1216.000000     0.000822  1195.127305     0.000000 
  10.169308  1217.000000     0.000822  1194.936494     0.000000 
  10.179039  1163.000000     0.000860  1194.745432     0.000000 
  10.188770  1197.000000     0.000835  1194.554111     0.000000 
  10.198500  1184.000000     0.000845  1194.362516     0.000000 
  10.208231  1193.000000     0.000838  1194.170621     0.000000 
  10.217962  1199.000000     0.000834  1193.978374     0.000000 
  10.227693  1235.000000     0.000810  1193.785661     0.000000 
  10.237424  1228.000000     0.000814  1193.592176     0.000000 
  10.247154  1211.000000     0.000826  1193.397414     0.000000 
  10.256885  1216.000000     0.000822  1193.201923     0.000000 
  10.266616  1209.000000     0.000827  1193.007956     0.000000 
  10.276347  1171.000000     0.000854  1192.816382     0.000000 
  10.286077  1086.000000     0.000921  1192.627705     0.000000 
  10.295808  1158.000000     0.000864  1192.440286     0.000000 
  10.305539  1205.000000     0.000830  1192.253855     0.000000 
  10.315270  1210.000000     0.000826  1192.068527     0.000000 
  10.325001  1160.000000     0.000862  1191.884520     0.000000 
  10.334731  1237.000000     0.000808  1191.702153     0.000000 
  10.344462  1191.000000     0.000840  1191.521828     0.000000 
  10.354193  1227.000000     0.000815  1191.344069     0.000000 
  10.363924  1194.000000     0.000838  1191.169576     0.000000 
  10.373654  1178.000000     0.000849  1190.999326     0.000000 
  10.383385  1113.000000     0.000898  1190.834789     0.000000 
  10.393116  1124.000000     0.000890  1190.678553     0.000000 
  10.402847  1242.000000     0.000805  1190.536133     0.000000 
  10.412577  1138.000000     0.000879  1190.415332     0.000000 
  10.422308  1178.000000     0.000849  1190.310133     0.000000 
  10.432039  1241.000000     0.000806  1190.193206     0.000000 
  10.441770  1234.000000     0.000810  1190.051564     0.000000 
  10.451501  1170.000000     0.000855  1189.882102     0.000000 
  10.461231  1138.000000     0.000879  1189.706629     0.000000 
  10.470962  1202.000000     0.000832  1189.534117     0.000000 
  10.480693  1093.000000     0.000915  1189.366148     0.000000 
  10.490424  1169.000000     0.000855  1189.204395     0.000000 
  10.500154  1181.000000     0.000847  1189.051919     0.000000 
  10.509885  1206.000000     0.000829  1188.915338     0.000000 
  10.519616  1164.000000     0.000859  1188.803470     0.000000 
  10.529347  1190.000000     0.000840  1188.707971     0.000000 
  10.539077  1218.000000     0.000821  1188.596021     0.000000 
  10.548808  1233.000000     0.000811  1188.451776     0.000000 
  10.558539  1219.000000     0.000820  1188.271919     0.000000 
  10.568270  1235.000000     0.000810  1188.081662     0.000000 
  10.578001  1215.000000     0.000823  1187.890645     0.000000 
  10.587731  1234.000000     0.000810  1187.699457     0.000000 
  10.597462  1212.000000     0.000825  1187.508108     0.000000 
  10.607193  1204.000000     0.000831  1187.316610     0.000000 
  10.616924  1168.000000     0.000856  1187.124977     0.000000 
  10.626654  1210.000000     0.000826  1186.933223     0.000000 
  10.636385  1223.000000     0.000818  1186.741367     0.000000 
  10.646116  1164.000000     0.000859  1186.549433     0.000000 
  10.655847  1219.000000     0.000820  1186.357470     0.000000 
  10.665577  1240.000000     0.000806  1186.165551     0.000000 
  10.675308  1200.000000     0.000833  1185.973790     0.000000 
  10.685039  1186.000000     0.000843  1185.782369     0.000000 
  10.694770  1174.000000     0.000852  1185.591274     0.000000 
  10.704501  1174.000000     0.000852  1185.400097     0.000000 
  10.714231  1152.000000     0.000868  1185.208749     0.000000 
  10.723962  1129.000000     0.000886  1185.017410     0.000000 
  10.733693  1235.000000     0.000810  1184.826626     0.000000 
  10.743424  1200.000000     0.000833  1184.635970     0.000000 
  10.753154  1182.000000     0.000846  1184.444533     0.000000 
  10.762885  1144.000000     0.000874  1184.251896     0.000000 
  10.772616  1230.000000     0.000813  1184.058326     0.000000 
  10.782347  1178.000000     0.000849  1183.864549     0.000000 
  10.792077  1158.000000     0.000864  1183.670826     0.000000 
  10.801808  1161.000000     0.000861  1183.477211     0.000000 
  10.811539  1203.000000     0.000831  1183.283753     0.000000 
  10.821270  1195.000000     0.000837  1183.090515     0.000000 
  10.831001  1202.000000     0.000832  1182.897578     0.000000 
  10.840731  1192.000000     0.000839  1182.705054     0.000000 
  10.850462  1170.000000     0.000855  1182.513119     0.000000 
  10.860193  1242.000000     0.000805  1182.322106     0.000000 
  10.869924  1176.000000     0.000850  1182.132678     0.000000 
  10.879654  1108.000000     0.000903  1181.945286     0.000000 
  10.889385  1197.000000     0.000835  1181.758639     0.000000 
  10.899116  1230.000000     0.000813  1181.570429     0.000000 
  10.908847  1181.000000     0.000847  1181.379542     0.000000 
  10.918577  1146.000000     0.000873  1181.186439     0.000000 
  10.928308  1145.000000     0.000873  1180.992882     0.000000 
  10.938039  1205.000000     0.000830  1180.799475     0.000000 
  10.947770  1172.000000     0.000853  1180.606276     0.000000 
  10.957501  1224.000000     0.000817  1180.413312     0.000000 
  10.967231  1243.000000     0.000805  1180.220609     0.000000 
  10.976962  1205.000000     0.000830  1180.028196     0.000000 
  10.986693  1219.000000     0.000820  1179.836104     0.000000 
  10.996424  1165.000000     0.000858  1179.644364     0.000000 
  11.006154  1200.000000     0.000833  1179.453010     0.000000 
  11.015885  1149.000000     0.000870  1179.262078     0.000000 
  11.025616  1185.000000     0.000844  1179.071606     0.000000 
  11.035347  1188.000000     0.000842  1178.881634     0.000000 
  11.045077  1176.000000     0.000850  1178.692205     0.000000 
  11.054808  1155.000000     0.000866  1178.503366     0.000000 
  11.064539  1203.000000     0.000831  1178.315166     0.000000 
  11.074270  1194.000000     0.000838  1178.127659     0.000000 
  11.084001  1110.000000     0.000901  1177.940901     0.000000 
  11.093731  1221.000000     0.000819  1177.754956     0.000000 
  11.103462  1133.000000     0.000883  1177.569888     0.000000 
  11.113193  1199.000000     0.000834  1177.385774     0.000000 
  11.122924  1230.000000     0.000813  1177.202696     0.000000 
  11.132654  1217.000000     0.000822  1177.020750     0.000000 
  11.142385  1224.000000     0.000817  1176.840041     0.000000 
  11.152116  1218.000000     0.000821  1176.660699     0.000000 
  11.161847  1154.000000     0.000867  1176.482882     0.000000 
  11.171577  1208.000000     0.000828  1176.306803     0.000000 
  11.181308  1222.000000     0.000818  1176.132808     0.000000 
  11.191039  1165.000000     0.000858  1175.961538     0.000000 
  11.200770  1162.000000     0.000861  1175.793671     0.000000 
  11.210501  1185.000000     0.000844  1175.628416     0.000000 
  11.220231  1175.000000     0.000851  1175.463426     0.000000 
  11.229962  1189.000000     0.000841  1175.297616     0.000000 
  11.239693  1139.000000     0.000878  1175.131094     0.000000 
  11.249424  1190.000000     0.000840  1174.965834     0.000000 
  11.259154  1209.000000     0.000827  1174.802642     0.000000 
  11.268885  1219.000000     0.000820  1174.641692     0.000000 
  11.278616  1159.000000     0.000863  1174.483129     0.000000 
  11.288347  1150.000000     0.000870  1174.327105     0.000000 
  11.298078  1123.000000     0.000890  1174.173785     0.000000 
  11.307808  1159.000000     0.000863  1174.023347     0.000000 
  11.317539  1200.000000     0.000833  1173.875980     0.000000 
  11.327270  1192.000000     0.000839  1173.731891     0.000000 
  11.337001  1206.000000     0.000829  1173.591300     0.000000 
  11.346731  1215.000000     0.000823  1173.454448     0.000000 
  11.356462  1202.000000     0.000832  1173.321596     0.000000 
  11.366193  1158.000000     0.000864  1173.193028     0.000000 
  11.375924  1125.000000     0.000889  1173.069053     0.000000 
  11.385654  1165.000000     0.000858  1172.950012     0.000000 
  11.395385  1185.000000     0.000844  1172.836276     0.000000 
  11.405116  1089.000000     0.000918  1172.728258     0.000000 
  11.414847  1098.000000     0.000911  1172.626414     0.000000 
  11.424578  1207.000000     0.000829  1172.531252     0.000000 
  11.434308  1173.000000     0.000853  1172.443345     0.000000 
  11.444039  1145.000000     0.000873  1172.363348     0.000000 
  11.453770  1168.000000     0.000856  1172.292026     0.000000 
  11.463501  1192.000000     0.000839  1172.230311     0.000000 
  11.473231  1143.000000     0.000875  1172.179399     0.000000 
  11.482962  1123.000000     0.000890  1172.140914     0.000000 
  11.492693  1216.000000     0.000822  1172.117121     0.000000 
  11.502424  1133.000000     0.000883  1172.111174     0.000000 
  11.512154  1162.000000     0.000861  1172.127358     0.000000 
  11.521885  1181.000000     0.000847  1172.171258     0.000000 
  11.531616  1240.000000     0.000806  1172.249298     0.000000 
  11.541347  1169.000000     0.000855  1172.368319     0.000000 
  11.551078  1216.000000     0.000822  1172.536846     0.000000 
  11.560808  1086.000000     0.000921  1172.764917     0.000000 
  11.570539  1159.000000     0.000863  1173.064888     0.000000 
  11.580270  1136.000000     0.000880  1173.450291     0.000000 
  11.590001  1178.000000     0.000849  1173.936197     0.000000 
  11.599731  1181.000000     0.000847  1174.539707     0.000000 
  11.609462  1186.000000     0.000843  1175.280241     0.000000 
  11.619193  1182.000000     0.000846  1176.179850     0.000000 
  11.628924  1157.000000     0.000864  1177.263582     0.000000 
  11.638654  1112.000000     0.000899  1178.559954     0.000000 
  11.648385  1216.000000     0.000822  1180.101492     0.000000 
  11.658116  1175.000000     0.000851  1181.925326     0.000000 
  11.667847  1148.000000     0.000871  1184.073835     0.000000 
  11.677578  1184.000000     0.000845  1186.595356     0.000000 
  11.687308  1180.000000     0.000847  1189.545003     0.000000 
  11.697039  1167.000000     0.000857  1192.985662     0.000000 
  11.706770  1162.000000     0.000861  1196.989255     0.000000 
  11.716501  1168.000000     0.000856  1201.638474     0.000000 
  11.726231  1236.000000     0.000809  1207.029222     0.000000 
  11.735962  1259.000000     0.000794  1213.273867     0.000000 
  11.745693  1158.000000     0.000864  1220.505528     0.000000 
  11.755424  1248.000000     0.000801  1228.883509     0.000000 
  11.765154  1243.000000     0.000805  1238.597697     0.000000 
  11.774885  1270.000000     0.000787  1249.871081     0.000000 
  11.784616  1243.000000     0.000805  1262.959522     0.000000 
  11.794347  1296.000000     0.000772  1278.155113     0.000000 
  11.804078  1336.000000     0.000749  1295.798660     0.000000 
  11.813808  1316.000000     0.000760  1316.298970     0.000000 
  11.823539  1341.000000     0.000746  1340.161903     0.000000 
  11.833270  1352.000000     0.000740  1368.026202     0.000000 
  11.843001  1366.000000     0.000732  1400.717356     0.000000 
  11.852731  1479.000000     0.000676  1439.331576     0.000000 
  11.862462  1551.000000     0.000645  1485.379417     0.000000 
  11.872193  1587.000000     0.000630  1541.045018     0.000000 
  11.881924  1615.000000     0.000619  1609.630776     0.000000 
  11.891654  1742.000000     0.000574  1696.135660     0.000000 
  11.901385  1790.000000     0.000559  1807.373528     0.000000 
  11.911116  1997.000000     0.000501  1949.951668     0.000000 
  11.920847  2066.000000     0.000484  2123.812101     0.000000 
  11.930578  2227.000000     0.000449  2311.419046     0.000000 
  11.940308  2380.000000     0.000420  2469.539395     0.000000 
  11.950039  2566.000000     0.000390  2537.390021     0.000000 
  11.959770  2365.000000     0.000423  2468.376790     0.000000 
  11.969501  2182.000000     0.000458  2265.905942     0.000000 
  11.979231  1924.000000     0.000520  1988.461897     0.000000 
  11.988962  1607.000000     0.000622  1715.815097     0.000000 
  11.998693  1410.000000     0.000709  1504.557239     0.000000 
  12.008424  1258.000000     0.000795  1369.341114     0.000000 
  12.018154  1224.000000     0.000817  1295.170450     0.000000 
  12.027885  1233.000000     0.000811  1258.810268     0.000000 
  12.037616  1213.000000     0.000824  1242.007469     0.000000 
  12.047347  1225.000000     0.000816  1234.404474     0.000000 
  12.057078  1228.000000     0.000814  1231.303731     0.000000 
  12.066808  1231.000000     0.000812  1230.869796     0.000000 
  12.076539  1270.000000     0.000787  1232.431364     0.000000 
  12.086270  1271.000000     0.000787  1235.750760     0.000000 
  12.096001  1272.000000     0.000786  1240.769875     0.000000 
  12.105731  1330.000000     0.000752  1247.528980     0.000000 
  12.115462  1307.000000     0.000765  1256.139045     0.000000 
  12.125193  1238.000000     0.000808  1266.771492     0.000000 
  12.134924  1320.000000     0.000758  1279.655769     0.000000 
  12.144654  1278.000000     0.000782  1295.082560     0.000000 
  12.154385  1271.000000     0.000787  1313.412238     0.000000 
  12.164116  1325.000000     0.000755  1335.086886     0.000000 
  12.173847  1336.000000     0.000749  1360.640899     0.000000 
  12.183578  1404.000000     0.000712  1390.704029     0.000000 
  12.193308  1482.000000     0.000675  1426.000366     0.000000 
  12.203039  1448.000000     0.000691  1467.361060     0.000000 
  12.212770  1508.000000     0.000663  1515.762150     0.000000 
  12.222501  1572.000000     0.000636  1572.378639     0.000000 
  12.232231  1769.000000     0.000565  1638.641841     0.000000 
  12.241962  1744.000000     0.000573  1716.299879     0.000000 
  12.251693  1852.000000     0.000540  1807.498765     0.000000 
  12.261424  1957.000000     0.000511  1914.913098     0.000000 
  12.271155  2117.000000     0.000472  2041.929418     0.000000 
  12.280885  2154.000000     0.000464  2192.747226     0.000000 
  12.290616  2324.000000     0.000430  2371.952343     0.000000 
  12.300347  2550.000000     0.000392  2582.804014     0.000000 
  12.310078  2838.000000     0.000352  2823.784661     0.000000 
  12.319808  3054.000000     0.000327  3085.159678     0.000000 
  12.329539  3233.000000     0.000309  3351.997427     0.000000 
  12.339270  3450.000000     0.000290  3619.639343     0.000000 
  12.349001  3705.000000     0.000270  3911.574581     0.000000 
  12.358731  3960.000000     0.000253  4280.329165     0.000000 
  12.368462  4609.000000     0.000217  4787.191592     0.000000 
  12.378193  5156.000000     0.000194  5467.213074     0.000000 
  12.387924  5964.000000     0.000168  6290.560848     0.000000 
  12.397655  7083.000000     0.000141  7128.129833     0.000000 
  12.407385  7790.000000     0.000128  7750.616437     0.000000 
  12.417116  7928.000000     0.000126  7909.188692     0.000000 
  12.426847  7852.000000     0.000127  7490.028515     0.000000 
  12.436578  7055.000000     0.000142  6621.888016     0.000000 
  12.446308  5968.000000     0.000168  5619.592233     0.000000 
  12.456039  5168.000000     0.000193  4805.588691     0.000000 
  12.465770  4719.000000     0.000212  4357.384428     0.000000 
  12.475501  4546.000000     0.000220  4294.692993     0.000000 
  12.485231  4758.000000     0.000210  4561.582834     0.000000 
  12.494962  5240.000000     0.000191  5099.972887     0.000000 
  12.504693  5788.000000     0.000173  5863.451064     0.000000 
  12.514424  6533.000000     0.000153  6774.410274     0.000000 
  12.524155  7389.000000     0.000135  7663.201584     0.000000 
  12.533885  7899.000000     0.000127  8253.400721     0.000000 
  12.543616  8197.000000     0.000122  8253.713556     0.000000 
  12.553347  7698.000000     0.000130  7537.006945     0.000000 
  12.563078  6469.000000     0.000155  6259.676430     0.000000 
  12.572808  4758.000000     0.000210  4789.164722     0.000000 
  12.582539  3508.000000     0.000285  3492.951562     0.000000 
  12.592270  2554.000000     0.000392  2561.347158     0.000000 
  12.602001  2087.000000     0.000479  1991.506436     0.000000 
  12.611731  1726.000000     0.000579  1681.245408     0.000000 
  12.621462  1562.000000     0.000640  1520.588874     0.000000 
  12.631193  1409.000000     0.000710  1433.703507     0.000000 
  12.640924  1363.000000     0.000734  1380.552149     0.000000 
  12.650655  1342.000000     0.000745  1343.515601     0.000000 
  12.660385  1322.000000     0.000756  1315.430417     0.000000 
  12.670116  1275.000000     0.000784  1293.152588     0.000000 
  12.679847  1213.000000     0.000824  1274.992476     0.000000 
  12.689578  1155.000000     0.000866  1259.866945     0.000000 
  12.699308  1218.000000     0.000821  1247.020440     0.000000 
  12.709039  1178.000000     0.000849  1235.903081     0.000000 
  12.718770  1226.000000     0.000816  1226.099155     0.000000 
  12.728501  1210.000000     0.000826  1217.285733     0.000000 
  12.738231  1143.000000     0.000875  1209.222359     0.000000 
  12.747962  1233.000000     0.000811  1201.766137     0.000000 
  12.757693  1146.000000     0.000873  1194.890885     0.000000 
  12.767424  1205.000000     0.000830  1188.671902     0.000000 
  12.777155  1135.000000     0.000881  1183.207340     0.000000 
  12.786885  1185.000000     0.000844  1178.517843     0.000000 
  12.796616  1174.000000     0.000852  1174.519663     0.000000 
  12.806347  1183.000000     0.000845  1171.073063     0.000000 
  12.816078  1152.000000     0.000868  1168.044931     0.000000 
  12.825808  1169.000000     0.000855  1165.336189     0.000000 
  12.835539  1133.000000     0.000883  1162.881620     0.000000 
  12.845270  1102.000000     0.000907  1160.641049     0.000000 
  12.855001  1089.000000     0.000918  1158.589582     0.000000 
  12.864731  1209.000000     0.000827  1156.706962     0.000000 
  12.874462  1131.000000     0.000884  1154.968801     0.000000 
  12.884193  1161.000000     0.000861  1153.353715     0.000000 
  12.893924  1139.000000     0.000878  1151.847020     0.000000 
  12.903655  1100.000000     0.000909  1150.444938     0.000000 
  12.913385  1144.000000     0.000874  1149.145511     0.000000 
  12.923116  1147.000000     0.000872  1147.942470     0.000000 
  12.932847  1180.000000     0.000847  1146.831128     0.000000 
  12.942578  1163.000000     0.000860  1145.809102     0.000000 
  12.952308  1151.000000     0.000869  1144.878157     0.000000 
  12.962039  1139.000000     0.000878  1144.040936     0.000000 
  12.971770  1175.000000     0.000851  1143.301290     0.000000 
  12.981501  1175.000000     0.000851  1142.664942     0.000000 
  12.991231  1117.000000     0.000895  1142.139614     0.000000 
  13.000962  1149.000000     0.000870  1141.735165     0.000000 
  13.010693  1058.000000     0.000945  1141.463785     0.000000 
  13.020424  1163.000000     0.000860  1141.340257     0.000000 
  13.030155  1122.000000     0.000891  1141.382270     0.000000 
  13.039885  1162.000000     0.000861  1141.610830     0.000000 
  13.049616  1136.000000     0.000880  1142.050724     0.000000 
  13.059347  1188.000000     0.000842  1142.731088     0.000000 
  13.069078  1084.000000     0.000923  1143.686044     0.000000 
  13.078808  1090.000000     0.000917  1144.955467     0.000000 
  13.088539  1154.000000     0.000867  1146.585914     0.000000 
  13.098270  1102.000000     0.000907  1148.631823     0.000000 
  13.108001  1188.000000     0.000842  1151.157145     0.000000 
  13.117731  1155.000000     0.000866  1154.237730     0.000000 
  13.127462  1174.000000     0.000852  1157.965743     0.000000 
  13.137193  1129.000000     0.000886  1162.455129     0.000000 
  13.146924  1126.000000     0.000888  1167.831864     0.000000 
  13.156655  1120.000000     0.000893  1174.217594     0.000000 
  13.166385  1173.000000     0.000853  1181.763597     0.000000 
  13.176116  1229.000000     0.000814  1190.667453     0.000000 
  13.185847  1207.000000     0.000829  1201.195346     0.000000 
  13.195578  1239.000000     0.000807  1213.666210     0.000000 
  13.205308  1277.000000     0.000783  1228.453312     0.000000 
  13.215039  1258.000000     0.000795  1246.021422     0.000000 
  13.224770  1297.000000     0.000771  1266.974926     0.000000 
  13.234501  1249.000000     0.000801  1292.130615     0.000000 
  13.244232  1345.000000     0.000743  1322.636498     0.000000 
  13.253962  1364.000000     0.000733  1360.143487     0.000000 
  13.263693  1350.000000     0.000741  1406.959224     0.000000 
  13.273424  1457.000000     0.000686  1465.911636     0.000000 
  13.283155  1588.000000     0.000630  1539.367145     0.000000 
  13.292885  1686.000000     0.000593  1626.821021     0.000000 
  13.302616  1768.000000     0.000566  1721.354271     0.000000 
  13.312347  1775.000000     0.000563  1807.328879     0.000000 
  13.322078  1863.000000     0.000537  1863.094014     0.000000 
  13.331808  1880.000000     0.000532  1869.887170     0.000000 
  13.341539  1922.000000     0.000520  1822.230481     0.000000 
  13.351270  1724.000000     0.000580  1731.343961     0.000000 
  13.361001  1662.000000     0.000602  1618.276432     0.000000 
  13.370732  1585.000000     0.000631  1504.196532     0.000000 
  13.380462  1432.000000     0.000698  1404.499340     0.000000 
  13.390193  1319.000000     0.000758  1327.530593     0.000000 
  13.399924  1327.000000     0.000754  1275.337139     0.000000 
  13.409655  1200.000000     0.000833  1244.622341     0.000000 
  13.419385  1196.000000     0.000836  1229.524042     0.000000 
  13.429116  1189.000000     0.000841  1224.690956     0.000000 
  13.438847  1207.000000     0.000829  1226.551563     0.000000 
  13.448578  1176.000000     0.000850  1233.198759     0.000000 
  13.458308  1256.000000     0.000796  1243.874282     0.000000 
  13.468039  1264.000000     0.000791  1258.536513     0.000000 
  13.477770  1358.000000     0.000736  1277.632463     0.000000 
  13.487501  1286.000000     0.000778  1302.022512     0.000000 
  13.497232  1322.000000     0.000756  1332.896777     0.000000 
  13.506962  1439.000000     0.000695  1371.387195     0.000000 
  13.516693  1501.000000     0.000666  1417.457849     0.000000 
  13.526424  1422.000000     0.000703  1467.792582     0.000000 
  13.536155  1489.000000     0.000672  1513.302481     0.000000 
  13.545885  1481.000000     0.000675  1538.997404     0.000000 
  13.555616  1579.000000     0.000633  1530.076776     0.000000 
  13.565347  1452.000000     0.000689  1482.567251     0.000000 
  13.575078  1397.000000     0.000716  1408.477327     0.000000 
  13.584808  1343.000000     0.000745  1329.060403     0.000000 
  13.594539  1286.000000     0.000778  1262.084465     0.000000 
  13.604270  1212.000000     0.000825  1214.220165     0.000000 
  13.614001  1156.000000     0.000865  1183.277745     0.000000 
  13.623732  1169.000000     0.000855  1164.046213     0.000000 
  13.633462  1113.000000     0.000898  1151.897532     0.000000 
  13.643193  1123.000000     0.000890  1143.791655     0.000000 
  13.652924  1060.000000     0.000943  1138.033002     0.000000 
  13.662655  1136.000000     0.000880  1133.743191     0.000000 
  13.672385  1169.000000     0.000855  1130.459187     0.000000 
  13.682116  1161.000000     0.000861  1127.915988     0.000000 
  13.691847  1090.000000     0.000917  1125.948321     0.000000 
  13.701578  1096.000000     0.000912  1124.447849     0.000000 
  13.711308  1069.000000     0.000935  1123.342739     0.000000 
  13.721039  1160.000000     0.000862  1122.586485     0.000000 
  13.730770  1053.000000     0.000950  1122.151342     0.000000 
  13.740501  1125.000000     0.000889  1122.024730     0.000000 
  13.750232  1104.000000     0.000906  1122.207946     0.000000 
  13.759962  1121.000000     0.000892  1122.716601     0.000000 
  13.769693  1160.000000     0.000862  1123.581899     0.000000 
  13.779424  1142.000000     0.000876  1124.850830     0.000000 
  13.789155  1139.000000     0.000878  1126.582477     0.000000 
  13.798885  1153.000000     0.000867  1128.844767     0.000000 
  13.808616  1156.000000     0.000865  1131.715758     0.000000 
  13.818347  1217.000000     0.000822  1135.290175     0.000000 
  13.828078  1141.000000     0.000876  1139.686600     0.000000 
  13.837808  1165.000000     0.000858  1145.051936     0.000000 
  13.847539  1207.000000     0.000829  1151.566034     0.000000 
  13.857270  1143.000000     0.000875  1159.446895     0.000000 
  13.867001  1160.000000     0.000862  1168.961258     0.000000 
  13.876732  1206.000000     0.000829  1180.442393     0.000000 
  13.886462  1250.000000     0.000800  1194.322168     0.000000 
  13.896193  1222.000000     0.000818  1211.183489     0.000000 
  13.905924  1304.000000     0.000767  1231.833623     0.000000 
  13.915655  1357.000000     0.000737  1257.413129     0.000000 
  13.925385  1320.000000     0.000758  1289.487984     0.000000 
  13.935116  1403.000000     0.000713  1329.968074     0.000000 
  13.944847  1486.000000     0.000673  1380.518782     0.000000 
  13.954578  1500.000000     0.000667  1441.143625     0.000000 
  13.964308  1596.000000     0.000627  1508.090621     0.000000 
  13.974039  1560.000000     0.000641  1572.230384     0.000000 
  13.983770  1618.000000     0.000618  1620.026672     0.000000 
  13.993501  1698.000000     0.000589  1638.786187     0.000000 
  14.003232  1779.000000     0.000562  1624.501973     0.000000 
  14.012962  1636.000000     0.000611  1586.280654     0.000000 
  14.022693  1607.000000     0.000622  1542.731716     0.000000 
  14.032424  1649.000000     0.000606  1512.834974     0.000000 
  14.042155  1527.000000     0.000655  1508.288109     0.000000 
  14.051885  1576.000000     0.000635  1532.305628     0.000000 
  14.061616  1714.000000     0.000583  1583.268850     0.000000 
  14.071347  1775.000000     0.000563  1659.082121     0.000000 
  14.081078  1953.000000     0.000512  1760.070183     0.000000 
  14.090808  1987.000000     0.000503  1890.268268     0.000000 
  14.100539  2204.000000     0.000454  2057.513602     0.000000 
  14.110270  2378.000000     0.000421  2271.937439     0.000000 
  14.120001  2590.000000     0.000386  2541.191620     0.000000 
  14.129732  2847.000000     0.000351  2860.815404     0.000000 
  14.139462  3058.000000     0.000327  3201.356844     0.000000 
  14.149193  3267.000000     0.000306  3500.016533     0.000000 
  14.158924  3451.000000     0.000290  3669.656234     0.000000 
  14.168655  3564.000000     0.000281  3633.363444     0.000000 
  14.178385  3227.000000     0.000310  3370.907773     0.000000 
  14.188116  2930.000000     0.000341  2940.587041     0.000000 
  14.197847  2538.000000     0.000394  2452.912150     0.000000 
  14.207578  2059.000000     0.000486  2014.673417     0.000000 
  14.217309  1737.000000     0.000576  1685.343274     0.000000 
  14.227039  1544.000000     0.000648  1471.758274     0.000000 
  14.236770  1458.000000     0.000686  1349.464611     0.000000 
  14.246501  1274.000000     0.000785  1286.531345     0.000000 
  14.256232  1252.000000     0.000799  1257.438760     0.000000 
  14.265962  1279.000000     0.000782  1246.558552     0.000000 
  14.275693  1346.000000     0.000743  1245.827202     0.000000 
  14.285424  1244.000000     0.000804  1250.978467     0.000000 
  14.295155  1269.000000     0.000788  1258.433720     0.000000 
  14.304885  1318.000000     0.000759  1263.529699     0.000000 
  14.314616  1327.000000     0.000754  1260.881392     0.000000 
  14.324347  1291.000000     0.000775  1247.159320     0.000000 
  14.334078  1218.000000     0.000821  1223.787021     0.000000 
  14.343809  1262.000000     0.000792  1196.334818     0.000000 
  14.353539  1211.000000     0.000826  1170.995513     0.000000 
  14.363270  1178.000000     0.000849  1151.199628     0.000000 
  14.373001  1086.000000     0.000921  1137.216750     0.000000 
  14.382732  1105.000000     0.000905  1127.764372     0.000000 
  14.392462  1143.000000     0.000875  1121.378818     0.000000 
  14.402193  1065.000000     0.000939  1116.968094     0.000000 
  14.411924  1100.000000     0.000909  1113.852311     0.000000 
  14.421655  1105.000000     0.000905  1111.652982     0.000000 
  14.431385  1055.000000     0.000948  1110.177562     0.000000 
  14.441116  1099.000000     0.000910  1109.307435     0.000000 
  14.450847  1132.000000     0.000883  1108.975226     0.000000 
  14.460578  1071.000000     0.000934  1109.127291     0.000000 
  14.470309  1114.000000     0.000898  1109.760014     0.000000 
  14.480039  1129.000000     0.000886  1110.904341     0.000000 
  14.489770  1198.000000     0.000835  1112.624229     0.000000 
  14.499501  1094.000000     0.000914  1115.022100     0.000000 
  14.509232  1108.000000     0.000903  1118.239052     0.000000 
  14.518962  1187.000000     0.000842  1122.427872     0.000000 
  14.528693  1118.000000     0.000894  1127.658874     0.000000 
  14.538424  1125.000000     0.000889  1133.718662     0.000000 
  14.548155  1175.000000     0.000851  1139.811011     0.000000 
  14.557885  1127.000000     0.000887  1144.343543     0.000000 
  14.567616  1133.000000     0.000883  1145.278560     0.000000 
  14.577347  1090.000000     0.000917  1141.308127     0.000000 
  14.587078  1141.000000     0.000876  1132.970139     0.000000 
  14.596809  1131.000000     0.000884  1122.535534     0.000000 
  14.606539  1147.000000     0.000872  1112.622891     0.000000 
  14.616270  1084.000000     0.000923  1104.822235     0.000000 
  14.626001  1064.000000     0.000940  1099.395741     0.000000 
  14.635732  1058.000000     0.000945  1095.869251     0.000000 
  14.645462  1015.000000     0.000985  1093.621201     0.000000 
  14.655193  1074.000000     0.000931  1092.157591     0.000000 
  14.664924  1099.000000     0.000910  1091.164111     0.000000 
  14.674655  1076.000000     0.000929  1090.464623     0.000000 
  14.684385  1078.000000     0.000928  1089.965169     0.000000 
  14.694116  1115.000000     0.000897  1089.614250     0.000000 
  14.703847  1148.000000     0.000871  1089.381461     0.000000 
  14.713578  1102.000000     0.000907  1089.247571     0.000000 
  14.723309  1138.000000     0.000879  1089.200024     0.000000 
  14.733039  1122.000000     0.000891  1089.230754     0.000000 
  14.742770  1107.000000     0.000903  1089.335062     0.000000 
  14.752501  1146.000000     0.000873  1089.511075     0.000000 
  14.762232  1093.000000     0.000915  1089.759651     0.000000 
  14.771962  1089.000000     0.000918  1090.084495     0.000000 
  14.781693  1078.000000     0.000928  1090.492624     0.000000 
  14.791424  1161.000000     0.000861  1090.996706     0.000000 
  14.801155  1079.000000     0.000927  1091.616012     0.000000 
  14.810885  1093.000000     0.000915  1092.370739     0.000000 
  14.820616  1063.000000     0.000941  1093.284919     0.000000 
  14.830347  1107.000000     0.000903  1094.383946     0.000000 
  14.840078  1107.000000     0.000903  1095.701686     0.000000 
  14.849809  1104.000000     0.000906  1097.279127     0.000000 
  14.859539  1063.000000     0.000941  1099.165309     0.000000 
  14.869270  1097.000000     0.000912  1101.419359     0.000000 
  14.879001  1127.000000     0.000887  1104.112631     0.000000 
  14.888732  1187.000000     0.000842  1107.331275     0.000000 
  14.898462  1069.000000     0.000935  1111.179155     0.000000 
  14.908193  1126.000000     0.000888  1115.781088     0.000000 
  14.917924  1118.000000     0.000894  1121.286514     0.000000 
  14.927655  1138.000000     0.000879  1127.873914     0.000000 
  14.937385  1119.000000     0.000894  1135.756431     0.000000 
  14.947116  1135.000000     0.000881  1145.189270     0.000000 
  14.956847  1152.000000     0.000868  1156.479348     0.000000 
  14.966578  1220.000000     0.000820  1169.997483     0.000000 
  14.976309  1211.000000     0.000826  1186.193122     0.000000 
  14.986039  1202.000000     0.000832  1205.611743     0.000000 
  14.995770  1298.000000     0.000770  1228.916203     0.000000 
  15.005501  1267.000000     0.000789  1256.916257     0.000000 
  15.015232  1253.000000     0.000798  1290.615269     0.000000 
  15.024962  1359.000000     0.000736  1331.289277     0.000000 
  15.034693  1439.000000     0.000695  1380.620285     0.000000 
  15.044424  1444.000000     0.000693  1440.908153     0.000000 
  15.054155  1539.000000     0.000650  1515.360004     0.000000 
  15.063885  1594.000000     0.000627  1608.346367     0.000000 
  15.073616  1675.000000     0.000597  1725.257996     0.000000 
  15.083347  1860.000000     0.000538  1871.260298     0.000000 
  15.093078  1945.000000     0.000514  2048.188485     0.000000 
  15.102809  2091.000000     0.000478  2249.642379     0.000000 
  15.112539  2360.000000     0.000424  2456.250027     0.000000 
  15.122270  2553.000000     0.000392  2635.327295     0.000000 
  15.132001  2697.000000     0.000371  2749.743709     0.000000 
  15.141732  2795.000000     0.000358  2776.140809     0.000000 
  15.151462  2770.000000     0.000361  2722.401329     0.000000 
  15.161193  2599.000000     0.000385  2629.915569     0.000000 
  15.170924  2587.000000     0.000387  2557.199848     0.000000 
  15.180655  2586.000000     0.000387  2556.118957     0.000000 
  15.190386  2661.000000     0.000376  2655.521913     0.000000 
  15.200116  2829.000000     0.000353  2856.085566     0.000000 
  15.209847  3145.000000     0.000318  3130.092596     0.000000 
  15.219578  3320.000000     0.000301  3422.361842     0.000000 
  15.229309  3521.000000     0.000284  3656.781715     0.000000 
  15.239039  3806.000000     0.000263  3756.554222     0.000000 
  15.248770  3703.000000     0.000270  3677.302643     0.000000 
  15.258501  3530.000000     0.000283  3432.527962     0.000000 
  15.268232  3218.000000     0.000311  3087.349388     0.000000 
  15.277962  2734.000000     0.000366  2722.286568     0.000000 
  15.287693  2400.000000     0.000417  2394.786275     0.000000 
  15.297424  2114.000000     0.000473  2126.372895     0.000000 
  15.307155  2002.000000     0.000500  1914.658902     0.000000 
  15.316886  1853.000000     0.000540  1750.480592     0.000000 
  15.326616  1671.000000     0.000598  1627.242691     0.000000 
  15.336347  1565.000000     0.000639  1541.653184     0.000000 
  15.346078  1489.000000     0.000672  1491.170395     0.000000 
  15.355809  1440.000000     0.000694  1472.148483     0.000000 
  15.365539  1545.000000     0.000647  1479.751675     0.000000 
  15.375270  1505.000000     0.000664  1509.316850     0.000000 
  15.385001  1528.000000     0.000654  1557.733330     0.000000 
  15.394732  1600.000000     0.000625  1623.916396     0.000000 
  15.404462  1632.000000     0.000613  1708.611209     0.000000 
  15.414193  1718.000000     0.000582  1814.044450     0.000000 
  15.423924  1938.000000     0.000516  1943.720811     0.000000 
  15.433655  2025.000000     0.000494  2102.476084     0.000000 
  15.443386  2202.000000     0.000454  2296.845580     0.000000 
  15.453116  2545.000000     0.000393  2535.830684     0.000000 
  15.462847  2702.000000     0.000370  2832.149759     0.000000 
  15.472578  3087.000000     0.000324  3203.849711     0.000000 
  15.482309  3554.000000     0.000281  3675.410528     0.000000 
  15.492039  4060.000000     0.000246  4275.939246     0.000000 
  15.501770  4841.000000     0.000207  5030.275302     0.000000 
  15.511501  5877.000000     0.000170  5939.160511     0.000000 
  15.521232  7091.000000     0.000141  6950.068964     0.000000 
  15.530962  8322.000000     0.000120  7931.330036     0.000000 
  15.540693  9135.000000     0.000109  8673.863760     0.000000 
  15.550424  9687.000000     0.000103  8946.242160     0.000000 
  15.560155  9595.000000     0.000104  8600.536446     0.000000 
  15.569886  8537.000000     0.000117  7668.278324     0.000000 
  15.579616  6880.000000     0.000145  6365.546327     0.000000 
  15.589347  5136.000000     0.000195  4992.825873     0.000000 
  15.599078  3497.000000     0.000286  3800.659783     0.000000 
  15.608809  2577.000000     0.000388  2912.782256     0.000000 
  15.618539  2108.000000     0.000474  2333.561473     0.000000 
  15.628270  1856.000000     0.000539  2000.341998     0.000000 
  15.638001  1684.000000     0.000594  1834.964010     0.000000 
  15.647732  1711.000000     0.000584  1773.051903     0.000000 
  15.657462  1676.000000     0.000597  1770.756462     0.000000 
  15.667193  1727.000000     0.000579  1798.742014     0.000000 
  15.676924  1757.000000     0.000569  1833.934378     0.000000 
  15.686655  1782.000000     0.000561  1855.221230     0.000000 
  15.696386  1810.000000     0.000552  1844.635043     0.000000 
  15.706116  1698.000000     0.000589  1792.406288     0.000000 
  15.715847  1564.000000     0.000639  1701.609683     0.000000 
  15.725578  1516.000000     0.000660  1587.533910     0.000000 
  15.735309  1436.000000     0.000696  1470.926340     0.000000 
  15.745039  1428.000000     0.000700  1369.130856     0.000000 
  15.754770  1274.000000     0.000785  1290.780201     0.000000 
  15.764501  1172.000000     0.000853  1236.121047     0.000000 
  15.774232  1175.000000     0.000851  1200.552205     0.000000 
  15.783962  1158.000000     0.000864  1178.241706     0.000000 
  15.793693  1092.000000     0.000916  1164.298906     0.000000 
  15.803424  1221.000000     0.000819  1155.444987     0.000000 
  15.813155  1098.000000     0.000911  1149.798648     0.000000 
  15.822886  1155.000000     0.000866  1146.394377     0.000000 
  15.832616  1132.000000     0.000883  1144.754045     0.000000 
  15.842347  1101.000000     0.000908  1144.569404     0.000000 
  15.852078  1131.000000     0.000884  1145.441408     0.000000 
  15.861809  1104.000000     0.000906  1146.642022     0.000000 
  15.871539  1085.000000     0.000922  1146.987392     0.000000 
  15.881270  1178.000000     0.000849  1145.084921     0.000000 
  15.891001  1097.000000     0.000912  1140.081418     0.000000 
  15.900732  1105.000000     0.000905  1132.353661     0.000000 
  15.910462  1102.000000     0.000907  1123.380921     0.000000 
  15.920193  1069.000000     0.000935  1114.866909     0.000000 
  15.929924  1062.000000     0.000942  1107.855144     0.000000 
  15.939655  1062.000000     0.000942  1102.551144     0.000000 
  15.949386  1061.000000     0.000943  1098.677965     0.000000 
  15.959116  1074.000000     0.000931  1095.834823     0.000000 
  15.968847  1098.000000     0.000911  1093.677668     0.000000 
  15.978578  1092.000000     0.000916  1091.967301     0.000000 
  15.988309  1065.000000     0.000939  1090.558181     0.000000 
  15.998039  1015.000000     0.000985  1089.367434     0.000000 
  16.007770  1114.000000     0.000898  1088.348351     0.000000 
  16.017501  1049.000000     0.000953  1087.471568     0.000000 
  16.027232  1094.000000     0.000914  1086.716710     0.000000 
  16.036962  1086.000000     0.000921  1086.069180     0.000000 
  16.046693  1099.000000     0.000910  1085.518985     0.000000 
  16.056424  1081.000000     0.000925  1085.058950     0.000000 
  16.066155  1064.000000     0.000940  1084.683658     0.000000 
  16.075886  1059.000000     0.000944  1084.390019     0.000000 
  16.085616  1127.000000     0.000887  1084.176993     0.000000 
  16.095347  1023.000000     0.000978  1084.046156     0.000000 
  16.105078  1113.000000     0.000898  1084.000815     0.000000 
  16.114809  1056.000000     0.000947  1084.045924     0.000000 
  16.124539  1066.000000     0.000938  1084.187960     0.000000 
  16.134270  1050.000000     0.000952  1084.434985     0.000000 
  16.144001  1078.000000     0.000928  1084.797157     0.000000 
  16.153732  1106.000000     0.000904  1085.287484     0.000000 
  16.163463  1129.000000     0.000886  1085.922695     0.000000 
  16.173193  1039.000000     0.000962  1086.724425     0.000000 
  16.182924  1117.000000     0.000895  1087.720844     0.000000 
  16.192655  1120.000000     0.000893  1088.948489     0.000000 
  16.202386  1056.000000     0.000947  1090.453282     0.000000 
  16.212116  1026.000000     0.000975  1092.287895     0.000000 
  16.221847  1070.000000     0.000935  1094.499670     0.000000 
  16.231578  1071.000000     0.000934  1097.101575     0.000000 
  16.241309  1100.000000     0.000909  1100.019982     0.000000 
  16.251039  1091.000000     0.000917  1103.029522     0.000000 
  16.260770  1115.000000     0.000897  1105.712012     0.000000 
  16.270501  1062.000000     0.000942  1107.481534     0.000000 
  16.280232  1100.000000     0.000909  1107.752910     0.000000 
  16.289963  1039.000000     0.000962  1106.269305     0.000000 
  16.299693  1120.000000     0.000893  1103.363892     0.000000 
  16.309424  1100.000000     0.000909  1099.853473     0.000000 
  16.319155  1077.000000     0.000929  1096.616976     0.000000 
  16.328886  1041.000000     0.000961  1094.186235     0.000000 
  16.338616  1096.000000     0.000912  1092.666826     0.000000 
  16.348347  1083.000000     0.000923  1091.915919     0.000000 
  16.358078  1007.000000     0.000993  1091.726142     0.000000 
  16.367809  1088.000000     0.000919  1091.920100     0.000000 
  16.377539  1032.000000     0.000969  1092.376123     0.000000 
  16.387270  1078.000000     0.000928  1093.020683     0.000000 
  16.397001  1081.000000     0.000925  1093.814041     0.000000 
  16.406732  1130.000000     0.000885  1094.743311     0.000000 
  16.416463  1087.000000     0.000920  1095.812046     0.000000 
  16.426193  1093.000000     0.000915  1097.023882     0.000000 
  16.435924  1137.000000     0.000880  1098.381763     0.000000 
  16.445655  1088.000000     0.000919  1099.884552     0.000000 
  16.455386  1038.000000     0.000963  1101.540956     0.000000 
  16.465116  1113.000000     0.000898  1103.365278     0.000000 
  16.474847  1065.000000     0.000939  1105.377075     0.000000 
  16.484578  1040.000000     0.000962  1107.602519     0.000000 
  16.494309  1100.000000     0.000909  1110.076143     0.000000 
  16.504039  1132.000000     0.000883  1112.843222     0.000000 
  16.513770  1091.000000     0.000917  1115.963068     0.000000 
  16.523501  1109.000000     0.000902  1119.512802     0.000000 
  16.533232  1107.000000     0.000903  1123.591839     0.000000 
  16.542963  1129.000000     0.000886  1128.326848     0.000000 
  16.552693  1115.000000     0.000897  1133.877276     0.000000 
  16.562424  1139.000000     0.000878  1140.441537     0.000000 
  16.572155  1120.000000     0.000893  1148.263529     0.000000 
  16.581886  1109.000000     0.000902  1157.639784     0.000000 
  16.591616  1161.000000     0.000861  1168.927857     0.000000 
  16.601347  1236.000000     0.000809  1182.556492     0.000000 
  16.611078  1223.000000     0.000818  1199.038155     0.000000 
  16.620809  1241.000000     0.000806  1218.984497     0.000000 
  16.630539  1228.000000     0.000814  1243.125943     0.000000 
  16.640270  1252.000000     0.000799  1272.336357     0.000000 
  16.650001  1309.000000     0.000764  1307.664426     0.000000 
  16.659732  1332.000000     0.000751  1350.373676     0.000000 
  16.669463  1380.000000     0.000725  1401.992634     0.000000 
  16.679193  1445.000000     0.000692  1464.375201     0.000000 
  16.688924  1525.000000     0.000656  1539.766823     0.000000 
  16.698655  1691.000000     0.000591  1630.869752     0.000000 
  16.708386  1697.000000     0.000589  1740.911413     0.000000 
  16.718116  1885.000000     0.000531  1873.744980     0.000000 
  16.727847  2148.000000     0.000466  2034.056775     0.000000 
  16.737578  2268.000000     0.000441  2227.803152     0.000000 
  16.747309  2583.000000     0.000387  2463.027701     0.000000 
  16.757039  2885.000000     0.000347  2751.138436     0.000000 
  16.766770  3278.000000     0.000305  3108.480347     0.000000 
  16.776501  3710.000000     0.000270  3557.624103     0.000000 
  16.786232  4273.000000     0.000234  4127.055732     0.000000 
  16.795963  5186.000000     0.000193  4846.775082     0.000000 
  16.805693  6155.000000     0.000162  5736.523668     0.000000 
  16.815424  7030.000000     0.000142  6784.943498     0.000000 
  16.825155  7831.000000     0.000128  7923.702505     0.000000 
  16.834886  8608.000000     0.000116  9009.388058     0.000000 
  16.844616  9416.000000     0.000106  9833.308266     0.000000 
  16.854347  9283.000000     0.000108  10177.455588     0.000000 
  16.864078  9189.000000     0.000109  9909.726570     0.000000 
  16.873809  8620.000000     0.000116  9064.807058     0.000000 
  16.883539  7836.000000     0.000128  7843.482653     0.000000 
  16.893270  6725.000000     0.000149  6520.245431     0.000000 
  16.903001  5919.000000     0.000169  5321.907492     0.000000 
  16.912732  4818.000000     0.000208  4357.966404     0.000000 
  16.922463  3922.000000     0.000255  3629.246956     0.000000 
  16.932193  3187.000000     0.000314  3081.265670     0.000000 
  16.941924  2666.000000     0.000375  2656.338204     0.000000 
  16.951655  2225.000000     0.000449  2319.016642     0.000000 
  16.961386  1968.000000     0.000508  2054.804243     0.000000 
  16.971116  1793.000000     0.000558  1856.918679     0.000000 
  16.980847  1632.000000     0.000613  1715.840271     0.000000 
  16.990578  1514.000000     0.000661  1616.938691     0.000000 
  17.000309  1464.000000     0.000683  1544.354503     0.000000 
  17.010039  1417.000000     0.000706  1486.443968     0.000000 
  17.019770  1431.000000     0.000699  1438.239281     0.000000 
  17.029501  1353.000000     0.000739  1399.766146     0.000000 
  17.039232  1353.000000     0.000739  1372.539830     0.000000 
  17.048963  1342.000000     0.000745  1357.322410     0.000000 
  17.058693  1383.000000     0.000723  1353.985592     0.000000 
  17.068424  1294.000000     0.000773  1362.164366     0.000000 
  17.078155  1433.000000     0.000698  1381.468821     0.000000 
  17.087886  1384.000000     0.000723  1410.919953     0.000000 
  17.097616  1405.000000     0.000712  1447.819932     0.000000 
  17.107347  1497.000000     0.000668  1486.634321     0.000000 
  17.117078  1383.000000     0.000723  1518.751228     0.000000 
  17.126809  1495.000000     0.000669  1534.007072     0.000000 
  17.136539  1533.000000     0.000652  1524.236351     0.000000 
  17.146270  1427.000000     0.000701  1487.426554     0.000000 
  17.156001  1501.000000     0.000666  1429.539896     0.000000 
  17.165732  1406.000000     0.000711  1362.168146     0.000000 
  17.175463  1408.000000     0.000710  1297.461655     0.000000 
  17.185193  1283.000000     0.000779  1243.723596     0.000000 
  17.194924  1313.000000     0.000762  1204.023007     0.000000 
  17.204655  1163.000000     0.000860  1177.388078     0.000000 
  17.214386  1200.000000     0.000833  1160.860759     0.000000 
  17.224116  1229.000000     0.000814  1151.212217     0.000000 
  17.233847  1162.000000     0.000861  1145.878386     0.000000 
  17.243578  1192.000000     0.000839  1143.198443     0.000000 
  17.253309  1209.000000     0.000827  1142.263537     0.000000 
  17.263040  1156.000000     0.000865  1142.660398     0.000000 
  17.272770  1154.000000     0.000867  1144.262662     0.000000 
  17.282501  1223.000000     0.000818  1147.107775     0.000000 
  17.292232  1198.000000     0.000835  1151.343600     0.000000 
  17.301963  1217.000000     0.000822  1157.220573     0.000000 
  17.311693  1254.000000     0.000797  1165.113193     0.000000 
  17.321424  1168.000000     0.000856  1175.558031     0.000000 
  17.331155  1203.000000     0.000831  1189.282955     0.000000 
  17.340886  1252.000000     0.000799  1207.170328     0.000000 
  17.350616  1294.000000     0.000773  1230.058695     0.000000 
  17.360347  1260.000000     0.000794  1258.285561     0.000000 
  17.370078  1374.000000     0.000728  1290.968583     0.000000 
  17.379809  1434.000000     0.000697  1325.234244     0.000000 
  17.389540  1433.000000     0.000698  1355.856163     0.000000 
  17.399270  1438.000000     0.000695  1375.920656     0.000000 
  17.409001  1467.000000     0.000682  1378.963315     0.000000 
  17.418732  1398.000000     0.000715  1362.063124     0.000000 
  17.428463  1410.000000     0.000709  1327.922568     0.000000 
  17.438193  1334.000000     0.000750  1284.063958     0.000000 
  17.447924  1249.000000     0.000801  1239.502092     0.000000 
  17.457655  1226.000000     0.000816  1201.184077     0.000000 
  17.467386  1179.000000     0.000848  1172.375445     0.000000 
  17.477116  1145.000000     0.000873  1153.139237     0.000000 
  17.486847  1088.000000     0.000919  1141.724446     0.000000 
  17.496578  1134.000000     0.000882  1135.887178     0.000000 
  17.506309  1135.000000     0.000881  1133.717158     0.000000 
  17.516040  1158.000000     0.000864  1133.931014     0.000000 
  17.525770  1040.000000     0.000962  1135.828786     0.000000 
  17.535501  1107.000000     0.000903  1139.120933     0.000000 
  17.545232  1144.000000     0.000874  1143.773288     0.000000 
  17.554963  1149.000000     0.000870  1149.905387     0.000000 
  17.564693  1224.000000     0.000817  1157.738863     0.000000 
  17.574424  1204.000000     0.000831  1167.581968     0.000000 
  17.584155  1187.000000     0.000842  1179.834526     0.000000 
  17.593886  1157.000000     0.000864  1195.005784     0.000000 
  17.603616  1179.000000     0.000848  1213.742883     0.000000 
  17.613347  1197.000000     0.000835  1236.872871     0.000000 
  17.623078  1255.000000     0.000797  1265.471987     0.000000 
  17.632809  1294.000000     0.000773  1300.966263     0.000000 
  17.642540  1323.000000     0.000756  1345.258493     0.000000 
  17.652270  1429.000000     0.000700  1400.937908     0.000000 
  17.662001  1531.000000     0.000653  1471.489059     0.000000 
  17.671732  1600.000000     0.000625  1561.388354     0.000000 
  17.681463  1699.000000     0.000589  1675.671433     0.000000 
  17.691193  1770.000000     0.000565  1818.476777     0.000000 
  17.700924  1987.000000     0.000503  1990.169823     0.000000 
  17.710655  2161.000000     0.000463  2183.297770     0.000000 
  17.720386  2417.000000     0.000414  2378.826618     0.000000 
  17.730116  2625.000000     0.000381  2545.316906     0.000000 
  17.739847  2686.000000     0.000372  2644.187320     0.000000 
  17.749578  2777.000000     0.000360  2642.532599     0.000000 
  17.759309  2719.000000     0.000368  2529.310750     0.000000 
  17.769040  2296.000000     0.000436  2324.170861     0.000000 
  17.778770  2127.000000     0.000470  2070.673534     0.000000 
  17.788501  1758.000000     0.000569  1817.624857     0.000000 
  17.798232  1542.000000     0.000649  1601.021898     0.000000 
  17.807963  1430.000000     0.000699  1436.797830     0.000000 
  17.817693  1251.000000     0.000799  1324.059702     0.000000 
  17.827424  1240.000000     0.000806  1252.577191     0.000000 
  17.837155  1197.000000     0.000835  1209.665043     0.000000 
  17.846886  1194.000000     0.000838  1184.419539     0.000000 
  17.856616  1198.000000     0.000835  1169.229694     0.000000 
  17.866347  1183.000000     0.000845  1159.520117     0.000000 
  17.876078  1128.000000     0.000887  1152.826625     0.000000 
  17.885809  1141.000000     0.000876  1147.910009     0.000000 
  17.895540  1165.000000     0.000858  1144.157189     0.000000 
  17.905270  1119.000000     0.000894  1141.251831     0.000000 
  17.915001  1175.000000     0.000851  1139.017171     0.000000 
  17.924732  1187.000000     0.000842  1137.348091     0.000000 
  17.934463  1126.000000     0.000888  1136.183776     0.000000 
  17.944193  1052.000000     0.000951  1135.496470     0.000000 
  17.953924  1118.000000     0.000894  1135.286879     0.000000 
  17.963655  1121.000000     0.000892  1135.598024     0.000000 
  17.973386  1132.000000     0.000883  1136.532098     0.000000 
  17.983116  1115.000000     0.000897  1138.207798     0.000000 
  17.992847  1100.000000     0.000909  1140.751725     0.000000 
  18.002578  1148.000000     0.000871  1144.278654     0.000000 
  18.012309  1225.000000     0.000816  1148.936968     0.000000 
  18.022040  1196.000000     0.000836  1154.932357     0.000000 
  18.031770  1164.000000     0.000859  1162.534917     0.000000 
  18.041501  1234.000000     0.000810  1172.106391     0.000000 
  18.051232  1194.000000     0.000838  1184.144374     0.000000 
  18.060963  1168.000000     0.000856  1199.336557     0.000000 
  18.070693  1223.000000     0.000818  1218.623944     0.000000 
  18.080424  1265.000000     0.000791  1243.236339     0.000000 
  18.090155  1312.000000     0.000762  1274.637092     0.000000 
  18.099886  1385.000000     0.000722  1314.236970     0.000000 
  18.109617  1405.000000     0.000712  1362.740654     0.000000 
  18.119347  1489.000000     0.000672  1419.106783     0.000000 
  18.129078  1565.000000     0.000639  1479.374908     0.000000 
  18.138809  1508.000000     0.000663  1535.952251     0.000000 
  18.148540  1643.000000     0.000609  1578.204354     0.000000 
  18.158270  1644.000000     0.000608  1595.089183     0.000000 
  18.168001  1658.000000     0.000603  1579.546330     0.000000 
  18.177732  1663.000000     0.000601  1532.435645     0.000000 
  18.187463  1467.000000     0.000682  1463.048092     0.000000 
  18.197193  1487.000000     0.000672  1385.372711     0.000000 
  18.206924  1364.000000     0.000733  1312.511364     0.000000 
  18.216655  1246.000000     0.000803  1252.735174     0.000000 
  18.226386  1258.000000     0.000795  1208.736724     0.000000 
  18.236117  1197.000000     0.000835  1179.130570     0.000000 
  18.245847  1173.000000     0.000853  1160.574607     0.000000 
  18.255578  1094.000000     0.000914  1149.477512     0.000000 
  18.265309  1141.000000     0.000876  1142.934780     0.000000 
  18.275040  1154.000000     0.000867  1138.983331     0.000000 
  18.284770  1112.000000     0.000899  1136.460047     0.000000 
  18.294501  1199.000000     0.000834  1134.737837     0.000000 
  18.304232  1164.000000     0.000859  1133.495781     0.000000 
  18.313963  1133.000000     0.000883  1132.568833     0.000000 
  18.323693  1150.000000     0.000870  1131.866726     0.000000 
  18.333424  1098.000000     0.000911  1131.334631     0.000000 
  18.343155  1105.000000     0.000905  1130.936019     0.000000 
  18.352886  1145.000000     0.000873  1130.645713     0.000000 
  18.362617  1139.000000     0.000878  1130.447231     0.000000 
  18.372347  1163.000000     0.000860  1130.331624     0.000000 
  18.382078  1156.000000     0.000865  1130.296217     0.000000 
  18.391809  1051.000000     0.000951  1130.342403     0.000000 
  18.401540  1172.000000     0.000853  1130.472950     0.000000 
  18.411270  1130.000000     0.000885  1130.690097     0.000000 
  18.421001  1088.000000     0.000919  1130.995430     0.000000 
  18.430732  1101.000000     0.000908  1131.391187     0.000000 
  18.440463  1136.000000     0.000880  1131.881902     0.000000 
  18.450193  1195.000000     0.000837  1132.475942     0.000000 
  18.459924  1113.000000     0.000898  1133.186586     0.000000 
  18.469655  1139.000000     0.000878  1134.032715     0.000000 
  18.479386  1142.000000     0.000876  1135.039410     0.000000 
  18.489117  1170.000000     0.000855  1136.238706     0.000000 
  18.498847  1190.000000     0.000840  1137.670692     0.000000 
  18.508578  1139.000000     0.000878  1139.385068     0.000000 
  18.518309  1220.000000     0.000820  1141.443315     0.000000 
  18.528040  1122.000000     0.000891  1143.921624     0.000000 
  18.537770  1139.000000     0.000878  1146.914893     0.000000 
  18.547501  1153.000000     0.000867  1150.542219     0.000000 
  18.557232  1186.000000     0.000843  1154.954583     0.000000 
  18.566963  1163.000000     0.000860  1160.345902     0.000000 
  18.576693  1287.000000     0.000777  1166.969614     0.000000 
  18.586424  1266.000000     0.000790  1175.162410     0.000000 
  18.596155  1200.000000     0.000833  1185.371244     0.000000 
  18.605886  1227.000000     0.000815  1198.189236     0.000000 
  18.615617  1250.000000     0.000800  1214.404395     0.000000 
  18.625347  1327.000000     0.000754  1234.981567     0.000000 
  18.635078  1328.000000     0.000753  1260.933034     0.000000 
  18.644809  1384.000000     0.000723  1292.952153     0.000000 
  18.654540  1446.000000     0.000692  1330.810649     0.000000 
  18.664270  1468.000000     0.000681  1372.600883     0.000000 
  18.674001  1500.000000     0.000667  1414.123559     0.000000 
  18.683732  1485.000000     0.000673  1448.904556     0.000000 
  18.693463  1544.000000     0.000648  1469.366864     0.000000 
  18.703193  1484.000000     0.000674  1469.338754     0.000000 
  18.712924  1485.000000     0.000673  1447.007691     0.000000 
  18.722655  1463.000000     0.000684  1406.415532     0.000000 
  18.732386  1451.000000     0.000689  1356.085189     0.000000 
  18.742117  1353.000000     0.000739  1305.548733     0.000000 
  18.751847  1327.000000     0.000754  1262.016046     0.000000 
  18.761578  1228.000000     0.000814  1228.976092     0.000000 
  18.771309  1207.000000     0.000829  1206.682038     0.000000 
  18.781040  1256.000000     0.000796  1193.467186     0.000000 
  18.790770  1208.000000     0.000828  1187.022693     0.000000 
  18.800501  1144.000000     0.000874  1185.256658     0.000000 
  18.810232  1143.000000     0.000875  1186.673696     0.000000 
  18.819963  1165.000000     0.000858  1190.401414     0.000000 
  18.829693  1157.000000     0.000864  1196.053238     0.000000 
  18.839424  1214.000000     0.000824  1203.570219     0.000000 
  18.849155  1183.000000     0.000845  1213.106991     0.000000 
  18.858886  1211.000000     0.000826  1224.972592     0.000000 
  18.868617  1267.000000     0.000789  1239.614900     0.000000 
  18.878347  1270.000000     0.000787  1257.633600     0.000000 
  18.888078  1343.000000     0.000745  1279.800920     0.000000 
  18.897809  1282.000000     0.000780  1307.047670     0.000000 
  18.907540  1321.000000     0.000757  1340.333166     0.000000 
  18.917270  1394.000000     0.000717  1380.279846     0.000000 
  18.927001  1442.000000     0.000693  1426.452097     0.000000 
  18.936732  1447.000000     0.000691  1476.237923     0.000000 
  18.946463  1525.000000     0.000656  1523.568617     0.000000 
  18.956193  1519.000000     0.000658  1558.475974     0.000000 
  18.965924  1541.000000     0.000649  1569.479783     0.000000 
  18.975655  1522.000000     0.000657  1549.528534     0.000000 
  18.985386  1556.000000     0.000643  1501.470444     0.000000 
  18.995117  1532.000000     0.000653  1437.504225     0.000000 
  19.004847  1447.000000     0.000691  1372.582974     0.000000 
  19.014578  1352.000000     0.000740  1317.228331     0.000000 
  19.024309  1253.000000     0.000798  1275.214018     0.000000 
  19.034040  1266.000000     0.000790  1245.649059     0.000000 
  19.043770  1171.000000     0.000854  1225.794451     0.000000 
  19.053501  1224.000000     0.000817  1212.805397     0.000000 
  19.063232  1216.000000     0.000822  1204.446051     0.000000 
  19.072963  1153.000000     0.000867  1199.215054     0.000000 
  19.082693  1159.000000     0.000863  1196.212194     0.000000 
  19.092424  1216.000000     0.000822  1194.942188     0.000000 
  19.102155  1177.000000     0.000850  1195.141442     0.000000 
  19.111886  1142.000000     0.000876  1196.637749     0.000000 
  19.121617  1213.000000     0.000824  1199.219757     0.000000 
  19.131347  1186.000000     0.000843  1202.495435     0.000000 
  19.141078  1165.000000     0.000858  1205.752475     0.000000 
  19.150809  1224.000000     0.000817  1207.919010     0.000000 
  19.160540  1210.000000     0.000826  1207.823332     0.000000 
  19.170270  1283.000000     0.000779  1204.802423     0.000000 
  19.180001  1203.000000     0.000831  1199.216893     0.000000 
  19.189732  1157.000000     0.000864  1192.327053     0.000000 
  19.199463  1262.000000     0.000792  1185.591687     0.000000 
  19.209194  1190.000000     0.000840  1179.970915     0.000000 
  19.218924  1239.000000     0.000807  1175.753913     0.000000 
  19.228655  1125.000000     0.000889  1172.801563     0.000000 
  19.238386  1159.000000     0.000863  1170.822153     0.000000 
  19.248117  1152.000000     0.000868  1169.528414     0.000000 
  19.257847  1129.000000     0.000886  1168.697486     0.000000 
  19.267578  1125.000000     0.000889  1168.178157     0.000000 
  19.277309  1092.000000     0.000916  1167.875874     0.000000 
  19.287040  1106.000000     0.000904  1167.733567     0.000000 
  19.296770  1091.000000     0.000917  1167.716610     0.000000 
  19.306501  1159.000000     0.000863  1167.803429     0.000000 
  19.316232  1149.000000     0.000870  1167.980189     0.000000 
  19.325963  1168.000000     0.000856  1168.238210     0.000000 
  19.335694  1112.000000     0.000899  1168.572529     0.000000 
  19.345424  1211.000000     0.000826  1168.981388     0.000000 
  19.355155  1122.000000     0.000891  1169.465872     0.000000 
  19.364886  1157.000000     0.000864  1170.029765     0.000000 
  19.374617  1075.000000     0.000930  1170.679547     0.000000 
  19.384347  1127.000000     0.000887  1171.424404     0.000000 
  19.394078  1112.000000     0.000899  1172.275664     0.000000 
  19.403809  1177.000000     0.000850  1173.243722     0.000000 
  19.413540  1219.000000     0.000820  1174.335165     0.000000 
  19.423270  1166.000000     0.000858  1175.577849     0.000000 
  19.433001  1185.000000     0.000844  1177.044439     0.000000 
  19.442732  1220.000000     0.000820  1178.791309     0.000000 
  19.452463  1134.000000     0.000882  1180.879450     0.000000 
  19.462194  1115.000000     0.000897  1183.334148     0.000000 
  19.471924  1134.000000     0.000882  1186.217210     0.000000 
  19.481655  1200.000000     0.000833  1189.617679     0.000000 
  19.491386  1179.000000     0.000848  1193.653309     0.000000 
  19.501117  1186.000000     0.000843  1198.476046     0.000000 
  19.510847  1150.000000     0.000870  1204.271457     0.000000 
  19.520578  1222.000000     0.000818  1211.254648     0.000000 
  19.530309  1208.000000     0.000828  1219.638625     0.000000 
  19.540040  1164.000000     0.000859  1229.560066     0.000000 
  19.549770  1205.000000     0.000830  1240.924907     0.000000 
  19.559501  1237.000000     0.000808  1253.177486     0.000000 
  19.569232  1272.000000     0.000786  1265.044240     0.000000 
  19.578963  1246.000000     0.000803  1274.463723     0.000000 
  19.588694  1285.000000     0.000778  1279.112090     0.000000 
  19.598424  1248.000000     0.000801  1277.647505     0.000000 
  19.608155  1297.000000     0.000771  1270.819213     0.000000 
  19.617886  1358.000000     0.000736  1261.315143     0.000000 
  19.627617  1325.000000     0.000755  1252.382351     0.000000 
  19.637347  1296.000000     0.000772  1246.363940     0.000000 
  19.647078  1211.000000     0.000826  1244.253610     0.000000 
  19.656809  1234.000000     0.000810  1246.144000     0.000000 
  19.666540  1243.000000     0.000805  1251.817316     0.000000 
  19.676270  1171.000000     0.000854  1261.120642     0.000000 
  19.686001  1210.000000     0.000826  1274.136884     0.000000 
  19.695732  1304.000000     0.000767  1291.224837     0.000000 
  19.705463  1302.000000     0.000768  1312.961118     0.000000 
  19.715194  1313.000000     0.000762  1339.970019     0.000000 
  19.724924  1365.000000     0.000733  1372.590988     0.000000 
  19.734655  1405.000000     0.000712  1410.335980     0.000000 
  19.744386  1372.000000     0.000729  1451.180824     0.000000 
  19.754117  1467.000000     0.000682  1491.048265     0.000000 
  19.763847  1488.000000     0.000672  1524.265370     0.000000 
  19.773578  1506.000000     0.000664  1545.490724     0.000000 
  19.783309  1546.000000     0.000647  1552.005945     0.000000 
  19.793040  1472.000000     0.000679  1544.447122     0.000000 
  19.802770  1520.000000     0.000658  1525.610679     0.000000 
  19.812501  1471.000000     0.000680  1498.823783     0.000000 
  19.822232  1482.000000     0.000675  1467.455114     0.000000 
  19.831963  1403.000000     0.000713  1435.351232     0.000000 
  19.841694  1393.000000     0.000718  1406.894817     0.000000 
  19.851424  1339.000000     0.000747  1386.244898     0.000000 
  19.861155  1297.000000     0.000771  1376.422639     0.000000 
  19.870886  1418.000000     0.000705  1378.947018     0.000000 
  19.880617  1309.000000     0.000764  1394.260821     0.000000 
  19.890347  1370.000000     0.000730  1422.575138     0.000000 
  19.900078  1433.000000     0.000698  1464.637509     0.000000 
  19.909809  1457.000000     0.000686  1522.255119     0.000000 
  19.919540  1538.000000     0.000650  1598.620939     0.000000 
  19.929270  1618.000000     0.000618  1698.472017     0.000000 
  19.939001  1803.000000     0.000555  1827.952195     0.000000 
  19.948732  1867.000000     0.000536  1993.840563     0.000000 
  19.958463  2089.000000     0.000479  2201.674316     0.000000 
  19.968194  2311.000000     0.000433  2452.449420     0.000000 
  19.977924  2447.000000     0.000409  2738.194928     0.000000 
  19.987655  2784.000000     0.000359  3037.715469     0.000000 
  19.997386  3035.000000     0.000329  3314.816004     0.000000 
  20.007117  3311.000000     0.000302  3521.911174     0.000000 
  20.016847  3424.000000     0.000292  3611.286549     0.000000 
  20.026578  3367.000000     0.000297  3552.573518     0.000000 
  20.036309  3242.000000     0.000308  3348.237439     0.000000 
  20.046040  2762.000000     0.000362  3036.041899     0.000000 
  20.055771  2492.000000     0.000401  2674.984186     0.000000 
  20.065501  2101.000000     0.000476  2323.120583     0.000000 
  20.075232  1806.000000     0.000554  2020.501982     0.000000 
  20.084963  1546.000000     0.000647  1784.146119     0.000000 
  20.094694  1505.000000     0.000664  1612.696650     0.000000 
  20.104424  1417.000000     0.000706  1494.782133     0.000000 
  20.114155  1337.000000     0.000748  1416.404250     0.000000 
  20.123886  1374.000000     0.000728  1365.264647     0.000000 
  20.133617  1415.000000     0.000707  1332.169620     0.000000 
  20.143347  1355.000000     0.000738  1310.817787     0.000000 
  20.153078  1215.000000     0.000823  1297.119053     0.000000 
  20.162809  1263.000000     0.000792  1288.517744     0.000000 
  20.172540  1308.000000     0.000765  1283.449967     0.000000 
  20.182271  1360.000000     0.000735  1280.971348     0.000000 
  20.192001  1370.000000     0.000730  1280.498386     0.000000 
  20.201732  1290.000000     0.000775  1281.581521     0.000000 
  20.211463  1369.000000     0.000730  1283.691606     0.000000 
  20.221194  1415.000000     0.000707  1286.136549     0.000000 
  20.230924  1337.000000     0.000748  1288.232019     0.000000 
  20.240655  1396.000000     0.000716  1289.649690     0.000000 
  20.250386  1390.000000     0.000719  1290.554858     0.000000 
  20.260117  1298.000000     0.000770  1291.239519     0.000000 
  20.269847  1309.000000     0.000764  1291.460136     0.000000 
  20.279578  1301.000000     0.000769  1290.099891     0.000000 
  20.289309  1277.000000     0.000783  1285.672476     0.000000 
  20.299040  1310.000000     0.000763  1277.424236     0.000000 
  20.308771  1225.000000     0.000816  1266.076107     0.000000 
  20.318501  1232.000000     0.000812  1253.512979     0.000000 
  20.328232  1249.000000     0.000801  1241.728850     0.000000 
  20.337963  1210.000000     0.000826  1231.935518     0.000000 
  20.347694  1216.000000     0.000822  1224.421275     0.000000 
  20.357424  1188.000000     0.000842  1218.911688     0.000000 
  20.367155  1185.000000     0.000844  1214.943721     0.000000 
  20.376886  1197.000000     0.000835  1212.074681     0.000000 
  20.386617  1226.000000     0.000816  1209.961386     0.000000 
  20.396347  1207.000000     0.000829  1208.372229     0.000000 
  20.406078  1210.000000     0.000826  1207.165756     0.000000 
  20.415809  1178.000000     0.000849  1206.254069     0.000000 
  20.425540  1184.000000     0.000845  1205.584598     0.000000 
  20.435271  1160.000000     0.000862  1205.120613     0.000000 
  20.445001  1189.000000     0.000841  1204.845797     0.000000 
  20.454732  1211.000000     0.000826  1204.757839     0.000000 
  20.464463  1225.000000     0.000816  1204.862074     0.000000 
  20.474194  1220.000000     0.000820  1205.162550     0.000000 
  20.483924  1181.000000     0.000847  1205.668801     0.000000 
  20.493655  1149.000000     0.000870  1206.405790     0.000000 
  20.503386  1223.000000     0.000818  1207.420783     0.000000 
  20.513117  1132.000000     0.000883  1208.782415     0.000000 
  20.522847  1245.000000     0.000803  1210.576003     0.000000 
  20.532578  1195.000000     0.000837  1212.913298     0.000000 
  20.542309  1192.000000     0.000839  1215.943097     0.000000 
  20.552040  1259.000000     0.000794  1219.860961     0.000000 
  20.561771  1230.000000     0.000813  1224.910874     0.000000 
  20.571501  1247.000000     0.000802  1231.365984     0.000000 
  20.581232  1171.000000     0.000854  1239.470109     0.000000 
  20.590963  1226.000000     0.000816  1249.327384     0.000000 
  20.600694  1283.000000     0.000779  1260.745785     0.000000 
  20.610424  1260.000000     0.000794  1273.070451     0.000000 
  20.620155  1226.000000     0.000816  1285.080762     0.000000 
  20.629886  1325.000000     0.000755  1295.050959     0.000000 
  20.639617  1302.000000     0.000768  1301.070489     0.000000 
  20.649347  1350.000000     0.000741  1301.639163     0.000000 
  20.659078  1298.000000     0.000770  1296.336670     0.000000 
  20.668809  1329.000000     0.000752  1286.151985     0.000000 
  20.678540  1299.000000     0.000770  1273.179231     0.000000 
  20.688271  1187.000000     0.000842  1259.833608     0.000000 
  20.698001  1280.000000     0.000781  1248.070892     0.000000 
  20.707732  1288.000000     0.000776  1239.009858     0.000000 
  20.717463  1234.000000     0.000810  1232.977559     0.000000 
  20.727194  1284.000000     0.000779  1229.766516     0.000000 
  20.736924  1186.000000     0.000843  1228.923936     0.000000 
  20.746655  1288.000000     0.000776  1229.974462     0.000000 
  20.756386  1170.000000     0.000855  1232.555165     0.000000 
  20.766117  1260.000000     0.000794  1236.475342     0.000000 
  20.775847  1283.000000     0.000779  1241.736056     0.000000 
  20.785578  1328.000000     0.000753  1248.530470     0.000000 
  20.795309  1273.000000     0.000786  1257.227577     0.000000 
  20.805040  1397.000000     0.000716  1268.346550     0.000000 
  20.814771  1355.000000     0.000738  1282.544159     0.000000 
  20.824501  1417.000000     0.000706  1300.644595     0.000000 
  20.834232  1438.000000     0.000695  1323.713803     0.000000 
  20.843963  1465.000000     0.000683  1353.166264     0.000000 
  20.853694  1509.000000     0.000663  1390.898976     0.000000 
  20.863424  1588.000000     0.000630  1439.434065     0.000000 
  20.873155  1671.000000     0.000598  1502.022901     0.000000 
  20.882886  1679.000000     0.000596  1582.586003     0.000000 
  20.892617  1822.000000     0.000549  1685.273542     0.000000 
  20.902347  1857.000000     0.000539  1813.408757     0.000000 
  20.912078  1889.000000     0.000529  1967.667768     0.000000 
  20.921809  2040.000000     0.000490  2143.683261     0.000000 
  20.931540  2190.000000     0.000457  2329.747299     0.000000 
  20.941271  2283.000000     0.000438  2505.781370     0.000000 
  20.951001  2479.000000     0.000403  2645.030547     0.000000 
  20.960732  2471.000000     0.000405  2719.702621     0.000000 
  20.970463  2511.000000     0.000398  2710.174635     0.000000 
  20.980194  2514.000000     0.000398  2614.043128     0.000000 
  20.989924  2475.000000     0.000404  2449.044817     0.000000 
  20.999655  2310.000000     0.000433  2246.810928     0.000000 
  21.009386  2180.000000     0.000459  2040.914148     0.000000 
  21.019117  1977.000000     0.000506  1856.389228     0.000000 
  21.028847  1810.000000     0.000552  1705.587812     0.000000 
  21.038578  1668.000000     0.000600  1589.970487     0.000000 
  21.048309  1505.000000     0.000664  1504.640053     0.000000 
  21.058040  1468.000000     0.000681  1442.760864     0.000000 
  21.067771  1431.000000     0.000699  1398.336757     0.000000 
  21.077501  1397.000000     0.000716  1367.130245     0.000000 
  21.087232  1381.000000     0.000724  1346.389427     0.000000 
  21.096963  1389.000000     0.000720  1334.209912     0.000000 
  21.106694  1350.000000     0.000741  1328.980154     0.000000 
  21.116424  1404.000000     0.000712  1328.991490     0.000000 
  21.126155  1336.000000     0.000749  1332.182658     0.000000 
  21.135886  1347.000000     0.000742  1336.069199     0.000000 
  21.145617  1321.000000     0.000757  1338.071300     0.000000 
  21.155348  1376.000000     0.000727  1336.366529     0.000000 
  21.165078  1362.000000     0.000734  1330.802632     0.000000 
  21.174809  1341.000000     0.000746  1323.014738     0.000000 
  21.184540  1392.000000     0.000718  1315.472615     0.000000 
  21.194271  1340.000000     0.000746  1310.119969     0.000000 
  21.204001  1312.000000     0.000762  1307.536032     0.000000 
  21.213732  1330.000000     0.000752  1306.894867     0.000000 
  21.223463  1249.000000     0.000801  1306.414273     0.000000 
  21.233194  1277.000000     0.000783  1304.124394     0.000000 
  21.242924  1257.000000     0.000796  1298.857487     0.000000 
  21.252655  1305.000000     0.000766  1290.928956     0.000000 
  21.262386  1197.000000     0.000835  1281.928425     0.000000 
  21.272117  1266.000000     0.000790  1273.777162     0.000000 
  21.281848  1240.000000     0.000806  1267.818872     0.000000 
  21.291578  1257.000000     0.000796  1264.565516     0.000000 
  21.301309  1230.000000     0.000813  1263.956833     0.000000 
  21.311040  1278.000000     0.000782  1265.667401     0.000000 
  21.320771  1264.000000     0.000791  1269.266831     0.000000 
  21.330501  1180.000000     0.000847  1274.265961     0.000000 
  21.340232  1218.000000     0.000821  1280.127600     0.000000 
  21.349963  1300.000000     0.000769  1286.303059     0.000000 
  21.359694  1242.000000     0.000805  1292.340543     0.000000 
  21.369424  1294.000000     0.000773  1298.060632     0.000000 
  21.379155  1239.000000     0.000807  1303.724891     0.000000 
  21.388886  1299.000000     0.000770  1310.076566     0.000000 
  21.398617  1311.000000     0.000763  1318.193075     0.000000 
  21.408348  1355.000000     0.000738  1329.220244     0.000000 
  21.418078  1360.000000     0.000735  1344.127288     0.000000 
  21.427809  1448.000000     0.000691  1363.592700     0.000000 
  21.437540  1465.000000     0.000683  1388.085561     0.000000 
  21.447271  1545.000000     0.000647  1418.219244     0.000000 
  21.457001  1509.000000     0.000663  1455.358968     0.000000 
  21.466732  1609.000000     0.000622  1502.182461     0.000000 
  21.476463  1705.000000     0.000587  1562.841439     0.000000 
  21.486194  1797.000000     0.000556  1642.701684     0.000000 
  21.495924  1925.000000     0.000519  1747.906698     0.000000 
  21.505655  2102.000000     0.000476  1884.852994     0.000000 
  21.515386  2230.000000     0.000448  2059.221949     0.000000 
  21.525117  2393.000000     0.000418  2274.100163     0.000000 
  21.534848  2487.000000     0.000402  2527.162312     0.000000 
  21.544578  2729.000000     0.000366  2807.581090     0.000000 
  21.554309  2780.000000     0.000360  3094.003519     0.000000 
  21.564040  3088.000000     0.000324  3355.306048     0.000000 
  21.573771  3288.000000     0.000304  3555.951463     0.000000 
  21.583501  3450.000000     0.000290  3666.691169     0.000000 
  21.593232  3489.000000     0.000287  3677.741032     0.000000 
  21.602963  3589.000000     0.000279  3606.779820     0.000000 
  21.612694  3626.000000     0.000276  3494.826965     0.000000 
  21.622424  3598.000000     0.000278  3390.965579     0.000000 
  21.632155  3572.000000     0.000280  3334.380034     0.000000 
  21.641886  3748.000000     0.000267  3342.650186     0.000000 
  21.651617  3842.000000     0.000260  3409.263505     0.000000 
  21.661348  3873.000000     0.000258  3508.624852     0.000000 
  21.671078  3849.000000     0.000260  3606.278170     0.000000 
  21.680809  3882.000000     0.000258  3671.792471     0.000000 
  21.690540  3730.000000     0.000268  3689.728926     0.000000 
  21.700271  3616.000000     0.000277  3662.798110     0.000000 
  21.710001  3445.000000     0.000290  3604.784185     0.000000 
  21.719732  3343.000000     0.000299  3527.753908     0.000000 
  21.729463  3183.000000     0.000314  3432.244827     0.000000 
  21.739194  3010.000000     0.000332  3306.903891     0.000000 
  21.748924  2918.000000     0.000343  3137.410586     0.000000 
  21.758655  2690.000000     0.000372  2918.401587     0.000000 
  21.768386  2563.000000     0.000390  2660.226290     0.000000 
  21.778117  2368.000000     0.000422  2386.377629     0.000000 
  21.787848  2046.000000     0.000489  2124.082426     0.000000 
  21.797578  1916.000000     0.000522  1894.895956     0.000000 
  21.807309  1733.000000     0.000577  1710.116385     0.000000 
  21.817040  1601.000000     0.000625  1571.196012     0.000000 
  21.826771  1516.000000     0.000660  1472.785394     0.000000 
  21.836501  1435.000000     0.000697  1406.298327     0.000000 
  21.846232  1437.000000     0.000696  1362.810073     0.000000 
  21.855963  1365.000000     0.000733  1334.803196     0.000000 
  21.865694  1282.000000     0.000780  1316.802176     0.000000 
  21.875424  1303.000000     0.000767  1305.252841     0.000000 
  21.885155  1326.000000     0.000754  1298.058506     0.000000 
  21.894886  1269.000000     0.000788  1294.065499     0.000000 
  21.904617  1284.000000     0.000779  1292.631337     0.000000 
  21.914348  1274.000000     0.000785  1293.297199     0.000000 
  21.924078  1366.000000     0.000732  1295.537785     0.000000 
  21.933809  1281.000000     0.000781  1298.556718     0.000000 
  21.943540  1373.000000     0.000728  1301.148048     0.000000 
  21.953271  1390.000000     0.000719  1301.775211     0.000000 
  21.963001  1394.000000     0.000717  1299.067106     0.000000 
  21.972732  1279.000000     0.000782  1292.600922     0.000000 
  21.982463  1299.000000     0.000770  1283.344310     0.000000 
  21.992194  1314.000000     0.000761  1273.254412     0.000000 
  22.001925  1276.000000     0.000784  1264.296158     0.000000 
  22.011655  1283.000000     0.000779  1257.632614     0.000000 
  22.021386  1213.000000     0.000824  1253.436313     0.000000 
  22.031117  1279.000000     0.000782  1251.119936     0.000000 
  22.040848  1291.000000     0.000775  1249.608297     0.000000 
  22.050578  1218.000000     0.000821  1247.618589     0.000000 
  22.060309  1226.000000     0.000816  1244.066345     0.000000 
  22.070040  1213.000000     0.000824  1238.527144     0.000000 
  22.079771  1204.000000     0.000831  1231.428836     0.000000 
  22.089501  1226.000000     0.000816  1223.766690     0.000000 
  22.099232  1203.000000     0.000831  1216.544845     0.000000 
  22.108963  1254.000000     0.000797  1210.364882     0.000000 
  22.118694  1158.000000     0.000864  1205.378712     0.000000 
  22.128425  1215.000000     0.000823  1201.463582     0.000000 
  22.138155  1179.000000     0.000848  1198.398768     0.000000 
  22.147886  1183.000000     0.000845  1195.966012     0.000000 
  22.157617  1144.000000     0.000874  1193.989540     0.000000 
  22.167348  1198.000000     0.000835  1192.343634     0.000000 
  22.177078  1203.000000     0.000831  1190.945197     0.000000 
  22.186809  1144.000000     0.000874  1189.742308     0.000000 
  22.196540  1201.000000     0.000833  1188.703465     0.000000 
  22.206271  1139.000000     0.000878  1187.810191     0.000000 
  22.216001  1193.000000     0.000838  1187.052987     0.000000 
  22.225732  1133.000000     0.000883  1186.429647     0.000000 
  22.235463  1141.000000     0.000876  1185.944906     0.000000 
  22.245194  1128.000000     0.000887  1185.610820     0.000000 
  22.254925  1147.000000     0.000872  1185.447693     0.000000 
  22.264655  1219.000000     0.000820  1185.485382     0.000000 
  22.274386  1161.000000     0.000861  1185.765108     0.000000 
  22.284117  1230.000000     0.000813  1186.341764     0.000000 
  22.293848  1213.000000     0.000824  1187.287098     0.000000 
  22.303578  1193.000000     0.000838  1188.694269     0.000000 
  22.313309  1203.000000     0.000831  1190.684569     0.000000 
  22.323040  1181.000000     0.000847  1193.417203     0.000000 
  22.332771  1217.000000     0.000822  1197.102954     0.000000 
  22.342501  1202.000000     0.000832  1202.022315     0.000000 
  22.352232  1209.000000     0.000827  1208.547132     0.000000 
  22.361963  1269.000000     0.000788  1217.160726     0.000000 
  22.371694  1217.000000     0.000822  1228.464347     0.000000 
  22.381425  1351.000000     0.000740  1243.148663     0.000000 
  22.391155  1337.000000     0.000748  1261.898993     0.000000 
  22.400886  1392.000000     0.000718  1285.206301     0.000000 
  22.410617  1328.000000     0.000753  1313.077413     0.000000 
  22.420348  1334.000000     0.000750  1344.685762     0.000000 
  22.430078  1366.000000     0.000732  1378.063377     0.000000 
  22.439809  1350.000000     0.000741  1409.981320     0.000000 
  22.449540  1451.000000     0.000689  1436.188871     0.000000 
  22.459271  1421.000000     0.000704  1452.167948     0.000000 
  22.469001  1451.000000     0.000689  1454.343895     0.000000 
  22.478732  1492.000000     0.000670  1441.342848     0.000000 
  22.488463  1421.000000     0.000704  1414.651565     0.000000 
  22.498194  1387.000000     0.000721  1378.323227     0.000000 
  22.507925  1394.000000     0.000717  1337.828468     0.000000 
  22.517655  1328.000000     0.000753  1298.516478     0.000000 
  22.527386  1241.000000     0.000806  1264.313291     0.000000 
  22.537117  1242.000000     0.000805  1237.117665     0.000000 
  22.546848  1233.000000     0.000811  1217.005466     0.000000 
  22.556578  1156.000000     0.000865  1202.935073     0.000000 
  22.566309  1101.000000     0.000908  1193.464835     0.000000 
  22.576040  1161.000000     0.000861  1187.229725     0.000000 
  22.585771  1224.000000     0.000817  1183.159697     0.000000 
  22.595501  1138.000000     0.000879  1180.518500     0.000000 
  22.605232  1160.000000     0.000862  1178.851660     0.000000 
  22.614963  1185.000000     0.000844  1177.908540     0.000000 
  22.624694  1218.000000     0.000821  1177.573919     0.000000 
  22.634425  1185.000000     0.000844  1177.821576     0.000000 
  22.644155  1219.000000     0.000820  1178.689747     0.000000 
  22.653886  1197.000000     0.000835  1180.273140     0.000000 
  22.663617  1141.000000     0.000876  1182.724005     0.000000 
  22.673348  1180.000000     0.000847  1186.257733     0.000000 
  22.683078  1210.000000     0.000826  1191.156055     0.000000 
  22.692809  1177.000000     0.000850  1197.757332     0.000000 
  22.702540  1188.000000     0.000842  1206.419573     0.000000 
  22.712271  1207.000000     0.000829  1217.440523     0.000000 
  22.722001  1177.000000     0.000850  1230.931453     0.000000 
  22.731732  1201.000000     0.000833  1246.660143     0.000000 
  22.741463  1303.000000     0.000767  1263.906880     0.000000 
  22.751194  1271.000000     0.000787  1281.403217     0.000000 
  22.760925  1218.000000     0.000821  1297.438497     0.000000 
  22.770655  1335.000000     0.000749  1310.214403     0.000000 
  22.780386  1286.000000     0.000778  1318.458672     0.000000 
  22.790117  1309.000000     0.000764  1322.112142     0.000000 
  22.799848  1371.000000     0.000729  1322.689014     0.000000 
  22.809578  1431.000000     0.000699  1322.990518     0.000000 
  22.819309  1416.000000     0.000706  1326.258285     0.000000 
  22.829040  1455.000000     0.000687  1335.196229     0.000000 
  22.838771  1429.000000     0.000700  1351.265368     0.000000 
  22.848501  1414.000000     0.000707  1374.376887     0.000000 
  22.858232  1459.000000     0.000685  1402.964259     0.000000 
  22.867963  1487.000000     0.000672  1434.430130     0.000000 
  22.877694  1498.000000     0.000668  1465.837825     0.000000 
  22.887425  1446.000000     0.000692  1494.512416     0.000000 
  22.897155  1501.000000     0.000666  1518.279406     0.000000 
  22.906886  1549.000000     0.000646  1535.332080     0.000000 
  22.916617  1568.000000     0.000638  1543.940574     0.000000 
  22.926348  1549.000000     0.000646  1542.264544     0.000000 
  22.936078  1510.000000     0.000662  1528.581111     0.000000 
  22.945809  1498.000000     0.000668  1502.097783     0.000000 
  22.955540  1502.000000     0.000666  1463.988644     0.000000 
  22.965271  1445.000000     0.000692  1417.777931     0.000000 
  22.975001  1331.000000     0.000751  1368.559353     0.000000 
  22.984732  1363.000000     0.000734  1321.454999     0.000000 
  22.994463  1265.000000     0.000791  1280.277801     0.000000 
  23.004194  1293.000000     0.000773  1246.990336     0.000000 
  23.013925  1164.000000     0.000859  1221.887061     0.000000 
  23.023655  1185.000000     0.000844  1204.125565     0.000000 
  23.033386  1156.000000     0.000865  1192.306906     0.000000 
  23.043117  1112.000000     0.000899  1184.946835     0.000000 
  23.052848  1154.000000     0.000867  1180.773982     0.000000 
  23.062578  1122.000000     0.000891  1178.858052     0.000000 
  23.072309  1059.000000     0.000944  1178.615676     0.000000 
  23.082040  1123.000000     0.000890  1179.754674     0.000000 
  23.091771  1080.000000     0.000926  1182.205478     0.000000 
  23.101502  1158.000000     0.000864  1186.067341     0.000000 
  23.111232  1172.000000     0.000853  1191.579388     0.000000 
  23.120963  1221.000000     0.000819  1199.117096     0.000000 
  23.130694  1196.000000     0.000836  1209.212186     0.000000 
  23.140425  1165.000000     0.000858  1222.593609     0.000000 
  23.150155  1273.000000     0.000786  1240.245879     0.000000 
  23.159886  1314.000000     0.000761  1263.478152     0.000000 
  23.169617  1303.000000     0.000767  1293.979738     0.000000 
  23.179348  1322.000000     0.000756  1333.816601     0.000000 
  23.189078  1380.000000     0.000725  1385.289774     0.000000 
  23.198809  1416.000000     0.000706  1450.561031     0.000000 
  23.208540  1483.000000     0.000674  1530.970231     0.000000 
  23.218271  1628.000000     0.000614  1626.049305     0.000000 
  23.228002  1609.000000     0.000622  1732.406738     0.000000 
  23.237732  1868.000000     0.000535  1842.861031     0.000000 
  23.247463  1919.000000     0.000521  1946.278347     0.000000 
  23.257194  2075.000000     0.000482  2028.710014     0.000000 
  23.266925  2148.000000     0.000466  2076.237179     0.000000 
  23.276655  2053.000000     0.000487  2079.316918     0.000000 
  23.286386  2082.000000     0.000480  2036.963221     0.000000 
  23.296117  2047.000000     0.000489  1958.151253     0.000000 
  23.305848  1908.000000     0.000524  1859.068757     0.000000 
  23.315578  1814.000000     0.000551  1757.612582     0.000000 
  23.325309  1703.000000     0.000587  1668.220919     0.000000 
  23.335040  1699.000000     0.000589  1599.260532     0.000000 
  23.344771  1687.000000     0.000593  1553.044126     0.000000 
  23.354502  1642.000000     0.000609  1527.455226     0.000000 
  23.364232  1684.000000     0.000594  1518.197194     0.000000 
  23.373963  1640.000000     0.000610  1520.725864     0.000000 
  23.383694  1550.000000     0.000645  1531.276280     0.000000 
  23.393425  1534.000000     0.000652  1547.340706     0.000000 
  23.403155  1530.000000     0.000654  1568.261617     0.000000 
  23.412886  1529.000000     0.000654  1595.575528     0.000000 
  23.422617  1488.000000     0.000672  1632.012105     0.000000 
  23.432348  1498.000000     0.000668  1679.154957     0.000000 
  23.442078  1663.000000     0.000601  1735.287135     0.000000 
  23.451809  1689.000000     0.000592  1794.980612     0.000000 
  23.461540  1796.000000     0.000557  1850.591730     0.000000 
  23.471271  1837.000000     0.000544  1894.997647     0.000000 
  23.481002  1838.000000     0.000544  1924.870464     0.000000 
  23.490732  1970.000000     0.000508  1943.333322     0.000000 
  23.500463  1903.000000     0.000525  1960.529977     0.000000 
  23.510194  1991.000000     0.000502  1991.524456     0.000000 
  23.519925  2021.000000     0.000495  2052.467085     0.000000 
  23.529655  2138.000000     0.000468  2156.630792     0.000000 
  23.539386  2324.000000     0.000430  2311.224057     0.000000 
  23.549117  2509.000000     0.000399  2514.916964     0.000000 
  23.558848  2816.000000     0.000355  2755.911482     0.000000 
  23.568578  3038.000000     0.000329  3010.964270     0.000000 
  23.578309  3340.000000     0.000299  3246.345285     0.000000 
  23.588040  3650.000000     0.000274  3422.025919     0.000000 
  23.597771  3659.000000     0.000273  3500.075811     0.000000 
  23.607502  3683.000000     0.000272  3456.228417     0.000000 
  23.617232  3574.000000     0.000280  3289.882841     0.000000 
  23.626963  3168.000000     0.000316  3026.122778     0.000000 
  23.636694  2701.000000     0.000370  2707.341315     0.000000 
  23.646425  2369.000000     0.000422  2379.011051     0.000000 
  23.656155  2005.000000     0.000499  2077.418251     0.000000 
  23.665886  1777.000000     0.000563  1824.103592     0.000000 
  23.675617  1549.000000     0.000646  1626.456116     0.000000 
  23.685348  1407.000000     0.000711  1481.504009     0.000000 
  23.695078  1278.000000     0.000782  1380.456831     0.000000 
  23.704809  1265.000000     0.000791  1312.616795     0.000000 
  23.714540  1190.000000     0.000840  1268.024111     0.000000 
  23.724271  1165.000000     0.000858  1238.758365     0.000000 
  23.734002  1118.000000     0.000894  1219.209123     0.000000 
  23.743732  1176.000000     0.000850  1205.750254     0.000000 
  23.753463  1116.000000     0.000896  1196.212446     0.000000 
  23.763194  1142.000000     0.000876  1189.382198     0.000000 
  23.772925  1121.000000     0.000892  1184.632811     0.000000 
  23.782655  1107.000000     0.000903  1181.691813     0.000000 
  23.792386  1155.000000     0.000866  1180.511049     0.000000 
  23.802117  1134.000000     0.000882  1181.210417     0.000000 
  23.811848  1092.000000     0.000916  1184.067562     0.000000 
  23.821578  1101.000000     0.000908  1189.526496     0.000000 
  23.831309  1154.000000     0.000867  1198.227816     0.000000 
  23.841040  1197.000000     0.000835  1211.045292     0.000000 
  23.850771  1223.000000     0.000818  1229.147954     0.000000 
  23.860502  1263.000000     0.000792  1254.061372     0.000000 
  23.870232  1281.000000     0.000781  1287.703885     0.000000 
  23.879963  1330.000000     0.000752  1332.339473     0.000000 
  23.889694  1408.000000     0.000710  1390.366032     0.000000 
  23.899425  1541.000000     0.000649  1463.862727     0.000000 
  23.909155  1560.000000     0.000641  1553.867090     0.000000 
  23.918886  1707.000000     0.000586  1659.456013     0.000000 
  23.928617  1816.000000     0.000551  1776.829401     0.000000 
  23.938348  2098.000000     0.000477  1898.730924     0.000000 
  23.948079  2197.000000     0.000455  2014.628991     0.000000 
  23.957809  2397.000000     0.000417  2112.090119     0.000000 
  23.967540  2408.000000     0.000415  2179.578410     0.000000 
  23.977271  2462.000000     0.000406  2210.004182     0.000000 
  23.987002  2350.000000     0.000426  2203.126965     0.000000 
  23.996732  2153.000000     0.000464  2164.927755     0.000000 
  24.006463  2065.000000     0.000484  2104.116999     0.000000 
  24.016194  1931.000000     0.000518  2028.218146     0.000000 
  24.025925  1707.000000     0.000586  1941.852504     0.000000 
  24.035655  1648.000000     0.000607  1847.676597     0.000000 
  24.045386  1580.000000     0.000633  1748.282014     0.000000 
  24.055117  1541.000000     0.000649  1647.291240     0.000000 
  24.064848  1383.000000     0.000723  1549.188758     0.000000 
  24.074579  1358.000000     0.000736  1458.456117     0.000000 
  24.084309  1260.000000     0.000794  1378.702511     0.000000 
  24.094040  1183.000000     0.000845  1312.095780     0.000000 
  24.103771  1196.000000     0.000836  1259.168332     0.000000 
  24.113502  1206.000000     0.000829  1219.026384     0.000000 
  24.123232  1141.000000     0.000876  1189.846817     0.000000 
  24.132963  1154.000000     0.000867  1169.432542     0.000000 
  24.142694  1162.000000     0.000861  1155.654148     0.000000 
  24.152425  1163.000000     0.000860  1146.717591     0.000000 
  24.162155  1177.000000     0.000850  1141.271810     0.000000 
  24.171886  1123.000000     0.000890  1138.401696     0.000000 
  24.181617  1163.000000     0.000860  1137.555914     0.000000 
  24.191348  1185.000000     0.000844  1138.447102     0.000000 
  24.201079  1191.000000     0.000840  1140.944398     0.000000 
  24.210809  1235.000000     0.000810  1144.962419     0.000000 
  24.220540  1301.000000     0.000769  1150.343350     0.000000 
  24.230271  1236.000000     0.000809  1156.736115     0.000000 
  24.240002  1257.000000     0.000796  1163.516615     0.000000 
  24.249732  1308.000000     0.000765  1169.857821     0.000000 
  24.259463  1266.000000     0.000790  1175.041543     0.000000 
  24.269194  1266.000000     0.000790  1178.887228     0.000000 
  24.278925  1308.000000     0.000765  1181.947953     0.000000 
  24.288655  1312.000000     0.000762  1185.261202     0.000000 
  24.298386  1243.000000     0.000805  1189.852897     0.000000 
  24.308117  1277.000000     0.000783  1196.398288     0.000000 
  24.317848  1345.000000     0.000743  1205.208703     0.000000 
  24.327579  1338.000000     0.000747  1216.338162     0.000000 
  24.337309  1309.000000     0.000764  1229.558944     0.000000 
  24.347040  1323.000000     0.000756  1244.188194     0.000000 
  24.356771  1265.000000     0.000791  1258.926843     0.000000 
  24.366502  1345.000000     0.000743  1271.893949     0.000000 
  24.376232  1309.000000     0.000764  1280.966149     0.000000 
  24.385963  1349.000000     0.000741  1284.408224     0.000000 
  24.395694  1268.000000     0.000789  1281.577387     0.000000 
  24.405425  1299.000000     0.000770  1273.290752     0.000000 
  24.415155  1240.000000     0.000806  1261.549607     0.000000 
  24.424886  1266.000000     0.000790  1248.741882     0.000000 
  24.434617  1249.000000     0.000801  1236.800325     0.000000 
  24.444348  1163.000000     0.000860  1226.758644     0.000000 
  24.454079  1150.000000     0.000870  1218.808373     0.000000 
  24.463809  1225.000000     0.000816  1212.680497     0.000000 
  24.473540  1101.000000     0.000908  1208.098493     0.000000 
  24.483271  1152.000000     0.000868  1205.084906     0.000000 
  24.493002  1143.000000     0.000875  1204.020764     0.000000 
  24.502732  1215.000000     0.000823  1205.515987     0.000000 
  24.512463  1184.000000     0.000845  1210.239249     0.000000 
  24.522194  1248.000000     0.000801  1218.819536     0.000000 
  24.531925  1282.000000     0.000780  1231.834361     0.000000 
  24.541655  1372.000000     0.000729  1249.839736     0.000000 
  24.551386  1415.000000     0.000707  1273.388843     0.000000 
  24.561117  1479.000000     0.000676  1302.993202     0.000000 
  24.570848  1522.000000     0.000657  1338.990501     0.000000 
  24.580579  1522.000000     0.000657  1381.313608     0.000000 
  24.590309  1631.000000     0.000613  1429.220994     0.000000 
  24.600040  1729.000000     0.000578  1481.240201     0.000000 
  24.609771  1746.000000     0.000573  1535.898273     0.000000 
  24.619502  1844.000000     0.000542  1593.473317     0.000000 
  24.629232  1893.000000     0.000528  1658.020678     0.000000 
  24.638963  1985.000000     0.000504  1738.046370     0.000000 
  24.648694  2191.000000     0.000456  1845.145147     0.000000 
  24.658425  2267.000000     0.000441  1991.487425     0.000000 
  24.668155  2383.000000     0.000420  2187.553853     0.000000 
  24.677886  2668.000000     0.000375  2440.438013     0.000000 
  24.687617  2837.000000     0.000352  2751.947472     0.000000 
  24.697348  3027.000000     0.000330  3116.007517     0.000000 
  24.707079  3291.000000     0.000304  3515.901828     0.000000 
  24.716809  3519.000000     0.000284  3922.583099     0.000000 
  24.726540  3788.000000     0.000264  4295.593286     0.000000 
  24.736271  4100.000000     0.000244  4588.166864     0.000000 
  24.746002  4281.000000     0.000234  4757.369712     0.000000 
  24.755732  4355.000000     0.000230  4777.321617     0.000000 
  24.765463  4395.000000     0.000228  4649.252108     0.000000 
  24.775194  4239.000000     0.000236  4401.532745     0.000000 
  24.784925  4013.000000     0.000249  4079.363900     0.000000 
  24.794655  3736.000000     0.000268  3731.718449     0.000000 
  24.804386  3451.000000     0.000290  3403.647548     0.000000 
  24.814117  3133.000000     0.000319  3134.279145     0.000000 
  24.823848  3016.000000     0.000332  2955.881099     0.000000 
  24.833579  2881.000000     0.000347  2892.269793     0.000000 
  24.843309  2912.000000     0.000343  2959.095957     0.000000 
  24.853040  3196.000000     0.000313  3167.855938     0.000000 
  24.862771  3574.000000     0.000280  3531.320007     0.000000 
  24.872502  4000.000000     0.000250  4066.574212     0.000000 
  24.882232  4732.000000     0.000211  4793.620728     0.000000 
  24.891963  5541.000000     0.000180  5729.121446     0.000000 
  24.901694  6647.000000     0.000150  6875.762081     0.000000 
  24.911425  8005.000000     0.000125  8208.794935     0.000000 
  24.921155  9389.000000     0.000107  9662.847295     0.000000 
  24.930886  11262.000000     0.000089  11123.587150     0.000000 
  24.940617  12801.000000     0.000078  12429.915281     0.000000 
  24.950348  14157.000000     0.000071  13392.788456     0.000000 
  24.960079  14848.000000     0.000067  13834.606036     0.000000 
  24.969809  14717.000000     0.000068  13643.404989     0.000000 
  24.979540  13734.000000     0.000073  12819.573073     0.000000 
  24.989271  12030.000000     0.000083  11485.832285     0.000000 
  24.999002  9994.000000     0.000100  9849.355870     0.000000 
  25.008732  7983.000000     0.000125  8136.014986     0.000000 
  25.018463  6153.000000     0.000163  6531.968672     0.000000 
  25.028194  4613.000000     0.000217  5154.951706     0.000000 
  25.037925  3695.000000     0.000271  4054.098985     0.000000 
  25.047656  2845.000000     0.000351  3225.581299     0.000000 
  25.057386  2377.000000     0.000421  2633.009920     0.000000 
  25.067117  2064.000000     0.000484  2226.184842     0.000000 
  25.076848  1866.000000     0.000536  1954.923281     0.000000 
  25.086579  1706.000000     0.000586  1776.997253     0.000000 
  25.096309  1586.000000     0.000631  1660.976204     0.000000 
  25.106040  1451.000000     0.000689  1585.698695     0.000000 
  25.115771  1502.000000     0.000666  1538.160877     0.000000 
  25.125502  1455.000000     0.000687  1511.082074     0.000000 
  25.135232  1503.000000     0.000665  1500.794584     0.000000 
  25.144963  1460.000000     0.000685  1505.597758     0.000000 
  25.154694  1514.000000     0.000661  1524.478970     0.000000 
  25.164425  1582.000000     0.000632  1556.066019     0.000000 
  25.174156  1565.000000     0.000639  1597.752532     0.000000 
  25.183886  1595.000000     0.000627  1645.052516     0.000000 
  25.193617  1605.000000     0.000623  1691.336865     0.000000 
  25.203348  1683.000000     0.000594  1728.186421     0.000000 
  25.213079  1751.000000     0.000571  1746.657433     0.000000 
  25.222809  1706.000000     0.000586  1739.538155     0.000000 
  25.232540  1684.000000     0.000594  1703.935457     0.000000 
  25.242271  1605.000000     0.000623  1642.756048     0.000000 
  25.252002  1595.000000     0.000627  1563.919561     0.000000 
  25.261732  1512.000000     0.000661  1477.688105     0.000000 
  25.271463  1450.000000     0.000690  1393.659034     0.000000 
  25.281194  1265.000000     0.000791  1318.826724     0.000000 
  25.290925  1292.000000     0.000774  1257.020704     0.000000 
  25.300656  1202.000000     0.000832  1209.267910     0.000000 
  25.310386  1150.000000     0.000870  1174.613664     0.000000 
  25.320117  1184.000000     0.000845  1151.045498     0.000000 
  25.329848  1131.000000     0.000884  1136.252135     0.000000 
  25.339579  1130.000000     0.000885  1128.095973     0.000000 
  25.349309  1145.000000     0.000873  1124.813242     0.000000 
  25.359040  1118.000000     0.000894  1125.028565     0.000000 
  25.368771  1140.000000     0.000877  1127.677674     0.000000 
  25.378502  1098.000000     0.000911  1131.944556     0.000000 
  25.388232  1133.000000     0.000883  1137.284204     0.000000 
  25.397963  1082.000000     0.000924  1143.475031     0.000000 
  25.407694  1165.000000     0.000858  1150.665700     0.000000 
  25.417425  1169.000000     0.000855  1159.263504     0.000000 
  25.427156  1200.000000     0.000833  1169.657559     0.000000 
  25.436886  1172.000000     0.000853  1181.788139     0.000000 
  25.446617  1228.000000     0.000814  1194.687704     0.000000 
  25.456348  1204.000000     0.000831  1206.209626     0.000000 
  25.466079  1252.000000     0.000799  1213.291695     0.000000 
  25.475809  1217.000000     0.000822  1213.073875     0.000000 
  25.485540  1208.000000     0.000828  1204.509280     0.000000 
  25.495271  1125.000000     0.000889  1189.210210     0.000000 
  25.505002  1158.000000     0.000864  1170.593813     0.000000 
  25.514732  1125.000000     0.000889  1151.955404     0.000000 
  25.524463  1115.000000     0.000897  1135.128213     0.000000 
  25.534194  1169.000000     0.000855  1120.650710     0.000000 
  25.543925  1078.000000     0.000928  1108.718979     0.000000 
  25.553656  1023.000000     0.000978  1099.714768     0.000000 
  25.563386  1058.000000     0.000945  1094.002983     0.000000 
  25.573117  1094.000000     0.000914  1091.484798     0.000000 
  25.582848  1066.000000     0.000938  1091.428159     0.000000 
  25.592579  1088.000000     0.000919  1092.636398     0.000000 
  25.602309  1010.000000     0.000990  1093.766179     0.000000 
  25.612040  1090.000000     0.000917  1093.689492     0.000000 
  25.621771  1009.000000     0.000991  1091.856810     0.000000 
  25.631502  1033.000000     0.000968  1088.550887     0.000000 
  25.641232  1042.000000     0.000960  1084.898836     0.000000 
  25.650963  1082.000000     0.000924  1082.630552     0.000000 
  25.660694  1101.000000     0.000908  1083.730821     0.000000 
  25.670425  1109.000000     0.000902  1090.167589     0.000000 
  25.680156  1075.000000     0.000930  1103.763010     0.000000 
  25.689886  1108.000000     0.000903  1126.138505     0.000000 
  25.699617  1156.000000     0.000865  1158.617566     0.000000 
  25.709348  1183.000000     0.000845  1201.996210     0.000000 
  25.719079  1263.000000     0.000792  1256.148796     0.000000 
  25.728809  1382.000000     0.000724  1319.513695     0.000000 
  25.738540  1489.000000     0.000672  1388.589131     0.000000 
  25.748271  1518.000000     0.000659  1457.643158     0.000000 
  25.758002  1638.000000     0.000611  1518.891573     0.000000 
  25.767732  1723.000000     0.000580  1563.417964     0.000000 
  25.777463  1740.000000     0.000575  1583.006351     0.000000 
  25.787194  1733.000000     0.000577  1572.605069     0.000000 
  25.796925  1740.000000     0.000575  1532.397797     0.000000 
  25.806656  1642.000000     0.000609  1468.183248     0.000000 
  25.816386  1494.000000     0.000669  1389.605949     0.000000 
  25.826117  1361.000000     0.000735  1307.167534     0.000000 
  25.835848  1259.000000     0.000794  1229.589195     0.000000 
  25.845579  1274.000000     0.000785  1162.496346     0.000000 
  25.855309  1115.000000     0.000897  1108.365838     0.000000 
  25.865040   969.000000     0.001032  1067.184159     0.000000 
  25.874771  1003.000000     0.000997  1037.346842     0.000000 
  25.884502  1044.000000     0.000958  1016.518721     0.000000 
  25.894233   921.000000     0.001086  1002.286337     0.000000 
  25.903963   958.000000     0.001044   992.536394     0.000000 
  25.913694   978.000000     0.001022   985.606733     0.000000 
  25.923425   969.000000     0.001032   980.321295     0.000000 
  25.933156   919.000000     0.001088   975.975030     0.000000 
  25.942886   979.000000     0.001021   972.260375     0.000000 
  25.952617   898.000000     0.001114   969.125657     0.000000 
  25.962348   873.000000     0.001145   966.616692     0.000000 
  25.972079   963.000000     0.001038   964.774983     0.000000 
  25.981809   916.000000     0.001092   963.614924     0.000000 
  25.991540   904.000000     0.001106   963.145481     0.000000 
  26.001271   925.000000     0.001081   963.397763     0.000000 
  26.011002   938.000000     0.001066   964.443641     0.000000 
  26.020733   912.000000     0.001096   966.408175     0.000000 
  26.030463   875.000000     0.001143   969.481409     0.000000 
  26.040194   851.000000     0.001175   973.936966     0.000000 
  26.049925   945.000000     0.001058   980.157408     0.000000 
  26.059656   996.000000     0.001004   988.668502     0.000000 
  26.069386   958.000000     0.001044  1000.180519     0.000000 
  26.079117   983.000000     0.001017  1015.643222     0.000000 
  26.088848   979.000000     0.001021  1036.303272     0.000000 
  26.098579  1078.000000     0.000928  1063.750700     0.000000 
  26.108309  1096.000000     0.000912  1099.914479     0.000000 
  26.118040  1122.000000     0.000891  1146.956797     0.000000 
  26.127771  1222.000000     0.000818  1206.998716     0.000000 
  26.137502  1342.000000     0.000745  1281.628027     0.000000 
  26.147233  1385.000000     0.000722  1371.218529     0.000000 
  26.156963  1460.000000     0.000685  1474.205271     0.000000 
  26.166694  1566.000000     0.000639  1586.486054     0.000000 
  26.176425  1658.000000     0.000603  1701.009554     0.000000 
  26.186156  1775.000000     0.000563  1807.626411     0.000000 
  26.195886  1759.000000     0.000569  1893.587500     0.000000 
  26.205617  1861.000000     0.000537  1945.354525     0.000000 
  26.215348  1930.000000     0.000518  1952.056609     0.000000 
  26.225079  1844.000000     0.000542  1909.614797     0.000000 
  26.234809  1728.000000     0.000579  1823.199608     0.000000 
  26.244540  1647.000000     0.000607  1706.088974     0.000000 
  26.254271  1496.000000     0.000668  1575.337927     0.000000 
  26.264002  1326.000000     0.000754  1446.785934     0.000000 
  26.273733  1184.000000     0.000845  1331.868635     0.000000 
  26.283463  1138.000000     0.000879  1236.845544     0.000000 
  26.293194  1077.000000     0.000929  1163.577769     0.000000 
  26.302925   985.000000     0.001015  1110.882760     0.000000 
  26.312656  1020.000000     0.000980  1075.931913     0.000000 
  26.322386   970.000000     0.001031  1055.434777     0.000000 
  26.332117  1043.000000     0.000959  1046.480417     0.000000 
  26.341848  1049.000000     0.000953  1047.014294     0.000000 
  26.351579   999.000000     0.001001  1056.029987     0.000000 
  26.361309  1076.000000     0.000929  1073.596953     0.000000 
  26.371040  1100.000000     0.000909  1100.832039     0.000000 
  26.380771  1155.000000     0.000866  1139.874039     0.000000 
  26.390502  1211.000000     0.000826  1193.863257     0.000000 
  26.400233  1366.000000     0.000732  1266.863815     0.000000 
  26.409963  1454.000000     0.000688  1363.609164     0.000000 
  26.419694  1520.000000     0.000658  1488.926719     0.000000 
  26.429425  1660.000000     0.000602  1646.725750     0.000000 
  26.439156  1787.000000     0.000560  1838.517493     0.000000 
  26.448886  2112.000000     0.000473  2061.627604     0.000000 
  26.458617  2240.000000     0.000446  2307.463689     0.000000 
  26.468348  2470.000000     0.000405  2560.396877     0.000000 
  26.478079  2549.000000     0.000392  2797.900278     0.000000 
  26.487809  2757.000000     0.000363  2992.666532     0.000000 
  26.497540  2952.000000     0.000339  3117.349824     0.000000 
  26.507271  2892.000000     0.000346  3151.659593     0.000000 
  26.517002  2863.000000     0.000349  3089.400839     0.000000 
  26.526733  2835.000000     0.000353  2941.404432     0.000000 
  26.536463  2683.000000     0.000373  2731.878306     0.000000 
  26.546194  2584.000000     0.000387  2490.059166     0.000000 
  26.555925  2460.000000     0.000407  2242.065725     0.000000 
  26.565656  2223.000000     0.000450  2006.727053     0.000000 
  26.575386  2008.000000     0.000498  1795.469762     0.000000 
  26.585117  1833.000000     0.000546  1614.043955     0.000000 
  26.594848  1613.000000     0.000620  1464.245991     0.000000 
  26.604579  1545.000000     0.000647  1345.131920     0.000000 
  26.614309  1354.000000     0.000739  1253.973193     0.000000 
  26.624040  1321.000000     0.000757  1187.184521     0.000000 
  26.633771  1195.000000     0.000837  1141.166382     0.000000 
  26.643502  1145.000000     0.000873  1112.869128     0.000000 
  26.653233  1134.000000     0.000882  1099.994204     0.000000 
  26.662963  1196.000000     0.000836  1100.894082     0.000000 
  26.672694  1174.000000     0.000852  1114.303587     0.000000 
  26.682425  1166.000000     0.000858  1139.001878     0.000000 
  26.692156  1260.000000     0.000794  1173.427117     0.000000 
  26.701886  1316.000000     0.000760  1215.265178     0.000000 
  26.711617  1439.000000     0.000695  1261.108896     0.000000 
  26.721348  1507.000000     0.000664  1306.328960     0.000000 
  26.731079  1513.000000     0.000661  1345.316954     0.000000 
  26.740809  1570.000000     0.000637  1372.261042     0.000000 
  26.750540  1647.000000     0.000607  1382.476662     0.000000 
  26.760271  1655.000000     0.000604  1373.890913     0.000000 
  26.770002  1600.000000     0.000625  1347.865637     0.000000 
  26.779733  1403.000000     0.000713  1308.691006     0.000000 
  26.789463  1440.000000     0.000694  1261.999165     0.000000 
  26.799194  1308.000000     0.000765  1213.103150     0.000000 
  26.808925  1247.000000     0.000802  1166.072311     0.000000 
  26.818656  1164.000000     0.000859  1123.570687     0.000000 
  26.828386  1112.000000     0.000899  1087.036197     0.000000 
  26.838117  1099.000000     0.000910  1056.988729     0.000000 
  26.847848  1000.000000     0.001000  1033.319579     0.000000 
  26.857579  1037.000000     0.000964  1015.754622     0.000000 
  26.867309  1048.000000     0.000954  1004.115583     0.000000 
  26.877040  1030.000000     0.000971   998.432587     0.000000 
  26.886771  1022.000000     0.000978   998.993150     0.000000 
  26.896502  1136.000000     0.000880  1006.390415     0.000000 
  26.906233  1201.000000     0.000833  1021.582931     0.000000 
  26.915963  1152.000000     0.000868  1045.939477     0.000000 
  26.925694  1160.000000     0.000862  1081.228905     0.000000 
  26.935425  1189.000000     0.000841  1129.511599     0.000000 
  26.945156  1244.000000     0.000804  1192.893158     0.000000 
  26.954886  1295.000000     0.000772  1273.119373     0.000000 
  26.964617  1386.000000     0.000722  1371.035053     0.000000 
  26.974348  1417.000000     0.000706  1485.998997     0.000000 
  26.984079  1516.000000     0.000660  1615.418420     0.000000 
  26.993810  1640.000000     0.000610  1754.601509     0.000000 
  27.003540  1820.000000     0.000549  1897.117111     0.000000 
  27.013271  1923.000000     0.000520  2035.815994     0.000000 
  27.023002  2122.000000     0.000471  2164.521969     0.000000 
  27.032733  2115.000000     0.000473  2279.895104     0.000000 
  27.042463  2279.000000     0.000439  2382.271442     0.000000 
  27.052194  2470.000000     0.000405  2474.359008     0.000000 
  27.061925  2409.000000     0.000415  2558.015628     0.000000 
  27.071656  2642.000000     0.000379  2630.873763     0.000000 
  27.081386  2714.000000     0.000368  2684.844341     0.000000 
  27.091117  2741.000000     0.000365  2707.474266     0.000000 
  27.100848  2677.000000     0.000374  2685.839993     0.000000 
  27.110579  2536.000000     0.000394  2611.568996     0.000000 
  27.120310  2463.000000     0.000406  2484.756556     0.000000 
  27.130040  2270.000000     0.000441  2314.790295     0.000000 
  27.139771  2145.000000     0.000466  2117.799936     0.000000 
  27.149502  1957.000000     0.000511  1912.293787     0.000000 
  27.159233  1697.000000     0.000589  1715.018686     0.000000 
  27.168963  1524.000000     0.000656  1538.284997     0.000000 
  27.178694  1340.000000     0.000746  1389.042435     0.000000 
  27.188425  1261.000000     0.000793  1269.474239     0.000000 
  27.198156  1121.000000     0.000892  1178.407616     0.000000 
  27.207886  1104.000000     0.000906  1112.735682     0.000000 
  27.217617   990.000000     0.001010  1068.408490     0.000000 
  27.227348   995.000000     0.001005  1041.023648     0.000000 
  27.237079  1009.000000     0.000991  1026.192296     0.000000 
  27.246810   937.000000     0.001067  1019.746843     0.000000 
  27.256540   985.000000     0.001015  1017.782778     0.000000 
  27.266271   937.000000     0.001067  1016.654609     0.000000 
  27.276002   927.000000     0.001079  1013.142431     0.000000 
  27.285733   920.000000     0.001087  1004.926592     0.000000 
  27.295463   913.000000     0.001095   991.168813     0.000000 
  27.305194   876.000000     0.001142   972.714142     0.000000 
  27.314925   864.000000     0.001157   951.609501     0.000000 
  27.324656   819.000000     0.001221   930.193568     0.000000 
  27.334386   862.000000     0.001160   910.327144     0.000000 
  27.344117   780.000000     0.001282   893.109289     0.000000 
  27.353848   792.000000     0.001263   878.971227     0.000000 
  27.363579   815.000000     0.001227   867.886061     0.000000 
  27.373310   792.000000     0.001263   859.553209     0.000000 
  27.383040   785.000000     0.001274   853.529108     0.000000 
  27.392771   773.000000     0.001294   849.305453     0.000000 
  27.402502   709.000000     0.001410   846.337097     0.000000 
  27.412233   741.000000     0.001350   844.041588     0.000000 
  27.421963   774.000000     0.001292   841.816176     0.000000 
  27.431694   820.000000     0.001220   839.132531     0.000000 
  27.441425   851.000000     0.001175   835.700571     0.000000 
  27.451156   832.000000     0.001202   831.579687     0.000000 
  27.460886   816.000000     0.001225   827.115918     0.000000 
  27.470617   948.000000     0.001055   822.733943     0.000000 
  27.480348   931.000000     0.001074   818.739927     0.000000 
  27.490079   926.000000     0.001080   815.258050     0.000000 
  27.499810   850.000000     0.001176   812.280338     0.000000 
  27.509540   875.000000     0.001143   809.739766     0.000000 
  27.519271   879.000000     0.001138   807.557478     0.000000 
  27.529002   875.000000     0.001143   805.663923     0.000000 
  27.538733   922.000000     0.001085   804.004716     0.000000 
  27.548463   864.000000     0.001157   802.540733     0.000000 
  27.558194   876.000000     0.001142   801.245641     0.000000 
  27.567925   846.000000     0.001182   800.102806     0.000000 
  27.577656   807.000000     0.001239   799.102604     0.000000 
  27.587386   726.000000     0.001377   798.240392     0.000000 
  27.597117   763.000000     0.001311   797.513237     0.000000 
  27.606848   750.000000     0.001333   796.916949     0.000000 
  27.616579   738.000000     0.001355   796.447935     0.000000 
  27.626310   735.000000     0.001361   796.108255     0.000000 
  27.636040   721.000000     0.001387   795.912491     0.000000 
  27.645771   732.000000     0.001366   795.886316     0.000000 
  27.655502   759.000000     0.001318   796.056347     0.000000 
  27.665233   739.000000     0.001353   796.435692     0.000000 
  27.674963   755.000000     0.001325   797.012326     0.000000 
  27.684694   760.000000     0.001316   797.745931     0.000000 
  27.694425   752.000000     0.001330   798.574443     0.000000 
  27.704156   737.000000     0.001357   799.428139     0.000000 
  27.713886   775.000000     0.001290   800.252519     0.000000 
  27.723617   787.000000     0.001271   801.034861     0.000000 
  27.733348   762.000000     0.001312   801.824684     0.000000 
  27.743079   684.000000     0.001462   802.733337     0.000000 
  27.752810   723.000000     0.001383   803.905127     0.000000 
  27.762540   796.000000     0.001256   805.465389     0.000000 
  27.772271   795.000000     0.001258   807.457187     0.000000 
  27.782002   740.000000     0.001351   809.775709     0.000000 
  27.791733   760.000000     0.001316   812.114759     0.000000 
  27.801463   799.000000     0.001252   813.972864     0.000000 
  27.811194   793.000000     0.001261   814.795806     0.000000 
  27.820925   761.000000     0.001314   814.255571     0.000000 
  27.830656   747.000000     0.001339   812.484329     0.000000 
  27.840387   796.000000     0.001256   810.047575     0.000000 
  27.850117   780.000000     0.001282   807.662970     0.000000 
  27.859848   808.000000     0.001238   805.894595     0.000000 
  27.869579   808.000000     0.001238   805.039023     0.000000 
  27.879310   813.000000     0.001230   805.197285     0.000000 
  27.889040   796.000000     0.001256   806.396256     0.000000 
  27.898771   843.000000     0.001186   808.677965     0.000000 
  27.908502   865.000000     0.001156   812.152201     0.000000 
  27.918233   895.000000     0.001117   817.031121     0.000000 
  27.927963   956.000000     0.001046   823.661123     0.000000 
  27.937694   985.000000     0.001015   832.561444     0.000000 
  27.947425   993.000000     0.001007   844.475118     0.000000 
  27.957156  1038.000000     0.000963   860.436077     0.000000 
  27.966887  1080.000000     0.000926   881.860229     0.000000 
  27.976617  1114.000000     0.000898   910.646560     0.000000 
  27.986348  1146.000000     0.000873   949.229732     0.000000 
  27.996079  1238.000000     0.000808  1000.586055     0.000000 
  28.005810  1336.000000     0.000749  1068.099494     0.000000 
  28.015540  1367.000000     0.000732  1155.245691     0.000000 
  28.025271  1408.000000     0.000710  1264.981434     0.000000 
  28.035002  1462.000000     0.000684  1398.820541     0.000000 
  28.044733  1601.000000     0.000625  1555.689037     0.000000 
  28.054463  1694.000000     0.000590  1730.743688     0.000000 
  28.064194  1837.000000     0.000544  1914.459950     0.000000 
  28.073925  1847.000000     0.000541  2092.367606     0.000000 
  28.083656  1985.000000     0.000504  2245.893584     0.000000 
  28.093387  2042.000000     0.000490  2354.813726     0.000000 
  28.103117  2093.000000     0.000478  2401.527634     0.000000 
  28.112848  2091.000000     0.000478  2376.285245     0.000000 
  28.122579  2045.000000     0.000489  2281.029100     0.000000 
  28.132310  1991.000000     0.000502  2129.432222     0.000000 
  28.142040  1929.000000     0.000518  1942.845655     0.000000 
  28.151771  1685.000000     0.000593  1744.393441     0.000000 
  28.161502  1604.000000     0.000623  1554.026082     0.000000 
  28.171233  1461.000000     0.000684  1385.877729     0.000000 
  28.180963  1395.000000     0.000717  1247.702947     0.000000 
  28.190694  1191.000000     0.000840  1141.700118     0.000000 
  28.200425  1201.000000     0.000833  1066.143860     0.000000 
  28.210156  1117.000000     0.000895  1017.215424     0.000000 
  28.219887  1072.000000     0.000933   990.405243     0.000000 
  28.229617  1038.000000     0.000963   981.455918     0.000000 
  28.239348  1147.000000     0.000872   986.720557     0.000000 
  28.249079  1063.000000     0.000941  1003.227695     0.000000 
  28.258810  1102.000000     0.000907  1028.458526     0.000000 
  28.268540  1168.000000     0.000856  1060.055901     0.000000 
  28.278271  1204.000000     0.000831  1095.643078     0.000000 
  28.288002  1217.000000     0.000822  1132.842629     0.000000 
  28.297733  1243.000000     0.000805  1169.554579     0.000000 
  28.307463  1278.000000     0.000782  1204.512753     0.000000 
  28.317194  1355.000000     0.000738  1237.987569     0.000000 
  28.326925  1361.000000     0.000735  1272.233927     0.000000 
  28.336656  1419.000000     0.000705  1311.239838     0.000000 
  28.346387  1457.000000     0.000686  1359.641901     0.000000 
  28.356117  1468.000000     0.000681  1421.152106     0.000000 
  28.365848  1525.000000     0.000656  1497.084728     0.000000 
  28.375579  1646.000000     0.000608  1585.439020     0.000000 
  28.385310  1652.000000     0.000605  1680.738470     0.000000 
  28.395040  1662.000000     0.000602  1774.700496     0.000000 
  28.404771  1753.000000     0.000570  1857.852439     0.000000 
  28.414502  1865.000000     0.000536  1922.149056     0.000000 
  28.424233  1883.000000     0.000531  1964.133323     0.000000 
  28.433963  1997.000000     0.000501  1987.388647     0.000000 
  28.443694  2077.000000     0.000481  2002.742538     0.000000 
  28.453425  2117.000000     0.000472  2025.668270     0.000000 
  28.463156  2173.000000     0.000460  2071.905278     0.000000 
  28.472887  2203.000000     0.000454  2153.093323     0.000000 
  28.482617  2273.000000     0.000440  2273.677711     0.000000 
  28.492348  2338.000000     0.000428  2429.382625     0.000000 
  28.502079  2395.000000     0.000418  2607.072925     0.000000 
  28.511810  2471.000000     0.000405  2786.030850     0.000000 
  28.521540  2589.000000     0.000386  2940.936235     0.000000 
  28.531271  2625.000000     0.000381  3046.841619     0.000000 
  28.541002  2674.000000     0.000374  3085.610545     0.000000 
  28.550733  2797.000000     0.000358  3051.743715     0.000000 
  28.560463  2807.000000     0.000356  2954.616454     0.000000 
  28.570194  2941.000000     0.000340  2815.621812     0.000000 
  28.579925  2716.000000     0.000368  2661.866024     0.000000 
  28.589656  2824.000000     0.000354  2519.991465     0.000000 
  28.599387  2671.000000     0.000374  2412.589421     0.000000 
  28.609117  2646.000000     0.000378  2356.946730     0.000000 
  28.618848  2664.000000     0.000375  2364.432261     0.000000 
  28.628579  2703.000000     0.000370  2439.460882     0.000000 
  28.638310  2863.000000     0.000349  2578.168465     0.000000 
  28.648040  3021.000000     0.000331  2767.449957     0.000000 
  28.657771  3241.000000     0.000309  2984.870340     0.000000 
  28.667502  3307.000000     0.000302  3199.812715     0.000000 
  28.677233  3599.000000     0.000278  3376.415925     0.000000 
  28.686963  3675.000000     0.000272  3479.019366     0.000000 
  28.696694  3722.000000     0.000269  3480.117131     0.000000 
  28.706425  3487.000000     0.000287  3368.660179     0.000000 
  28.716156  3341.000000     0.000299  3154.434012     0.000000 
  28.725887  3107.000000     0.000322  2865.236061     0.000000 
  28.735617  2717.000000     0.000368  2537.910448     0.000000 
  28.745348  2328.000000     0.000430  2208.078292     0.000000 
  28.755079  1978.000000     0.000506  1903.166642     0.000000 
  28.764810  1705.000000     0.000587  1640.002983     0.000000 
  28.774540  1454.000000     0.000688  1425.582089     0.000000 
  28.784271  1300.000000     0.000769  1259.275451     0.000000 
  28.794002  1143.000000     0.000875  1135.441544     0.000000 
  28.803733  1056.000000     0.000947  1045.893669     0.000000 
  28.813463   996.000000     0.001004   981.907368     0.000000 
  28.823194   941.000000     0.001063   935.621590     0.000000 
  28.832925   926.000000     0.001080   900.820263     0.000000 
  28.842656   884.000000     0.001131   873.170543     0.000000 
  28.852387   841.000000     0.001189   850.035602     0.000000 
  28.862117   789.000000     0.001267   830.033579     0.000000 
  28.871848   790.000000     0.001266   812.541130     0.000000 
  28.881579   811.000000     0.001233   797.294997     0.000000 
  28.891310   750.000000     0.001333   784.148085     0.000000 
  28.901040   727.000000     0.001376   772.959051     0.000000 
  28.910771   779.000000     0.001284   763.562615     0.000000 
  28.920502   712.000000     0.001404   755.775111     0.000000 
  28.930233   735.000000     0.001361   749.417666     0.000000 
  28.939964   722.000000     0.001385   744.321699     0.000000 
  28.949694   677.000000     0.001477   740.324120     0.000000 
  28.959425   736.000000     0.001359   737.230261     0.000000 
  28.969156   701.000000     0.001427   734.766458     0.000000 
  28.978887   685.000000     0.001460   732.553220     0.000000 
  28.988617   669.000000     0.001495   730.152988     0.000000 
  28.998348   729.000000     0.001372   727.225017     0.000000 
  29.008079   758.000000     0.001319   723.714376     0.000000 
  29.017810   720.000000     0.001389   719.923398     0.000000 
  29.027540   695.000000     0.001439   716.386960     0.000000 
  29.037271   709.000000     0.001410   713.640883     0.000000 
  29.047002   655.000000     0.001527   712.047853     0.000000 
  29.056733   674.000000     0.001484   711.758554     0.000000 
  29.066464   728.000000     0.001374   712.747589     0.000000 
  29.076194   696.000000     0.001437   714.847231     0.000000 
  29.085925   705.000000     0.001418   717.759325     0.000000 
  29.095656   703.000000     0.001422   721.053581     0.000000 
  29.105387   694.000000     0.001441   724.181834     0.000000 
  29.115117   691.000000     0.001447   726.517994     0.000000 
  29.124848   704.000000     0.001420   727.448373     0.000000 
  29.134579   742.000000     0.001348   726.511157     0.000000 
  29.144310   742.000000     0.001348   723.544865     0.000000 
  29.154040   702.000000     0.001425   718.768108     0.000000 
  29.163771   755.000000     0.001325   712.731065     0.000000 
  29.173502   715.000000     0.001399   706.156886     0.000000 
  29.183233   677.000000     0.001477   699.759121     0.000000 
  29.192964   662.000000     0.001511   694.117845     0.000000 
  29.202694   698.000000     0.001433   689.640547     0.000000 
  29.212425   692.000000     0.001445   686.584584     0.000000 
  29.222156   685.000000     0.001460   685.104532     0.000000 
  29.231887   690.000000     0.001449   685.307508     0.000000 
  29.241617   735.000000     0.001361   687.300953     0.000000 
  29.251348   709.000000     0.001410   691.230064     0.000000 
  29.261079   692.000000     0.001445   697.294456     0.000000 
  29.270810   737.000000     0.001357   705.737440     0.000000 
  29.280540   713.000000     0.001403   716.804638     0.000000 
  29.290271   740.000000     0.001351   730.670424     0.000000 
  29.300002   730.000000     0.001370   747.333130     0.000000 
  29.309733   764.000000     0.001309   766.483848     0.000000 
  29.319464   770.000000     0.001299   787.359104     0.000000 
  29.329194   795.000000     0.001258   808.597514     0.000000 
  29.338925   901.000000     0.001110   828.150300     0.000000 
  29.348656   830.000000     0.001205   843.367405     0.000000 
  29.358387   859.000000     0.001164   851.451859     0.000000 
  29.368117   867.000000     0.001153   850.354849     0.000000 
  29.377848   863.000000     0.001159   839.757189     0.000000 
  29.387579   842.000000     0.001188   821.444723     0.000000 
  29.397310   748.000000     0.001337   798.698826     0.000000 
  29.407040   781.000000     0.001280   775.090095     0.000000 
  29.416771   785.000000     0.001274   753.471387     0.000000 
  29.426502   746.000000     0.001340   735.627627     0.000000 
  29.436233   749.000000     0.001335   722.427045     0.000000 
  29.445964   747.000000     0.001339   714.104745     0.000000 
  29.455694   728.000000     0.001374   710.477175     0.000000 
  29.465425   727.000000     0.001376   711.064714     0.000000 
  29.475156   789.000000     0.001267   715.171298     0.000000 
  29.484887   794.000000     0.001259   721.976852     0.000000 
  29.494617   822.000000     0.001217   730.651280     0.000000 
  29.504348   758.000000     0.001319   740.424804     0.000000 
  29.514079   800.000000     0.001250   750.543142     0.000000 
  29.523810   756.000000     0.001323   760.146627     0.000000 
  29.533540   805.000000     0.001242   768.245125     0.000000 
  29.543271   799.000000     0.001252   773.877772     0.000000 
  29.553002   831.000000     0.001203   776.422367     0.000000 
  29.562733   815.000000     0.001227   775.821611     0.000000 
  29.572464   779.000000     0.001284   772.563271     0.000000 
  29.582194   760.000000     0.001316   767.401074     0.000000 
  29.591925   732.000000     0.001366   760.980553     0.000000 
  29.601656   754.000000     0.001326   753.584813     0.000000 
  29.611387   730.000000     0.001370   745.117637     0.000000 
  29.621117   718.000000     0.001393   735.301317     0.000000 
  29.630848   726.000000     0.001377   723.969284     0.000000 
  29.640579   678.000000     0.001475   711.291708     0.000000 
  29.650310   693.000000     0.001443   697.811265     0.000000 
  29.660040   668.000000     0.001497   684.294478     0.000000 
  29.669771   645.000000     0.001550   671.507689     0.000000 
  29.679502   612.000000     0.001634   660.050046     0.000000 
  29.689233   608.000000     0.001645   650.290648     0.000000 
  29.698964   634.000000     0.001577   642.381703     0.000000 
  29.708694   593.000000     0.001686   636.307312     0.000000 
  29.718425   624.000000     0.001603   631.938836     0.000000 
  29.728156   627.000000     0.001595   629.086548     0.000000 
  29.737887   584.000000     0.001712   627.539712     0.000000 
  29.747617   588.000000     0.001701   627.087830     0.000000 
  29.757348   623.000000     0.001605   627.523200     0.000000 
  29.767079   579.000000     0.001727   628.630741     0.000000 
  29.776810   596.000000     0.001678   630.170525     0.000000 
  29.786541   580.000000     0.001724   631.863808     0.000000 
  29.796271   636.000000     0.001572   633.396860     0.000000 
  29.806002   600.000000     0.001667   634.449672     0.000000 
  29.815733   592.000000     0.001689   634.728840     0.000000 
  29.825464   613.000000     0.001631   634.037477     0.000000 
  29.835194   594.000000     0.001684   632.329606     0.000000 
  29.844925   611.000000     0.001637   629.745742     0.000000 
  29.854656   656.000000     0.001524   626.571813     0.000000 
  29.864387   594.000000     0.001684   623.147500     0.000000 
  29.874117   618.000000     0.001618   619.775571     0.000000 
  29.883848   585.000000     0.001709   616.674868     0.000000 
  29.893579   636.000000     0.001572   613.983850     0.000000 
  29.903310   600.000000     0.001667   611.792397     0.000000 
  29.913041   597.000000     0.001675   610.166796     0.000000 
  29.922771   601.000000     0.001664   609.151094     0.000000 
  29.932502   571.000000     0.001751   608.754654     0.000000 
  29.942233   630.000000     0.001587   608.939671     0.000000 
  29.951964   609.000000     0.001642   609.609623     0.000000 
  29.961694   584.000000     0.001712   610.587692     0.000000 
  29.971425   625.000000     0.001600   611.587661     0.000000 
  29.981156   624.000000     0.001603   612.219168     0.000000 
  29.990887   648.000000     0.001543   612.076663     0.000000 
  30.000617   587.000000     0.001704   610.917380     0.000000 
  30.010348   573.000000     0.001745   608.809761     0.000000 
  30.020079   553.000000     0.001808   606.115394     0.000000 
  30.029810   553.000000     0.001808   603.305622     0.000000 
  30.039541   581.000000     0.001721   600.754578     0.000000 
  30.049271   608.000000     0.001645   598.652369     0.000000 
  30.059002   586.000000     0.001706   597.043516     0.000000 
  30.068733   553.000000     0.001808   595.903541     0.000000 
  30.078464   589.000000     0.001698   595.191020     0.000000 
  30.088194   587.000000     0.001704   594.870817     0.000000 
  30.097925   620.000000     0.001613   594.920959     0.000000 
  30.107656   541.000000     0.001848   595.333130     0.000000 
  30.117387   538.000000     0.001859   596.110493     0.000000 
  30.127117   587.000000     0.001704   597.260036     0.000000 
  30.136848   566.000000     0.001767   598.786418     0.000000 
  30.146579   585.000000     0.001709   600.678197     0.000000 
  30.156310   570.000000     0.001754   602.888779     0.000000 
  30.166041   599.000000     0.001669   605.296470     0.000000 
  30.175771   601.000000     0.001664   607.656073     0.000000 
  30.185502   587.000000     0.001704   609.567572     0.000000 
  30.195233   586.000000     0.001706   610.532345     0.000000 
  30.204964   653.000000     0.001531   610.138839     0.000000 
  30.214694   631.000000     0.001585   608.301868     0.000000 
  30.224425   634.000000     0.001577   605.366044     0.000000 
  30.234156   610.000000     0.001639   601.965680     0.000000 
  30.243887   608.000000     0.001645   598.742577     0.000000 
  30.253617   607.000000     0.001647   596.134713     0.000000 
  30.263348   582.000000     0.001718   594.347089     0.000000 
  30.273079   573.000000     0.001745   593.442865     0.000000 
  30.282810   569.000000     0.001757   593.445659     0.000000 
  30.292541   627.000000     0.001595   594.403175     0.000000 
  30.302271   566.000000     0.001767   596.414109     0.000000 
  30.312002   596.000000     0.001678   599.632488     0.000000 
  30.321733   594.000000     0.001684   604.255701     0.000000 
  30.331464   605.000000     0.001653   610.498383     0.000000 
  30.341194   595.000000     0.001681   618.554830     0.000000 
  30.350925   616.000000     0.001623   628.551201     0.000000 
  30.360656   665.000000     0.001504   640.484061     0.000000 
  30.370387   617.000000     0.001621   654.173314     0.000000 
  30.380117   620.000000     0.001613   669.231263     0.000000 
  30.389848   675.000000     0.001481   685.080653     0.000000 
  30.399579   638.000000     0.001567   701.025075     0.000000 
  30.409310   658.000000     0.001520   716.398571     0.000000 
  30.419041   722.000000     0.001385   730.804250     0.000000 
  30.428771   727.000000     0.001376   744.386764     0.000000 
  30.438502   756.000000     0.001323   758.000870     0.000000 
  30.448233   737.000000     0.001357   773.118131     0.000000 
  30.457964   819.000000     0.001221   791.459163     0.000000 
  30.467694   792.000000     0.001263   814.449587     0.000000 
  30.477425   813.000000     0.001230   842.715335     0.000000 
  30.487156   821.000000     0.001218   875.728747     0.000000 
  30.496887   922.000000     0.001085   911.662314     0.000000 
  30.506617   814.000000     0.001229   947.472994     0.000000 
  30.516348   958.000000     0.001044   979.248819     0.000000 
  30.526079   996.000000     0.001004  1002.854719     0.000000 
  30.535810   993.000000     0.001007  1014.762684     0.000000 
  30.545541  1020.000000     0.000980  1012.796206     0.000000 
  30.555271  1047.000000     0.000955   996.521648     0.000000 
  30.565002   994.000000     0.001006   967.239705     0.000000 
  30.574733   867.000000     0.001153   927.701694     0.000000 
  30.584464   875.000000     0.001143   881.648408     0.000000 
  30.594194   827.000000     0.001209   833.193083     0.000000 
  30.603925   794.000000     0.001259   786.136476     0.000000 
  30.613656   686.000000     0.001458   743.424077     0.000000 
  30.623387   728.000000     0.001374   706.912513     0.000000 
  30.633117   647.000000     0.001546   677.433884     0.000000 
  30.642848   632.000000     0.001582   655.024987     0.000000 
  30.652579   631.000000     0.001585   639.193439     0.000000 
  30.662310   703.000000     0.001422   629.152824     0.000000 
  30.672041   691.000000     0.001447   623.998907     0.000000 
  30.681771   591.000000     0.001692   622.821772     0.000000 
  30.691502   677.000000     0.001477   624.761402     0.000000 
  30.701233   686.000000     0.001458   629.024225     0.000000 
  30.710964   639.000000     0.001565   634.883435     0.000000 
  30.720694   647.000000     0.001546   641.687458     0.000000 
  30.730425   705.000000     0.001418   648.895489     0.000000 
  30.740156   718.000000     0.001393   656.150630     0.000000 
  30.749887   674.000000     0.001484   663.365972     0.000000 
  30.759617   706.000000     0.001416   670.762689     0.000000 
  30.769348   710.000000     0.001408   678.792376     0.000000 
  30.779079   692.000000     0.001445   687.934511     0.000000 
  30.788810   712.000000     0.001404   698.439263     0.000000 
  30.798541   718.000000     0.001393   710.118781     0.000000 
  30.808271   728.000000     0.001374   722.258102     0.000000 
  30.818002   706.000000     0.001416   733.669225     0.000000 
  30.827733   779.000000     0.001284   742.892897     0.000000 
  30.837464   750.000000     0.001333   748.536404     0.000000 
  30.847194   726.000000     0.001377   749.665222     0.000000 
  30.856925   721.000000     0.001387   746.063085     0.000000 
  30.866656   729.000000     0.001372   738.172554     0.000000 
  30.876387   743.000000     0.001346   726.723677     0.000000 
  30.886118   723.000000     0.001383   712.340398     0.000000 
  30.895848   707.000000     0.001414   695.492428     0.000000 
  30.905579   703.000000     0.001422   676.837539     0.000000 
  30.915310   677.000000     0.001477   657.542109     0.000000 
  30.925041   676.000000     0.001479   639.153524     0.000000 
  30.934771   635.000000     0.001575   623.077211     0.000000 
  30.944502   610.000000     0.001639   610.105891     0.000000 
  30.954233   580.000000     0.001724   600.341616     0.000000 
  30.963964   549.000000     0.001821   593.434014     0.000000 
  30.973694   574.000000     0.001742   588.861432     0.000000 
  30.983425   540.000000     0.001852   586.102169     0.000000 
  30.993156   561.000000     0.001783   584.692477     0.000000 
  31.002887   612.000000     0.001634   584.222776     0.000000 
  31.012618   561.000000     0.001783   584.327527     0.000000 
  31.022348   568.000000     0.001761   584.717559     0.000000 
  31.032079   545.000000     0.001835   585.263315     0.000000 
  31.041810   609.000000     0.001642   586.070774     0.000000 
  31.051541   607.000000     0.001647   587.476749     0.000000 
  31.061271   581.000000     0.001721   589.961279     0.000000 
  31.071002   582.000000     0.001718   594.050638     0.000000 
  31.080733   645.000000     0.001550   600.282220     0.000000 
  31.090464   615.000000     0.001626   609.225270     0.000000 
  31.100194   595.000000     0.001681   621.505262     0.000000 
  31.109925   679.000000     0.001473   637.786025     0.000000 
  31.119656   705.000000     0.001418   658.694009     0.000000 
  31.129387   684.000000     0.001462   684.697116     0.000000 
  31.139118   772.000000     0.001295   715.938175     0.000000 
  31.148848   766.000000     0.001305   752.055243     0.000000 
  31.158579   841.000000     0.001189   792.011874     0.000000 
  31.168310   884.000000     0.001131   833.987796     0.000000 
  31.178041   936.000000     0.001068   875.381479     0.000000 
  31.187771   964.000000     0.001037   912.988037     0.000000 
  31.197502  1062.000000     0.000942   943.437674     0.000000 
  31.207233  1067.000000     0.000937   963.942660     0.000000 
  31.216964  1058.000000     0.000945   973.231341     0.000000 
  31.226694  1020.000000     0.000980   972.308175     0.000000 
  31.236425  1071.000000     0.000934   964.628794     0.000000 
  31.246156   993.000000     0.001007   955.578429     0.000000 
  31.255887   905.000000     0.001105   951.562724     0.000000 
  31.265618   946.000000     0.001057   959.165033     0.000000 
  31.275348   979.000000     0.001021   984.591974     0.000000 
  31.285079   939.000000     0.001065  1033.311211     0.000000 
  31.294810  1130.000000     0.000885  1109.671276     0.000000 
  31.304541  1151.000000     0.000869  1216.372375     0.000000 
  31.314271  1324.000000     0.000755  1353.775956     0.000000 
  31.324002  1465.000000     0.000683  1519.127717     0.000000 
  31.333733  1723.000000     0.000580  1705.831178     0.000000 
  31.343464  1947.000000     0.000514  1902.962100     0.000000 
  31.353194  2140.000000     0.000467  2095.267987     0.000000 
  31.362925  2457.000000     0.000407  2263.987760     0.000000 
  31.372656  2442.000000     0.000410  2388.934342     0.000000 
  31.382387  2645.000000     0.000378  2452.132507     0.000000 
  31.392118  2681.000000     0.000373  2442.495547     0.000000 
  31.401848  2471.000000     0.000405  2359.742501     0.000000 
  31.411579  2337.000000     0.000428  2215.295812     0.000000 
  31.421310  2100.000000     0.000476  2029.293714     0.000000 
  31.431041  1794.000000     0.000557  1825.208561     0.000000 
  31.440771  1566.000000     0.000639  1624.761038     0.000000 
  31.450502  1287.000000     0.000777  1444.948753     0.000000 
  31.460233  1193.000000     0.000838  1297.263124     0.000000 
  31.469964  1106.000000     0.000904  1188.187358     0.000000 
  31.479694  1085.000000     0.000922  1120.185976     0.000000 
  31.489425  1088.000000     0.000919  1092.708773     0.000000 
  31.499156  1125.000000     0.000889  1103.034224     0.000000 
  31.508887  1182.000000     0.000846  1146.814910     0.000000 
  31.518618  1241.000000     0.000806  1218.314193     0.000000 
  31.528348  1305.000000     0.000766  1310.384507     0.000000 
  31.538079  1424.000000     0.000702  1414.296319     0.000000 
  31.547810  1492.000000     0.000670  1519.611575     0.000000 
  31.557541  1676.000000     0.000597  1614.401166     0.000000 
  31.567271  1734.000000     0.000577  1686.175713     0.000000 
  31.577002  1691.000000     0.000591  1723.779913     0.000000 
  31.586733  1786.000000     0.000560  1720.004091     0.000000 
  31.596464  1734.000000     0.000577  1673.906492     0.000000 
  31.606194  1541.000000     0.000649  1591.494797     0.000000 
  31.615925  1541.000000     0.000649  1484.126021     0.000000 
  31.625656  1376.000000     0.000727  1365.354706     0.000000 
  31.635387  1258.000000     0.000795  1247.787362     0.000000 
  31.645118  1157.000000     0.000864  1141.105376     0.000000 
  31.654848  1034.000000     0.000967  1051.397711     0.000000 
  31.664579  1040.000000     0.000962   981.313656     0.000000 
  31.674310   970.000000     0.001031   930.574619     0.000000 
  31.684041   960.000000     0.001042   896.650747     0.000000 
  31.693771   909.000000     0.001100   875.541895     0.000000 
  31.703502   912.000000     0.001096   862.613641     0.000000 
  31.713233   911.000000     0.001098   853.420548     0.000000 
  31.722964   901.000000     0.001110   844.444629     0.000000 
  31.732695   902.000000     0.001109   833.630246     0.000000 
  31.742425   889.000000     0.001125   820.543130     0.000000 
  31.752156   918.000000     0.001089   806.057159     0.000000 
  31.761887   843.000000     0.001186   791.687084     0.000000 
  31.771618   826.000000     0.001211   778.866666     0.000000 
  31.781348   784.000000     0.001276   768.441269     0.000000 
  31.791079   757.000000     0.001321   760.457667     0.000000 
  31.800810   785.000000     0.001274   754.229847     0.000000 
  31.810541   731.000000     0.001368   748.593108     0.000000 
  31.820271   753.000000     0.001328   742.308363     0.000000 
  31.830002   757.000000     0.001321   734.480196     0.000000 
  31.839733   747.000000     0.001339   724.823599     0.000000 
  31.849464   690.000000     0.001449   713.645971     0.000000 
  31.859195   730.000000     0.001370   701.570881     0.000000 
  31.868925   660.000000     0.001515   689.185782     0.000000 
  31.878656   682.000000     0.001466   676.813959     0.000000 
  31.888387   664.000000     0.001506   664.498174     0.000000 
  31.898118   679.000000     0.001473   652.139403     0.000000 
  31.907848   658.000000     0.001520   639.686906     0.000000 
  31.917579   678.000000     0.001475   627.288227     0.000000 
  31.927310   642.000000     0.001558   615.308237     0.000000 
  31.937041   608.000000     0.001645   604.249605     0.000000 
  31.946771   628.000000     0.001592   594.610047     0.000000 
  31.956502   596.000000     0.001678   586.771993     0.000000 
  31.966233   583.000000     0.001715   580.948974     0.000000 
  31.975964   603.000000     0.001658   577.160486     0.000000 
  31.985695   559.000000     0.001789   575.212729     0.000000 
  31.995425   513.000000     0.001949   574.677804     0.000000 
  32.005156   557.000000     0.001795   574.909194     0.000000 
  32.014887   536.000000     0.001866   575.157961     0.000000 
  32.024618   541.000000     0.001848   574.801752     0.000000 
  32.034348   542.000000     0.001845   573.577583     0.000000 
  32.044079   573.000000     0.001745   571.627627     0.000000 
  32.053810   547.000000     0.001828   569.288369     0.000000 
  32.063541   547.000000     0.001828   566.898754     0.000000 
  32.073271   572.000000     0.001748   564.744464     0.000000 
  32.083002   510.000000     0.001961   563.208122     0.000000 
  32.092733   540.000000     0.001852   562.833024     0.000000 
  32.102464   545.000000     0.001835   564.258414     0.000000 
  32.112195   557.000000     0.001795   568.094030     0.000000 
  32.121925   541.000000     0.001848   574.840804     0.000000 
  32.131656   575.000000     0.001739   584.870968     0.000000 
  32.141387   626.000000     0.001597   598.408504     0.000000 
  32.151118   624.000000     0.001603   615.470578     0.000000 
  32.160848   650.000000     0.001538   635.773953     0.000000 
  32.170579   709.000000     0.001410   658.633313     0.000000 
  32.180310   777.000000     0.001287   682.882249     0.000000 
  32.190041   741.000000     0.001350   706.847865     0.000000 
  32.199771   807.000000     0.001239   728.416777     0.000000 
  32.209502   831.000000     0.001203   745.235965     0.000000 
  32.219233   858.000000     0.001166   755.087080     0.000000 
  32.228964   833.000000     0.001200   756.401092     0.000000 
  32.238695   797.000000     0.001255   748.751258     0.000000 
  32.248425   788.000000     0.001269   733.072601     0.000000 
  32.258156   778.000000     0.001285   711.449602     0.000000 
  32.267887   722.000000     0.001385   686.562597     0.000000 
  32.277618   692.000000     0.001445   661.073188     0.000000 
  32.287348   653.000000     0.001531   637.200093     0.000000 
  32.297079   639.000000     0.001565   616.555887     0.000000 
  32.306810   600.000000     0.001667   600.170815     0.000000 
  32.316541   574.000000     0.001742   588.605188     0.000000 
  32.326271   617.000000     0.001621   582.086880     0.000000 
  32.336002   551.000000     0.001815   580.639397     0.000000 
  32.345733   535.000000     0.001869   584.176299     0.000000 
  32.355464   577.000000     0.001733   592.543522     0.000000 
  32.365195   547.000000     0.001828   605.502021     0.000000 
  32.374925   590.000000     0.001695   622.658033     0.000000 
  32.384656   591.000000     0.001692   643.361628     0.000000 
  32.394387   593.000000     0.001686   666.602080     0.000000 
  32.404118   615.000000     0.001626   690.931683     0.000000 
  32.413848   578.000000     0.001730   714.452162     0.000000 
  32.423579   642.000000     0.001558   734.904385     0.000000 
  32.433310   632.000000     0.001582   749.907584     0.000000 
  32.443041   669.000000     0.001495   757.370442     0.000000 
  32.452771   571.000000     0.001751   756.006403     0.000000 
  32.462502   662.000000     0.001511   745.756874     0.000000 
  32.472233   601.000000     0.001664   727.886202     0.000000 
  32.481964   625.000000     0.001600   704.659228     0.000000 
  32.491695   624.000000     0.001603   678.753483     0.000000 
  32.501425   619.000000     0.001616   652.684426     0.000000 
  32.511156   649.000000     0.001541   628.443158     0.000000 
  32.520887   634.000000     0.001577   607.370678     0.000000 
  32.530618   609.000000     0.001642   590.187379     0.000000 
  32.540348   623.000000     0.001605   577.092673     0.000000 
  32.550079   575.000000     0.001739   567.885076     0.000000 
  32.559810   565.000000     0.001770   562.080939     0.000000 
  32.569541   570.000000     0.001754   559.021953     0.000000 
  32.579271   581.000000     0.001721   557.969476     0.000000 
  32.589002   594.000000     0.001684   558.186417     0.000000 
  32.598733   601.000000     0.001664   559.003527     0.000000 
  32.608464   539.000000     0.001855   559.866458     0.000000 
  32.618195   588.000000     0.001701   560.369918     0.000000 
  32.627925   573.000000     0.001745   560.292282     0.000000 
  32.637656   588.000000     0.001701   559.631394     0.000000 
  32.647387   606.000000     0.001650   558.620111     0.000000 
  32.657118   605.000000     0.001653   557.699063     0.000000 
  32.666848   591.000000     0.001692   557.451026     0.000000 
  32.676579   623.000000     0.001605   558.526001     0.000000 
  32.686310   631.000000     0.001585   561.582754     0.000000 
  32.696041   574.000000     0.001742   567.250017     0.000000 
  32.705771   637.000000     0.001570   576.093972     0.000000 
  32.715502   652.000000     0.001534   588.577203     0.000000 
  32.725233   602.000000     0.001661   604.997829     0.000000 
  32.734964   684.000000     0.001462   625.402156     0.000000 
  32.744695   679.000000     0.001473   649.479260     0.000000 
  32.754425   685.000000     0.001460   676.452325     0.000000 
  32.764156   720.000000     0.001389   705.000645     0.000000 
  32.773887   779.000000     0.001284   733.241175     0.000000 
  32.783618   762.000000     0.001312   758.808318     0.000000 
  32.793348   840.000000     0.001190   779.074217     0.000000 
  32.803079   822.000000     0.001217   791.543570     0.000000 
  32.812810   828.000000     0.001208   794.390667     0.000000 
  32.822541   853.000000     0.001172   786.978271     0.000000 
  32.832272   754.000000     0.001326   770.111618     0.000000 
  32.842002   752.000000     0.001330   745.865127     0.000000 
  32.851733   739.000000     0.001353   717.045453     0.000000 
  32.861464   655.000000     0.001527   686.536661     0.000000 
  32.871195   719.000000     0.001391   656.776991     0.000000 
  32.880925   655.000000     0.001527   629.486297     0.000000 
  32.890656   587.000000     0.001704   605.632124     0.000000 
  32.900387   618.000000     0.001618   585.554363     0.000000 
  32.910118   598.000000     0.001672   569.156676     0.000000 
  32.919848   573.000000     0.001745   556.088665     0.000000 
  32.929579   527.000000     0.001898   545.884809     0.000000 
  32.939310   537.000000     0.001862   538.052980     0.000000 
  32.949041   534.000000     0.001873   532.123496     0.000000 
  32.958772   539.000000     0.001855   527.673888     0.000000 
  32.968502   530.000000     0.001887   524.341653     0.000000 
  32.978233   501.000000     0.001996   521.830255     0.000000 
  32.987964   498.000000     0.002008   519.909635     0.000000 
  32.997695   490.000000     0.002041   518.409594     0.000000 
  33.007425   498.000000     0.002008   517.209563     0.000000 
  33.017156   471.000000     0.002123   516.227238     0.000000 
  33.026887   462.000000     0.002165   515.408474     0.000000 
  33.036618   490.000000     0.002041   514.719596     0.000000 
  33.046348   506.000000     0.001976   514.141566     0.000000 
  33.056079   499.000000     0.002004   513.665336     0.000000 
  33.065810   502.000000     0.001992   513.288206     0.000000 
  33.075541   481.000000     0.002079   513.011226     0.000000 
  33.085272   493.000000     0.002028   512.837728     0.000000 
  33.095002   470.000000     0.002128   512.772775     0.000000 
  33.104733   483.000000     0.002070   512.823162     0.000000 
  33.114464   451.000000     0.002217   512.997542     0.000000 
  33.124195   469.000000     0.002132   513.306335     0.000000 
  33.133925   487.000000     0.002053   513.761010     0.000000 
  33.143656   468.000000     0.002137   514.372306     0.000000 
  33.153387   481.000000     0.002079   515.146844     0.000000 
  33.163118   520.000000     0.001923   516.081316     0.000000 
  33.172848   514.000000     0.001946   517.154240     0.000000 
  33.182579   502.000000     0.001992   518.316588     0.000000 
  33.192310   503.000000     0.001988   519.484061     0.000000 
  33.202041   446.000000     0.002242   520.538268     0.000000 
  33.211772   518.000000     0.001931   521.347751     0.000000 
  33.221502   451.000000     0.002217   521.815091     0.000000 
  33.231233   447.000000     0.002237   521.932129     0.000000 
  33.240964   508.000000     0.001969   521.804114     0.000000 
  33.250695   485.000000     0.002062   521.618355     0.000000 
  33.260425   490.000000     0.002041   521.576963     0.000000 
  33.270156   500.000000     0.002000   521.840293     0.000000 
  33.279887   499.000000     0.002004   522.510502     0.000000 
  33.289618   493.000000     0.002028   523.648482     0.000000 
  33.299348   515.000000     0.001942   525.303609     0.000000 
  33.309079   543.000000     0.001842   527.546428     0.000000 
  33.318810   539.000000     0.001855   530.503696     0.000000 
  33.328541   543.000000     0.001842   534.391648     0.000000 
  33.338272   526.000000     0.001901   539.535468     0.000000 
  33.348002   532.000000     0.001880   546.362045     0.000000 
  33.357733   572.000000     0.001748   555.361914     0.000000 
  33.367464   571.000000     0.001751   567.027491     0.000000 
  33.377195   558.000000     0.001792   581.778013     0.000000 
  33.386925   671.000000     0.001490   599.877270     0.000000 
  33.396656   594.000000     0.001684   621.345781     0.000000 
  33.406387   671.000000     0.001490   645.871933     0.000000 
  33.416118   673.000000     0.001486   672.734249     0.000000 
  33.425848   718.000000     0.001393   700.754477     0.000000 
  33.435579   769.000000     0.001300   728.306853     0.000000 
  33.445310   762.000000     0.001312   753.415766     0.000000 
  33.455041   789.000000     0.001267   773.977098     0.000000 
  33.464772   814.000000     0.001229   788.113134     0.000000 
  33.474502   805.000000     0.001242   794.596750     0.000000 
  33.484233   819.000000     0.001221   793.189133     0.000000 
  33.493964   856.000000     0.001168   784.717195     0.000000 
  33.503695   786.000000     0.001272   770.824620     0.000000 
  33.513425   764.000000     0.001309   753.498999     0.000000 
  33.523156   709.000000     0.001410   734.578725     0.000000 
  33.532887   682.000000     0.001466   715.414163     0.000000 
  33.542618   651.000000     0.001536   696.753927     0.000000 
  33.552348   645.000000     0.001550   678.834245     0.000000 
  33.562079   603.000000     0.001658   661.596647     0.000000 
  33.571810   631.000000     0.001585   644.933689     0.000000 
  33.581541   631.000000     0.001585   628.863358     0.000000 
  33.591272   588.000000     0.001701   613.576453     0.000000 
  33.601002   549.000000     0.001821   599.375375     0.000000 
  33.610733   552.000000     0.001812   586.576022     0.000000 
  33.620464   581.000000     0.001721   575.438273     0.000000 
  33.630195   554.000000     0.001805   566.143369     0.000000 
  33.639925   559.000000     0.001789   558.800601     0.000000 
  33.649656   550.000000     0.001818   553.464876     0.000000 
  33.659387   559.000000     0.001789   550.161790     0.000000 
  33.669118   543.000000     0.001842   548.923934     0.000000 
  33.678849   568.000000     0.001761   549.837161     0.000000 
  33.688579   569.000000     0.001757   553.089350     0.000000 
  33.698310   567.000000     0.001764   559.013053     0.000000 
  33.708041   558.000000     0.001792   568.114777     0.000000 
  33.717772   583.000000     0.001715   581.084197     0.000000 
  33.727502   626.000000     0.001597   598.774686     0.000000 
  33.737233   652.000000     0.001534   622.143819     0.000000 
  33.746964   737.000000     0.001357   652.146661     0.000000 
  33.756695   740.000000     0.001351   689.576618     0.000000 
  33.766425   729.000000     0.001372   734.859713     0.000000 
  33.776156   803.000000     0.001245   787.817525     0.000000 
  33.785887   925.000000     0.001081   847.427712     0.000000 
  33.795618   984.000000     0.001016   911.625458     0.000000 
  33.805349  1106.000000     0.000904   977.197923     0.000000 
  33.815079  1147.000000     0.000872  1039.833555     0.000000 
  33.824810  1193.000000     0.000838  1094.397079     0.000000 
  33.834541  1265.000000     0.000791  1135.496051     0.000000 
  33.844272  1312.000000     0.000762  1158.368863     0.000000 
  33.854002  1315.000000     0.000760  1159.959535     0.000000 
  33.863733  1296.000000     0.000772  1139.837948     0.000000 
  33.873464  1290.000000     0.000775  1100.513132     0.000000 
  33.883195  1132.000000     0.000883  1046.914218     0.000000 
  33.892925  1134.000000     0.000882   985.243916     0.000000 
  33.902656  1046.000000     0.000956   921.724875     0.000000 
  33.912387   933.000000     0.001072   861.693185     0.000000 
  33.922118   924.000000     0.001082   809.188162     0.000000 
  33.931849   805.000000     0.001242   766.925140     0.000000 
  33.941579   812.000000     0.001232   736.476878     0.000000 
  33.951310   748.000000     0.001337   718.538561     0.000000 
  33.961041   766.000000     0.001305   713.193933     0.000000 
  33.970772   700.000000     0.001429   720.110244     0.000000 
  33.980502   791.000000     0.001264   738.609726     0.000000 
  33.990233   757.000000     0.001321   767.615319     0.000000 
  33.999964   756.000000     0.001323   805.524549     0.000000 
  34.009695   832.000000     0.001202   850.095772     0.000000 
  34.019425   869.000000     0.001151   898.422244     0.000000 
  34.029156   907.000000     0.001103   947.027391     0.000000 
  34.038887   884.000000     0.001131   992.061527     0.000000 
  34.048618   865.000000     0.001156  1029.579967     0.000000 
  34.058349   967.000000     0.001034  1055.930078     0.000000 
  34.068079   970.000000     0.001031  1068.274635     0.000000 
  34.077810   962.000000     0.001040  1065.162798     0.000000 
  34.087541   995.000000     0.001005  1046.912811     0.000000 
  34.097272   995.000000     0.001005  1015.568830     0.000000 
  34.107002   937.000000     0.001067   974.393538     0.000000 
  34.116733   912.000000     0.001096   927.130398     0.000000 
  34.126464   877.000000     0.001140   877.362222     0.000000 
  34.136195   833.000000     0.001200   828.142845     0.000000 
  34.145925   805.000000     0.001242   781.907731     0.000000 
  34.155656   736.000000     0.001359   740.495533     0.000000 
  34.165387   760.000000     0.001316   705.172956     0.000000 
  34.175118   743.000000     0.001346   676.652123     0.000000 
  34.184849   712.000000     0.001404   655.134765     0.000000 
  34.194579   702.000000     0.001425   640.391354     0.000000 
  34.204310   682.000000     0.001466   631.844210     0.000000 
  34.214041   635.000000     0.001575   628.615794     0.000000 
  34.223772   730.000000     0.001370   629.526938     0.000000 
  34.233502   661.000000     0.001513   633.075599     0.000000 
  34.243233   683.000000     0.001464   637.484597     0.000000 
  34.252964   641.000000     0.001560   640.924033     0.000000 
  34.262695   680.000000     0.001471   641.904637     0.000000 
  34.272425   673.000000     0.001486   639.639304     0.000000 
  34.282156   643.000000     0.001555   634.117159     0.000000 
  34.291887   673.000000     0.001486   625.851716     0.000000 
  34.301618   640.000000     0.001563   615.529600     0.000000 
  34.311349   649.000000     0.001541   603.808591     0.000000 
  34.321079   578.000000     0.001730   591.298532     0.000000 
  34.330810   630.000000     0.001587   578.593562     0.000000 
  34.340541   560.000000     0.001786   566.260462     0.000000 
  34.350272   561.000000     0.001783   554.795342     0.000000 
  34.360002   506.000000     0.001976   544.598908     0.000000 
  34.369733   504.000000     0.001984   535.990922     0.000000 
  34.379464   510.000000     0.001961   529.245051     0.000000 
  34.389195   499.000000     0.002004   524.616060     0.000000 
  34.398925   532.000000     0.001880   522.351117     0.000000 
  34.408656   507.000000     0.001972   522.695825     0.000000 
  34.418387   473.000000     0.002114   525.901820     0.000000 
  34.428118   528.000000     0.001894   532.237753     0.000000 
  34.437849   534.000000     0.001873   541.984077     0.000000 
  34.447579   594.000000     0.001684   555.399226     0.000000 
  34.457310   572.000000     0.001748   572.650117     0.000000 
  34.467041   531.000000     0.001883   593.716329     0.000000 
  34.476772   610.000000     0.001639   618.289113     0.000000 
  34.486502   615.000000     0.001626   645.686163     0.000000 
  34.496233   618.000000     0.001618   674.802200     0.000000 
  34.505964   650.000000     0.001538   704.116745     0.000000 
  34.515695   681.000000     0.001468   731.779724     0.000000 
  34.525425   712.000000     0.001404   755.799344     0.000000 
  34.535156   721.000000     0.001387   774.341097     0.000000 
  34.544887   700.000000     0.001429   786.082921     0.000000 
  34.554618   757.000000     0.001321   790.550017     0.000000 
  34.564349   738.000000     0.001355   788.287616     0.000000 
  34.574079   695.000000     0.001439   780.767164     0.000000 
  34.583810   739.000000     0.001353   770.026725     0.000000 
  34.593541   653.000000     0.001531   758.159516     0.000000 
  34.603272   733.000000     0.001364   746.844751     0.000000 
  34.613002   726.000000     0.001377   737.044641     0.000000 
  34.622733   710.000000     0.001408   728.902918     0.000000 
  34.632464   696.000000     0.001437   721.828369     0.000000 
  34.642195   714.000000     0.001401   714.731024     0.000000 
  34.651925   666.000000     0.001502   706.366790     0.000000 
  34.661656   655.000000     0.001527   695.717802     0.000000 
  34.671387   627.000000     0.001595   682.305986     0.000000 
  34.681118   648.000000     0.001543   666.344057     0.000000 
  34.690849   651.000000     0.001536   648.687070     0.000000 
  34.700579   651.000000     0.001536   630.626382     0.000000 
  34.710310   616.000000     0.001623   613.618372     0.000000 
  34.720041   594.000000     0.001684   599.037321     0.000000 
  34.729772   592.000000     0.001689   588.000409     0.000000 
  34.739502   589.000000     0.001698   581.266909     0.000000 
  34.749233   635.000000     0.001575   579.188257     0.000000 
  34.758964   643.000000     0.001555   581.685413     0.000000 
  34.768695   581.000000     0.001721   588.245021     0.000000 
  34.778426   626.000000     0.001597   597.944574     0.000000 
  34.788156   629.000000     0.001590   609.528287     0.000000 
  34.797887   622.000000     0.001608   621.547882     0.000000 
  34.807618   689.000000     0.001451   632.546483     0.000000 
  34.817349   648.000000     0.001543   641.223743     0.000000 
  34.827079   685.000000     0.001460   646.557176     0.000000 
  34.836810   680.000000     0.001471   647.890618     0.000000 
  34.846541   692.000000     0.001445   644.989049     0.000000 
  34.856272   643.000000     0.001555   638.028360     0.000000 
  34.866002   617.000000     0.001621   627.483702     0.000000 
  34.875733   660.000000     0.001515   613.969444     0.000000 
  34.885464   629.000000     0.001590   598.142440     0.000000 
  34.895195   577.000000     0.001733   580.729090     0.000000 
  34.904926   594.000000     0.001684   562.603638     0.000000 
  34.914656   553.000000     0.001808   544.774945     0.000000 
  34.924387   543.000000     0.001842   528.225963     0.000000 
  34.934118   531.000000     0.001883   513.700071     0.000000 
  34.943849   505.000000     0.001980   501.577513     0.000000 
  34.953579   487.000000     0.002053   491.895691     0.000000 
  34.963310   503.000000     0.001988   484.458885     0.000000 
  34.973041   417.000000     0.002398   478.958559     0.000000 
  34.982772   511.000000     0.001957   475.062918     0.000000 
  34.992502   460.000000     0.002174   472.469848     0.000000 
  35.002233   452.000000     0.002212   470.933294     0.000000 
#######	End powder diffraction data	#######
